# Supplementary material for: Projecting Future Climate Change-Mediated Impacts in Three Paralytic Shellfish Toxins-Producing Dinoflagellate Species
Source: Biology (Basel). 2022 Sep 29;11(10):1424. doi: 10.3390/biology11101424 (PMC9598431; doi:10.3390/biology11101424)
Supplement: Supplementary file 1 [file biology-11-01424-s001.zip]

Archive with 195 entries (170 files):
- Backgrounds/
- Backgrounds/Alexandrium_catenella_background.csv
- Backgrounds/Alexandrium_minutum_background.csv
- Backgrounds/BG_Stats/
- Backgrounds/BG_Stats/Alexandrium_catenella_stats.csv
- Backgrounds/BG_Stats/Alexandrium_minutum_stats.csv
- Backgrounds/BG_Stats/Gymnodinium_catenatum_stats.csv
- Backgrounds/Gymnodinium_catenatum_background.csv
- Curated_species_datasets/
- Curated_species_datasets/Alexandrium_catenella.csv
- Curated_species_datasets/Alexandrium_minutum.csv
- Curated_species_datasets/Gymnodinium_catenatum.csv
- data_curation.R
- Evaluation/
- Evaluation/a_catenella/
- Evaluation/a_catenella/Alexandrium_catenella.html
- Evaluation/a_catenella/Alexandrium_catenella_0.html
- Evaluation/a_catenella/Alexandrium_catenella_1.html
- Evaluation/a_catenella/Alexandrium_catenella_2.html
- Evaluation/a_catenella/Alexandrium_catenella_3.html
- Evaluation/a_catenella/Alexandrium_catenella_4.html
- Evaluation/a_catenella/Alexandrium_catenella_avg.csv
- Evaluation/a_catenella/Alexandrium_catenella_max.csv
- Evaluation/a_catenella/Alexandrium_catenella_median.csv
- Evaluation/a_catenella/Alexandrium_catenella_min.csv
- Evaluation/a_catenella/Alexandrium_catenella_stddev.csv
- Evaluation/a_catenella/maxent.log
- Evaluation/a_catenella/maxentResults.csv
- Evaluation/a_minutum/
- Evaluation/a_minutum/Alexandrium_minutum.html
- Evaluation/a_minutum/Alexandrium_minutum_0.html
- Evaluation/a_minutum/Alexandrium_minutum_1.html
- Evaluation/a_minutum/Alexandrium_minutum_2.html
- Evaluation/a_minutum/Alexandrium_minutum_3.html
- Evaluation/a_minutum/Alexandrium_minutum_4.html
- Evaluation/a_minutum/Alexandrium_minutum_avg.csv
- Evaluation/a_minutum/Alexandrium_minutum_max.csv
- Evaluation/a_minutum/Alexandrium_minutum_median.csv
- Evaluation/a_minutum/Alexandrium_minutum_min.csv
- Evaluation/a_minutum/Alexandrium_minutum_stddev.csv
- Evaluation/a_minutum/maxent.log
- Evaluation/a_minutum/maxentResults.csv
- Evaluation/g_catenatum/
- Evaluation/g_catenatum/Gymnodinium_catenatum.html
- Evaluation/g_catenatum/Gymnodinium_catenatum_0.html
- Evaluation/g_catenatum/Gymnodinium_catenatum_1.html
- Evaluation/g_catenatum/Gymnodinium_catenatum_2.html
- Evaluation/g_catenatum/Gymnodinium_catenatum_3.html
- Evaluation/g_catenatum/Gymnodinium_catenatum_4.html
- Evaluation/g_catenatum/Gymnodinium_catenatum_avg.csv
- Evaluation/g_catenatum/Gymnodinium_catenatum_max.csv
- Evaluation/g_catenatum/Gymnodinium_catenatum_median.csv
- Evaluation/g_catenatum/Gymnodinium_catenatum_min.csv
- Evaluation/g_catenatum/Gymnodinium_catenatum_stddev.csv
- Evaluation/g_catenatum/maxent.log
- Evaluation/g_catenatum/maxentResults.csv
- High_Res_Figures/
- High_Res_Figures/catenatum_habdif.tiff
- High_Res_Figures/catenatum_habdif205026.tiff
- High_Res_Figures/catenatum_habdif205045.tiff
- High_Res_Figures/catenatum_habdif205060.tiff
- High_Res_Figures/catenatum_habdif205085.tiff
- High_Res_Figures/catenatum_habdif210026.tiff
- High_Res_Figures/catenatum_habdif210045.tiff
- High_Res_Figures/catenatum_habdif210060.tiff
- High_Res_Figures/catenatum_habdif210085.tiff
- High_Res_Figures/catenella_habdif.tiff
- High_Res_Figures/catenella_habdif205026.tiff
- High_Res_Figures/catenella_habdif205045.tiff
- High_Res_Figures/catenella_habdif205060.tiff
- High_Res_Figures/catenella_habdif205085.tiff
- High_Res_Figures/catenella_habdif210026.tiff
- High_Res_Figures/catenella_habdif210045.tiff
- High_Res_Figures/catenella_habdif210060.tiff
- High_Res_Figures/catenella_habdif210085.tiff
- High_Res_Figures/centroids.tiff
- High_Res_Figures/Figure3_new.png
- High_Res_Figures/Figure5_new.png
- High_Res_Figures/Figure6_new.png
- High_Res_Figures/minutum_habdif.tiff
- High_Res_Figures/minutum_habdif205026.tiff
- High_Res_Figures/minutum_habdif205045.tiff
- High_Res_Figures/minutum_habdif205060.tiff
- High_Res_Figures/minutum_habdif205085.tiff
- High_Res_Figures/minutum_habdif210026.tiff
- High_Res_Figures/minutum_habdif210045.tiff
- High_Res_Figures/minutum_habdif210060.tiff
- High_Res_Figures/minutum_habdif210085.tiff
- Maps/
- Maps/Binary/
- Maps/Binary/a_catenella/
- Maps/Binary/a_catenella/2050_RCP2.6_binary.pdf
- Maps/Binary/a_catenella/2050_RCP4.5_binary.pdf
- Maps/Binary/a_catenella/2050_RCP6.0_binary.pdf
- Maps/Binary/a_catenella/2050_RCP8.5_binary.pdf
- Maps/Binary/a_catenella/2100_RCP2.6_binary.pdf
- Maps/Binary/a_catenella/2100_RCP4.5_binary.pdf
- Maps/Binary/a_catenella/2100_RCP6.0_binary.pdf
- Maps/Binary/a_catenella/2100_RCP8.5_binary.pdf
- Maps/Binary/a_catenella/present_binary.pdf
- Maps/Binary/a_minutum/
- Maps/Binary/a_minutum/2050_RCP2.6_binary.pdf
- Maps/Binary/a_minutum/2050_RCP4.5_binary.pdf
- Maps/Binary/a_minutum/2050_RCP6.0_binary.pdf
- Maps/Binary/a_minutum/2050_RCP8.5_binary.pdf
- Maps/Binary/a_minutum/2100_RCP2.6_binary.pdf
- Maps/Binary/a_minutum/2100_RCP4.5_binary.pdf
- Maps/Binary/a_minutum/2100_RCP6.0_binary.pdf
- Maps/Binary/a_minutum/2100_RCP8.5_binary.pdf
- Maps/Binary/a_minutum/present_binary.pdf
- Maps/Binary/g_catenatum/
- Maps/Binary/g_catenatum/2050_RCP2.6_binary.pdf
- Maps/Binary/g_catenatum/2050_RCP4.5_binary.pdf
- Maps/Binary/g_catenatum/2050_RCP6.0_binary.pdf
- Maps/Binary/g_catenatum/2050_RCP8.5_binary.pdf
- Maps/Binary/g_catenatum/2100_RCP2.6_binary.pdf
- Maps/Binary/g_catenatum/2100_RCP4.5_binary.pdf
- Maps/Binary/g_catenatum/2100_RCP6.0_binary.pdf
- Maps/Binary/g_catenatum/2100_RCP8.5_binary.pdf
- Maps/Binary/g_catenatum/present_binary.pdf
- Maps/Ensemble/
- Maps/Ensemble/a_catenella/
- Maps/Ensemble/a_catenella/2050_RCP2.6_ensembled.pdf
- Maps/Ensemble/a_catenella/2050_RCP4.5_ensembled.pdf
- Maps/Ensemble/a_catenella/2050_RCP6.0_ensembled.pdf
- Maps/Ensemble/a_catenella/2050_RCP8.5_ensembled.pdf
- Maps/Ensemble/a_catenella/2100_RCP2.6_ensembled.pdf
- Maps/Ensemble/a_catenella/2100_RCP4.5_ensembled.pdf
- Maps/Ensemble/a_catenella/2100_RCP6.0_ensembled.pdf
- Maps/Ensemble/a_catenella/2100_RCP8.5_ensembled.pdf
- Maps/Ensemble/a_catenella/present_ensembled.pdf
- Maps/Ensemble/a_minutum/
- Maps/Ensemble/a_minutum/2050_RCP2.6_ensembled.pdf
- Maps/Ensemble/a_minutum/2050_RCP4.5_ensembled.pdf
- Maps/Ensemble/a_minutum/2050_RCP6.0_ensembled.pdf
- Maps/Ensemble/a_minutum/2050_RCP8.5_ensembled.pdf
- Maps/Ensemble/a_minutum/2100_RCP2.6_ensembled.pdf
- Maps/Ensemble/a_minutum/2100_RCP4.5_ensembled.pdf
- Maps/Ensemble/a_minutum/2100_RCP6.0_ensembled.pdf
- Maps/Ensemble/a_minutum/2100_RCP8.5_ensembled.pdf
- Maps/Ensemble/a_minutum/present_ensembled.pdf
- Maps/Ensemble/g_catenatum/
- Maps/Ensemble/g_catenatum/2050_RCP2.6_ensembled.pdf
- Maps/Ensemble/g_catenatum/2050_RCP4.5_ensembled.pdf
- Maps/Ensemble/g_catenatum/2050_RCP6.0_ensembled.pdf
- Maps/Ensemble/g_catenatum/2050_RCP8.5_ensembled.pdf
- Maps/Ensemble/g_catenatum/2100_RCP2.6_ensembled.pdf
- Maps/Ensemble/g_catenatum/2100_RCP4.5_ensembled.pdf
- Maps/Ensemble/g_catenatum/2100_RCP6.0_ensembled.pdf
- Maps/Ensemble/g_catenatum/2100_RCP8.5_ensembled.pdf
- Maps/Ensemble/g_catenatum/present_ensembled.pdf
- Maps/TimeMaps/
- Maps/TimeMaps/a_catenella/
- Maps/TimeMaps/a_catenella/Alexandrium_catenella_TimeMaps.png
- Maps/TimeMaps/a_catenella/a_catenella_rcp26.tiff
- Maps/TimeMaps/a_catenella/a_catenella_rcp45.tiff
- Maps/TimeMaps/a_catenella/a_catenella_rcp60.tiff
- Maps/TimeMaps/a_catenella/a_catenella_rcp85.tiff
- Maps/TimeMaps/a_minutum/
- Maps/TimeMaps/a_minutum/Alexandrium_minutum_TimeMaps.png
- Maps/TimeMaps/a_minutum/a_minutum_rcp26.tiff
- Maps/TimeMaps/a_minutum/a_minutum_rcp45.tiff
- Maps/TimeMaps/a_minutum/a_minutum_rcp60.tiff
- Maps/TimeMaps/a_minutum/a_minutum_rcp85.tiff
- Maps/TimeMaps/g_catenatum/
- Maps/TimeMaps/g_catenatum/Gymnodinium_catenatum_TimeMaps.png
- Maps/TimeMaps/g_catenatum/g_catenatum_rcp26.tiff
- Maps/TimeMaps/g_catenatum/g_catenatum_rcp45.tiff
- Maps/TimeMaps/g_catenatum/g_catenatum_rcp60.tiff
- Maps/TimeMaps/g_catenatum/g_catenatum_rcp85.tiff
- Post_analysis/
- Post_analysis/mean_hab_suit_lat/
- Post_analysis/mean_hab_suit_lat/lat_hab_catenatum26.tiff
- Post_analysis/mean_hab_suit_lat/lat_hab_catenatum45.tiff
- Post_analysis/mean_hab_suit_lat/lat_hab_catenatum60.tiff
- Post_analysis/mean_hab_suit_lat/lat_hab_catenatum85.tiff
- Post_analysis/mean_hab_suit_lat/lat_hab_catenatum_full.tiff
- Post_analysis/mean_hab_suit_lat/lat_hab_catenella26.tiff
- Post_analysis/mean_hab_suit_lat/lat_hab_catenella45.tiff
- Post_analysis/mean_hab_suit_lat/lat_hab_catenella60.tiff
- Post_analysis/mean_hab_suit_lat/lat_hab_catenella85.tiff
- Post_analysis/mean_hab_suit_lat/lat_hab_catenella_full.tiff
- Post_analysis/mean_hab_suit_lat/lat_hab_minutum26.tiff
- Post_analysis/mean_hab_suit_lat/lat_hab_minutum45.tiff
- Post_analysis/mean_hab_suit_lat/lat_hab_minutum60.tiff
- Post_analysis/mean_hab_suit_lat/lat_hab_minutum85.tiff
- Post_analysis/mean_hab_suit_lat/lat_hab_minutum_full.tiff
- Post_analysis/scripts/
- Post_analysis/scripts/.Rhistory
- Post_analysis/scripts/hab_suit.R
- sdm_analysis.R
- species_occurrence_plots/
- species_occurrence_plots/occurrences_catenatum.html
- species_occurrence_plots/occurrences_catenella.html
- species_occurrence_plots/occurrences_minutum.html
