# Supplementary material for: Projecting Future Climate Change-Mediated Impacts in Three Paralytic Shellfish Toxins-Producing Dinoflagellate Species
Source: Biology (Basel). 2022 Sep 29;11(10):1424. doi: 10.3390/biology11101424 (PMC9598431; doi:10.3390/biology11101424)
Supplement: Supplementary file 1 [file biology-11-01424-s001.zip › Backgrounds/Alexandrium_catenella_background.csv]

Species	x	y	CVMax	CVMean	CVMin	CVRange	SalMax	SalMean	SalMin	SalRange	TempMax	TempMean	TempMin	TempRange	Bathy
Alexandrium_catenella	-10285008.3427892	2071385.33192604	0.148794129490852	0.112899541854858	0.0155324414372444	0.207665845751762	36.507022857666	34.9291114807129	29.6037864685059	6.90323448181152	29.5641117095947	27.2748470306396	23.5142841339111	6.04982948303223	-30.6797733306885
Alexandrium_catenella	-1035008.3427892	-4683614.66807396	0.442493379116058	0.211333483457565	0.0199877433478832	0.390815258026123	33.892032623291	33.7396774291992	33.5370559692383	0.354976534843445	7.03938865661621	4.24030876159668	1.80496656894684	5.23442125320435	-2252.58837890625
Alexandrium_catenella	-10370008.3427892	806385.33192604	0.611340224742889	0.435800313949585	0.198707550764084	0.549062192440033	34.8373260498047	33.427978515625	32.5314788818359	2.30584836006165	29.8188343048096	27.7036285400391	24.837085723877	4.98174905776978	-3580.759765625
Alexandrium_catenella	-10685008.3427892	2676385.33192604	0.623588979244232	0.428495615720749	0.0684593543410301	0.732066035270691	36.590389251709	36.189022064209	34.9972038269043	1.59318351745605	30.2024078369141	26.3737297058105	21.1433506011963	9.05905628204346	-1603.08776855469
Alexandrium_catenella	-10700008.3427892	121385.33192604	0.531861543655396	0.565926194190979	0.089803121984005	0.974689900875092	35.1202392578125	34.0247955322266	32.8309059143066	2.28933525085449	28.187858581543	25.3499164581299	22.0487117767334	6.13914632797241	-3387.95141601562
Alexandrium_catenella	-10800008.3427892	1296385.33192604	0.555821299552917	0.42065954208374	0.113151326775551	0.690431654453278	34.2815971374512	33.594539642334	32.4507751464844	1.83082258701324	30.2996368408203	28.4410076141357	24.6783542633057	5.62128210067749	-4149.71826171875
Alexandrium_catenella	-10865008.3427892	1441385.33192604	0.354250997304916	0.642225861549377	0.185922801494598	0.982151925563812	34.2470283508301	33.527271270752	32.2308807373047	2.01614832878113	30.5259838104248	28.877965927124	25.4050941467285	5.12089014053345	-3811.18017578125
Alexandrium_catenella	-11045008.3427892	1476385.33192604	0.664986252784729	0.645734667778015	0.0207433830946684	1.05334544181824	34.1556854248047	33.4909896850586	32.489200592041	1.6664834022522	30.3953323364258	29.1013336181641	27.2309265136719	3.16440534591675	-3532.50073242188
Alexandrium_catenella	-11060008.3427892	236385.33192604	0.428659051656723	0.5207439661026	0.132969632744789	0.847985446453094	34.9183883666992	33.9019622802734	32.9184722900391	1.99991679191589	28.8282985687256	26.3455772399902	23.8075256347656	5.02077484130859	-2926.2802734375
Alexandrium_catenella	-11420008.3427892	1086385.33192604	0.421001195907593	0.420727580785751	0.137813612818718	0.637624979019165	34.2279586791992	33.4826622009277	32.4508361816406	1.77712190151215	29.9545269012451	28.3046951293945	26.5296573638916	3.42486977577209	-3383.37426757812
Alexandrium_catenella	-11650008.3427892	6321385.33192604	0.0329164043068886	0.0321430861949921	0.0045979437418282	0.0532572157680988	32.7702827453613	31.716178894043	27.8587875366211	4.91149663925171	-0.18212154507637	-1.6220029592514	-1.94000005722046	1.75787842273712	-2673.36767578125
Alexandrium_catenella	-11725008.3427892	5921385.33192604	0.0759405121207237	0.0609630532562733	0.0091443806886673	0.124939516186714	30.2555046081543	27.2000846862793	22.5380477905273	7.71745681762695	6.80014419555664	-0.197226420044899	-1.93087291717529	8.73101711273193	-27.5085983276367
Alexandrium_catenella	-11750008.3427892	1151385.33192604	0.431484937667847	0.493371576070786	0.161465287208557	0.629617512226105	34.3552207946777	33.4723129272461	32.7401733398438	1.61504566669464	29.7673931121826	28.3832969665527	26.5468807220459	3.22051215171814	-3277.98315429688
Alexandrium_catenella	-11875008.3427892	-4678614.66807396	0.249180093407631	0.135549500584602	0.0288266912102699	0.240054130554199	34.2726135253906	34.1439018249512	34.0210609436035	0.251549959182739	12.267463684082	9.0141658782959	6.90412855148315	5.36333465576172	-3660.6357421875
Alexandrium_catenella	-12045008.3427892	6341385.33192604	0.0404526814818382	0.0378836765885353	0.00933571346104145	0.0617576688528061	32.6153793334961	31.4969501495361	15.5851058959961	17.0302734375	-0.804818332195282	-1.69346976280212	-1.94000005722046	1.13518166542053	-1958.63037109375
Alexandrium_catenella	-12100008.3427892	-3493614.66807396	0.302614241838455	0.191614016890526	0.00558895291760564	0.353143215179443	35.320369720459	34.7947731018066	34.244327545166	1.07604348659515	24.2324295043945	19.1594123840332	15.5765008926392	8.65592765808105	-3131.7421875
Alexandrium_catenella	-12130008.3427892	2666385.33192604	0.438711225986481	0.326210767030716	0.0584236718714237	0.518617630004883	35.1678352355957	34.2382888793945	31.8942127227783	3.27362132072449	31.1141719818115	25.6937007904053	17.8337841033936	13.2803897857666	-1053.69458007812
Alexandrium_catenella	-1220008.3427892	-3614.66807395965	0.612502634525299	0.487584441900253	0.24026246368885	0.659092783927917	36.4218444824219	35.5998001098633	34.6263694763184	1.79547345638275	29.1183929443359	25.9655857086182	22.089204788208	7.02918815612793	-4468.50390625
Alexandrium_catenella	-12210008.3427892	26385.3319260404	0.740146458148956	0.684399843215942	0.225068435072899	0.998062014579773	35.2961235046387	34.7338790893555	33.7840690612793	1.51205122470856	27.5147857666016	24.1429615020752	20.0203094482422	7.49447584152222	-3799.28881835938
Alexandrium_catenella	-12475008.3427892	-3698614.66807396	0.24415622651577	0.174678131937981	0.0295949894934893	0.271026134490967	35.1519813537598	34.3898124694824	33.6345901489258	1.51739275455475	23.4802169799805	17.471887588501	13.4998865127563	9.9803295135498	-3154.25708007812
Alexandrium_catenella	-12525008.3427892	3086385.33192604	0.308713018894196	0.353873699903488	0.0819821506738663	0.729526460170746	35.8001098632812	35.1975021362305	34.4888763427734	1.3112370967865	30.3717021942139	23.030632019043	14.9706335067749	15.401068687439	-127.411277770996
Alexandrium_catenella	-12545008.3427892	-4843614.66807396	0.245607450604439	0.133379027247429	0.0133126880973577	0.263579815626144	34.3226203918457	34.2207260131836	34.0944404602051	0.228180229663849	10.8796653747559	7.79903602600098	6.17582368850708	4.70384168624878	-2973.78442382812
Alexandrium_catenella	-12655008.3427892	-3528614.66807396	0.255185127258301	0.175380542874336	0.0153714176267385	0.282647401094437	35.4142112731934	34.7452239990234	34.062629699707	1.35158109664917	24.6194591522217	18.9361209869385	14.3757152557373	10.2437438964844	-2991.5576171875
Alexandrium_catenella	-12875008.3427892	206385.33192604	0.552352964878082	0.738137245178223	0.0292077250778675	1.40382635593414	35.4370994567871	34.5730361938477	33.8099632263184	1.62713813781738	28.786205291748	25.8086395263672	22.7315826416016	6.05462312698364	-3891.20336914062
Alexandrium_catenella	-13175008.3427892	111385.33192604	0.746853232383728	0.756548404693604	0.142121255397797	1.31455743312836	35.3002700805664	34.7504348754883	34.1344337463379	1.16583633422852	28.1753692626953	25.1529922485352	21.3832225799561	6.79214525222778	-4000.92309570312
Alexandrium_catenella	-13435008.3427892	216385.33192604	0.747855126857758	0.745862364768982	0.0109774740412831	1.48361504077911	35.4406509399414	34.6808013916016	33.8986740112305	1.54197895526886	28.653865814209	25.945333480835	22.9743843078613	5.67948198318481	-4344.2314453125
Alexandrium_catenella	-13490008.3427892	3626385.33192604	0.105138629674911	0.164304375648499	0.0357327573001385	0.317258775234222	33.6810188293457	33.2867736816406	32.431999206543	1.24901962280273	18.3083477020264	13.9273328781128	10.9616565704346	7.34668922424316	-551.197204589844
Alexandrium_catenella	-13505008.3427892	261385.33192604	0.688500225543976	0.704927384853363	0.0188837517052889	1.39995777606964	35.4415473937988	34.6563568115234	33.7613983154297	1.68014931678772	28.6529693603516	26.200101852417	23.4373817443848	5.21558856964111	-4466.35986328125
Alexandrium_catenella	-1365008.3427892	6121385.33192604	0.0522683896124363	0.140597850084305	0.0350805409252644	0.266291350126266	34.9062957763672	33.711986541748	30.4446830749512	4.46161127090454	4.44931983947754	0.420988500118256	-1.75683271884918	6.20615243911743	-2892.90405273438
Alexandrium_catenella	-13700008.3427892	4776385.33192604	0.162215486168861	0.202340066432953	0.0529829859733582	0.344239681959152	29.5850219726562	25.5949993133545	19.4649620056152	10.120059967041	15.1768941879272	10.305492401123	6.73521852493286	8.44167518615723	-99.5686492919922
Alexandrium_catenella	-13735008.3427892	6211385.33192604	0.01359489466995	0.0545113123953342	0.00534138502553105	0.108154155313969	33.0059661865234	31.4886684417725	28.3996105194092	4.60635375976562	-0.121372863650322	-1.56985247135162	-1.94000005722046	1.81862711906433	-392.342407226562
Alexandrium_catenella	-13745008.3427892	4741385.33192604	0.164313152432442	0.231807753443718	0.0298744719475508	0.459278225898743	29.962100982666	25.1176528930664	17.9686965942383	11.9934043884277	11.9338674545288	9.33939647674561	6.97122287750244	4.96264600753784	-116.065391540527
Alexandrium_catenella	-13755008.3427892	-93614.6680739596	0.623970925807953	0.510029196739197	0.189258560538292	0.685895919799805	35.4828567504883	35.0682029724121	34.5085792541504	0.974278092384338	27.2172718048096	24.7713775634766	21.4249382019043	5.79233264923096	-4443.58447265625
Alexandrium_catenella	-13760008.3427892	-5258614.66807396	0.636997759342194	0.35468578338623	0.0393481552600861	0.659166634082794	34.259593963623	34.0741233825684	33.8765602111816	0.383033990859985	7.99126958847046	5.69818925857544	4.51623201370239	3.47503709793091	-3054.2060546875
Alexandrium_catenella	-13795008.3427892	36385.3319260404	0.767679870128632	0.63470733165741	0.190737575292587	0.997771143913269	35.3848457336426	34.9392433166504	34.3197937011719	1.06505191326141	27.4157123565674	24.8860454559326	21.5777587890625	5.83795404434204	-4464.015625
Alexandrium_catenella	-13800008.3427892	4081385.33192604	0.217995837330818	0.256637722253799	0.0654210224747658	0.458061277866364	33.6442184448242	32.9110260009766	31.809419631958	1.83479797840118	15.3127431869507	11.3900051116943	9.0162296295166	6.29651212692261	-15.5568189620972
Alexandrium_catenella	-13940008.3427892	4636385.33192604	0.2483801394701	0.144176304340363	0.0237021315842867	0.210538864135742	32.5365142822266	30.6642017364502	26.4207973480225	6.1157169342041	17.3060703277588	12.0410814285278	7.87876653671265	9.42730331420898	-1169.75073242188
Alexandrium_catenella	-13965008.3427892	-5788614.66807396	0.254571169614792	0.173699259757996	0.0539448298513889	0.274203479290009	33.8934669494629	33.480052947998	32.5722351074219	1.32123219966888	1.70566833019257	-0.658711373806	-1.89593255519867	3.60160088539124	-4773.4384765625
Alexandrium_catenella	-14015008.3427892	-6098614.66807396	0.119011081755161	0.0423449389636517	0.00486992532387376	0.0624143853783607	34.1421279907227	33.0962600708008	30.5255870819092	3.61654186248779	-1.27874493598938	-1.75270712375641	-1.91219365596771	0.633448719978333	-1
Alexandrium_catenella	-14230008.3427892	3296385.33192604	0.183570429682732	0.154647454619408	0.0400706566870213	0.261136442422867	33.8825073242188	33.4195022583008	32.8837356567383	0.998771488666534	22.1957931518555	17.830602645874	14.7365980148315	7.45919561386108	-4204.5888671875
Alexandrium_catenella	-14260008.3427892	251385.33192604	0.534172534942627	0.650270521640778	0.0227562766522169	1.32465827465057	35.4127616882324	34.7884902954102	34.1391296386719	1.27362930774689	28.3497562408447	26.270938873291	23.5863018035889	4.7634539604187	-4418.66845703125
Alexandrium_catenella	-14360008.3427892	5976385.33192604	0.0521536655724049	0.0509549602866173	0.0142647996544838	0.0791798308491707	36.0785751342773	27.8483371734619	19.0337219238281	17.0448513031006	9.3914041519165	0.548537969589233	-1.85096907615662	11.2423734664917	-12.0636672973633
Alexandrium_catenella	-14490008.3427892	836385.33192604	0.718854427337646	0.439216047525406	0.152264341711998	0.694691836833954	35.0696640014648	34.4360237121582	33.3938941955566	1.6757698059082	28.8652381896973	27.4296760559082	25.5417385101318	3.32349920272827	-4633.111328125
Alexandrium_catenella	-14515008.3427892	5001385.33192604	0.188007310032845	0.134073823690414	0.0311765465885401	0.229870319366455	32.3003196716309	31.6837291717529	30.2293891906738	2.07092952728271	16.3861293792725	10.240177154541	6.34669733047485	10.0394315719604	-332.667541503906
Alexandrium_catenella	-14645008.3427892	6066385.33192604	0.0620548687875271	0.067251443862915	0.00813544914126396	0.160450309514999	31.9633541107178	29.8391075134277	25.2311096191406	6.73224306106567	5.16449117660522	-0.942059218883514	-1.84091353416443	7.00540542602539	-1685.77294921875
Alexandrium_catenella	-14795008.3427892	-33614.6680739596	0.56909191608429	0.516817808151245	0.214116275310516	0.675900399684906	35.4271278381348	35.133861541748	34.7907600402832	0.636370778083801	27.4715194702148	25.1999168395996	22.3059883117676	5.16553020477295	-4336.02587890625
Alexandrium_catenella	-14835008.3427892	5011385.33192604	0.332660764455795	0.300206750631332	0.020707605406642	0.497206598520279	32.6453475952148	32.131721496582	31.3397636413574	1.30558490753174	16.572566986084	10.0139417648315	6.05097103118896	10.5215969085693	-2707.50122070312
Alexandrium_catenella	-14865008.3427892	106385.33192604	0.56004273891449	0.637398660182953	0.116262391209602	1.21414685249329	35.4372367858887	34.993106842041	34.5859680175781	0.851270616054535	27.8331260681152	25.6115703582764	22.853759765625	4.97936487197876	-4459.55859375
Alexandrium_catenella	-15020008.3427892	6031385.33192604	0.0783305615186691	0.0962262526154518	0.0174617972224951	0.205792710185051	31.8140182495117	29.180850982666	23.8364887237549	7.97752952575684	8.5530481338501	-0.412744790315628	-1.87372958660126	10.426778793335	-1528.16809082031
Alexandrium_catenella	-15080008.3427892	5926385.33192604	0.0687579661607742	0.0468887947499752	0.00585306528955698	0.101792857050896	33.161319732666	20.5636539459229	12.8503913879395	20.3109283447266	7.95763826370239	0.462449371814728	-1.88120782375336	9.83884620666504	-53.7014541625977
Alexandrium_catenella	-15140008.3427892	-6073614.66807396	0.0907043740153313	0.0802858024835587	0.0169747769832611	0.156193047761917	34.1636276245117	33.6065330505371	32.3068313598633	1.85679841041565	-1.19439196586609	-1.72892820835114	-1.94000005722046	0.745608031749725	-3757.39819335938
Alexandrium_catenella	-15420008.3427892	1385.33192604035	0.534970939159393	0.51352459192276	0.206181660294533	0.664247989654541	35.4290046691895	35.147876739502	34.7586364746094	0.670365989208221	27.7045230865479	25.5578384399414	22.9416656494141	4.76285743713379	-4427.6953125
Alexandrium_catenella	-15570008.3427892	6161385.33192604	0.106288455426693	0.063857801258564	0.00592263229191303	0.144404008984566	32.4860038757324	30.11598777771	22.4627380371094	10.0232648849487	0.516870737075806	-1.45157837867737	-1.94000005722046	2.45687079429626	-3706.017578125
Alexandrium_catenella	-15850008.3427892	-1713614.66807396	0.130160018801689	0.157302916049957	0.0380880497395992	0.28069269657135	36.648250579834	36.0428771972656	35.145824432373	1.5024266242981	29.2647018432617	27.7009391784668	25.8253307342529	3.43937206268311	-2640.92626953125
Alexandrium_catenella	-15910008.3427892	6166385.33192604	0.0529598481953144	0.0441946946084499	0.0103010162711143	0.0843027457594872	32.3646965026855	29.6497287750244	20.4235134124756	11.9411840438843	0.255097806453705	-1.46983242034912	-1.94000005722046	2.19509792327881	-3730.61303710938
Alexandrium_catenella	-16040008.3427892	351385.33192604	0.601777970790863	0.523825109004974	0.175372123718262	0.747426331043243	35.4842414855957	34.9914321899414	34.4951324462891	0.989109694957733	28.4064064025879	26.998836517334	24.5373497009277	3.86905717849731	-4489.81494140625
Alexandrium_catenella	-16090008.3427892	-3048614.66807396	0.411969840526581	0.251173615455627	0.0151093360036612	0.40527468919754	35.9976692199707	35.5694885253906	35.2187843322754	0.778884053230286	26.293571472168	21.9527969360352	18.9142379760742	7.37933444976807	-4224.11474609375
Alexandrium_catenella	-16410008.3427892	-4893614.66807396	0.42867437005043	0.270555198192596	0.0213819723576307	0.500796377658844	34.563533782959	34.425365447998	34.1277809143066	0.43575331568718	12.122745513916	9.18751525878906	7.35540342330933	4.76734256744385	-3950.62841796875
Alexandrium_catenella	-16705008.3427892	-1548614.66807396	0.116903230547905	0.163301587104797	0.0553660318255424	0.230131238698959	36.3999824523926	35.8432579040527	35.2212028503418	1.17877852916718	29.7498912811279	28.2798614501953	26.464693069458	3.28519701957703	-1992.01989746094
Alexandrium_catenella	-16885008.3427892	-543614.66807396	0.0447674505412579	0.291414737701416	0.0203048922121525	0.567115068435669	35.7128868103027	35.4279327392578	34.976978302002	0.735907316207886	29.2167892456055	27.7290115356445	25.9778022766113	3.23898816108704	-5404.8681640625
Alexandrium_catenella	-17195008.3427892	3941385.33192604	0.151073768734932	0.13571909070015	0.0177758932113647	0.270901501178741	34.2968482971191	33.6672210693359	32.880500793457	1.41634964942932	23.9397811889648	16.332836151123	11.0207118988037	12.9190683364868	-5692.419921875
Alexandrium_catenella	-17325008.3427892	6101385.33192604	0.145591244101524	0.110162809491158	0.012868182733655	0.254242092370987	32.413272857666	29.4274005889893	25.8921298980713	6.52114248275757	3.77335023880005	-0.864495933055878	-1.94000005722046	5.71335029602051	-3853.72045898438
Alexandrium_catenella	-17355008.3427892	-3903614.66807396	0.203423842787743	0.128990352153778	0.00931014772504568	0.217166185379028	34.9706573486328	34.6153259277344	34.1953773498535	0.775280654430389	20.3115520477295	16.1619243621826	12.634838104248	7.67671537399292	-5196.9169921875
Alexandrium_catenella	-1760008.3427892	-4828614.66807396	0.44809678196907	0.274501234292984	0.0400170870125294	0.522763848304749	33.9366226196289	33.7713241577148	33.5294036865234	0.40721783041954	6.33570384979248	3.96021509170532	1.77450633049011	4.56119728088379	-4059.77856445312
Alexandrium_catenella	-17670008.3427892	3596385.33192604	0.182576611638069	0.166098356246948	0.0373600646853447	0.299278289079666	34.9107475280762	34.3435096740723	33.8216438293457	1.08910429477692	25.4113616943359	19.422119140625	13.4062166213989	12.0051460266113	-5767.01171875
Alexandrium_catenella	-17720008.3427892	296385.33192604	0.464608818292618	0.52357017993927	0.220308408141136	0.757655322551727	35.4492073059082	35.1313171386719	34.6621704101562	0.787038445472717	29.1661205291748	27.4564151763916	25.0238056182861	4.14231443405151	-3528.9873046875
Alexandrium_catenella	-17750008.3427892	4796385.33192604	0.148373737931252	0.114574410021305	0.0114684160798788	0.229351758956909	32.9393653869629	32.5974502563477	32.27294921875	0.666414618492126	13.072304725647	7.35098123550415	4.05728673934937	9.01501846313477	-4997.0703125
Alexandrium_catenella	-17815008.3427892	201385.33192604	0.52192097902298	0.542403280735016	0.206855997443199	0.73420649766922	35.4922180175781	35.1765556335449	34.9002151489258	0.592005491256714	29.121898651123	27.3001232147217	24.9105987548828	4.21129894256592	-5045.38330078125
Alexandrium_catenella	-17825008.3427892	-8614.66807395965	0.380514293909073	0.528537034988403	0.106541328132153	1.0088347196579	35.5192260742188	35.3182411193848	35.0210800170898	0.498144119977951	29.1419658660889	26.8511695861816	24.3420677185059	4.79989767074585	-5028.7734375
Alexandrium_catenella	-18355008.3427892	2396385.33192604	0.272976785898209	0.287940084934235	0.0577960535883904	0.410693138837814	35.6633529663086	35.2206916809082	34.6883697509766	0.974981546401978	28.2490501403809	25.7316093444824	23.4279499053955	4.82110071182251	-4627.47265625
Alexandrium_catenella	-18525008.3427892	-4958614.66807396	0.55388218164444	0.368107914924622	0.0969163700938225	0.643541753292084	34.530445098877	34.3376617431641	34.1244316101074	0.406013816595078	11.9207515716553	8.88644790649414	6.98424005508423	4.93651151657104	-5254.6591796875
Alexandrium_catenella	-18530008.3427892	-3183614.66807396	0.353283077478409	0.27026042342186	0.0306559782475233	0.48181164264679	35.8510932922363	35.545295715332	35.1703834533691	0.68071174621582	26.1678924560547	21.0111656188965	17.4605979919434	8.70729446411133	-5526.7900390625
Alexandrium_catenella	-18535008.3427892	4146385.33192604	0.217965230345726	0.136316001415253	0.0129404701292515	0.262905389070511	34.1180152893066	33.6281967163086	32.8710823059082	1.24693143367767	23.0382537841797	14.0010204315186	9.10682582855225	13.9314289093018	-5297.59814453125
Alexandrium_catenella	-18615008.3427892	5941385.33192604	0.242601722478867	0.140635848045349	0.0120013626292348	0.317083358764648	33.0672988891602	31.7123546600342	30.0536422729492	3.01365756988525	10.1207695007324	1.47651433944702	-1.94000005722046	12.06077003479	-45.4812507629395
Alexandrium_catenella	-1875008.3427892	1681385.33192604	0.124113723635674	0.17527349293232	0.0276033468544483	0.281234920024872	35.8020820617676	34.0559997558594	28.149621963501	7.65246105194092	28.9473934173584	23.6118602752686	16.7908020019531	12.1565923690796	-24.8217945098877
Alexandrium_catenella	-18915008.3427892	-3663614.66807396	0.16738061606884	0.184204190969467	0.020049536600709	0.437509089708328	35.8035049438477	35.2568511962891	34.8833274841309	0.920175611972809	23.7156829833984	17.8464889526367	14.1152505874634	9.60043334960938	-5068.609375
Alexandrium_catenella	-18940008.3427892	-698614.66807396	0.382071882486343	0.262211203575134	0.0285660792142153	0.437467038631439	35.8424339294434	35.4448013305664	34.3280334472656	1.51439905166626	30.631706237793	28.9668273925781	27.4956092834473	3.13609719276428	-4999.5107421875
Alexandrium_catenella	-1895008.3427892	1516385.33192604	0.0877572745084763	0.133880585432053	0.035932619124651	0.236605778336525	35.9077377319336	34.0984115600586	30.1646003723145	5.74313592910767	29.5210475921631	24.5783309936523	17.6600170135498	11.8610305786133	-21.7801170349121
Alexandrium_catenella	-19120008.3427892	5391385.33192604	0.100328281521797	0.0723897814750671	0.0172969773411751	0.115542069077492	32.9130401611328	32.4856758117676	31.4699459075928	1.44309282302856	11.1556835174561	3.52732062339783	-1.93837177753448	13.0940551757812	-104.612754821777
Alexandrium_catenella	-19215008.3427892	-1653614.66807396	0.213250070810318	0.198594644665718	0.0838213860988617	0.279900878667831	35.9419136047363	35.0748443603516	34.0123672485352	1.92954790592194	29.9792175292969	28.5515823364258	27.1692752838135	2.80993986129761	-6973.515625
Alexandrium_catenella	-19215008.3427892	-3353614.66807396	0.248337551951408	0.199192941188812	0.0188642758876085	0.310770392417908	35.9807243347168	35.5687103271484	35.1285934448242	0.852131187915802	24.9767265319824	19.9390563964844	15.9878129959106	8.98891258239746	-5906.30712890625
Alexandrium_catenella	-19455008.3427892	6176385.33192604	0.0787245035171509	0.0480449013411999	0.0151247000321746	0.0766203328967094	32.4136161804199	29.8309993743896	23.5779666900635	8.83565044403076	2.8161301612854	-1.37681150436401	-1.94000005722046	4.75613021850586	-2183.2958984375
Alexandrium_catenella	-19710008.3427892	-3393614.66807396	0.355877488851547	0.282866895198822	0.0727271512150764	0.452292770147324	36.0348167419434	35.5798377990723	35.159366607666	0.875450015068054	23.9635734558105	19.4614238739014	15.633243560791	8.33032989501953	-6606.87109375
Alexandrium_catenella	-19740008.3427892	1136385.33192604	0.114178903400898	0.243014335632324	0.061822522431612	0.42169663310051	35.0364265441895	34.3749198913574	33.5660743713379	1.47035396099091	28.987398147583	27.8248825073242	26.7251205444336	2.26227736473083	-6195.125
Alexandrium_catenella	-19890008.3427892	-4028614.66807396	0.294669151306152	0.246687889099121	0.0139061883091927	0.45286700129509	35.6865310668945	35.3463478088379	35.0378608703613	0.648668944835663	20.4424953460693	16.3216724395752	13.1198987960815	7.32259607315063	-3176.44555664062
Alexandrium_catenella	-19945008.3427892	281385.33192604	0.398933351039886	0.527983844280243	0.237317889928818	0.630806684494019	35.5024642944336	34.9885482788086	33.8900032043457	1.61246204376221	30.4245529174805	28.5072746276855	26.2224464416504	4.20210695266724	-5602.2705078125
Alexandrium_catenella	-2145008.3427892	1766385.33192604	0.187298938632011	0.255494475364685	0.0379069596529007	0.394975632429123	36.6903610229492	35.8057861328125	34.6111106872559	2.07925271987915	28.8509731292725	24.4429302215576	19.4662857055664	9.38468742370605	-3444.56616210938
Alexandrium_catenella	-2215008.3427892	4246385.33192604	0.205424696207047	0.179736688733101	0.0291902087628841	0.288769513368607	36.3032875061035	35.9224891662598	35.4086380004883	0.894648730754852	21.6027545928955	16.8855953216553	13.2228326797485	8.37992286682129	-3255.392578125
Alexandrium_catenella	-2520008.3427892	5351385.33192604	0.242637932300568	0.230758249759674	0.0145436888560653	0.399790674448013	35.3979759216309	35.2398643493652	35.0205726623535	0.377400308847427	14.1071720123291	10.8513126373291	8.44915866851807	5.65801334381104	-3033.30541992188
Alexandrium_catenella	-2570008.3427892	4386385.33192604	0.363649159669876	0.224268332123756	0.0617256425321102	0.37607529759407	36.1788597106934	35.8783645629883	35.5421257019043	0.63673198223114	21.2637367248535	16.3837280273438	12.6634149551392	8.60032176971436	-2758.5009765625
Alexandrium_catenella	-2580008.3427892	1706385.33192604	0.142603307962418	0.136657416820526	0.0304836742579937	0.221311673521996	36.7446556091309	36.0526123046875	33.1360168457031	3.60863995552063	27.8268508911133	24.7087554931641	21.3597297668457	6.46712064743042	-127.494331359863
Alexandrium_catenella	-2590008.3427892	6361385.33192604	0.0332279205322266	0.0457524918019772	0.00809335894882679	0.0881644785404205	34.2293586730957	32.712100982666	31.1050872802734	3.12426972389221	-0.460655450820923	-1.67642068862915	-1.94000005722046	1.47934448719025	-4176.52734375
Alexandrium_catenella	-260008.342789199	-5043614.66807396	0.192567750811577	0.106302961707115	0.0245570447295904	0.182735696434975	33.9421234130859	33.6536865234375	33.2983245849609	0.643799304962158	3.22453022003174	1.083251953125	-0.542036831378937	3.76656699180603	-2569.87231445312
Alexandrium_catenella	-2665008.3427892	-5338614.66807396	0.36104816198349	0.24715867638588	0.0296287909150124	0.543608963489532	34.1583824157715	33.668773651123	32.4438209533691	1.71456122398376	2.5989511013031	0.448190361261368	-1.7028980255127	4.30184888839722	-6189.08935546875
Alexandrium_catenella	-2720008.3427892	-5513614.66807396	0.109121315181255	0.182645812630653	0.0253018699586391	0.397300004959106	34.2480812072754	33.5727081298828	31.9860324859619	2.26204895973206	1.62161958217621	-0.516124963760376	-1.88653194904327	3.50815153121948	-5194.078125
Alexandrium_catenella	-2800008.3427892	2106385.33192604	0.141795694828033	0.154754757881165	0.0121485721319914	0.282550811767578	37.11572265625	36.6452903747559	35.7273178100586	1.38840329647064	26.8861446380615	23.8323135375977	20.6826267242432	6.20351648330688	-4220.1728515625
Alexandrium_catenella	-3075008.3427892	721385.33192604	0.52176433801651	0.359709799289703	0.0864279866218567	0.618606805801392	36.309886932373	34.8698120117188	31.008581161499	5.30130672454834	29.1842021942139	27.6380634307861	25.5050983428955	3.67910313606262	-4410.859375
Alexandrium_catenella	-3105008.3427892	1906385.33192604	0.0897064208984375	0.158797383308411	0.0212475564330816	0.306755483150482	37.1746940612793	36.354320526123	32.4316253662109	4.74307012557983	27.3852825164795	24.5783214569092	21.6126155853271	5.77266693115234	-4554.3408203125
Alexandrium_catenella	-3310008.3427892	-6188614.66807396	0.053473562002182	0.0892962887883186	0.0278239827603102	0.168596610426903	34.5574569702148	33.916690826416	31.89089012146	2.66656684875488	-0.272758036851883	-1.7007622718811	-1.83646368980408	1.56370532512665	-176.431945800781
Alexandrium_catenella	-3475008.3427892	1571385.33192604	0.143554270267487	0.147485479712486	0.0218245573341846	0.248647883534431	36.6338272094727	35.4278411865234	29.0375213623047	7.59630727767944	28.4079360961914	25.5937633514404	22.825834274292	5.58210277557373	-5485.80078125
Alexandrium_catenella	-3610008.3427892	971385.33192604	0.564466893672943	0.333126842975616	0.0272200684994459	0.569000244140625	36.4924163818359	35.1647605895996	30.8504619598389	5.64195537567139	29.003438949585	27.1818981170654	24.9741153717041	4.02932405471802	-4855.80078125
Alexandrium_catenella	-3720008.3427892	4471385.33192604	0.526614189147949	0.331365644931793	0.0366413332521915	0.513452649116516	36.055305480957	35.72412109375	35.2151756286621	0.840131223201752	21.5754871368408	16.1710796356201	12.418776512146	9.15671062469482	-3467.69702148438
Alexandrium_catenella	-3815008.3427892	4046385.33192604	0.314332962036133	0.306131094694138	0.0497504025697708	0.540851235389709	36.5344543457031	36.1932716369629	35.806884765625	0.727572321891785	24.9768104553223	19.28835105896	15.0537786483765	9.9230318069458	-3673.62890625
Alexandrium_catenella	-3840008.3427892	1896385.33192604	0.157841011881828	0.151679798960686	0.0170689560472965	0.279318153858185	37.4482192993164	36.0626106262207	31.2860469818115	6.16217374801636	27.4383964538574	25.1576480865479	22.6482391357422	4.79015731811523	-5004.505859375
Alexandrium_catenella	-385008.342789199	531385.33192604	0.622900545597076	0.382226079702377	0.114760741591454	0.632529854774475	35.3816909790039	34.3138694763184	32.7090950012207	2.6725959777832	29.5774440765381	27.1312408447266	23.834300994873	5.74314308166504	-738.282287597656
Alexandrium_catenella	-3890008.3427892	-933614.66807396	0.543646275997162	0.177384912967682	0.024333456531167	0.249139487743378	37.412239074707	36.8594779968262	35.8749771118164	1.53726148605347	29.1806793212891	27.4337196350098	25.7072505950928	3.47342824935913	-17.5644779205322
Alexandrium_catenella	-395008.342789199	476385.33192604	0.889392018318176	0.489269226789474	0.0295506827533245	1.01006436347961	35.2502212524414	34.4685554504395	33.3443069458008	1.90591371059418	29.9966316223145	27.5041179656982	24.3039169311523	5.69271564483643	-2804.9443359375
Alexandrium_catenella	-4030008.3427892	2601385.33192604	0.214125618338585	0.171133622527122	0.0439927019178867	0.272764921188354	37.9380645751953	37.3803176879883	35.3847999572754	2.55326461791992	27.2879104614258	24.5822296142578	22.3160247802734	4.9718861579895	-5278.416015625
Alexandrium_catenella	-410008.342789199	3771385.33192604	0.437711089849472	0.352760016918182	0.092908151447773	0.769750356674194	36.9415397644043	36.2520904541016	35.9208641052246	1.02067399024963	24.8544368743896	18.6476001739502	14.2299699783325	10.6244678497314	-875.693725585938
Alexandrium_catenella	-4125008.3427892	-398614.66807396	0.534978330135345	0.702528178691864	0.295136153697968	0.87349259853363	36.4570236206055	36.1021728515625	34.6536178588867	1.80340361595154	29.4355964660645	27.7163829803467	26.1340579986572	3.30153799057007	-2654.48559570312
Alexandrium_catenella	-4315008.3427892	5791385.33192604	0.00627813348546624	0.154672428965569	0.0214098356664181	0.300674140453339	34.2790985107422	32.0869178771973	27.8817520141602	6.39734792709351	4.32584428787231	0.277530312538147	-1.8861802816391	6.21202516555786	-15.5940809249878
Alexandrium_catenella	-4420008.3427892	-2523614.66807396	0.313427865505219	0.259433060884476	0.0278892125934362	0.516502380371094	37.5379753112793	37.1080017089844	36.5932998657227	0.944676160812378	28.5699253082275	25.1185741424561	22.5674591064453	6.00246572494507	-2972.02197265625
Alexandrium_catenella	-4480008.3427892	-6138614.66807396	0.0489763133227825	0.0323908962309361	0.00534190377220511	0.0482986159622669	34.5303916931152	34.1272621154785	32.6504249572754	1.87996995449066	-1.34899139404297	-1.78557062149048	-1.88163661956787	0.532645285129547	-427.074462890625
Alexandrium_catenella	-4605008.3427892	-4773614.66807396	0.916931688785553	0.514520347118378	0.0587186403572559	0.997088849544525	34.3235473632812	34.0350875854492	33.6903076171875	0.633239805698395	11.6473550796509	7.00275754928589	3.59386491775513	8.05349063873291	-5589.3896484375
Alexandrium_catenella	-4610008.3427892	4366385.33192604	0.80630224943161	0.561047434806824	0.132637992501259	1.00357937812805	36.2325859069824	35.6091995239258	34.0444717407227	2.18811321258545	23.4661426544189	17.6321678161621	12.2441434860229	11.221999168396	-4795.13671875
Alexandrium_catenella	-4640008.3427892	-168614.66807396	0.556056559085846	1.07406139373779	0.35726210474968	1.40673530101776	36.4008331298828	36.0687294006348	34.7649002075195	1.63593184947968	29.3226490020752	27.7511005401611	26.5863819122314	2.73626589775085	-2942.00708007812
Alexandrium_catenella	-4655008.3427892	4536385.33192604	0.737964272499084	0.49266642332077	0.0686007514595985	0.990189373493195	36.0205154418945	35.3774185180664	33.5758399963379	2.4446759223938	21.8720703125	16.432674407959	12.5327043533325	9.33936500549316	-4615.994140625
Alexandrium_catenella	-4660008.3427892	-4848614.66807396	0.279022842645645	0.228661641478539	0.0384096577763557	0.360826075077057	34.0000915527344	33.8411636352539	33.6122589111328	0.387831002473831	8.25379467010498	4.41720056533813	1.89766108989716	6.35613298416138	-1788.20983886719
Alexandrium_catenella	-4770008.3427892	976385.33192604	0.664940893650055	0.388873755931854	0.039668433368206	0.628503978252411	36.4207305908203	35.1849327087402	30.7883071899414	5.63242292404175	29.6052474975586	27.6525478363037	25.8088855743408	3.79636144638062	-3874.66552734375
Alexandrium_catenella	-4780008.3427892	856385.33192604	0.73551881313324	0.490544855594635	0.068390391767025	0.884986042976379	36.4233703613281	35.0545768737793	30.4573917388916	5.96597814559937	29.7328128814697	27.8784732818604	26.3784942626953	3.35431885719299	-4654.8671875
Alexandrium_catenella	-4785008.3427892	66385.3319260404	0.385837852954865	0.569373905658722	0.131659805774689	0.982045233249664	36.5047492980957	36.0466766357422	35.1552581787109	1.34949266910553	29.1103248596191	27.7540893554688	26.8483448028564	2.26198077201843	-3957.953125
Alexandrium_catenella	-4840008.3427892	3336385.33192604	0.24732318520546	0.24208776652813	0.0105066429823637	0.426644831895828	37.3271026611328	36.7697906494141	36.3499870300293	0.977111756801605	27.8463516235352	23.2232799530029	19.0325222015381	8.81382751464844	-3611.5263671875
Alexandrium_catenella	-4930008.3427892	4501385.33192604	0.913517653942108	0.551100492477417	0.155940547585487	0.932628989219666	35.8201103210449	34.7919960021973	32.8795433044434	2.94056367874146	21.4085025787354	14.7516784667969	8.73634815216064	12.6721563339233	-4669.3505859375
Alexandrium_catenella	-4975008.3427892	-3943614.66807396	0.863437235355377	0.58352142572403	0.115001067519188	0.865067064762115	36.0530471801758	35.4642105102539	34.4927253723145	1.56031954288483	21.9303588867188	17.5171070098877	13.9628381729126	7.96752119064331	-5149.42138671875
Alexandrium_catenella	-4995008.3427892	1366385.33192604	0.135931044816971	0.171246930956841	0.0363259129226208	0.341831207275391	36.7521934509277	35.7516136169434	32.6740455627441	4.07815027236938	29.4495315551758	26.9463691711426	24.9707355499268	4.47879648208618	-3261.1611328125
Alexandrium_catenella	-5025008.3427892	681385.33192604	0.971591293811798	0.643749594688416	0.133958876132965	1.25762581825256	36.4292221069336	34.8985710144043	30.3692188262939	6.06000375747681	29.8739185333252	28.063606262207	26.4853458404541	3.38857340812683	-3943.40795898438
Alexandrium_catenella	-5030008.3427892	571385.33192604	1.25233590602875	0.743539094924927	0.268805265426636	1.08693766593933	36.3723106384277	35.3590965270996	31.8348846435547	4.53742790222168	29.3746509552002	27.9726791381836	26.5885486602783	2.78610181808472	-3998.30224609375
Alexandrium_catenella	-5060008.3427892	3996385.33192604	0.874199151992798	0.632605731487274	0.107500962913036	1.10805249214172	36.5466613769531	36.0936546325684	35.1124382019043	1.43422520160675	26.2879104614258	20.5390968322754	15.9551820755005	10.3327293395996	-4421.447265625
Alexandrium_catenella	-5090008.3427892	-3993614.66807396	0.870562791824341	0.533677875995636	0.164065390825272	0.736950516700745	36.0108833312988	35.3651161193848	34.3936805725098	1.61720371246338	21.5305919647217	17.0765991210938	12.6930646896362	8.83752632141113	-5186.7158203125
Alexandrium_catenella	-5110008.3427892	4081385.33192604	0.983086466789246	0.66039651632309	0.160784602165222	1.14016830921173	36.4422225952148	35.9207572937012	34.6456260681152	1.79659676551819	25.80251121521	20.0250473022461	15.4344339370728	10.3680772781372	-4258.615234375
Alexandrium_catenella	-5185008.3427892	186385.33192604	1.14054727554321	1.17723393440247	0.50776082277298	1.28131341934204	36.4250335693359	36.0505485534668	34.0698051452637	2.35523176193237	29.1265411376953	27.7337055206299	26.9709053039551	2.1556351184845	-1749.43493652344
Alexandrium_catenella	-5225008.3427892	3646385.33192604	0.524579048156738	0.440307140350342	0.0512892156839371	0.658164978027344	36.9962692260742	36.3886260986328	35.8028907775879	1.19338130950928	28.0416069030762	21.9112148284912	17.0750389099121	10.9665679931641	-4845.3095703125
Alexandrium_catenella	-5250008.3427892	-4098614.66807396	0.866609692573547	0.534332990646362	0.141726478934288	0.839542031288147	35.7844581604004	35.0367965698242	34.2461700439453	1.53828477859497	20.8599414825439	15.7753486633301	10.7739915847778	10.0859489440918	-5217.2939453125
Alexandrium_catenella	-5250008.3427892	4396385.33192604	0.868385314941406	0.453636407852173	0.14273564517498	0.676289796829224	35.6581840515137	34.1634635925293	32.6083908081055	3.04979610443115	21.8216590881348	13.2645864486694	5.40207958221436	16.4195804595947	-4178.35888671875
Alexandrium_catenella	-5280008.3427892	5146385.33192604	0.212723135948181	0.157322272658348	0.0445084236562252	0.25705823302269	34.7703132629395	34.4920768737793	33.9621467590332	0.808166265487671	12.9505405426025	6.92507171630859	3.03010988235474	9.92043113708496	-3746.24243164062
Alexandrium_catenella	-5290008.3427892	-5258614.66807396	0.690725445747375	0.396238684654236	0.12632916867733	0.6404669880867	34.0513038635254	33.7912750244141	33.5064697265625	0.544832468032837	5.10389804840088	1.99078059196472	-0.294165521860123	5.39806318283081	-3706.24731445312
Alexandrium_catenella	-535008.342789199	5181385.33192604	0.136364296078682	0.120036222040653	0.00988292321562767	0.204252868890762	35.0894393920898	34.0962295532227	32.9201202392578	2.16932034492493	15.2318658828735	11.0219469070435	5.93789911270142	9.29396724700928	-26.704475402832
Alexandrium_catenella	-5360008.3427892	-6118614.66807396	0.042189322412014	0.0263727176934481	0.00441013695672154	0.0404617935419083	34.5748291015625	34.2870750427246	32.9762077331543	1.59862172603607	-1.69056069850922	-1.78584134578705	-1.82945132255554	0.138890653848648	-400.034240722656
Alexandrium_catenella	-5390008.3427892	-3018614.66807396	0.332628160715103	0.336351573467255	0.11188855022192	0.430518746376038	36.3019943237305	35.3128814697266	31.8425064086914	4.45948839187622	26.2796688079834	21.3879089355469	16.2768001556396	10.0028686523438	-69.1962356567383
Alexandrium_catenella	-5455008.3427892	-3058614.66807396	0.357416033744812	0.248752236366272	0.0717804282903671	0.345331758260727	36.2308959960938	35.0083961486816	30.6234951019287	5.60739994049072	26.0913696289062	20.7851104736328	15.5713586807251	10.5200119018555	-38.308895111084
Alexandrium_catenella	-5455008.3427892	-3218614.66807396	0.042992576956749	0.159811571240425	0.0313922800123692	0.259885221719742	36.8097915649414	36.022029876709	32.533519744873	4.27627372741699	27.1989326477051	21.7608585357666	16.4758796691895	10.7230529785156	-145.135284423828
Alexandrium_catenella	-5540008.3427892	391385.33192604	0.874117732048035	0.836003422737122	0.284934788942337	1.0433212518692	34.7513122558594	30.2041072845459	17.8089942932129	16.9423179626465	29.3729991912842	28.1239376068115	26.9371700286865	2.43582892417908	-77.9973373413086
Alexandrium_catenella	-5625008.3427892	-4043614.66807396	1.0550377368927	0.633765995502472	0.118220835924149	0.948212146759033	36.1949119567871	35.300350189209	34.0284233093262	2.16648817062378	22.2157859802246	17.6320419311523	12.7813673019409	9.43441867828369	-5385.59716796875
Alexandrium_catenella	-5625008.3427892	1041385.33192604	0.51911461353302	0.46924877166748	0.0752449110150337	0.98211544752121	36.6285552978516	34.1250343322754	29.0133380889893	7.61521577835083	30.1837482452393	27.938943862915	25.7315292358398	4.45221948623657	-4786.8330078125
Alexandrium_catenella	-5625008.3427892	731385.33192604	1.18306136131287	0.657707095146179	0.0606921203434467	1.39355397224426	36.343334197998	35.0620994567871	29.9604625701904	6.38286924362183	29.6120738983154	28.1663417816162	26.6238842010498	2.98818969726562	-3796.66455078125
Alexandrium_catenella	-5630008.3427892	631385.33192604	1.27201950550079	0.84862345457077	0.0650009885430336	1.56843197345734	36.2512474060059	34.3561096191406	27.6295433044434	8.6217041015625	29.5934772491455	28.2294139862061	26.760950088501	2.83252787590027	-2974.4482421875
Alexandrium_catenella	-5635008.3427892	-3583614.66807396	0.200505137443542	0.331772178411484	0.0342670269310474	0.650219738483429	36.9568634033203	36.2936210632324	33.6925354003906	3.26433110237122	24.8586521148682	20.8201503753662	15.1256551742554	9.73299694061279	-2609.40209960938
Alexandrium_catenella	-5640008.3427892	406385.33192604	0.742353916168213	0.460608214139938	0.175098702311516	0.561252236366272	29.9638557434082	21.5020561218262	7.63289165496826	22.3309631347656	29.5224666595459	28.262788772583	26.806604385376	2.71586346626282	-29.4433288574219
Alexandrium_catenella	-5650008.3427892	766385.33192604	1.12702417373657	0.640209078788757	0.117095641791821	1.26829087734222	36.3420295715332	34.9385185241699	29.2759246826172	7.06610250473022	29.6949577331543	28.1710529327393	26.6025238037109	3.09243321418762	-4035.73583984375
Alexandrium_catenella	-5680008.3427892	941385.33192604	0.903679311275482	0.559883832931519	0.06276785582304	1.05409240722656	36.5384826660156	34.2069892883301	27.8761692047119	8.66231346130371	29.9728374481201	28.0731239318848	26.2726669311523	3.70017099380493	-4585.51708984375
Alexandrium_catenella	-5700008.3427892	646385.33192604	1.30761897563934	0.934077024459839	0.237287670373917	1.41816651821136	36.1195755004883	32.2535972595215	24.7828350067139	11.3367404937744	29.6436748504639	28.2893218994141	26.693323135376	2.95035219192505	-1820.29467773438
Alexandrium_catenella	-5705008.3427892	-4523614.66807396	0.72118479013443	0.484501242637634	0.0975530073046684	0.737106561660767	35.2180519104004	34.5759429931641	33.9329414367676	1.28511011600494	17.3429012298584	12.5315532684326	8.07918739318848	9.26371479034424	-5968.73291015625
Alexandrium_catenella	-5755008.3427892	3086385.33192604	0.31521999835968	0.206518590450287	0.0097313579171896	0.33600065112114	37.8332862854004	36.9437980651855	36.3932723999023	1.44001424312592	28.6504688262939	24.6481742858887	20.5407676696777	8.10970211029053	-5394.587890625
Alexandrium_catenella	-5755008.3427892	856385.33192604	1.16524291038513	0.724108695983887	0.177126109600067	1.23462510108948	36.4100646972656	34.3446197509766	28.1681900024414	8.24187564849854	29.8542766571045	28.1755142211914	26.4557628631592	3.39851355552673	-4250.73095703125
Alexandrium_catenella	-5770008.3427892	-4568614.66807396	0.727804720401764	0.48468154668808	0.023074746131897	0.908818364143372	35.157356262207	34.546875	33.9579277038574	1.19942569732666	17.1164474487305	12.3598937988281	8.28248882293701	8.83395862579346	-6105.2265625
Alexandrium_catenella	-5795008.3427892	-3638614.66807396	0.0806454718112946	0.437178075313568	0.0902663841843605	0.661770164966583	36.6714096069336	35.4221305847168	32.2156753540039	4.45573425292969	25.0919036865234	19.4759330749512	13.161639213562	11.9302635192871	-966.026062011719
Alexandrium_catenella	-5805008.3427892	-4073614.66807396	1.05634093284607	0.76109391450882	0.140866369009018	1.39963364601135	36.388355255127	35.3149566650391	33.5502662658691	2.83808588981628	22.5042209625244	17.8575229644775	13.5007600784302	9.00345993041992	-5262.88134765625
Alexandrium_catenella	-5820008.3427892	4326385.33192604	0.44119581580162	0.307960718870163	0.076193705201149	0.491727739572525	35.0830230712891	33.2340393066406	31.7751541137695	3.30786895751953	23.3292102813721	12.2693710327148	3.40401363372803	19.9251956939697	-2921.15161132812
Alexandrium_catenella	-5855008.3427892	-3518614.66807396	0.405434280633926	0.16814586520195	0.0305107124149799	0.37580007314682	35.8276290893555	32.2337493896484	28.8279857635498	6.99964237213135	24.5651760101318	17.8865165710449	10.1470413208008	14.4181346893311	-21.848560333252
Alexandrium_catenella	-5945008.3427892	-4543614.66807396	0.650727033615112	0.500741183757782	0.0690341740846634	0.89217072725296	35.4221687316895	34.4883422851562	33.9050331115723	1.51713216304779	17.249174118042	12.0838737487793	7.47698450088501	9.77219009399414	-5965.37451171875
Alexandrium_catenella	-5950008.3427892	-6003614.66807396	0.0643482729792595	0.0344274751842022	0.00556569406762719	0.0601148419082165	34.4958229064941	34.1337203979492	32.7838249206543	1.71199679374695	-1.70419657230377	-1.78065252304077	-1.80000603199005	0.0958093926310539	-2490.63989257812
Alexandrium_catenella	-5965008.3427892	-6073614.66807396	0.0654768049716949	0.0345061123371124	0.0117949247360229	0.0512387827038765	34.6817054748535	34.3181381225586	33.1475524902344	1.53415441513062	-1.67701268196106	-1.78214597702026	-1.81000602245331	0.132993325591087	-333.701629638672
Alexandrium_catenella	-5975008.3427892	1031385.33192604	0.763308227062225	0.452937602996826	0.10585705190897	0.685292541980743	36.3343505859375	33.6891021728516	29.6495418548584	6.6848087310791	30.2332420349121	28.178768157959	26.509693145752	3.72354912757874	-4648.4267578125
Alexandrium_catenella	-6005008.3427892	1111385.33192604	0.597054183483124	0.423595815896988	0.0534217432141304	0.711790084838867	36.172924041748	33.6613082885742	29.6225509643555	6.55037403106689	30.2170963287354	28.1335353851318	26.3614616394043	3.8556342124939	-4596.27587890625
Alexandrium_catenella	-6015008.3427892	1501385.33192604	0.219443425536156	0.172671779990196	0.0462772957980633	0.288341194391251	36.6594429016113	34.8932876586914	28.842414855957	7.81702756881714	29.3658866882324	27.587495803833	25.880973815918	3.48491311073303	-5344.13525390625
Alexandrium_catenella	-6035008.3427892	-4663614.66807396	0.575840175151825	0.417774736881256	0.132225766777992	0.854892432689667	34.8434753417969	34.2855644226074	33.8012504577637	1.04222750663757	15.5620422363281	10.2610397338867	6.08974552154541	9.47229671478271	-5947.0908203125
Alexandrium_catenella	-6045008.3427892	1606385.33192604	0.304448395967484	0.185319319367409	0.0533605851233006	0.296191155910492	36.8718528747559	35.0327606201172	28.3963146209717	8.4755392074585	29.2872428894043	27.5013599395752	25.6955375671387	3.59170484542847	-5428.025390625
Alexandrium_catenella	-6090008.3427892	-3768614.66807396	0.373448193073273	0.142725497484207	0.019072137773037	0.272292494773865	34.5480155944824	31.1067314147949	26.8099365234375	7.73807811737061	23.0360126495361	15.6788482666016	9.15588474273682	13.880126953125	-54.0515098571777
Alexandrium_catenella	-6125008.3427892	4186385.33192604	0.784288644790649	0.464142620563507	0.0954835563898087	0.898302495479584	36.1915092468262	35.3399124145508	33.6241683959961	2.56734228134155	25.5465850830078	18.4198303222656	9.81330871582031	15.7332773208618	-4869.390625
Alexandrium_catenella	-6155008.3427892	1531385.33192604	0.2573162317276	0.190497219562531	0.0527076534926891	0.306174963712692	37.2558898925781	34.62451171875	30.2212066650391	7.03468132019043	29.5165920257568	27.6802215576172	25.88498878479	3.63160419464111	-5419.0693359375
Alexandrium_catenella	-6170008.3427892	-5593614.66807396	0.111579805612564	0.19325764477253	0.0164342559874058	0.367453515529633	34.5285491943359	34.0261154174805	32.3009910583496	2.22755765914917	1.4949676990509	-0.605002522468567	-1.88205432891846	3.37702202796936	-1043.78210449219
Alexandrium_catenella	-6235008.3427892	5061385.33192604	0.0809449031949043	0.224812209606171	0.0511026941239834	0.384809523820877	32.7200813293457	31.2145309448242	29.1292629241943	3.59081745147705	11.8339080810547	2.96759629249573	-1.69597470760345	13.5298833847046	-20.8243446350098
Alexandrium_catenella	-6255008.3427892	-3928614.66807396	0.314413994550705	0.158794745802879	0.0193633232265711	0.28813973069191	34.4384574890137	33.6989402770996	29.0697345733643	5.36872100830078	20.8124561309814	13.6994342803955	7.98679065704346	12.825665473938	-79.4755706787109
Alexandrium_catenella	-6275008.3427892	-4573614.66807396	0.473037272691727	0.297260582447052	0.0798885226249695	0.514519870281219	34.6416397094727	34.1864471435547	33.611572265625	1.0300680398941	15.7381706237793	10.2376689910889	5.77305841445923	9.96511173248291	-5098.70703125
Alexandrium_catenella	-6280008.3427892	-3653614.66807396	0.171572759747505	0.0550323687493801	0.0046667312271893	0.116733431816101	18.720516204834	12.8787031173706	9.26488208770752	9.4556360244751	24.7229251861572	17.3649559020996	9.21571063995361	15.5072135925293	-6.3159031867981
Alexandrium_catenella	-6305008.3427892	5226385.33192604	0.393873184919357	0.34370481967926	0.0890789031982422	0.520025014877319	33.5074577331543	32.428150177002	30.8376369476318	2.66982221603394	8.95063495635986	1.935591340065	-1.50606250762939	10.4566984176636	-177.799835205078
Alexandrium_catenella	-6335008.3427892	-5288614.66807396	0.929357051849365	0.514077842235565	0.124034538865089	0.923371493816376	34.116641998291	33.9381408691406	33.5127754211426	0.603866577148438	6.32803916931152	4.15167140960693	1.85465776920319	4.47338104248047	-3231.03515625
Alexandrium_catenella	-6365008.3427892	3976385.33192604	0.764453947544098	0.690925538539886	0.198889046907425	1.02437222003937	36.6200256347656	36.3010444641113	35.4160079956055	1.20401871204376	27.0295715332031	22.1065292358398	17.0026245117188	10.0269470214844	-5256.6103515625
Alexandrium_catenella	-6395008.3427892	-3888614.66807396	0.230676397681236	0.124921940267086	0.0352842882275581	0.171474412083626	35.2466239929199	32.0915794372559	25.2514095306396	9.99521541595459	21.6831531524658	15.3068675994873	8.80870246887207	12.8744516372681	-9.7949047088623
Alexandrium_catenella	-6400008.3427892	-4233614.66807396	0.643140375614166	0.581765949726105	0.400187492370605	0.349583476781845	34.2382621765137	34.0580139160156	33.8484840393066	0.389779359102249	15.4238834381104	9.3036584854126	5.45441246032715	9.96947002410889	-881.178833007812
Alexandrium_catenella	-6400008.3427892	4546385.33192604	0.11509345471859	0.12186511605978	0.0261005610227585	0.198901206254959	32.4599304199219	31.6165161132812	29.9964427947998	2.46348786354065	19.6273708343506	7.96871423721313	-0.218589678406715	19.8459606170654	-443.739593505859
Alexandrium_catenella	-6515008.3427892	4066385.33192604	1.38895118236542	0.870542764663696	0.221057623624802	1.30706906318665	36.6825294494629	35.9916687011719	34.5222549438477	2.1602725982666	26.8034191131592	21.4369373321533	16.2547512054443	10.5486688613892	-5172.7900390625
Alexandrium_catenella	-6550008.3427892	-6048614.66807396	0.0635343417525291	0.045660849660635	0.00714976526796818	0.0899146348237991	34.6519508361816	34.1752548217773	32.598087310791	2.05386447906494	-1.65515756607056	-1.77829778194427	-1.81000602245331	0.15484844148159	-452.102905273438
Alexandrium_catenella	-6555008.3427892	-5043614.66807396	0.15264581143856	0.0477083325386047	0.00562897091731429	0.0933652967214584	34.1662864685059	34.0274124145508	33.7742652893066	0.392020374536514	10.134259223938	6.80389213562012	4.5634708404541	5.5707893371582	-97.3448791503906
Alexandrium_catenella	-6625008.3427892	3446385.33192604	0.353790611028671	0.301563233137131	0.0305997785180807	0.483008593320847	36.9728851318359	36.5172576904297	34.5417747497559	2.43111062049866	28.6527366638184	23.0864315032959	18.4673271179199	10.1854095458984	-4825.31591796875
Alexandrium_catenella	-6730008.3427892	3691385.33192604	0.7919682264328	0.571226835250854	0.0455828011035919	0.957473993301392	36.7682838439941	36.4075546264648	35.6645355224609	1.10374808311462	27.9293937683105	22.5322818756104	17.9102764129639	10.0191173553467	-4772.9580078125
Alexandrium_catenella	-6750008.3427892	1971385.33192604	0.301773428916931	0.315085351467133	0.0885551571846008	0.529323101043701	37.1172065734863	35.2018280029297	33.3275260925293	3.78968119621277	29.5205173492432	27.5699405670166	25.2640209197998	4.25649642944336	-5929.689453125
Alexandrium_catenella	-6755008.3427892	1186385.33192604	1.11852645874023	0.830034375190735	0.376938343048096	0.962888419628143	35.4497299194336	32.9734535217285	27.5422077178955	7.90752458572388	30.1918983459473	28.0472030639648	26.5290241241455	3.66287446022034	-53.6810150146484
Alexandrium_catenella	-6765008.3427892	1221385.33192604	1.17947793006897	0.659112393856049	0.262877821922302	0.806382179260254	35.4888534545898	33.1601982116699	28.2270736694336	7.26178073883057	30.1485633850098	27.9686088562012	26.4287528991699	3.71981191635132	-45.7707099914551
Alexandrium_catenella	-6815008.3427892	3801385.33192604	0.92342346906662	0.767189383506775	0.0734568014740944	1.30045139789581	36.7115020751953	36.3619003295898	35.767261505127	0.94423919916153	27.8583812713623	22.5352077484131	18.2557983398438	9.60258388519287	-4897.0322265625
Alexandrium_catenella	-6860008.3427892	3761385.33192604	0.762798845767975	0.675738871097565	0.0955499038100243	1.01606285572052	36.692813873291	36.382137298584	35.8037033081055	0.88910698890686	27.9259853363037	22.5743923187256	18.1661357879639	9.75984954833984	-4825.90771484375
Alexandrium_catenella	-6870008.3427892	3861385.33192604	0.857402265071869	0.713369369506836	0.100930608808994	1.11440515518188	36.6560707092285	36.3213310241699	35.6606674194336	0.99540388584137	27.6576175689697	22.6493625640869	18.453634262085	9.20398235321045	-5070.4765625
Alexandrium_catenella	-6890008.3427892	4891385.33192604	0.246705234050751	0.13447567820549	0.0441919267177582	0.218714088201523	32.1568565368652	29.6453285217285	23.5957584381104	8.5610990524292	16.093729019165	5.77792119979858	-1.51858055591583	17.6123104095459	-14.7720241546631
Alexandrium_catenella	-7020008.3427892	4896385.33192604	0.235261619091034	0.0685322433710098	0.0189280211925507	0.109761767089367	32.2980537414551	28.866720199585	22.3069458007812	9.99110984802246	15.6246376037598	5.63586139678955	-1.53831303119659	17.1629505157471	-12.066442489624
Alexandrium_catenella	-7265008.3427892	4891385.33192604	0.403149366378784	0.162895604968071	0.0197479575872421	0.328342139720917	31.4816360473633	24.8971157073975	16.9061374664307	14.5755004882812	16.8655300140381	5.64498090744019	-1.51639258861542	18.3819236755371	-25.1305236816406
Alexandrium_catenella	-7355008.3427892	1161385.33192604	0.344246417284012	0.321871519088745	0.117369934916496	0.429418861865997	36.968448638916	36.051082611084	33.8319664001465	3.13648438453674	29.2726974487305	26.7787647247314	24.794548034668	4.47814989089966	-26.6279792785645
Alexandrium_catenella	-750008.342789199	-4483614.66807396	0.617838859558105	0.410524755716324	0.0339140892028809	0.823374032974243	34.4616355895996	33.9862289428711	33.6665382385254	0.795094728469849	11.4382019042969	8.45290660858154	5.86168718338013	5.57651519775391	-3765.7998046875
Alexandrium_catenella	-7735008.3427892	4031385.33192604	0.556159257888794	0.369879007339478	0.0258212853223085	0.820953130722046	36.205509185791	35.1335411071777	32.6918601989746	3.51364970207214	26.1812686920166	18.1981582641602	8.65054035186768	17.5307292938232	-2457.28955078125
Alexandrium_catenella	-7835008.3427892	2621385.33192604	0.554439842700958	0.349136114120483	0.0135417738929391	0.672240674495697	37.0847511291504	36.317268371582	35.3380241394043	1.74672675132751	29.6374320983887	26.7479209899902	23.7211532592773	5.91627931594849	-5552.08837890625
Alexandrium_catenella	-7865008.3427892	4041385.33192604	0.494657129049301	0.292654901742935	0.0566151589155197	0.44000643491745	36.1939392089844	34.8674354553223	32.3789291381836	3.8150098323822	26.0876121520996	17.3888549804688	9.12361717224121	16.9639949798584	-2374.0107421875
Alexandrium_catenella	-7945008.3427892	2966385.33192604	0.562370419502258	0.325363367795944	0.0174460299313068	0.562878608703613	36.9712257385254	36.5817756652832	35.8336296081543	1.13759338855743	29.5681591033936	25.551176071167	20.8224601745605	8.74569797515869	-5352.099609375
Alexandrium_catenella	-7945008.3427892	3801385.33192604	1.97632336616516	0.982925772666931	0.114100910723209	1.98331165313721	36.644832611084	36.2900009155273	35.437557220459	1.20727467536926	28.3697452545166	23.8317813873291	15.7463512420654	12.6233930587769	-4144.17041015625
Alexandrium_catenella	-795008.342789199	-928614.66807396	0.0793630704283714	0.151021793484688	0.016131579875946	0.291404724121094	36.6148834228516	35.9135360717773	33.6702499389648	2.94463229179382	28.0660285949707	25.4931983947754	23.0740051269531	4.99202299118042	-4198.41748046875
Alexandrium_catenella	-800008.342789199	171385.33192604	0.674053847789764	0.502668678760529	0.228185102343559	0.580066502094269	36.0054664611816	35.013111114502	34.0008964538574	2.00457358360291	29.9293193817139	27.427339553833	24.6594619750977	5.26985740661621	-5058.55224609375
Alexandrium_catenella	-80008.3427891992	4831385.33192604	0.102242209017277	0.0538761168718338	0.0129705732688308	0.0922213643789291	34.9832611083984	34.4796867370605	33.6089782714844	1.37428283691406	18.3858489990234	12.9573955535889	6.60577440261841	11.7800750732422	-24.3059062957764
Alexandrium_catenella	-8100008.3427892	-2583614.66807396	0.206884548068047	0.202311828732491	0.0504605211317539	0.351341634988785	35.132453918457	34.8002548217773	34.3781127929688	0.754341959953308	23.1384563446045	18.1047630310059	13.4323225021362	9.70613384246826	-4176.52880859375
Alexandrium_catenella	-8205008.3427892	2021385.33192604	0.157287940382957	0.158446580171585	0.0442072525620461	0.234199002385139	36.1391983032227	35.4684028625488	34.2589111328125	1.88028872013092	30.2410049438477	28.5843639373779	26.0792751312256	4.16173028945923	-182.375289916992
Alexandrium_catenella	-8215008.3427892	3576385.33192604	0.773594856262207	0.424131810665131	0.0579724535346031	0.669831514358521	36.6656494140625	36.3942070007324	35.8195152282715	0.846136212348938	28.4569149017334	24.075345993042	19.636531829834	8.82038307189941	-4118.51171875
Alexandrium_catenella	-8235008.3427892	-4448614.66807396	0.101566128432751	0.0597460977733135	0.0108870174735785	0.0965539738535881	33.0583572387695	32.6817321777344	32.2130546569824	0.845305263996124	13.7861680984497	10.4783020019531	8.38058376312256	5.40558433532715	-81.451904296875
Alexandrium_catenella	-8250008.3427892	3806385.33192604	1.12712812423706	0.414886891841888	0.0836675986647606	0.892330944538116	36.4195213317871	35.5691986083984	33.2071838378906	3.21233558654785	26.8026332855225	19.6148777008057	12.0403633117676	14.7622709274292	-2310.58911132812
Alexandrium_catenella	-8375008.3427892	3691385.33192604	0.433123826980591	0.167907401919365	0.0472851395606995	0.283964395523071	36.2688446044922	34.817268371582	31.4837379455566	4.78510618209839	27.3980979919434	21.0660781860352	12.0237436294556	15.3743553161621	-30.2523136138916
Alexandrium_catenella	-8520008.3427892	3616385.33192604	0.457656234502792	0.183722659945488	0.0335563533008099	0.317159026861191	36.3966636657715	35.9403915405273	34.9323921203613	1.46427047252655	28.1762790679932	21.7380466461182	13.2633666992188	14.9129114151001	-2.12443614006042
Alexandrium_catenella	-8600008.3427892	6076385.33192604	0.12815748155117	0.159977719187737	0.00537913013249636	0.370832651853561	32.5022354125977	30.1626014709473	25.9251346588135	6.57709836959839	4.15073823928833	-0.608810305595398	-1.85000598430634	6.00074434280396	-823.199584960938
Alexandrium_catenella	-8700008.3427892	1296385.33192604	0.375700116157532	0.535243034362793	0.204527363181114	0.794110655784607	36.3986511230469	35.6984558105469	34.5712623596191	1.82738995552063	29.493185043335	27.9698791503906	25.9958534240723	3.49733138084412	-3695.482421875
Alexandrium_catenella	-8710008.3427892	601385.33192604	0.48221692442894	0.358364343643188	0.107125259935856	0.607241034507751	34.3437309265137	31.4783821105957	28.992244720459	5.35148620605469	28.6826457977295	27.3995590209961	25.489501953125	3.19314408302307	-3344.6904296875
Alexandrium_catenella	-8740008.3427892	2716385.33192604	0.141466856002808	0.107466369867325	0.0237424746155739	0.173999696969986	37.7219848632812	36.6775360107422	35.477123260498	2.24486351013184	30.662109375	26.7437858581543	22.1600036621094	8.50210571289062	-11.3910427093506
Alexandrium_catenella	-8845008.3427892	5211385.33192604	0.190175607800484	0.132603779435158	0.0287164170295	0.236970901489258	28.3199806213379	25.1906242370605	21.433141708374	6.88683891296387	11.3304929733276	2.3965950012207	-1.81089699268341	13.1413898468018	-100.884162902832
Alexandrium_catenella	-8950008.3427892	5161385.33192604	0.156353652477264	0.0866685509681702	0.0139752263203263	0.150506019592285	29.371976852417	26.3927326202393	22.6682777404785	6.70369958877563	10.7153282165527	2.57670664787292	-1.83129262924194	12.5466203689575	-54.5736656188965
Alexandrium_catenella	-8965008.3427892	2996385.33192604	0.393809020519257	0.165608629584312	0.0256871450692415	0.30319944024086	36.5545234680176	36.2501754760742	35.7539863586426	0.800534844398499	29.1326694488525	24.7922668457031	19.0997581481934	10.0329113006592	-16.1508331298828
Alexandrium_catenella	-8975008.3427892	5046385.33192604	0.12999452650547	0.0904622748494148	0.0164606645703316	0.17623870074749	27.0929431915283	16.7529373168945	12.0711631774902	15.0217800140381	10.55348777771	2.94354104995728	-1.88279867172241	12.4362859725952	-7.82956504821777
Alexandrium_catenella	-9000008.3427892	3056385.33192604	0.374411165714264	0.158458143472672	0.0382236465811729	0.273801535367966	36.5555877685547	36.2484893798828	35.7131843566895	0.842399775981903	28.8122501373291	24.3938617706299	18.9228706359863	9.88938140869141	-8.32614326477051
Alexandrium_catenella	-9020008.3427892	776385.33192604	0.221187099814415	0.292907983064651	0.0233589038252831	0.643405854701996	34.1363983154297	31.2923774719238	28.539529800415	5.59686756134033	29.3978500366211	28.065601348877	26.8857688903809	2.51208090782166	-1502.19409179688
Alexandrium_catenella	-9085008.3427892	5366385.33192604	0.17191156744957	0.0789534673094749	0.0173326451331377	0.161254212260246	31.7979965209961	29.4464893341064	26.2128124237061	5.58518314361572	11.0110445022583	1.55313098430634	-1.80000603199005	12.8110504150391	-132.130462646484
Alexandrium_catenella	-915008.342789199	136385.33192604	0.547288358211517	0.521552562713623	0.286624789237976	0.610073745250702	36.2128677368164	35.1288223266602	34.1883430480957	2.02452301979065	29.630651473999	27.0370292663574	23.6981658935547	5.93248558044434	-4927.18017578125
Alexandrium_catenella	-9155008.3427892	2521385.33192604	1.07777619361877	0.671921849250793	0.0734868496656418	1.30378460884094	36.3689651489258	35.9597129821777	35.5474891662598	0.821476936340332	30.2604999542236	27.6315116882324	24.6701946258545	5.59030532836914	-1682.29870605469
Alexandrium_catenella	-9195008.3427892	2826385.33192604	0.143004387617111	0.105670265853405	0.0184092614799738	0.189787298440933	37.0552864074707	36.1128997802734	34.9225463867188	2.13273954391479	30.8632926940918	25.3586521148682	17.4419498443604	13.4213428497314	-24.1267757415771
Alexandrium_catenella	-9230008.3427892	1791385.33192604	0.176333963871002	0.140659436583519	0.0207619220018387	0.244038164615631	36.3416290283203	35.752140045166	34.8896369934082	1.45199453830719	29.9572353363037	28.3100414276123	26.2371387481689	3.72009587287903	-29.1108016967773
Alexandrium_catenella	-9315008.3427892	2581385.33192604	1.10199332237244	0.729125559329987	0.167798772454262	1.26279735565186	36.3392372131348	35.9522018432617	35.1803131103516	1.15892422199249	30.6483211517334	27.2677459716797	22.510290145874	8.13803100585938	-1272.93469238281
Alexandrium_catenella	-9355008.3427892	2876385.33192604	0.195276364684105	0.167128130793571	0.014962294138968	0.281564742326736	36.607837677002	35.9491233825684	33.330078125	3.27775859832764	30.5860252380371	25.7363567352295	19.3962478637695	11.1897783279419	-88.1926956176758
Alexandrium_catenella	-9435008.3427892	6326385.33192604	0.0147758182138205	0.0422898717224598	0.00627506896853447	0.0678066983819008	32.8201560974121	31.8199062347412	30.1325206756592	2.68763327598572	-0.0458507686853409	-1.62353026866913	-1.94000005722046	1.89414918422699	-1619.54406738281
Alexandrium_catenella	-9450008.3427892	2596385.33192604	1.18176710605621	0.861988186836243	0.265178143978119	1.25353729724884	36.319881439209	35.9497718811035	35.4617538452148	0.858126938343048	30.674934387207	27.5660591125488	23.6405391693115	7.03439712524414	-3438.32836914062
Alexandrium_catenella	-9505008.3427892	6126385.33192604	0.240539819002151	0.200697973370552	0.0224938355386257	0.481191694736481	32.3776206970215	30.5888862609863	27.02614402771	5.35147619247437	4.09968376159668	-0.561906814575195	-1.85057067871094	5.95025444030762	-482.304168701172
Alexandrium_catenella	-9545008.3427892	831385.33192604	0.757278263568878	0.353004157543182	0.0613895244896412	0.640545606613159	34.1841430664062	32.7706489562988	30.7374496459961	3.44669222831726	30.0038204193115	28.3931007385254	26.1803035736084	3.82351589202881	-2935.44384765625
Alexandrium_catenella	-970008.342789199	5351385.33192604	0.180454701185226	0.0935037136077881	0.0116930129006505	0.171548023819923	35.4604682922363	35.3310127258301	35.099853515625	0.36061355471611	14.9508399963379	11.4599828720093	8.6059398651123	6.34490013122559	-142.751846313477
Alexandrium_catenella	-9730008.3427892	851385.33192604	0.754769325256348	0.40326002240181	0.0362288132309914	0.867824912071228	34.7024002075195	33.2620697021484	31.4688720703125	3.23352837562561	29.8626384735107	28.0972480773926	25.2398166656494	4.62282180786133	-3329.24731445312
Alexandrium_catenella	-985008.342789199	56385.3319260404	0.477237075567245	0.517493844032288	0.234125792980194	0.666429221630096	36.3675155639648	35.3589057922363	33.9619445800781	2.40557026863098	29.4525985717773	26.3764305114746	22.6156253814697	6.83697319030762	-4838.65869140625
Alexandrium_catenella	-9855008.3427892	3086385.33192604	0.256386041641235	0.22272452712059	0.0376085229218006	0.340789318084717	35.7189750671387	30.7973251342773	23.2507514953613	12.468222618103	30.9543132781982	25.0046081542969	17.9907531738281	12.9635581970215	-255.541656494141
Alexandrium_catenella	-9915008.3427892	2971385.33192604	0.544595241546631	0.550319612026215	0.0781334415078163	1.29000520706177	36.4669952392578	35.335506439209	27.6841259002686	8.78287029266357	30.746467590332	25.8156471252441	19.2360763549805	11.5103902816772	-1323.05358886719
Alexandrium_catenella	10094991.6572108	2226385.33192604	0.205983951687813	0.262639284133911	0.0338750705122948	0.397886872291565	32.9850463867188	28.1632690429688	16.1391468048096	16.8459014892578	30.6111106872559	28.0328388214111	23.7019100189209	6.9092001914978	-84.0986557006836
Alexandrium_catenella	10199991.6572108	2316385.33192604	0.0697114244103432	0.101057536900043	0.0388122983276844	0.135381609201431	28.2770233154297	18.8947734832764	6.8036994934082	21.4733219146729	30.5229015350342	27.6375713348389	22.7187576293945	7.80414390563965	-14.3068313598633
Alexandrium_catenella	1024991.6572108	-28614.6680739596	0.20295487344265	0.122831344604492	0.0138909071683884	0.234486654400826	33.1136322021484	29.2518577575684	24.2470893859863	8.86654472351074	29.4038333892822	27.1447658538818	24.3061752319336	5.09765768051147	-17.2536754608154
Alexandrium_catenella	10269991.6572108	1416385.33192604	0.248961597681046	0.186628937721252	0.0172536615282297	0.324224352836609	33.6032752990723	32.4694023132324	31.1428146362305	2.46045827865601	31.4013595581055	28.8059215545654	27.0779609680176	4.32339906692505	-835.352111816406
Alexandrium_catenella	10324991.6572108	2121385.33192604	0.287234991788864	0.251751780509949	0.0297656841576099	0.412827700376511	32.6889915466309	30.1021690368652	21.6874866485596	11.001503944397	30.5332355499268	28.1714763641357	24.7096405029297	5.82359457015991	-197.976257324219
Alexandrium_catenella	10329991.6572108	2211385.33192604	0.215605840086937	0.128533512353897	0.0608950071036816	0.150655016303062	32.5410690307617	27.3966941833496	15.6219339370728	16.9191341400146	30.4359550476074	27.9310111999512	24.1414623260498	6.2944917678833	-23.3575325012207
Alexandrium_catenella	1034991.6572108	266385.33192604	0.377160370349884	0.175165951251984	0.0162456333637238	0.386009514331818	31.6042957305908	26.7203826904297	20.0334491729736	11.5708475112915	29.5877647399902	27.820333480835	25.335521697998	4.25224304199219	-1374.01879882812
Alexandrium_catenella	10474991.6572108	6316385.33192604	0.0813950598239899	0.0501707494258881	0.0116106951609254	0.0896052792668343	33.5771446228027	30.8360939025879	26.9675884246826	6.60955619812012	-0.821895182132721	-1.67782640457153	-1.94000005722046	1.11810481548309	-3239.2880859375
Alexandrium_catenella	104991.657210801	-3343614.66807396	0.424592971801758	0.277933239936829	0.00601994339376688	0.472242832183838	36.0852241516113	35.7715644836426	35.346118927002	0.739106059074402	23.3828125	19.178560256958	16.3358783721924	7.0469331741333	-4494.802734375
Alexandrium_catenella	10539991.6572108	6301385.33192604	0.110014855861664	0.109383456408978	0.023330932483077	0.225028499960899	34.5040283203125	32.0557403564453	27.7458839416504	6.75814342498779	-0.302676767110825	-1.60197949409485	-1.94000005722046	1.63732326030731	-1492.22106933594
Alexandrium_catenella	10544991.6572108	1456385.33192604	0.364909440279007	0.272543370723724	0.0498527735471725	0.412437230348587	32.8625144958496	31.7267074584961	29.6472454071045	3.21526837348938	31.9589023590088	28.895227432251	26.9844398498535	4.97446203231812	-978.560180664062
Alexandrium_catenella	10549991.6572108	666385.33192604	0.543155491352081	0.44155690073967	0.180765077471733	0.641440451145172	34.1988563537598	32.9284782409668	31.2978286743164	2.90102744102478	30.7776107788086	29.1894016265869	28.2897148132324	2.48789644241333	-837.056945800781
Alexandrium_catenella	1059991.6572108	5206385.33192604	0.148921385407448	0.0574408508837223	0.0213278327137232	0.0766181349754333	24.3818321228027	16.3890857696533	12.1154613494873	12.2663707733154	19.6920318603516	10.2488346099854	-0.865251779556274	20.5572814941406	-18.5888290405273
Alexandrium_catenella	10634991.6572108	436385.33192604	0.192439392209053	0.179292991757393	0.0391798429191113	0.254386723041534	34.1422920227051	33.1750679016113	31.366024017334	2.77626800537109	30.734094619751	29.5002174377441	28.7617664337158	1.97232866287231	-861.224426269531
Alexandrium_catenella	1069991.6572108	3876385.33192604	0.513425290584564	0.276886701583862	0.0271963085979223	0.518614649772644	37.8959808349609	37.1920890808105	36.4406318664551	1.4553496837616	27.2265720367432	19.8086605072021	14.1247997283936	13.1017723083496	-302.7783203125
Alexandrium_catenella	10769991.6572108	-2223614.66807396	0.419183433055878	0.356761306524277	0.0202346779406071	0.606879234313965	35.6332321166992	34.9728927612305	34.3337249755859	1.29950535297394	26.2604808807373	24.18528175354	22.3431224822998	3.91735863685608	-5413.9296875
Alexandrium_catenella	10789991.6572108	-5263614.66807396	0.516969084739685	0.348373502492905	0.0960796326398849	0.581742286682129	34.013599395752	33.8647155761719	33.6941719055176	0.319425642490387	4.00283527374268	1.82128417491913	-0.0462984852492809	4.04913377761841	-4116.08056640625
Alexandrium_catenella	10789991.6572108	1816385.33192604	0.0916307047009468	0.0963581427931786	0.0297362357378006	0.125983387231827	27.9686183929443	23.1756820678711	17.7845191955566	10.1840982437134	30.7486743927002	28.4777698516846	25.3470592498779	5.40161466598511	-13.6841058731079
Alexandrium_catenella	11114991.6572108	-4503614.66807396	0.64552241563797	0.429614990949631	0.0710578784346581	0.798884570598602	34.8469772338867	34.4107131958008	33.9654312133789	0.88154536485672	12.6611528396606	10.2454061508179	8.21353340148926	4.44761943817139	-3503.29638671875
Alexandrium_catenella	11154991.6572108	436385.33192604	0.123265296220779	0.121587529778481	0.0414289571344852	0.184113994240761	32.8900718688965	31.1613349914551	29.5122127532959	3.37785840034485	30.9936790466309	29.672306060791	28.5778007507324	2.4158775806427	-65.9469451904297
Alexandrium_catenella	11389991.6572108	841385.33192604	0.231973752379417	0.301017791032791	0.0543185919523239	0.511292397975922	32.6169967651367	31.586498260498	30.5417728424072	2.07522296905518	31.2804832458496	29.3035278320312	27.2006015777588	4.07988214492798	-69.4954986572266
Alexandrium_catenella	1139991.6572108	-978614.66807396	0.222283557057381	0.202765241265297	0.0254499204456806	0.364546269178391	37.677116394043	35.2995109558105	30.36155128479	7.31556463241577	29.7423286437988	25.9595966339111	21.6516647338867	8.09066295623779	-4045.10205078125
Alexandrium_catenella	11504991.6572108	-5778614.66807396	0.132953464984894	0.0841999650001526	0.02245919033885	0.127565070986748	34.2090606689453	33.2813949584961	30.5910835266113	3.61797690391541	-0.37372612953186	-1.68776905536652	-1.94000005722046	1.5662739276886	-195.21728515625
Alexandrium_catenella	11534991.6572108	331385.33192604	0.266812324523926	0.201997235417366	0.0310622733086348	0.236299589276314	32.5837554931641	31.0505599975586	28.7612323760986	3.82252287864685	30.8918704986572	28.9654502868652	26.7811164855957	4.11075448989868	-12.4011201858521
Alexandrium_catenella	11604991.6572108	1026385.33192604	0.177648082375526	0.161083862185478	0.0399825125932693	0.234111711382866	33.0892524719238	30.3574142456055	25.5352153778076	7.55403852462769	31.1947135925293	29.0577831268311	26.7314167022705	4.46329641342163	-19.3257884979248
Alexandrium_catenella	11669991.6572108	601385.33192604	0.386328935623169	0.215593948960304	0.0508059151470661	0.273319453001022	33.6452598571777	32.5512542724609	31.3631477355957	2.28211045265198	30.8231163024902	28.7878074645996	25.6272506713867	5.1958646774292	-64.2782592773438
Alexandrium_catenella	11704991.6572108	-4458614.66807396	0.564626216888428	0.274913400411606	0.064976803958416	0.518240869045258	34.8033905029297	34.5828666687012	34.2185935974121	0.584794044494629	12.8413534164429	10.6245908737183	9.25854778289795	3.58280611038208	-3654.8251953125
Alexandrium_catenella	11709991.6572108	-228614.66807396	0.141279891133308	0.256712824106216	0.0646359249949455	0.305594265460968	32.959831237793	30.5735530853271	28.5831279754639	4.37670469284058	30.6592407226562	29.1019306182861	27.233362197876	3.42587828636169	-7.30378150939941
Alexandrium_catenella	11919991.6572108	2041385.33192604	0.188137024641037	0.128939971327782	0.0223631151020527	0.175704076886177	34.0009803771973	33.2124862670898	32.4231033325195	1.57787764072418	30.3105392456055	26.6330890655518	20.6981468200684	9.61239337921143	-66.4734191894531
Alexandrium_catenella	12014991.6572108	6336385.33192604	0.108443453907967	0.0439180955290794	0.00931220874190331	0.0768938958644867	33.3462371826172	31.5787582397461	28.6565971374512	4.68964052200317	-0.957686007022858	-1.73274624347687	-1.94000005722046	0.982313990592957	-3838.12670898438
Alexandrium_catenella	12039991.6572108	1021385.33192604	0.638440608978271	0.289929896593094	0.0189753957092762	0.410366922616959	33.6689872741699	32.5035591125488	29.1700954437256	4.49888896942139	30.8092975616455	27.9800834655762	24.1611404418945	6.64815807342529	-67.7143249511719
Alexandrium_catenella	12089991.6572108	-513614.66807396	0.226217925548553	0.224542692303658	0.0577836409211159	0.334445089101791	33.5687446594238	32.0120391845703	30.6700649261475	2.89868092536926	30.597843170166	29.1237010955811	27.5142879486084	3.08355617523193	-45.0962753295898
Alexandrium_catenella	12234991.6572108	-158614.66807396	0.28387650847435	0.113994099199772	0.019011477008462	0.154405638575554	33.0190277099609	31.3421974182129	30.0177803039551	3.00124931335449	30.9195747375488	29.301778793335	27.7176113128662	3.2019636631012	-6.88995599746704
Alexandrium_catenella	1224991.6572108	5406385.33192604	0.390539199113846	0.422105848789215	0.0386341661214828	0.848329663276672	33.0179138183594	28.5071239471436	19.9523639678955	13.0655479431152	19.2980098724365	10.3342905044556	-0.0139642031863332	19.3119735717773	-95.76220703125
Alexandrium_catenella	12339991.6572108	1451385.33192604	1.01209568977356	0.505259573459625	0.08833197504282	1.04767155647278	33.7699661254883	32.8171806335449	31.4672203063965	2.30274558067322	30.4724597930908	28.0980453491211	25.1399841308594	5.33247661590576	-2880.6962890625
Alexandrium_catenella	12344991.6572108	-423614.66807396	0.386656314134598	0.322177350521088	0.074382372200489	0.366352558135986	34.1443710327148	32.3222274780273	30.8564205169678	3.28795003890991	30.7212352752686	29.1185398101807	27.8491401672363	2.87209558486938	-30.6363353729248
Alexandrium_catenella	12369991.6572108	596385.33192604	0.659105598926544	0.336371660232544	0.054286427795887	0.625464737415314	33.4914970397949	32.4751472473145	31.2719478607178	2.21954941749573	30.6739902496338	28.8001880645752	25.9450569152832	4.72893333435059	-232.849472045898
Alexandrium_catenella	12429991.6572108	1616385.33192604	0.606305956840515	0.553343236446381	0.0327949076890945	1.14936470985413	33.8947105407715	32.9219818115234	31.6105861663818	2.28412628173828	30.4674339294434	28.1330051422119	25.0823001861572	5.38513374328613	-1345.837890625
Alexandrium_catenella	12439991.6572108	1251385.33192604	1.19272303581238	0.66843968629837	0.102812804281712	1.31294620037079	33.6330718994141	32.5595397949219	31.0209541320801	2.61211681365967	30.6641902923584	28.3574085235596	25.6828594207764	4.98133134841919	-3961.087890625
Alexandrium_catenella	12459991.6572108	-1013614.66807396	0.781682014465332	0.557983040809631	0.0985764414072037	0.82596230506897	34.6413459777832	33.8656883239746	32.4347114562988	2.20663261413574	30.2418479919434	27.8711853027344	24.7583389282227	5.4835090637207	-2880.43310546875
Alexandrium_catenella	12504991.6572108	-5763614.66807396	0.0327498055994511	0.0771410241723061	0.0193121526390314	0.138008862733841	34.3570671081543	33.8756980895996	32.0197525024414	2.33731627464294	0.253464758396149	-1.51129972934723	-1.94000005722046	2.19346475601196	-1989.78503417969
Alexandrium_catenella	12649991.6572108	-3108614.66807396	0.468511015176773	0.460257679224014	0.123220980167389	0.741624295711517	35.759334564209	35.3557357788086	34.9375877380371	0.821745455265045	26.4556217193604	22.198637008667	19.3993453979492	7.05627536773682	-1529.10314941406
Alexandrium_catenella	12664991.6572108	876385.33192604	0.425983846187592	0.228098064661026	0.0230420231819153	0.354905098676682	33.5330009460449	32.395336151123	31.3983631134033	2.13463973999023	30.8280582427979	28.7830581665039	26.4178409576416	4.41021537780762	-1462.44592285156
Alexandrium_catenella	12714991.6572108	2431385.33192604	0.508256196975708	0.132965758442879	0.0334872491657734	0.169678181409836	33.5267562866211	27.2007789611816	16.8652458190918	16.6615104675293	29.637300491333	24.4888725280762	17.0545558929443	12.5827445983887	-2.87277030944824
Alexandrium_catenella	12939991.6572108	-443614.66807396	0.370369106531143	0.189056143164635	0.0141967991366982	0.303857654333115	34.069091796875	32.0006561279297	29.5596885681152	4.50940418243408	30.6695957183838	29.1122856140137	27.6274566650391	3.04213929176331	-10.4956569671631
Alexandrium_catenella	12949991.6572108	-498614.66807396	0.38746652007103	0.325030505657196	0.056470051407814	0.476001083850861	34.1491088867188	32.3783149719238	30.3664493560791	3.78265976905823	30.6844692230225	29.0411968231201	27.584285736084	3.10018301010132	-47.9227409362793
Alexandrium_catenella	12969991.6572108	2346385.33192604	0.36101832985878	0.192714378237724	0.0328722260892391	0.332791179418564	34.6629486083984	33.6283111572266	31.2957820892334	3.36716461181641	30.1755599975586	26.1980667114258	22.0640525817871	8.11150932312012	-148.225738525391
Alexandrium_catenella	13019991.6572108	-2148614.66807396	0.163547545671463	0.101919740438461	0.0320226512849331	0.174252524971962	35.5944480895996	34.8825302124023	34.0471649169922	1.54728162288666	30.8365459442139	26.7992763519287	22.885986328125	7.95056009292603	-68.0874710083008
Alexandrium_catenella	13184991.6572108	286385.33192604	0.311218798160553	0.283607870340347	0.0315876081585884	0.51296466588974	33.9522361755371	32.1911468505859	29.8240032196045	4.12823152542114	30.2641563415527	29.2063045501709	28.0462951660156	2.21786165237427	-2240.06127929688
Alexandrium_catenella	13289991.6572108	591385.33192604	0.670336127281189	0.65804260969162	0.301686525344849	0.751884937286377	33.7973098754883	31.9507579803467	29.7530479431152	4.04426240921021	29.9288215637207	28.8908596038818	27.5994071960449	2.3294153213501	-220.664398193359
Alexandrium_catenella	13329991.6572108	3961385.33192604	0.0922476425766945	0.0495032072067261	0.00546215614303946	0.0735470429062843	29.9699630737305	27.5084838867188	23.2770137786865	6.6929497718811	26.5166244506836	13.403998374939	0.196560457348824	26.3200645446777	-25
Alexandrium_catenella	13434991.6572108	2781385.33192604	0.445957064628601	0.27638304233551	0.0282781776040792	0.573051512241364	34.1550979614258	32.4894332885742	29.9816055297852	4.17349338531494	28.8125705718994	22.4694976806641	14.6801023483276	14.1324682235718	-69.7602462768555
Alexandrium_catenella	13469991.6572108	3586385.33192604	0.166407644748688	0.0799262151122093	0.00703798420727253	0.136540144681931	30.05881690979	27.0449066162109	21.2185688018799	8.84024715423584	27.3477687835693	16.171106338501	4.61108160018921	22.736686706543	-17.0929851531982
Alexandrium_catenella	13534991.6572108	1646385.33192604	0.155595853924751	0.124023325741291	0.00797820370644331	0.21019721031189	34.6374244689941	33.569164276123	32.0491104125977	2.58831286430359	30.4719200134277	28.4120426177979	25.9549579620361	4.51696395874023	-158.168609619141
Alexandrium_catenella	13604991.6572108	3611385.33192604	0.143825903534889	0.128069326281548	0.0308928806334734	0.213452622294426	33.4504623413086	30.1174602508545	23.4313621520996	10.0191020965576	27.9379196166992	16.5073776245117	6.39299488067627	21.5449256896973	-53.4739799499512
Alexandrium_catenella	13639991.6572108	-4948614.66807396	0.614864706993103	0.493680953979492	0.070424422621727	0.855728626251221	34.1710739135742	33.9604911804199	33.7988014221191	0.372272491455078	7.631760597229	5.68238639831543	3.90187001228333	3.72989058494568	-4092.3486328125
Alexandrium_catenella	13639991.6572108	6161385.33192604	0.281220763921738	0.153487414121628	0.00960327405482531	0.395483732223511	28.348596572876	23.6169776916504	17.2105865478516	11.1380100250244	6.78899240493774	-0.129537239670753	-1.82000601291656	8.60899829864502	-55.658519744873
Alexandrium_catenella	13644991.6572108	3946385.33192604	0.180915758013725	0.0798411518335342	0.0122700082138181	0.163031384348869	32.4591255187988	30.2020835876465	26.8159885406494	5.64313650131226	26.3563098907471	14.0203523635864	2.54844379425049	23.8078651428223	-49.3602447509766
Alexandrium_catenella	13684991.6572108	-5508614.66807396	0.345954835414886	0.210733070969582	0.0115079581737518	0.465973973274231	33.9924659729004	33.8113212585449	33.4559020996094	0.536565899848938	3.69932818412781	0.792655646800995	-0.993749558925629	4.69307804107666	-4419.49365234375
Alexandrium_catenella	13724991.6572108	3736385.33192604	0.0874460935592651	0.099663034081459	0.0113911675289273	0.202553629875183	33.3553161621094	30.8675727844238	26.558313369751	6.79700040817261	27.3257694244385	15.9525165557861	6.26444101333618	21.0613288879395	-84.0561904907227
Alexandrium_catenella	13789991.6572108	3886385.33192604	0.1316227465868	0.111578583717346	0.0274043045938015	0.182122483849525	32.7985954284668	30.8369941711426	27.8185348510742	4.98006105422974	26.8791351318359	14.3663988113403	4.57491064071655	22.3042259216309	-68.022087097168
Alexandrium_catenella	13814991.6572108	3461385.33192604	0.129421979188919	0.0934472009539604	0.0237184446305037	0.139484047889709	34.0818939208984	31.8878211975098	24.7410278320312	9.34086894989014	28.3398113250732	17.7692966461182	9.11882209777832	19.2209892272949	-55.1080589294434
Alexandrium_catenella	13834991.6572108	1531385.33192604	0.666269242763519	0.398510932922363	0.0939872041344643	0.640643894672394	34.6448135375977	33.89013671875	32.9108123779297	1.73399841785431	30.6393032073975	28.7612152099609	26.7108497619629	3.92845439910889	-23.4845523834229
Alexandrium_catenella	13879991.6572108	-753614.66807396	0.839946627616882	0.688797175884247	0.106353066861629	1.13961911201477	34.1920509338379	33.0328178405762	31.3856143951416	2.80643773078918	30.3066997528076	28.6211223602295	26.5975723266602	3.7091269493103	-4033.94946289062
Alexandrium_catenella	1389991.6572108	-1168614.66807396	0.260443508625031	0.221255540847778	0.028959296643734	0.339132726192474	36.7112998962402	34.8576736450195	28.5476913452148	8.16360855102539	30.0674648284912	25.7088642120361	21.2968769073486	8.77058887481689	-1540.3603515625
Alexandrium_catenella	13914991.6572108	-5808614.66807396	0.0294982828199863	0.110306590795517	0.0117334621027112	0.217620998620987	34.323860168457	33.6344337463379	32.5210647583008	1.80279660224915	-1.36835038661957	-1.76472353935242	-1.94000005722046	0.571649610996246	-74.2357330322266
Alexandrium_catenella	13974991.6572108	2866385.33192604	0.762900173664093	0.57166451215744	0.269943356513977	0.638898193836212	34.8732528686523	34.1763763427734	32.9395408630371	1.93371415138245	29.573938369751	25.4675216674805	20.9718704223633	8.60206508636475	-209.631866455078
Alexandrium_catenella	14004991.6572108	3356385.33192604	0.18109804391861	0.101913534104824	0.0276493486016989	0.148142784833908	34.330623626709	33.039852142334	28.8004035949707	5.53021812438965	29.2990074157715	19.5192127227783	10.5999307632446	18.6990756988525	-69.677978515625
Alexandrium_catenella	14039991.6572108	636385.33192604	0.0560348518192768	1.13737893104553	0.350698739290237	1.50012791156769	34.7161598205566	33.7512016296387	31.8477001190186	2.86845779418945	30.2523326873779	29.0403347015381	27.8096237182617	2.44270896911621	-2938.697265625
Alexandrium_catenella	14079991.6572108	2776385.33192604	0.784704208374023	0.258981794118881	0.0183372907340527	0.417703628540039	35.032600402832	34.455207824707	33.5233840942383	1.50921750068665	29.8261775970459	25.8312835693359	21.5934181213379	8.23275947570801	-1292.9765625
Alexandrium_catenella	14099991.6572108	3276385.33192604	0.330357044935226	0.145083799958229	0.0238137487322092	0.2667236328125	34.4458236694336	33.4359321594238	30.9891681671143	3.4566547870636	29.5168952941895	20.9391784667969	13.7182340621948	15.7986612319946	-99.6847152709961
Alexandrium_catenella	14209991.6572108	3071385.33192604	1.02801883220673	0.877642631530762	0.470140248537064	0.85237729549408	34.9411239624023	34.3298149108887	32.9884490966797	1.95267331600189	29.7875919342041	25.3296985626221	20.8754119873047	8.9121789932251	-1053.34924316406
Alexandrium_catenella	14219991.6572108	-1488614.66807396	0.275207936763763	0.156790539622307	0.0141303325071931	0.256313532590866	35.1245460510254	34.231014251709	33.0024681091309	2.12207818031311	30.7629070281982	28.4072227478027	23.9651584625244	6.79774713516235	-80.3882217407227
Alexandrium_catenella	14249991.6572108	-1068614.66807396	0.115117490291595	0.21122533082962	0.0303467344492674	0.405132532119751	34.713752746582	33.936897277832	32.283390045166	2.43035960197449	30.3117523193359	28.5633144378662	26.0757312774658	4.23602104187012	-111.863121032715
Alexandrium_catenella	14259991.6572108	-408614.66807396	0.530301868915558	0.125223204493523	0.0291035547852516	0.174072980880737	34.8561248779297	33.4659233093262	31.3436813354492	3.51244330406189	30.0604476928711	28.3462886810303	25.7574691772461	4.30297803878784	-152.576599121094
Alexandrium_catenella	14299991.6572108	2911385.33192604	0.289439886808395	0.246930286288261	0.0701711103320122	0.445877611637115	34.9723320007324	34.5121650695801	33.6438217163086	1.32851123809814	29.6260509490967	24.7342491149902	20.3590698242188	9.26698017120361	-1116.26599121094
Alexandrium_catenella	14329991.6572108	1201385.33192604	0.160625964403152	0.370863199234009	0.0361923202872276	0.737356245517731	34.6843910217285	34.0241241455078	33.3175392150879	1.36685132980347	30.6254138946533	29.1200485229492	27.8055725097656	2.81984257698059	-5680.75537109375
Alexandrium_catenella	14494991.6572108	601385.33192604	1.93446958065033	0.892500162124634	0.263878226280212	1.48542428016663	34.8018035888672	34.0156784057617	33.3858108520508	1.41599452495575	30.2086486816406	29.1770496368408	27.9536266326904	2.2550208568573	-5470.443359375
Alexandrium_catenella	14539991.6572108	3631385.33192604	0.423806399106979	0.132109105587006	0.00500050373375416	0.288031488656998	34.4445495605469	32.9429092407227	29.958459854126	4.4860897064209	28.4150257110596	19.699893951416	13.1250305175781	15.2899951934814	-131.729187011719
Alexandrium_catenella	14614991.6572108	6156385.33192604	0.141800448298454	0.117819510400295	0.0119125228375196	0.290664166212082	26.4073333740234	21.8977737426758	16.5911483764648	9.81618499755859	5.88085699081421	-0.0653618350625038	-1.83244776725769	7.71330451965332	-47.612922668457
Alexandrium_catenella	14669991.6572108	3186385.33192604	1.1758006811142	0.67875999212265	0.167044371366501	1.20504939556122	34.9174537658691	34.4268112182617	33.3039741516113	1.61347913742065	29.7001876831055	24.6438522338867	20.007396697998	9.69279098510742	-2758.27734375
Alexandrium_catenella	14689991.6572108	4036385.33192604	0.39805668592453	0.289480179548264	0.0525800697505474	0.519131243228912	34.2425346374512	33.7005615234375	32.3356666564941	1.90687084197998	25.8753871917725	14.7333211898804	4.16919851303101	21.7061882019043	-3123.98779296875
Alexandrium_catenella	14774991.6572108	1801385.33192604	0.422368705272675	0.329129904508591	0.118127763271332	0.485504269599915	35.2547721862793	34.4373779296875	33.8634986877441	1.39127349853516	30.5412769317627	28.6915550231934	26.5057830810547	4.03549337387085	-6134.8984375
Alexandrium_catenella	14814991.6572108	3221385.33192604	1.02748668193817	0.5124831199646	0.0840523764491081	1.07229614257812	34.9315490722656	34.5852890014648	33.8997001647949	1.03185153007507	29.38743019104	23.8501033782959	18.5564975738525	10.8309316635132	-4687.458984375
Alexandrium_catenella	1484991.6572108	-5923614.66807396	0.108271069824696	0.147057250142097	0.0168659072369337	0.352016776800156	34.3768653869629	33.9223785400391	32.5715789794922	1.80528616905212	-0.39847394824028	-1.67477333545685	-1.92899668216705	1.53052270412445	-2488.1396484375
Alexandrium_catenella	14919991.6572108	611385.33192604	1.6016446352005	0.714347183704376	0.1097012758255	1.49234676361084	34.7173614501953	33.9048919677734	33.1988105773926	1.51855313777924	30.3688049316406	29.2886734008789	27.9984588623047	2.37034583091736	-3951.69116210938
Alexandrium_catenella	14969991.6572108	-5788614.66807396	0.0945431217551231	0.0493049137294292	0.0144792813807726	0.0843629166483879	34.5063819885254	33.7253112792969	31.8658580780029	2.64052653312683	-0.528392434120178	-1.68412482738495	-1.94000005722046	1.41160750389099	-383.511901855469
Alexandrium_catenella	14979991.6572108	6051385.33192604	0.128288969397545	0.0800766944885254	0.0207177009433508	0.157928586006165	22.8775634765625	18.178918838501	14.2162055969238	8.66135883331299	8.98478031158447	0.215945616364479	-1.80444753170013	10.7892284393311	-20.7387008666992
Alexandrium_catenella	15069991.6572108	4326385.33192604	0.106794908642769	0.123312845826149	0.0284556858241558	0.229515835642815	34.0151977539062	32.9385185241699	31.3258819580078	2.68931698799133	21.9956092834473	9.55702781677246	0.554351925849915	21.4412574768066	-3367.935546875
Alexandrium_catenella	15099991.6572108	-1008614.66807396	0.195827886462212	0.176333606243134	0.0818486288189888	0.191480219364166	35.0422058105469	34.1596260070801	32.6714286804199	2.37077689170837	30.1062355041504	27.8804416656494	25.0536785125732	5.05255794525146	-51.4606399536133
Alexandrium_catenella	15124991.6572108	3861385.33192604	0.489521920681	0.312976688146591	0.0809734836220741	0.574153125286102	34.3369255065918	33.6984825134277	31.7283897399902	2.6085364818573	27.8649425506592	17.6818962097168	9.61026287078857	18.2546787261963	-1819.11779785156
Alexandrium_catenella	15134991.6572108	-1643614.66807396	0.0729828551411629	0.0975227877497673	0.0323572419583797	0.118366681039333	36.2295684814453	33.637580871582	29.6394958496094	6.59007453918457	31.7860145568848	27.3444156646729	20.3822116851807	11.4038028717041	-14.4381504058838
Alexandrium_catenella	15224991.6572108	3481385.33192604	1.97037053108215	1.11309111118317	0.339984387159348	1.77215099334717	34.8828239440918	34.3125381469727	33.2039947509766	1.6788284778595	28.6671390533447	22.8247261047363	17.1712036132812	11.4959354400635	-2481.77807617188
Alexandrium_catenella	15229991.6572108	4396385.33192604	0.150373086333275	0.126337230205536	0.0400603525340557	0.227139592170715	33.9699783325195	32.912036895752	31.515962600708	2.45401525497437	21.5065937042236	9.53934097290039	0.894963383674622	20.611629486084	-3106.42236328125
Alexandrium_catenella	15284991.6572108	-3518614.66807396	0.0605525150895119	0.0428522750735283	0.0124941086396575	0.0716841965913773	39.7340049743652	38.976490020752	38.1038780212402	1.63012671470642	23.8826732635498	17.9170894622803	12.4114084243774	11.4712657928467	-12.6830015182495
Alexandrium_catenella	1529991.6572108	3921385.33192604	0.171219319105148	0.132653057575226	0.034497357904911	0.223329991102219	38.4805335998535	37.7662963867188	36.9597930908203	1.52074253559113	28.3238735198975	20.4111366271973	13.8961791992188	14.4276943206787	-953.729614257812
Alexandrium_catenella	1529991.6572108	4491385.33192604	0.0956550687551498	0.0889449939131737	0.00763217639178038	0.180239915847778	37.0505027770996	35.4882011413574	33.4614791870117	3.58902192115784	26.211181640625	17.7652549743652	8.93022441864014	17.2809562683105	-16.8406620025635
Alexandrium_catenella	15359991.6572108	1541385.33192604	0.202154114842415	0.243570804595947	0.0532301664352417	0.411234945058823	35.1770172119141	34.4019203186035	33.7771873474121	1.39982831478119	30.4524021148682	28.9798755645752	27.4011039733887	3.05129790306091	-4948.79248046875
Alexandrium_catenella	15409991.6572108	511385.33192604	1.13781094551086	0.628039956092834	0.0576258301734924	1.30066478252411	34.9013328552246	34.1349830627441	33.1246376037598	1.77669620513916	30.4037208557129	29.4558181762695	27.9349098205566	2.46881151199341	-4576.52490234375
Alexandrium_catenella	15429991.6572108	4246385.33192604	0.299202024936676	0.208969607949257	0.0372073501348495	0.425441056489944	34.1383895874023	33.8669891357422	33.2693977355957	0.868991196155548	24.43821144104	12.9866514205933	4.14239740371704	20.2958145141602	-3651.96118164062
Alexandrium_catenella	15434991.6572108	5316385.33192604	0.0515125133097172	0.146321371197701	0.011264868080616	0.283505320549011	33.8256721496582	31.8121185302734	28.5369606018066	5.2887134552002	14.6028738021851	4.01080274581909	-1.78756701946259	16.3904399871826	-55.456916809082
Alexandrium_catenella	1544991.6572108	4016385.33192604	0.147065088152885	0.133931845426559	0.0349883139133453	0.266644686460495	38.3910789489746	37.8461494445801	37.0556526184082	1.33542716503143	28.2954406738281	20.2786407470703	13.8592615127563	14.4361791610718	-3511.13500976562
Alexandrium_catenella	15489991.6572108	-1483614.66807396	0.0663358569145203	0.119560480117798	0.0241477694362402	0.244584292173386	35.7187080383301	34.5743598937988	33.1675987243652	2.55110955238342	30.6561260223389	28.0262794494629	24.6860008239746	5.97012615203857	-59.6861953735352
Alexandrium_catenella	15494991.6572108	6221385.33192604	0.0979960784316063	0.142630219459534	0.00801027473062277	0.35693359375	29.3815574645996	26.7230987548828	19.5672130584717	9.81434440612793	3.51326394081116	-0.862658739089966	-1.89210641384125	5.40537071228027	-209.296203613281
Alexandrium_catenella	15534991.6572108	3406385.33192604	1.51715159416199	0.686667382717133	0.0686340555548668	1.34047341346741	34.899341583252	34.474723815918	33.6199607849121	1.27937853336334	29.1937160491943	23.1340141296387	17.0666809082031	12.1270370483398	-728.093383789062
Alexandrium_catenella	15564991.6572108	4046385.33192604	0.565504550933838	0.261211007833481	0.016120558604598	0.545153319835663	34.078010559082	33.2983894348145	31.8979740142822	2.18003535270691	27.3994483947754	16.6587829589844	7.11088752746582	20.2885608673096	-136.406799316406
Alexandrium_catenella	15624991.6572108	2891385.33192604	0.341033428907394	0.315946578979492	0.0220235045999289	0.618992745876312	35.0702247619629	34.7390022277832	34.2347106933594	0.835511922836304	29.4995136260986	24.6014728546143	19.5502891540527	9.9492244720459	-2645.85986328125
Alexandrium_catenella	15644991.6572108	-1108614.66807396	0.308553367853165	0.263957798480988	0.162202700972557	0.23561717569828	35.3307151794434	34.2725067138672	31.9630546569824	3.36766195297241	30.1575374603271	27.8134727478027	24.9310550689697	5.22648239135742	-22.5956802368164
Alexandrium_catenella	15649991.6572108	4796385.33192604	0.139751628041267	0.150041431188583	0.039689939469099	0.264653086662292	32.5818023681641	29.7837162017822	25.7858104705811	6.79599142074585	18.00119972229	6.58778762817383	-1.48555552959442	19.4867534637451	-63.1282577514648
Alexandrium_catenella	15779991.6572108	541385.33192604	1.01862251758575	0.497979462146759	0.0828532353043556	1.01752889156342	34.9426307678223	34.0883407592773	33.3321647644043	1.61046457290649	30.1733913421631	29.4703731536865	27.7772159576416	2.39617562294006	-2680.36010742188
Alexandrium_catenella	15799991.6572108	3611385.33192604	1.30849754810333	0.736296117305756	0.153149142861366	1.32118833065033	34.8857231140137	34.494701385498	33.6009674072266	1.28475642204285	28.6239624023438	22.4911937713623	17.2145309448242	11.4094324111938	-7719.705078125
Alexandrium_catenella	15809991.6572108	4541385.33192604	0.417324185371399	0.547207832336426	0.124944940209389	0.886922776699066	33.3818397521973	32.2560272216797	30.2556915283203	3.12614989280701	20.5457572937012	9.37293434143066	-0.00645333575084805	20.552209854126	-50.5689888000488
Alexandrium_catenella	15829991.6572108	481385.33192604	0.860427260398865	0.583680093288422	0.121417067945004	1.20607495307922	34.8498001098633	34.146125793457	33.4541206359863	1.39567911624908	30.1917343139648	29.5233459472656	27.9477996826172	2.24393606185913	-2543.359375
Alexandrium_catenella	15834991.6572108	3371385.33192604	1.07304298877716	0.604167699813843	0.0181578248739243	1.25506973266602	34.9532241821289	34.5557746887207	33.8960723876953	1.05714845657349	29.3241748809814	22.6949005126953	17.4785480499268	11.845627784729	-8671.353515625
Alexandrium_catenella	15894991.6572108	-108614.66807396	0.67629474401474	0.542246580123901	0.212642312049866	0.689104855060577	35.2427215576172	34.3857612609863	33.6249542236328	1.61776852607727	30.3966903686523	29.6057643890381	28.6505584716797	1.74613189697266	-4212.0263671875
Alexandrium_catenella	15959991.6572108	5006385.33192604	0.0892727449536324	0.166699513792992	0.00982908625155687	0.340519517660141	33.4547424316406	30.4530258178711	25.2457695007324	8.20897102355957	15.1956205368042	4.11370897293091	-1.75671255588531	16.9523315429688	-24.9266204833984
Alexandrium_catenella	15969991.6572108	-1013614.66807396	0.326225489377975	0.195680230855942	0.119736365973949	0.17450062930584	34.7225570678711	33.2816162109375	30.6725082397461	4.05004787445068	29.7374248504639	27.6455326080322	25.0959053039551	4.64151906967163	-20.4913082122803
Alexandrium_catenella	16009991.6572108	-223614.66807396	0.753234267234802	0.521771907806396	0.143398210406303	0.756324768066406	35.1316604614258	34.4259185791016	33.577465057373	1.55419659614563	30.3640689849854	29.5220794677734	28.3534851074219	2.01058554649353	-1302.81701660156
Alexandrium_catenella	16009991.6572108	1261385.33192604	0.135631710290909	0.268457531929016	0.0873027816414833	0.405587375164032	34.8169441223145	34.1501197814941	33.5236396789551	1.29330360889435	29.9066181182861	29.0322780609131	27.622220993042	2.2843976020813	-8256.193359375
Alexandrium_catenella	16049991.6572108	3886385.33192604	1.39724743366241	0.763120651245117	0.0267129298299551	1.57483458518982	34.6709022521973	34.0975036621094	33.3066215515137	1.36427962779999	26.5982131958008	18.0008316040039	7.87360715866089	18.7246055603027	-6435.22998046875
Alexandrium_catenella	16119991.6572108	-1108614.66807396	0.65784078836441	0.507264614105225	0.0420796498656273	1.10184395313263	35.3580894470215	34.7148284912109	33.5510406494141	1.80705010890961	29.6405620574951	27.3082008361816	24.6662273406982	4.97433471679688	-1333.45275878906
Alexandrium_catenella	16159991.6572108	3361385.33192604	0.953198552131653	0.626174449920654	0.00581693882122636	1.25955021381378	34.9362297058105	34.5576286315918	33.7009429931641	1.23528707027435	28.6278495788574	22.3866348266602	17.1718158721924	11.4560346603394	-5789.33935546875
Alexandrium_catenella	16164991.6572108	3556385.33192604	1.35757207870483	0.941937327384949	0.197562828660011	1.65609693527222	34.8423652648926	34.5241241455078	33.7676467895508	1.07471990585327	28.3507900238037	21.8891201019287	16.0402355194092	12.3105545043945	-5796.16015625
Alexandrium_catenella	16174991.6572108	1636385.33192604	0.270536482334137	0.201473265886307	0.0314055047929287	0.383394122123718	35.1394081115723	34.5285415649414	34.0550575256348	1.08435082435608	30.1673221588135	28.8829040527344	27.1841869354248	2.98313426971436	-807.485290527344
Alexandrium_catenella	16189991.6572108	4296385.33192604	0.195612281560898	0.341776818037033	0.106132104992867	0.485132724046707	33.3421058654785	32.5287590026855	31.8773880004883	1.46471631526947	19.9677066802979	8.81205749511719	-0.088272750377655	20.055980682373	-2173.83935546875
Alexandrium_catenella	16194991.6572108	3286385.33192604	0.654204130172729	0.425177663564682	0.00200791074894369	0.907022833824158	34.9658432006836	34.5844497680664	33.8736267089844	1.09221911430359	28.7344131469727	22.6525077819824	17.3652095794678	11.3692035675049	-5973.00341796875
Alexandrium_catenella	16264991.6572108	-523614.66807396	1.02274012565613	0.495729148387909	0.0785578489303589	1.04206621646881	35.1583709716797	34.2139320373535	33.3732070922852	1.78516483306885	30.1117897033691	29.1079502105713	28.0521678924561	2.05962252616882	-1296.79260253906
Alexandrium_catenella	16314991.6572108	3541385.33192604	1.44143450260162	0.800776541233063	0.217918395996094	1.33376932144165	34.8438186645508	34.5219688415527	33.774242401123	1.06957578659058	28.3157615661621	21.9368076324463	16.4635677337646	11.8521957397461	-5804.1669921875
Alexandrium_catenella	16344991.6572108	4171385.33192604	0.513997733592987	0.502058744430542	0.0946159660816193	0.830587863922119	34.1772422790527	33.2065811157227	32.1886863708496	1.98855495452881	21.6057395935059	11.1014566421509	1.81593024730682	19.7898101806641	-5158.90087890625
Alexandrium_catenella	1644991.6572108	-4033614.66807396	1.17471873760223	0.759932458400726	0.064703568816185	1.1708003282547	35.6841773986816	35.3358879089355	34.6329803466797	1.05119848251343	21.0354270935059	17.4736003875732	12.8035449981689	8.23188304901123	-4662.0390625
Alexandrium_catenella	16459991.6572108	4681385.33192604	0.209585085511208	0.153632536530495	0.0157930795103312	0.281149744987488	32.8574562072754	32.2757797241211	31.5624618530273	1.29499423503876	15.3629522323608	6.06780529022217	-1.55128335952759	16.9142360687256	-3366.16284179688
Alexandrium_catenella	16504991.6572108	4201385.33192604	0.276977241039276	0.369199365377426	0.0494085177779198	0.798066794872284	33.6315803527832	32.9253044128418	32.1648750305176	1.46670508384705	20.8337364196777	9.91350173950195	1.94560205936432	18.8881340026855	-5331.8349609375
Alexandrium_catenella	16514991.6572108	4476385.33192604	0.0720904171466827	0.111404702067375	0.0389479100704193	0.17171086370945	32.739673614502	32.2513732910156	31.7156295776367	1.02404463291168	15.1147785186768	6.26296615600586	-0.773820340633392	15.8885984420776	-200.842147827148
Alexandrium_catenella	16584991.6572108	-4948614.66807396	0.757510721683502	0.51660430431366	0.188851922750473	0.808249115943909	34.5844955444336	34.2953948974609	33.9347915649414	0.64970076084137	9.99053955078125	8.29224300384521	6.25272130966187	3.73781776428223	-4238.43798828125
Alexandrium_catenella	16654991.6572108	3836385.33192604	1.33241558074951	0.780242383480072	0.209009155631065	1.38575541973114	34.7861671447754	34.2981796264648	33.6565971374512	1.12956988811493	26.8052635192871	19.1812171936035	12.3292064666748	14.476056098938	-6024.59130859375
Alexandrium_catenella	16679991.6572108	6241385.33192604	0.0929349809885025	0.10358589142561	0.0198291521519423	0.236349672079086	30.6683769226074	28.655424118042	24.1342010498047	6.53417587280273	0.90066522359848	-1.35697090625763	-1.94000005722046	2.84066534042358	-274.123809814453
Alexandrium_catenella	16684991.6572108	4056385.33192604	0.641048610210419	0.411755800247192	0.127995148301125	0.775093793869019	34.5209503173828	34.0077285766602	33.0511322021484	1.46981549263	24.8242168426514	15.799840927124	8.74803638458252	16.0761795043945	-5521.8662109375
Alexandrium_catenella	1669991.6572108	4446385.33192604	0.0892974510788918	0.0702989920973778	0.0149199264124036	0.128794297575951	38.5254096984863	36.8915863037109	35.8474960327148	2.67791318893433	25.4174175262451	17.8249111175537	10.7873764038086	14.6300401687622	-36.0476417541504
Alexandrium_catenella	16774991.6572108	6296385.33192604	0.0785766765475273	0.0436758734285831	0.0122408885508776	0.0750831440091133	32.6549263000488	31.2126083374023	24.0902252197266	8.56470108032227	-0.332566440105438	-1.58742797374725	-1.94000005722046	1.60743355751038	-2607.80834960938
Alexandrium_catenella	16799991.6572108	3576385.33192604	1.08210456371307	0.904248952865601	0.180009767413139	1.47916579246521	34.8391761779785	34.518985748291	33.9389686584473	0.900206565856934	27.723762512207	21.5270938873291	16.0883560180664	11.6354074478149	-5953.2431640625
Alexandrium_catenella	16824991.6572108	5416385.33192604	0.0956298187375069	0.0609650351107121	0.0222244970500469	0.0896020829677582	32.8707466125488	32.245662689209	31.3679256439209	1.50282049179077	12.0605115890503	3.33659195899963	-1.79990375041962	13.8604154586792	-119.627555847168
Alexandrium_catenella	16909991.6572108	-2478614.66807396	0.103321857750416	0.103436000645161	0.0255009979009628	0.164815336465836	35.8695297241211	35.4155769348145	34.9178810119629	0.951646268367767	27.9555606842041	24.4131298065186	20.8475818634033	7.10797786712646	-49.0182037353516
Alexandrium_catenella	16929991.6572108	4506385.33192604	0.343748033046722	0.274671047925949	0.0499673709273338	0.462010353803635	33.1481704711914	32.7035331726074	32.2472496032715	0.900918304920197	15.1685562133789	6.29386758804321	0.623824894428253	14.5447330474854	-6980.30615234375
Alexandrium_catenella	17014991.6572108	5366385.33192604	0.0552673526108265	0.0963932126760483	0.0186391454190016	0.177151277661324	32.957836151123	32.4724235534668	31.8356876373291	1.12214875221252	13.177677154541	3.89267349243164	-1.55523633956909	14.7329139709473	-405.438262939453
Alexandrium_catenella	17134991.6572108	6071385.33192604	0.107594974339008	0.0654117614030838	0.00643787672743201	0.119295038282871	25.0082607269287	21.5987701416016	18.6713428497314	6.33691740036011	5.8984522819519	-0.708889842033386	-1.93083810806274	7.82929039001465	-12.887300491333
Alexandrium_catenella	17144991.6572108	5086385.33192604	0.0957273915410042	0.0728273764252663	0.0165063459426165	0.142201960086823	33.0235595703125	32.7053565979004	32.259105682373	0.764454066753387	14.1821784973145	5.36185550689697	-0.557432651519775	14.7396097183228	-370.265228271484
Alexandrium_catenella	17229991.6572108	381385.33192604	0.873956918716431	0.475183308124542	0.0884899199008942	0.767903089523315	34.9036560058594	34.179801940918	33.5946502685547	1.3090033531189	30.2613334655762	29.608268737793	28.8639373779297	1.39739716053009	-2749.57080078125
Alexandrium_catenella	17254991.6572108	3416385.33192604	0.926609516143799	0.697158813476562	0.116179943084717	1.24144542217255	35.0272636413574	34.534969329834	33.8237609863281	1.20350468158722	27.8020248413086	21.781364440918	16.564058303833	11.2379655838013	-4544.1298828125
Alexandrium_catenella	17274991.6572108	3551385.33192604	1.07995104789734	0.79331386089325	0.263036370277405	1.10088503360748	34.8125991821289	34.463191986084	33.8835525512695	0.929047524929047	27.6439876556396	21.0771942138672	15.2733192443848	12.3706684112549	-5852.48193359375
Alexandrium_catenella	17294991.6572108	4026385.33192604	0.441722095012665	0.358602523803711	0.0989975109696388	0.680136382579803	34.5761680603027	34.1064224243164	33.5942993164062	0.981866478919983	25.4628868103027	15.7601156234741	9.6063060760498	15.8565797805786	-5595.98779296875
Alexandrium_catenella	17334991.6572108	1496385.33192604	0.186279833316803	0.212078034877777	0.0364141650497913	0.369692414999008	35.1926956176758	34.5436668395996	33.8837471008301	1.30894660949707	29.9275150299072	28.6683349609375	26.8979473114014	3.02956748008728	-6082.8671875
Alexandrium_catenella	17399991.6572108	3676385.33192604	1.28035414218903	0.766946017742157	0.0907178893685341	1.36705553531647	34.7989463806152	34.3763809204102	33.9241790771484	0.87476772069931	27.4837703704834	19.8105869293213	13.5437459945679	13.9400253295898	-5148.30322265625
Alexandrium_catenella	17444991.6572108	-2793614.66807396	0.958651959896088	0.591703236103058	0.0464230664074421	1.10345995426178	36.0465698242188	35.5569877624512	35.2451858520508	0.801382601261139	26.7631092071533	23.5211582183838	20.6421966552734	6.12091207504272	-4604.34423828125
Alexandrium_catenella	17464991.6572108	3806385.33192604	0.916983485221863	0.647886395454407	0.10904910415411	0.97963273525238	34.6975860595703	34.3355674743652	33.8983840942383	0.799201726913452	27.1992282867432	18.6936264038086	11.9090185165405	15.2902088165283	-5508.60693359375
Alexandrium_catenella	17499991.6572108	171385.33192604	0.681014835834503	0.567473232746124	0.114493317902088	0.878990292549133	35.3004455566406	34.3868827819824	33.3161087036133	1.98433637619019	30.5050182342529	29.5637054443359	28.0124340057373	2.49258327484131	-2362.63598632812
Alexandrium_catenella	17529991.6572108	601385.33192604	0.604447364807129	0.35060316324234	0.116702675819397	0.616839289665222	34.8821754455566	34.0631637573242	33.4903182983398	1.39185559749603	30.187520980835	29.3610820770264	28.555248260498	1.63227128982544	-3262.39575195312
Alexandrium_catenella	1754991.6572108	-5048614.66807396	0.417012929916382	0.258141040802002	0.0476466156542301	0.474469751119614	34.1243743896484	33.876148223877	33.3785820007324	0.745792329311371	2.22539734840393	0.561219930648804	-0.994872033596039	3.22026872634888	-2982.439453125
Alexandrium_catenella	17574991.6572108	4071385.33192604	0.512704253196716	0.328641176223755	0.0267581231892109	0.645093321800232	34.4068870544434	34.0080413818359	33.3293037414551	1.07758355140686	25.1370983123779	14.9707174301147	8.09949207305908	17.0376052856445	-5504.35888671875
Alexandrium_catenella	17599991.6572108	2991385.33192604	0.40068843960762	0.282305300235748	0.0087702963501215	0.50292557477951	35.3878479003906	34.9246101379395	34.3719825744629	1.01586496829987	29.3164978027344	24.4959487915039	19.4807834625244	9.83571434020996	-5888.21435546875
Alexandrium_catenella	17599991.6572108	3341385.33192604	1.05134856700897	0.567753791809082	0.0499926917254925	1.0907769203186	34.9867782592773	34.6204261779785	33.9996566772461	0.987121522426605	27.6531734466553	22.1303081512451	16.7680130004883	10.8851613998413	-3163.72534179688
Alexandrium_catenella	17649991.6572108	4421385.33192604	0.391585052013397	0.211522772908211	0.0685765519738197	0.364661008119583	33.6594467163086	33.0279693603516	32.3953475952148	1.26409792900085	18.3742389678955	8.82229137420654	1.74058353900909	16.6336555480957	-5540.6982421875
Alexandrium_catenella	17689991.6572108	-3703614.66807396	0.610450565814972	0.518049120903015	0.0402001179754734	0.889532566070557	35.7970008850098	35.6217994689941	35.4417152404785	0.355286449193954	23.506534576416	19.649507522583	15.3976516723633	8.10888385772705	-4968.943359375
Alexandrium_catenella	17764991.6572108	3931385.33192604	0.694678246974945	0.42939156293869	0.118415646255016	0.668897569179535	34.6250038146973	34.226734161377	33.7953414916992	0.829661846160889	26.5803298950195	17.1240215301514	10.2970762252808	16.2832546234131	-5551.26513671875
Alexandrium_catenella	17824991.6572108	3541385.33192604	1.27511548995972	0.83392608165741	0.238918200135231	1.20019805431366	34.8088340759277	34.4694633483887	33.9239463806152	0.88488632440567	26.9219951629639	20.8185348510742	14.5790863037109	12.3429079055786	-4028.48559570312
Alexandrium_catenella	17854991.6572108	3731385.33192604	1.14568853378296	0.753387987613678	0.0507249720394611	1.2662525177002	34.6851463317871	34.3971557617188	33.8135833740234	0.871564567089081	26.6245403289795	19.3589248657227	12.8774490356445	13.7470922470093	-4804.34716796875
Alexandrium_catenella	18039991.6572108	-3473614.66807396	0.55478835105896	0.396888583898544	0.0421318523585796	0.680491864681244	35.8321876525879	35.6500434875488	35.4254341125488	0.406752824783325	24.529468536377	20.2915019989014	16.9127731323242	7.61669635772705	-1027.25048828125
Alexandrium_catenella	18184991.6572108	6001385.33192604	0.0903744101524353	0.0948062613606453	0.0106582390144467	0.176193669438362	30.1972980499268	22.4042892456055	17.2536697387695	12.9436292648315	6.67963886260986	-0.444237858057022	-1.94000005722046	8.61963844299316	-25.9966506958008
Alexandrium_catenella	18234991.6572108	6211385.33192604	0.0859709531068802	0.0596302077174187	0.0136218089610338	0.104139737784863	31.8315315246582	29.4733104705811	13.1500911712646	18.6814403533936	1.67606711387634	-1.49084186553955	-1.94000005722046	3.6160671710968	-320.040771484375
Alexandrium_catenella	18284991.6572108	6141385.33192604	0.12021953612566	0.0561908707022667	0.00718668662011623	0.104089759290218	30.9219150543213	27.8607196807861	15.5697956085205	15.3521203994751	3.80420899391174	-1.35884666442871	-1.94000005722046	5.74420881271362	-52.9435195922852
Alexandrium_catenella	18464991.6572108	4086385.33192604	0.570453524589539	0.362159639596939	0.118872076272964	0.664992332458496	34.5040397644043	34.1178092956543	33.3388938903809	1.16514670848846	23.2987079620361	15.4150619506836	9.29201889038086	14.0066890716553	-5386.52294921875
Alexandrium_catenella	18494991.6572108	3016385.33192604	0.369769930839539	0.248805001378059	0.00419566594064236	0.438585549592972	35.4469566345215	35.028247833252	34.3509712219238	1.09598577022552	29.3131999969482	24.297679901123	18.4844989776611	10.8287010192871	-5713.533203125
Alexandrium_catenella	18519991.6572108	3531385.33192604	0.806531131267548	0.621690511703491	0.174388289451599	0.978028118610382	35.0973815917969	34.5228233337402	33.9815521240234	1.11583185195923	26.86598777771	20.7943534851074	15.3836917877197	11.4822950363159	-5999.5
Alexandrium_catenella	18569991.6572108	3631385.33192604	0.866677224636078	0.602119863033295	0.129033848643303	0.967830002307892	34.8267021179199	34.4533233642578	33.8878555297852	0.938844501972198	26.4898509979248	20.0148773193359	14.1773490905762	12.3125028610229	-5878.1259765625
Alexandrium_catenella	18584991.6572108	6171385.33192604	0.106411293148994	0.0716630816459656	0.0186289399862289	0.119177162647247	31.8600273132324	29.4325103759766	16.625057220459	15.2349700927734	1.85531651973724	-1.45731949806213	-1.94000005722046	3.79531645774841	-117.069343566895
Alexandrium_catenella	18634991.6572108	-4818614.66807396	0.16383071243763	0.148548319935799	0.027677908539772	0.267738223075867	34.5913238525391	34.3942527770996	34.1737060546875	0.417619347572327	11.1412830352783	9.14373207092285	7.68026399612427	3.46101880073547	-623.975402832031
Alexandrium_catenella	18644991.6572108	-4413614.66807396	0.115463830530643	0.122932627797127	0.0356077775359154	0.19575834274292	35.2790374755859	34.946849822998	34.4786720275879	0.800364792346954	17.4099788665771	14.1701135635376	11.8667554855347	5.54322385787964	-2487.40161132812
Alexandrium_catenella	18679991.6572108	-5638614.66807396	0.288203001022339	0.207153275609016	0.0296460017561913	0.378034830093384	34.0858879089355	33.7500801086426	32.8312301635742	1.25465619564056	2.82980108261108	-0.126365095376968	-1.78912234306335	4.61892366409302	-2123.65356445312
Alexandrium_catenella	18709991.6572108	6101385.33192604	0.119171507656574	0.0700753927230835	0.00676680961623788	0.121747806668282	30.2788276672363	26.9621810913086	18.0062446594238	12.2725830078125	4.2319860458374	-1.27997386455536	-1.94000005722046	6.17198610305786	-69.2418594360352
Alexandrium_catenella	18719991.6572108	3751385.33192604	0.671346962451935	0.598471164703369	0.0607137866318226	1.10809636116028	34.7170372009277	34.3994293212891	33.6631088256836	1.05392873287201	26.0315456390381	18.9535541534424	13.3508167266846	12.6807289123535	-5255.15185546875
Alexandrium_catenella	18814991.6572108	-2058614.66807396	0.220773950219154	0.207696497440338	0.0626138895750046	0.378096610307693	35.6288604736328	34.8963203430176	33.7558555603027	1.87300515174866	28.9573822021484	26.6924495697021	24.4914989471436	4.46588325500488	-518.83740234375
Alexandrium_catenella	18814991.6572108	4031385.33192604	0.528469979763031	0.405323088169098	0.0876806527376175	0.705115795135498	34.5105400085449	34.185791015625	33.6042823791504	0.90625661611557	23.4157695770264	15.664849281311	10.0963172912598	13.3194532394409	-5897.37841796875
Alexandrium_catenella	18819991.6572108	-5403614.66807396	0.796941757202148	0.455520778894424	0.163806691765785	0.661785066127777	34.2637252807617	34.0370635986328	33.7502517700195	0.513475179672241	7.66514348983765	5.4988808631897	3.65544033050537	4.00970315933228	-5216.64306640625
Alexandrium_catenella	18854991.6572108	6056385.33192604	0.0854788646101952	0.0632230266928673	0.00488666677847505	0.109815955162048	29.6609725952148	26.4765357971191	23.1592407226562	6.50173044204712	6.30286073684692	-0.953311622142792	-1.94000005722046	8.24286079406738	-70.6591796875
Alexandrium_catenella	18934991.6572108	3826385.33192604	0.730638742446899	0.516253769397736	0.0749862715601921	0.935466229915619	34.9265060424805	34.3584938049316	33.5672950744629	1.3592095375061	25.8130531311035	18.1747608184814	12.2568311691284	13.5562219619751	-5223.685546875
Alexandrium_catenella	19089991.6572108	-2488614.66807396	0.471921473741531	0.397694855928421	0.0359244160354137	0.634667038917542	35.7617607116699	35.2415580749512	34.0692024230957	1.69255661964417	28.1065654754639	24.6663761138916	22.333194732666	5.77337026596069	-6227.0771484375
Alexandrium_catenella	19109991.6572108	261385.33192604	0.403195530176163	0.600485742092133	0.134394183754921	0.975870609283447	35.5141754150391	34.9380760192871	33.9156761169434	1.5984992980957	30.3856716156006	28.9110145568848	26.7722587585449	3.61341285705566	-4318.33837890625
Alexandrium_catenella	19139991.6572108	751385.33192604	0.635149478912354	0.448695003986359	0.0880771428346634	0.714062035083771	34.8074378967285	34.1907272338867	33.5126609802246	1.29477798938751	30.0679626464844	28.7245254516602	27.7976837158203	2.27027940750122	-2937.55297851562
Alexandrium_catenella	19184991.6572108	-4618614.66807396	0.14987725019455	0.0984784290194511	0.022140558809042	0.149921461939812	34.4416809082031	34.2831726074219	34.0877838134766	0.353898823261261	13.7486238479614	9.93539047241211	7.27062225341797	6.47800159454346	-1458.36083984375
Alexandrium_catenella	19434991.6572108	-1248614.66807396	0.23914510011673	0.210932597517967	0.0561657845973969	0.34382301568985	35.5819931030273	34.4678840637207	32.2664527893066	3.31553745269775	30.5228424072266	29.1917972564697	27.9653873443604	2.55745363235474	-2683.78686523438
Alexandrium_catenella	19484991.6572108	-5003614.66807396	0.64255279302597	0.453365802764893	0.183547705411911	0.547812163829803	34.3821029663086	34.2030143737793	33.8957290649414	0.486376166343689	9.39019584655762	7.46806240081787	6.29996681213379	3.09022951126099	-2648.80859375
Alexandrium_catenella	19694991.6572108	5206385.33192604	0.123091079294682	0.0950604826211929	0.00973334163427353	0.165402576327324	33.2537460327148	33.0282211303711	32.7247543334961	0.528993487358093	11.0565824508667	5.20964193344116	1.48540472984314	9.57117748260498	-1055.72509765625
Alexandrium_catenella	19759991.6572108	6236385.33192604	0.1132937297225	0.0641746744513512	0.00596051849424839	0.150257721543312	31.9160785675049	30.2606105804443	20.8434429168701	11.0726356506348	1.44603657722473	-1.53157103061676	-1.94000005722046	3.38603663444519	-1889.57373046875
Alexandrium_catenella	19879991.6572108	4326385.33192604	0.273806989192963	0.174718916416168	0.0240878891199827	0.346581280231476	33.99560546875	33.486686706543	32.851131439209	1.14447426795959	19.1329307556152	11.5513134002686	6.93458843231201	12.1983413696289	-5793.583984375
Alexandrium_catenella	1994991.6572108	5206385.33192604	0.199174165725708	0.110210485756397	0.0420945547521114	0.153491973876953	7.42237949371338	7.04963541030884	6.60060834884644	0.821771502494812	19.7214450836182	10.0472841262817	1.01359879970551	18.7078456878662	-30.9184436798096
Alexandrium_catenella	20014991.6572108	5946385.33192604	0.186219990253448	0.195895820856094	0.0278593059629202	0.380563348531723	32.3416442871094	27.4723091125488	21.5637264251709	10.7779159545898	5.88869476318359	-0.193982645869255	-1.91024899482727	7.79894399642944	-36.1484718322754
Alexandrium_catenella	20029991.6572108	5446385.33192604	0.193530455231667	0.17245626449585	0.0495629198849201	0.247191026806831	33.3127021789551	32.9315299987793	31.8528938293457	1.45980703830719	11.0806789398193	4.57642364501953	0.315156608819962	10.7655220031738	-3551.3466796875
Alexandrium_catenella	2149991.6572108	3686385.33192604	0.226457744836807	0.200483098626137	0.0448924265801907	0.381389409303665	39.3694763183594	38.4539833068848	37.0697708129883	2.29970693588257	27.7588806152344	21.1336803436279	15.2500295639038	12.5088510513306	-3342.13598632812
Alexandrium_catenella	2169991.6572108	6326385.33192604	0.0469163656234741	0.0431749671697617	0.0128674739971757	0.0581316649913788	34.6339836120605	33.737003326416	30.0088081359863	4.62517642974854	-0.409988254308701	-1.6414293050766	-1.94000005722046	1.53001177310944	-3999.89990234375
Alexandrium_catenella	2439991.6572108	5681385.33192604	0.0920702442526817	0.0642432272434235	0.0167109686881304	0.0995947122573853	5.77906179428101	4.78096294403076	3.59388065338135	2.18518114089966	17.6315975189209	6.13867712020874	-1.83233153820038	19.4639301300049	-5.46800994873047
Alexandrium_catenella	2479991.6572108	-4118614.66807396	1.48408544063568	0.938061475753784	0.101565942168236	1.78289866447449	35.7505149841309	35.3043479919434	34.811824798584	0.938691020011902	22.1933822631836	16.9013919830322	13.3627262115479	8.83065605163574	-5144.12451171875
Alexandrium_catenella	2519991.6572108	-4028614.66807396	1.55479514598846	0.905717194080353	0.228109031915665	1.52294969558716	35.7137031555176	35.4903182983398	35.1801795959473	0.533523142337799	22.7454471588135	19.5157165527344	15.7157154083252	7.02973127365112	-5105.36376953125
Alexandrium_catenella	2554991.6572108	6176385.33192604	0.0607419349253178	0.0530663058161736	0.0092235179618001	0.101176254451275	34.8818969726562	34.0179405212402	31.4942798614502	3.38761520385742	5.49241924285889	0.807095408439636	-1.81904435157776	7.31146287918091	-46.5196342468262
Alexandrium_catenella	2664991.6572108	3796385.33192604	0.124487690627575	0.12991751730442	0.0275380983948708	0.248321801424026	39.1505241394043	37.136775970459	33.2917556762695	5.85876750946045	26.9546051025391	20.2993583679199	14.5350704193115	12.4195346832275	-575.106628417969
Alexandrium_catenella	2679991.6572108	-5793614.66807396	0.049814373254776	0.0524009987711906	0.0113867865875363	0.0824489817023277	34.4538497924805	33.9504547119141	31.5292301177979	2.9246187210083	0.47816801071167	-1.21803224086761	-1.88086974620819	2.35903811454773	-4769.59033203125
Alexandrium_catenella	2814991.6572108	-4408614.66807396	0.46816548705101	0.312065124511719	0.0304531063884497	0.686907231807709	35.2028770446777	34.4234313964844	33.7999534606934	1.40292060375214	14.3779497146606	10.5463180541992	8.11391639709473	6.26403331756592	-5243.95263671875
Alexandrium_catenella	2869991.6572108	-4003614.66807396	0.976273715496063	0.721757054328918	0.109707713127136	1.23971390724182	35.5641937255859	35.2488670349121	34.6553840637207	0.908810198307037	20.2574863433838	17.1501369476318	13.4316816329956	6.82580471038818	-2707.61596679688
Alexandrium_catenella	2989991.6572108	-4988614.66807396	0.558127522468567	0.335333943367004	0.0521819442510605	0.563259243965149	34.1357307434082	33.8765335083008	33.4993667602539	0.636365532875061	2.97206115722656	1.39574575424194	-0.230305701494217	3.20236659049988	-3678.86791992188
Alexandrium_catenella	3054991.6572108	3346385.33192604	0.3113754093647	0.278821647167206	0.00775281386449933	0.555770099163055	39.5551643371582	39.0149192810059	38.2535095214844	1.30165231227875	28.0775413513184	22.1652011871338	16.4686489105225	11.6088914871216	-2841.63134765625
Alexandrium_catenella	3084991.6572108	-3788614.66807396	1.09453165531158	0.703815877437592	0.0609203241765499	1.32666540145874	35.7458877563477	35.516170501709	35.3284950256348	0.417390525341034	23.918794631958	20.3576507568359	17.3026161193848	6.6161789894104	-4355.85791015625
Alexandrium_catenella	3094991.6572108	6161385.33192604	0.141699716448784	0.0609002634882927	0.00242561567574739	0.126611992716789	35.1479110717773	34.6961441040039	30.626745223999	4.52116775512695	6.90366363525391	2.93887495994568	0.321630328893661	6.58203315734863	-250.715362548828
Alexandrium_catenella	3134991.6572108	-4868614.66807396	0.850648701190948	0.534797847270966	0.11285761743784	0.902702271938324	33.9875869750977	33.771541595459	33.3642616271973	0.623325109481812	5.75008392333984	3.01284551620483	0.806286692619324	4.94379663467407	-4670.83837890625
Alexandrium_catenella	3229991.6572108	4106385.33192604	0.0792065858840942	0.0422587245702744	0.00672218343243003	0.0806911140680313	27.726282119751	22.5305614471436	18.9017086029053	8.8245735168457	25.8033504486084	16.4534606933594	6.81927013397217	18.9840812683105	-69.8473815917969
Alexandrium_catenella	3309991.6572108	6176385.33192604	0.193201452493668	0.076994352042675	0.016517287120223	0.14479398727417	35.1200714111328	34.6576919555664	30.2266025543213	4.89346933364868	6.8861231803894	2.65119528770447	-0.171310141682625	7.05743312835693	-278.683959960938
Alexandrium_catenella	3324991.6572108	4436385.33192604	0.0981362760066986	0.0839276313781738	0.0061507998034358	0.188027963042259	19.5384845733643	16.8047981262207	12.3332681655884	7.20521593093872	27.6409301757812	15.8129281997681	5.62419652938843	22.0167331695557	-63.9205093383789
Alexandrium_catenella	334991.657210801	-698614.66807396	0.180993735790253	0.216480255126953	0.0765022858977318	0.328833132982254	37.7229804992676	35.6102294921875	32.1193237304688	5.6036548614502	29.3917121887207	25.7829322814941	22.0126190185547	7.37909460067749	-5397.09765625
Alexandrium_catenella	3469991.6572108	6196385.33192604	0.124174557626247	0.0508494526147842	0.00644257431849837	0.0885674655437469	34.8888931274414	34.1710739135742	30.4032745361328	4.48562049865723	6.13977956771851	1.01532673835754	-1.7457320690155	7.88551187515259	-211.985580444336
Alexandrium_catenella	3539991.6572108	-4908614.66807396	0.93352472782135	0.575522482395172	0.187100887298584	0.972643136978149	33.9856796264648	33.8026390075684	33.4320030212402	0.55367648601532	4.94018936157227	2.87493705749512	1.30968713760376	3.63050222396851	-4253.568359375
Alexandrium_catenella	3784991.6572108	-4953614.66807396	0.622395992279053	0.475486636161804	0.0957325324416161	0.779029726982117	33.9690895080566	33.803783416748	33.5103950500488	0.45869192481041	4.3300724029541	2.68715500831604	1.17454314231873	3.15552926063538	-5032.85205078125
Alexandrium_catenella	3814991.6572108	2851385.33192604	0.11199638992548	0.257633626461029	0.0738695040345192	0.504854798316956	39.6277465820312	38.7620162963867	38.0656623840332	1.56208515167236	29.8430004119873	25.6599864959717	21.7424163818359	8.10058498382568	-765.483032226562
Alexandrium_catenella	3929991.6572108	4226385.33192604	0.114329040050507	0.0494160279631615	0.00533826928585768	0.0829943716526031	19.962287902832	18.7965755462646	17.520637512207	2.4416515827179	27.2685928344727	16.315990447998	6.34560012817383	20.9229927062988	-47.2672080993652
Alexandrium_catenella	4044991.6572108	-4073614.66807396	1.37101948261261	0.765589833259583	0.115930020809174	1.29966986179352	35.6312942504883	35.2956008911133	34.7372550964355	0.894040107727051	20.5798473358154	16.9628143310547	12.8240556716919	7.75579261779785	-5331.97412109375
Alexandrium_catenella	4054991.6572108	5761385.33192604	0.0767034888267517	0.0500126667320728	0.0148671781644225	0.0829057693481445	29.0259113311768	25.7008285522461	21.0548686981201	7.97104215621948	13.8524856567383	3.96848750114441	-1.78303182125092	15.6355180740356	-39.9627914428711
Alexandrium_catenella	4169991.6572108	5781385.33192604	0.0945671945810318	0.0708369612693787	0.0117175197228789	0.110558547079563	30.4203128814697	28.6930332183838	26.4493427276611	3.97097039222717	14.7148675918579	4.57659912109375	-1.78954994678497	16.5044193267822	-104.410865783691
Alexandrium_catenella	4204991.6572108	2271385.33192604	0.229134202003479	0.297982275485992	0.0359887629747391	0.493524551391602	38.9607048034668	37.5093994140625	35.8518409729004	3.10886573791504	31.9654731750488	28.6672096252441	25.0449752807617	6.92049837112427	-695.965759277344
Alexandrium_catenella	4289991.6572108	6001385.33192604	0.190983936190605	0.108888208866119	0.0104325748980045	0.225590690970421	35.0180854797363	34.8340339660645	34.3431053161621	0.674980163574219	11.8107395172119	5.1720757484436	2.47802901268005	9.33271026611328	-202.945938110352
Alexandrium_catenella	4334991.6572108	6216385.33192604	0.0938510745763779	0.0455532558262348	0.0089402599260211	0.0687764510512352	34.7732467651367	34.0835113525391	31.5053577423096	3.26788735389709	4.1817045211792	-0.211254268884659	-1.92125153541565	6.10295581817627	-218.618545532227
Alexandrium_catenella	4344991.6572108	5791385.33192604	0.0887220427393913	0.0654946640133858	0.0053423517383635	0.151821106672287	30.8716564178467	29.3959465026855	27.8635215759277	3.00813460350037	14.3385772705078	4.35494327545166	-1.79983472824097	16.1384124755859	-80.4048919677734
Alexandrium_catenella	434991.657210801	5766385.33192604	0.171913027763367	0.153400808572769	0.0143050784245133	0.258551627397537	35.4657592773438	35.0710296630859	33.8665351867676	1.59922325611115	13.7041645050049	9.41136932373047	6.78193283081055	6.92223215103149	-1140.96630859375
Alexandrium_catenella	4369991.6572108	-3913614.66807396	1.18698561191559	0.774543344974518	0.169189646840096	1.16567802429199	35.7393989562988	35.4415397644043	34.9798774719238	0.759525299072266	22.2210254669189	18.1310405731201	13.7823324203491	8.43869209289551	-4802.50634765625
Alexandrium_catenella	4444991.6572108	-1858614.66807396	0.655311048030853	0.77063375711441	0.301172137260437	1.16660523414612	35.4667091369629	34.9413070678711	32.8698844909668	2.59682440757751	29.8413028717041	27.2498531341553	24.6304378509521	5.21086454391479	-1434.58203125
Alexandrium_catenella	4469991.6572108	-1113614.66807396	0.655468225479126	0.322415202856064	0.152260601520538	0.343900442123413	35.4976844787598	34.3027839660645	30.7250003814697	4.77268314361572	29.6843032836914	27.4639549255371	25.2530632019043	4.43123960494995	-253.440414428711
Alexandrium_catenella	4549991.6572108	2066385.33192604	0.153298243880272	0.119601681828499	0.0139144258573651	0.172090321779251	38.5357475280762	37.527889251709	36.5091857910156	2.0265576839447	31.9782123565674	29.8912830352783	26.9678707122803	5.01034259796143	-25.8101081848145
Alexandrium_catenella	4594991.6572108	1791385.33192604	0.183231249451637	0.210809633135796	0.0927255228161812	0.29784294962883	37.8250122070312	36.7403526306152	36.1651611328125	1.65985000133514	32.5935096740723	29.4644641876221	25.7234497070312	6.87005853652954	-884.37841796875
Alexandrium_catenella	4834991.6572108	-28614.6680739596	2.08119034767151	1.32338678836823	0.493990451097488	1.57418262958527	35.7457733154297	35.2292175292969	34.3059577941895	1.43981754779816	29.6681098937988	27.0182151794434	25.0907821655273	4.57732820510864	-2515.03100585938
Alexandrium_catenella	484991.657210801	5581385.33192604	0.380482465028763	0.267164200544357	0.0126517964527011	0.562876224517822	34.5479965209961	33.0397796630859	29.6796131134033	4.86838293075562	16.4803600311279	9.68915939331055	3.58943772315979	12.8909215927124	-267.711883544922
Alexandrium_catenella	4864991.6572108	-4248614.66807396	0.592292368412018	0.359284549951553	0.0427475422620773	0.741638898849487	35.0781097412109	34.1700973510742	33.6585578918457	1.41955351829529	16.0487194061279	11.2576694488525	7.4852032661438	8.56351566314697	-2612.32641601562
Alexandrium_catenella	4884991.6572108	1266385.33192604	0.364036977291107	0.392357409000397	0.047081682831049	0.59994912147522	37.3725662231445	36.4284057617188	35.9333763122559	1.43918907642365	31.3055152893066	28.7677326202393	25.5372333526611	5.76828002929688	-418.580841064453
Alexandrium_catenella	494991.657210801	-523614.66807396	0.280921965837479	0.282342940568924	0.0610457696020603	0.356440901756287	37.6063652038574	35.3218078613281	30.3318786621094	7.27448606491089	29.756254196167	26.1292533874512	22.5485649108887	7.20769023895264	-5054.40625
Alexandrium_catenella	494991.657210801	5571385.33192604	0.39162889122963	0.28868043422699	0.0302765499800444	0.536357998847961	34.501636505127	32.9552040100098	29.6231117248535	4.87852621078491	16.3446922302246	9.66198825836182	3.51023983955383	12.8344526290894	-149.38981628418
Alexandrium_catenella	5014991.6572108	-68614.6680739596	0.734794557094574	0.594791829586029	0.186350107192993	0.711473405361176	35.6953582763672	35.3586120605469	34.6324043273926	1.06295382976532	29.8474636077881	27.2396678924561	25.046028137207	4.80143594741821	-3773.51831054688
Alexandrium_catenella	504991.657210801	-4758614.66807396	0.407646238803864	0.251798689365387	0.0350002981722355	0.504766643047333	33.9606895446777	33.753490447998	33.4897384643555	0.470949232578278	7.37645292282104	4.71800899505615	2.93936419487	4.43708896636963	-3840.55346679688
Alexandrium_catenella	5104991.6572108	216385.33192604	2.17176818847656	1.71522998809814	0.501930117607117	2.18660259246826	35.9179954528809	35.2419128417969	34.199779510498	1.71821355819702	29.6035289764404	26.9974822998047	25.0748920440674	4.52863740921021	-1385.83605957031
Alexandrium_catenella	5179991.6572108	6036385.33192604	0.128480434417725	0.0551256611943245	0.0137641532346606	0.110739998519421	35.0328636169434	34.6867256164551	33.6128883361816	1.41997683048248	10.6431159973145	3.30060267448425	-1.69335544109344	12.3364715576172	-60.7645149230957
Alexandrium_catenella	5214991.6572108	-4483614.66807396	0.273923069238663	0.205825746059418	0.0570564642548561	0.347586989402771	33.9288864135742	33.7730712890625	33.5134658813477	0.415421992540359	8.76322650909424	6.08982992172241	4.30009984970093	4.46312665939331	-2036.90270996094
Alexandrium_catenella	5229991.6572108	1471385.33192604	1.02723836898804	0.751002788543701	0.0940273925662041	1.11093711853027	36.705265045166	36.2004661560059	35.7890090942383	0.916258096694946	31.1494750976562	28.3762588500977	25.1222629547119	6.02721214294434	-483.911529541016
Alexandrium_catenella	5374991.6572108	6361385.33192604	0.037961021065712	0.0455354899168015	0.00870603881776333	0.0894025042653084	34.4528427124023	33.227668762207	31.2412128448486	3.21162843704224	-0.4465052485466	-1.7101047039032	-1.94000005722046	1.49349474906921	-4309.43310546875
Alexandrium_catenella	5444991.6572108	1421385.33192604	1.21618187427521	0.817724466323853	0.0492749661207199	1.5382913351059	36.8645477294922	36.2272987365723	35.7102432250977	1.15430331230164	31.6384105682373	28.5496597290039	25.1725215911865	6.46588802337646	-2428.80517578125
Alexandrium_catenella	5464991.6572108	681385.33192604	2.27032947540283	0.774407148361206	0.253501713275909	0.95244562625885	36.1374588012695	35.434440612793	34.9391059875488	1.19835007190704	29.7284984588623	26.526704788208	23.4841785430908	6.24431991577148	-73.635009765625
Alexandrium_catenella	5489991.6572108	661385.33192604	2.38524222373962	1.39420521259308	0.46836993098259	1.95731687545776	36.1346855163574	35.4433326721191	35.0108032226562	1.12388432025909	29.858190536499	26.7536640167236	23.6705837249756	6.18760681152344	-425.841156005859
Alexandrium_catenella	5494991.6572108	-4133614.66807396	1.38290774822235	0.756099879741669	0.0873569846153259	1.3708735704422	35.510196685791	34.8360824584961	33.8310699462891	1.67912590503693	19.6224613189697	14.2009191513062	10.0978145599365	9.5246467590332	-3441.72094726562
Alexandrium_catenella	5499991.6572108	-543614.66807396	0.818822801113129	0.534254610538483	0.117409467697144	0.967267274856567	35.6149711608887	35.3132476806641	34.8010940551758	0.813876986503601	30.2179183959961	27.875955581665	25.1191596984863	5.09875965118408	-4981.740234375
Alexandrium_catenella	5529991.6572108	-5408614.66807396	0.217978477478027	0.186399593949318	0.0267152637243271	0.407609134912491	33.9947052001953	33.7889556884766	33.4773025512695	0.517403066158295	1.92336082458496	0.101263538002968	-1.77815532684326	3.70151615142822	-5432.18212890625
Alexandrium_catenella	554991.657210801	-213614.66807396	0.345628708600998	0.336212754249573	0.131281465291977	0.387442827224731	36.1231994628906	34.7658767700195	32.693431854248	3.42976856231689	29.46071434021	26.3658237457275	22.4149265289307	7.0457878112793	-3480.38891601562
Alexandrium_catenella	5594991.6572108	951385.33192604	2.29092454910278	0.655189275741577	0.27335587143898	0.760156631469727	36.3111724853516	35.5891456604004	35.1471252441406	1.1640453338623	29.694637298584	26.2137432098389	23.0719871520996	6.62264823913574	-3
Alexandrium_catenella	5619991.6572108	-323614.66807396	0.656777858734131	0.477056086063385	0.0496477447450161	0.759510099887848	35.7417182922363	35.390926361084	34.9859771728516	0.755738377571106	30.4239196777344	27.9536075592041	25.2739009857178	5.15001916885376	-5078.09521484375
Alexandrium_catenella	5629991.6572108	-888614.66807396	0.350475668907166	0.342650592327118	0.125295490026474	0.485178112983704	35.6491851806641	35.105411529541	34.5197143554688	1.12946927547455	30.2603092193604	27.5192203521729	24.9512310028076	5.30907917022705	-4167.0849609375
Alexandrium_catenella	5699991.6572108	336385.33192604	2.1746518611908	0.98655891418457	0.0160473808646202	2.42557430267334	35.9357452392578	35.3718376159668	34.9129257202148	1.02282214164734	30.5783233642578	27.6503849029541	25.1294822692871	5.4488410949707	-5039.86962890625
Alexandrium_catenella	5709991.6572108	-4023614.66807396	1.04188799858093	0.681728065013885	0.207721307873726	0.903122365474701	35.5866165161133	35.3059501647949	34.4116325378418	1.17498409748077	20.2530307769775	16.6946201324463	13.454607963562	6.79842376708984	-3597.79150390625
Alexandrium_catenella	5794991.6572108	-133614.66807396	1.064124584198	0.664919555187225	0.0992808043956757	0.947282195091248	35.7484092712402	35.3758697509766	34.9605102539062	0.787899732589722	30.6427192687988	28.1464233398438	25.6633491516113	4.97937059402466	-5090.3310546875
Alexandrium_catenella	5829991.6572108	1096385.33192604	2.42725801467896	1.20534777641296	0.384983092546463	2.01498770713806	36.5680351257324	35.6895141601562	35.1976051330566	1.37042701244354	30.0842170715332	26.4443531036377	21.9084777832031	8.17573928833008	-4057.25146484375
Alexandrium_catenella	5939991.6572108	1171385.33192604	2.24110627174377	1.10730493068695	0.285351127386093	1.85405278205872	36.723201751709	35.7626533508301	35.2849655151367	1.43823802471161	30.0058288574219	26.5447311401367	22.8948230743408	7.11100578308105	-3918.1220703125
Alexandrium_catenella	5964991.6572108	5911385.33192604	0.117209203541279	0.0346950776875019	0.000697965442668647	0.0730491057038307	29.6100654602051	17.2089557647705	5.94863605499268	23.6614303588867	11.1444091796875	1.89047527313232	-1.83017945289612	12.9745893478394	-7.08654928207397
Alexandrium_catenella	5969991.6572108	1221385.33192604	1.75456511974335	0.999681234359741	0.16361840069294	2.01578688621521	36.7906913757324	35.8252296447754	35.3341064453125	1.4565817117691	29.9908180236816	26.5948677062988	23.0393218994141	6.95149660110474	-3755.8583984375
Alexandrium_catenella	6169991.6572108	-5328614.66807396	0.277274549007416	0.170925140380859	0.00988276675343513	0.342250972986221	33.9573631286621	33.8120727539062	33.6224021911621	0.334962338209152	2.41915082931519	0.625249743461609	-1.17852628231049	3.59767723083496	-4830.4404296875
Alexandrium_catenella	6199991.6572108	1671385.33192604	0.973813235759735	0.603740692138672	0.0970729142427444	1.01287245750427	36.7888870239258	36.0912780761719	35.6462020874023	1.1426854133606	30.7320041656494	27.0115928649902	24.3762512207031	6.35575294494629	-2700.72241210938
Alexandrium_catenella	6229991.6572108	1071385.33192604	1.16613459587097	0.794283986091614	0.0159184951335192	1.42439675331116	36.7513275146484	35.8544654846191	35.302619934082	1.44870913028717	30.3622798919678	27.1802997589111	24.5501804351807	5.81209945678711	-3794.52954101562
Alexandrium_catenella	6394991.6572108	2066385.33192604	0.571605324745178	0.273637712001801	0.104062147438526	0.427480429410934	36.8901138305664	36.1233520507812	35.5497512817383	1.34036135673523	28.2191276550293	25.3133697509766	21.5571384429932	6.66198968887329	-8.46499919891357
Alexandrium_catenella	6504991.6572108	-403614.66807396	0.842678368091583	0.534787774085999	0.184967562556267	0.807933628559113	35.6490249633789	35.2550888061523	34.4713020324707	1.17772090435028	30.6540088653564	28.5949993133545	26.619686126709	4.03432130813599	-4122.2724609375
Alexandrium_catenella	6609991.6572108	-1103614.66807396	0.183360368013382	0.301476836204529	0.0501012317836285	0.508589327335358	35.4727363586426	34.8146896362305	33.6332855224609	1.83945250511169	29.6425666809082	27.5729103088379	25.4573402404785	4.18522644042969	-2089.25341796875
Alexandrium_catenella	6669991.6572108	-518614.66807396	1.06075692176819	0.512065052986145	0.126627743244171	0.97199010848999	35.6515960693359	35.0923385620117	34.1170692443848	1.53452658653259	30.5211124420166	28.4460048675537	26.7326049804688	3.78850889205933	-3883.84301757812
Alexandrium_catenella	6809991.6572108	2151385.33192604	0.600547850131989	0.467811733484268	0.0932008549571037	1.01727604866028	36.8266525268555	36.2918281555176	35.8153839111328	1.01126837730408	30.2930450439453	26.8994197845459	23.8703117370605	6.4227352142334	-3699.00073242188
Alexandrium_catenella	6959991.6572108	-4793614.66807396	0.244274944067001	0.12686288356781	0.033616729080677	0.209816470742226	33.9668807983398	33.7402191162109	33.5473670959473	0.419513165950775	6.22459936141968	3.89495825767517	2.03723192214966	4.18736743927002	-1853.43029785156
Alexandrium_catenella	7034991.6572108	2426385.33192604	0.449909210205078	0.352453112602234	0.0743447691202164	0.59198534488678	36.990779876709	36.5274467468262	36.1366119384766	0.854165971279144	29.8901786804199	27.0699405670166	23.3203620910645	6.56981611251831	-2785.85205078125
Alexandrium_catenella	7174991.6572108	-4388614.66807396	0.986630380153656	0.690422534942627	0.166268885135651	1.19413328170776	35.4367637634277	34.847785949707	34.157169342041	1.2795923948288	16.5778102874756	13.2807350158691	10.671196937561	5.90661478042603	-4570.623046875
Alexandrium_catenella	7364991.6572108	2676385.33192604	0.171189114451408	0.128250032663345	0.0146745583042502	0.202261075377464	36.7646751403809	36.4192047119141	35.4406394958496	1.32403481006622	29.9526081085205	26.6154842376709	22.1942367553711	7.75837230682373	-96.9247207641602
Alexandrium_catenella	769991.657210801	-383614.66807396	0.33267605304718	0.33698970079422	0.094526045024395	0.400979161262512	36.1448211669922	34.3213882446289	29.7695007324219	6.37531995773315	29.8713111877441	26.2300224304199	22.4171504974365	7.45415925979614	-4354.984375
Alexandrium_catenella	7854991.6572108	-4248614.66807396	0.815321624279022	0.492168813943863	0.129111260175705	0.793509423732758	35.3479194641113	34.9613418579102	34.3004035949707	1.04751682281494	17.2002334594727	13.691632270813	11.2590751647949	5.94115829467773	-3936.45092773438
Alexandrium_catenella	789991.657210801	126385.33192604	0.52456670999527	0.200995296239853	0.0325842648744583	0.357033133506775	35.284553527832	32.6392936706543	29.402006149292	5.88254690170288	29.7176723480225	27.6469860076904	25.2874565124512	4.43021488189697	-1907.18469238281
Alexandrium_catenella	7969991.6572108	2061385.33192604	0.160739347338676	0.137256354093552	0.00613163504749537	0.212669461965561	36.4354286193848	35.8882637023926	34.8537330627441	1.58169806003571	30.2672557830811	28.1307601928711	24.9825191497803	5.28473663330078	-73.5702056884766
Alexandrium_catenella	8124991.6572108	-4653614.66807396	0.633930206298828	0.40048348903656	0.0451314486563206	0.80167818069458	33.9776878356934	33.6807479858398	33.4158020019531	0.561884820461273	8.02695751190186	5.5921950340271	3.1977276802063	4.82923030853271	-2607.7216796875
Alexandrium_catenella	8199991.6572108	-263614.66807396	0.984598457813263	0.518836498260498	0.174963787198067	0.738689243793488	35.6042404174805	34.9273643493652	33.9290924072266	1.67514419555664	30.4482097625732	29.2067203521729	27.7906017303467	2.65760827064514	-3029.67578125
Alexandrium_catenella	8309991.6572108	6186385.33192604	0.249620363116264	0.161979809403419	0.0282420292496681	0.312560856342316	34.4522476196289	32.7938537597656	28.3809661865234	6.07128190994263	5.90358018875122	-0.255263447761536	-1.81393241882324	7.71751260757446	-156.854614257812
Alexandrium_catenella	8374991.6572108	-4863614.66807396	0.314707368612289	0.149701848626137	0.0161393471062183	0.292903304100037	33.9572143554688	33.7880592346191	33.5662879943848	0.390923887491226	5.15223598480225	2.66291761398315	0.759877443313599	4.39235830307007	-2903.18286132812
Alexandrium_catenella	8434991.6572108	661385.33192604	0.4701307117939	0.523965775966644	0.0681914016604424	0.843520879745483	36.3655242919922	34.6573295593262	32.3102989196777	4.05522632598877	30.6626472473145	28.8223495483398	27.5826454162598	3.08000063896179	-2088.2919921875
Alexandrium_catenella	8454991.6572108	-4118614.66807396	0.459058403968811	0.253940939903259	0.0591477267444134	0.445953041315079	35.2534980773926	34.9795341491699	34.5508003234863	0.70269650220871	18.3964881896973	13.9244165420532	11.5794763565063	6.81701183319092	-3501.5390625
Alexandrium_catenella	8519991.6572108	-128614.66807396	0.977059304714203	0.703775703907013	0.153497844934464	1.1084303855896	35.5503692626953	34.8741302490234	34.099422454834	1.45094728469849	30.4043598175049	29.2899112701416	28.1052551269531	2.29910492897034	-4787.80712890625
Alexandrium_catenella	8579991.6572108	731385.33192604	0.392216920852661	0.401908308267593	0.0526836253702641	0.715146601200104	35.8770866394043	34.4980506896973	31.8718090057373	4.00527811050415	30.668420791626	28.5929584503174	26.970947265625	3.69747233390808	-2144.15673828125
Alexandrium_catenella	8584991.6572108	-4523614.66807396	0.880045235157013	0.503814220428467	0.0893439948558807	0.834251165390015	34.7747421264648	34.139720916748	33.6152381896973	1.15950155258179	12.9665365219116	10.4959239959717	7.80034494400024	5.16619110107422	-3609.04516601562
Alexandrium_catenella	8669991.6572108	-4543614.66807396	0.692025482654572	0.45752739906311	0.166016340255737	0.680370032787323	34.5970726013184	34.0413551330566	33.6125564575195	0.984515488147736	12.0148782730103	9.29483604431152	6.54327344894409	5.47160530090332	-3585.0048828125
Alexandrium_catenella	8724991.6572108	-4373614.66807396	0.639802813529968	0.371546059846878	0.126525193452835	0.565245985984802	34.9805145263672	34.5104904174805	33.965934753418	1.01457893848419	13.6255159378052	11.0842237472534	8.72601318359375	4.89950275421143	-3241.26318359375
Alexandrium_catenella	8769991.6572108	6116385.33192604	0.156448975205421	0.110673777759075	0.0306707210838795	0.171046108007431	30.5660934448242	26.7191524505615	16.4255867004395	14.1405076980591	8.65991115570068	0.607997894287109	-1.79499673843384	10.454906463623	-29.2558574676514
Alexandrium_catenella	879991.657210801	-4663614.66807396	0.299270480871201	0.153980433940887	0.0201339144259691	0.298334062099457	34.0105094909668	33.7727508544922	33.5687561035156	0.441755890846252	8.08406257629395	5.46562194824219	3.54179549217224	4.54226779937744	-1771.08422851562
Alexandrium_catenella	8829991.6572108	1016385.33192604	0.21604023873806	0.572875022888184	0.102415628731251	0.793366968631744	35.1749649047852	33.2911186218262	28.1497058868408	7.02525663375854	31.096508026123	28.8770217895508	26.2648887634277	4.83161783218384	-6.938072681427
Alexandrium_catenella	8894991.6572108	271385.33192604	0.747617661952972	0.539898872375488	0.0600800178945065	0.911630868911743	35.8558807373047	34.8610572814941	34.0561752319336	1.79970502853394	30.3403282165527	29.0555839538574	27.9683971405029	2.37193179130554	-4253.61572265625
Alexandrium_catenella	8979991.6572108	1436385.33192604	1.0145468711853	0.911160230636597	0.0768954828381538	1.49023342132568	34.1684799194336	33.0618515014648	28.7045402526855	5.46394014358521	30.3097229003906	28.6750736236572	26.2557220458984	4.05399990081787	-388.815155029297
Alexandrium_catenella	9084991.6572108	131385.33192604	1.07173907756805	0.633960545063019	0.115678869187832	0.980114638805389	35.6530609130859	34.7385139465332	33.6674575805664	1.98560225963593	30.3532791137695	29.1822872161865	28.1935062408447	2.15977215766907	-4482.1787109375
Alexandrium_catenella	9084991.6572108	6066385.33192604	0.102280884981155	0.0464813113212585	0.00759912049397826	0.0812167674303055	26.5828876495361	23.566219329834	11.0620050430298	15.5208826065063	10.6106119155884	0.854454696178436	-1.79000604152679	12.4006185531616	-52.1524810791016
Alexandrium_catenella	9164991.6572108	1836385.33192604	0.880504727363586	0.327989250421524	0.0599258653819561	0.475755512714386	34.0781173706055	31.3236923217773	25.6115665435791	8.4665470123291	29.9461536407471	28.2624454498291	25.4753704071045	4.47078323364258	-7.84140872955322
Alexandrium_catenella	9204991.6572108	6256385.33192604	0.0648675858974457	0.0728191137313843	0.00730016594752669	0.147715851664543	34.8613166809082	34.0017395019531	31.5368881225586	3.32442784309387	1.43197476863861	-1.29536318778992	-1.88000595569611	3.31198072433472	-56.5119476318359
Alexandrium_catenella	9219991.6572108	626385.33192604	1.11287641525269	0.651224851608276	0.0948818325996399	1.08638310432434	35.2587661743164	34.1475296020508	31.5696487426758	3.68911933898926	30.6308097839355	28.7584953308105	27.3456840515137	3.28512692451477	-4045.87548828125
Alexandrium_catenella	9274991.6572108	1701385.33192604	1.10683083534241	0.639488101005554	0.176967158913612	1.14787364006042	34.115406036377	32.8580055236816	28.0579929351807	6.05741405487061	30.71311378479	28.6656913757324	26.2338924407959	4.4792218208313	-3031.32666015625
Alexandrium_catenella	9544991.6572108	1836385.33192604	0.893129408359528	0.718302845954895	0.134559705853462	1.35406291484833	34.0820007324219	32.8105201721191	28.3561477661133	5.72585344314575	30.5513935089111	28.4850368499756	25.8462390899658	4.70515394210815	-2733.18017578125
Alexandrium_catenella	9624991.6572108	-5808614.66807396	0.0325043052434921	0.155409589409828	0.027984319254756	0.35337221622467	34.4382362365723	33.588062286377	31.9012145996094	2.53702235221863	-0.942443192005157	-1.69382131099701	-1.91817581653595	0.975732624530792	-549.725219726562
Alexandrium_catenella	9644991.6572108	6266385.33192604	0.108803011476994	0.0699519664049149	0.00846631173044443	0.140373155474663	34.7988662719727	33.7493133544922	31.4497566223145	3.34910917282104	0.928378105163574	-1.32501828670502	-1.87000596523285	2.79838418960571	-207.853302001953
Alexandrium_catenella	9704991.6572108	2011385.33192604	1.01539754867554	0.661821782588959	0.0738966390490532	1.11535859107971	34.1667251586914	32.2365303039551	25.4476203918457	8.71910572052002	30.3599529266357	28.3588390350342	24.6928939819336	5.66705846786499	-2311.17822265625
Alexandrium_catenella	9724991.6572108	2071385.33192604	0.973727762699127	0.654711782932281	0.0695669502019882	1.33440613746643	34.1290168762207	31.8044338226318	23.1261825561523	11.002836227417	30.3805999755859	28.3283920288086	24.6181945800781	5.76240587234497	-2058.34155273438
Alexandrium_catenella	9779991.6572108	-4628614.66807396	0.601996839046478	0.400258541107178	0.133226707577705	0.657167792320251	34.6131782531738	34.1870613098145	33.7729797363281	0.840199708938599	10.9271583557129	8.80691814422607	6.59899139404297	4.32816743850708	-3712.5966796875
Alexandrium_catenella	9794991.6572108	2151385.33192604	0.561919093132019	0.465303122997284	0.0359127596020699	0.884419739246368	34.2590522766113	30.8530921936035	21.977258682251	12.281792640686	30.4263553619385	28.2578315734863	24.4266452789307	5.99971199035645	-1314.72521972656
Alexandrium_catenella	9804991.6572108	-3723614.66807396	0.205249473452568	0.186676189303398	0.0460640490055084	0.284662425518036	35.6855049133301	35.1752548217773	34.8325309753418	0.852970242500305	20.6086483001709	15.995080947876	12.2383794784546	8.37026977539062	-4085.4150390625
Alexandrium_catenella	9829991.6572108	-1903614.66807396	0.32443580031395	0.276523470878601	0.0863111317157745	0.444029241800308	35.1765403747559	34.7240676879883	34.1667938232422	1.00974678993225	27.9851875305176	25.6544647216797	23.1433219909668	4.84186458587646	-2024.30993652344
Alexandrium_catenella	9849991.6572108	6171385.33192604	0.261766999959946	0.166755989193916	0.0218894295394421	0.404714912176132	33.3091163635254	29.7884979248047	22.5187225341797	10.7903919219971	5.44790172576904	-0.399266928434372	-1.80000603199005	7.2479076385498	-75.5459365844727
Alexandrium_catenella	9939991.6572108	-4373614.66807396	0.520358979701996	0.29806250333786	0.0496612265706062	0.564971387386322	34.855640411377	34.510856628418	33.9661865234375	0.889452397823334	13.4278297424316	10.8699407577515	9.07584857940674	4.35198068618774	-3173.45947265625
Alexandrium_catenella	-1047548.32999214	4253109.12158355	0.130433395504951	0.150296911597252	0.0121840042993426	0.256371378898621	36.0988578796387	35.6155967712402	34.6094551086426	1.48940300941467	19.4717693328857	15.9496479034424	12.6832714080811	6.78849601745605	-905.729797363281
Alexandrium_catenella	-1054350.5366415	3968597.22286039	0.280059933662415	0.158498346805573	0.0438487008213997	0.241916581988335	35.9717216491699	35.4596214294434	34.3557929992676	1.6159291267395	20.4298286437988	16.8451042175293	13.8153266906738	6.61450290679932	-55.4408645629883
Alexandrium_catenella	-1071087.99832933	4026727.23394341	0.0592996031045914	0.164624899625778	0.0415081717073917	0.287266314029694	35.9143714904785	35.3637390136719	34.2298965454102	1.68447363376617	20.6488647460938	16.776517868042	13.5831470489502	7.06571817398071	-337.997039794922
Alexandrium_catenella	-1073077.19727315	4251106.38201335	0.141710415482521	0.13680237531662	0.00818897131830454	0.22325636446476	36.168571472168	35.7077941894531	35.0184860229492	1.15008497238159	19.7745723724365	16.1699962615967	12.9246139526367	6.84995937347412	-1987.06567382812
Alexandrium_catenella	-10812994.7888208	1582556.86810853	0.483023345470428	0.581824004650116	0.117569215595722	1.00629699230194	34.3281135559082	33.4864158630371	32.1059837341309	2.22212934494019	30.384708404541	29.0160388946533	25.683874130249	4.70083427429199	-3484.484375
Alexandrium_catenella	-10821580.708035	1695589.51291932	0.41938591003418	0.440233021974564	0.0747635662555695	0.712167918682098	34.2434501647949	33.3056182861328	31.3537845611572	2.88966369628906	30.5543193817139	29.1036205291748	26.6063289642334	3.94799137115479	-2873.552734375
Alexandrium_catenella	-10866529.0922656	1708244.99738779	0.387986153364182	0.428701758384705	0.0680993273854256	0.717737913131714	34.2273445129395	33.2412948608398	31.037691116333	3.18965435028076	30.6846237182617	29.1853218078613	27.3912792205811	3.29334330558777	-2949.59008789062
Alexandrium_catenella	-10988827.2053718	1662146.96378122	0.627404630184174	0.434490114450455	0.088935099542141	0.696323812007904	34.3986167907715	33.5269508361816	32.0777015686035	2.32091474533081	30.6999378204346	29.3803157806396	27.8845291137695	2.8154079914093	-3690.67700195312
Alexandrium_catenella	-10997108.6010153	1533860.19161062	0.775510251522064	0.621771812438965	0.12868644297123	0.967604875564575	34.2430152893066	33.5046844482422	32.366584777832	1.87643110752106	30.4370460510254	29.1864852905273	27.4328346252441	3.00421261787415	-3471.67358398438
Alexandrium_catenella	-10999861.6762718	1784298.20153744	0.314150035381317	0.223061695694923	0.0191954970359802	0.373090416193008	34.1874961853027	33.096565246582	30.7818851470947	3.40561127662659	30.6826019287109	28.9931468963623	26.7171268463135	3.96547484397888	-320.663696289062
Alexandrium_catenella	-11102612.9168587	1615641.44077017	0.637899875640869	0.454493135213852	0.130808636546135	0.745001614093781	34.3575248718262	33.5789833068848	32.2421722412109	2.11535215377808	30.3502750396729	29.3001270294189	27.7617721557617	2.5885021686554	-3143.46875
Alexandrium_catenella	-11221182.943033	1445069.19024098	0.835592687129974	0.634170651435852	0.0245708730071783	1.07416486740112	34.1774482727051	33.5206260681152	32.3998832702637	1.77756547927856	30.2764701843262	29.0511150360107	27.5228614807129	2.75360941886902	-3419.99829101562
Alexandrium_catenella	-11281360.1356213	1862247.44617867	0.276230931282043	0.277473598718643	0.0212793257087469	0.470716446638107	34.434642791748	33.4203834533691	31.7975082397461	2.63713312149048	30.6507530212402	28.8324146270752	26.0269584655762	4.62379455566406	-1447.50061035156
Alexandrium_catenella	-11285540.4204054	1883156.44817824	0.28691828250885	0.255171447992325	0.0214833915233612	0.42166405916214	34.3969345092773	33.3637771606445	31.6119022369385	2.78503465652466	30.6821575164795	28.7566585540771	25.8549919128418	4.82716512680054	-1115.15234375
Alexandrium_catenella	-11297910.7400889	1708681.2179571	0.295217305421829	0.324497371912003	0.0834073796868324	0.531391441822052	34.5350646972656	33.7084808349609	32.4790077209473	2.05605673789978	30.2811946868896	29.0700626373291	27.3287944793701	2.95239949226379	-3568.63842773438
Alexandrium_catenella	-11306106.6957698	1876302.01110461	0.286839157342911	0.262944102287292	0.0273401867598295	0.437622040510178	34.4134674072266	33.4049034118652	31.7410545349121	2.67241263389587	30.6874656677246	28.8189926147461	25.8764724731445	4.81099224090576	-1239.15795898438
Alexandrium_catenella	-11341384.592615	1831037.39481885	0.255424618721008	0.30094102025032	0.0359779894351959	0.512579202651978	34.5313873291016	33.6724700927734	32.4370880126953	2.09429740905762	30.6435298919678	28.929012298584	26.0348243713379	4.60870456695557	-4418.80908203125
Alexandrium_catenella	-11477241.7067726	1978054.79376672	0.302507817745209	0.240249127149582	0.082100473344326	0.297733306884766	34.3232803344727	32.8296394348145	29.8982620239258	4.4250168800354	30.6909503936768	28.3169651031494	25.0021076202393	5.68884086608887	-165.127380371094
Alexandrium_catenella	-1150923.60332116	4249823.88044245	0.180576473474503	0.141141161322594	0.0159695111215115	0.218026757240295	36.1925849914551	35.8244132995605	35.4572677612305	0.735317647457123	20.3262729644775	16.3395538330078	12.9862108230591	7.34006214141846	-2788.19873046875
Alexandrium_catenella	-1184942.93006964	4010171.74511419	0.141213625669479	0.153822347521782	0.0193456318229437	0.245705336332321	36.2433204650879	35.8528861999512	35.1016311645508	1.14169132709503	21.8919486999512	17.7532958984375	13.9697580337524	7.92219114303589	-2205.55029296875
Alexandrium_catenella	-123684.214531707	4537395.08589749	0.137035146355629	0.0709637776017189	0.00405768724158406	0.12320002913475	34.4499130249023	32.4848480224609	28.1976890563965	6.25222635269165	21.0799942016602	15.1087121963501	8.66090297698975	12.4190902709961	-7.57615852355957
Alexandrium_catenella	-128529.191519108	4496016.89279555	0.146466538310051	0.134553343057632	0.0605250969529152	0.151783332228661	34.263427734375	31.5881462097168	27.396598815918	6.86682844161987	21.4484920501709	15.7066459655762	9.49706745147705	11.9514245986938	-15.0044527053833
Alexandrium_catenella	-13373278.6592722	3586727.94560061	0.189238309860229	0.131872162222862	0.0376826152205467	0.21528796851635	33.7717018127441	33.409740447998	32.7904090881348	0.981292486190796	19.516321182251	14.7035827636719	11.496654510498	8.01966667175293	-186.571838378906
Alexandrium_catenella	-13427492.0675423	3538206.02781507	0.147045537829399	0.164531841874123	0.0427183248102665	0.241373628377914	33.7247543334961	33.3714141845703	32.7568511962891	0.967903017997742	19.1854572296143	14.4089231491089	11.2971563339233	7.88830041885376	-1740.11059570312
Alexandrium_catenella	-13486906.5444675	3492051.52840123	0.204176247119904	0.26102077960968	0.0885103642940521	0.434911161661148	33.6640014648438	33.258228302002	32.6465606689453	1.01744377613068	19.3014698028564	14.8948545455933	12.021954536438	7.27951574325562	-3564.1884765625
Alexandrium_catenella	-13663830.8236513	3530493.83264883	0.201274648308754	0.27246817946434	0.0685043483972549	0.469087094068527	33.5475387573242	33.1393394470215	32.6051177978516	0.942422986030579	19.3150177001953	15.0107040405273	12.0505294799805	7.26448917388916	-4218.5615234375
Alexandrium_catenella	-13691921.6630483	3783932.87267668	0.137016668915749	0.191912308335304	0.0219951514154673	0.366987466812134	33.5107536315918	32.8728294372559	31.6068096160889	1.90394473075867	18.2410163879395	13.6679878234863	11.1262712478638	7.11474466323853	-2998.63134765625
Alexandrium_catenella	-13713372.1843606	3697894.85274286	0.172596216201782	0.264456689357758	0.0431827269494534	0.468721389770508	33.5361595153809	33.0338287353516	32.1369972229004	1.39916384220123	18.5657272338867	14.1795616149902	11.535680770874	7.03004598617554	-3769.91455078125
Alexandrium_catenella	-13795661.1525914	3951574.89744606	0.222644001245499	0.220572173595428	0.031448420137167	0.367988288402557	33.7395210266113	33.0259628295898	32.0373191833496	1.70220279693604	16.6449813842773	12.2095680236816	9.8476037979126	6.79737758636475	-2317.583984375
Alexandrium_catenella	-13819393.9809163	4170899.53861781	0.181744679808617	0.212982445955276	0.0763229951262474	0.257315158843994	33.6467514038086	32.8319931030273	31.6200141906738	2.02673602104187	15.1124505996704	11.3860883712769	9.19505596160889	5.91739463806152	-17.0426197052002
Alexandrium_catenella	-13820105.9585671	4241836.44578509	0.222144857048988	0.245719507336617	0.108776211738586	0.282402336597443	33.6415710449219	32.678165435791	31.332483291626	2.30908632278442	14.1461486816406	10.8348455429077	8.72470664978027	5.42144203186035	-10.5636978149414
Alexandrium_catenella	-13826524.5779095	4040965.88787874	0.172903969883919	0.260435193777084	0.0575777366757393	0.471770793199539	33.6302528381348	32.9305534362793	31.8236560821533	1.8065972328186	15.7507419586182	11.7539777755737	9.45396327972412	6.2967791557312	-1255.349609375
Alexandrium_catenella	-13858655.7262941	4234974.15042041	0.21380478143692	0.282860487699509	0.0978954434394836	0.466175764799118	33.5844192504883	32.6283721923828	31.1363010406494	2.4481201171875	14.412896156311	11.0231781005859	8.96168231964111	5.45121335983276	-313.18896484375
Alexandrium_catenella	-13874708.3313304	3753414.01780577	0.3753801882267	0.286354213953018	0.073879562318325	0.427272379398346	33.4507675170898	32.9173774719238	32.1976089477539	1.25315821170807	18.8108882904053	14.3144426345825	11.3926420211792	7.41824674606323	-4235.734375
Alexandrium_catenella	-13897732.3848094	3711102.60708672	0.320890963077545	0.308402806520462	0.063486322760582	0.54058039188385	33.4383850097656	32.9244346618652	32.1470069885254	1.29137742519379	19.193489074707	14.6439590454102	11.6355981826782	7.55789041519165	-4408.00830078125
Alexandrium_catenella	-13940205.9778609	4065809.54759424	0.212191998958588	0.293936103582382	0.0718779563903809	0.535645961761475	33.5213737487793	32.7114028930664	31.708122253418	1.81325364112854	17.2525463104248	12.8735313415527	10.0370082855225	7.21553659439087	-2811.20581054688
Alexandrium_catenella	-13946317.8478301	4095772.98073174	0.189406156539917	0.254051804542542	0.0742346569895744	0.397724390029907	33.550537109375	32.700511932373	31.5702571868896	1.98027849197388	17.0443496704102	12.6119518280029	9.97222423553467	7.07212543487549	-1620.60632324219
Alexandrium_catenella	-13956827.3231796	4032094.15346603	0.201698467135429	0.320393055677414	0.0943272709846497	0.471424758434296	33.491886138916	32.711311340332	31.806037902832	1.68584883213043	18.1808738708496	13.2630805969238	10.1751155853271	8.00575637817383	-3453.06274414062
Alexandrium_catenella	-13982526.0639999	3743660.13612613	0.529487907886505	0.341154932975769	0.0566921457648277	0.604204893112183	33.4652137756348	32.8744049072266	32.1512336730957	1.31398069858551	19.5332355499268	14.7536821365356	11.4371223449707	8.09611415863037	-4631.0751953125
Alexandrium_catenella	-14007476.9645697	4033356.73313024	0.243099316954613	0.314315855503082	0.0563637763261795	0.605727434158325	33.4968681335449	32.6827850341797	31.6153049468994	1.88156235218048	18.4775009155273	13.4496326446533	10.19020652771	8.28729343414307	-3796.68115234375
Alexandrium_catenella	-156463.416695181	3703562.81599275	0.39403048157692	0.349435448646545	0.10104912519455	0.510195314884186	36.7615051269531	36.278995513916	35.9679527282715	0.793553233146667	25.4986591339111	19.543773651123	14.5150318145752	10.9836273193359	-374.136749267578
Alexandrium_catenella	-157381.284748515	4903674.80065804	0.264250546693802	0.162989005446434	0.0405707843601704	0.285942316055298	35.1823806762695	34.49853515625	33.2019348144531	1.98044681549072	18.3542137145996	12.7003793716431	6.32381296157837	12.0304012298584	-33.1130218505859
Alexandrium_catenella	-180793.751779497	4450104.94693761	0.123357057571411	0.103044554591179	0.0320243090391159	0.156417742371559	35.4303245544434	33.3017158508301	30.2494964599609	5.18082618713379	22.0811500549316	16.4344043731689	11.1024789810181	10.9786729812622	-67.3502960205078
Alexandrium_catenella	-186416.194962662	4374765.65714073	0.157038286328316	0.134114757180214	0.019806457683444	0.198997393250465	35.7006607055664	34.6509475708008	31.7797813415527	3.92087984085083	22.7018642425537	16.6596832275391	11.0953683853149	11.6064968109131	-103.898681640625
Alexandrium_catenella	-207575.209608588	3755327.34938486	0.448444247245789	0.350619107484818	0.0922978892922401	0.529897630214691	36.7887191772461	36.3110733032227	35.9765815734863	0.812139511108398	25.6841068267822	19.3723812103271	14.0985078811646	11.5855979919434	-1882.40588378906
Alexandrium_catenella	-219440.272128602	4444385.74535234	0.109888263046741	0.117553651332855	0.0413872636854649	0.203962445259094	35.6985321044922	34.4902992248535	32.0271148681641	3.67141819000244	22.2828388214111	16.6102352142334	11.5928678512573	10.6899700164795	-142.326293945312
Alexandrium_catenella	-241943.649436174	4623891.85919603	0.135463058948517	0.12273345887661	0.043120127171278	0.204982355237007	34.9128456115723	33.532657623291	31.0219173431396	3.89092874526978	19.8027534484863	14.3752193450928	8.08522796630859	11.7175254821777	-6.71476364135742
Alexandrium_catenella	-274306.648573112	4613658.25162564	0.105872444808483	0.107730977237225	0.010223750025034	0.167582422494888	35.2561454772949	34.2431907653809	32.3359794616699	2.92016267776489	20.2739734649658	14.9196262359619	9.08760643005371	11.1863679885864	-55.7836570739746
Alexandrium_catenella	-280900.129309172	4641209.77593641	0.109728313982487	0.0822149515151978	0.00950693897902966	0.141307026147842	34.9795532226562	33.4438171386719	30.7058162689209	4.27373647689819	19.4202613830566	14.213360786438	7.88930463790894	11.5309562683105	-19.899377822876
Alexandrium_catenella	-296004.226615038	3656927.39486126	0.293757110834122	0.0576326586306095	0.00997053366154432	0.107552275061607	36.6451835632324	36.2344360351562	35.950569152832	0.69461452960968	25.4736309051514	19.5611915588379	14.5289268493652	10.9447031021118	-90.5780410766602
Alexandrium_catenella	-340009.943092013	5163146.24926632	0.105140000581741	0.0203086659312248	0.00228732195682824	0.0374596230685711	34.1523628234863	33.1147804260254	32.0891761779785	2.06318688392639	17.5383129119873	11.2558135986328	4.70776605606079	12.8305473327637	-63
Alexandrium_catenella	-367998.469033595	4483560.02093887	0.113563992083073	0.0974028035998344	0.0123198674991727	0.150205254554749	35.9037170410156	35.5550651550293	34.8138389587402	1.08987784385681	22.0386524200439	16.3983917236328	11.7822456359863	10.2564067840576	-3374.22387695312
Alexandrium_catenella	-368785.837479346	3718781.57534843	0.371371209621429	0.457825183868408	0.170130208134651	0.741501748561859	36.5819816589355	36.2125473022461	35.9317626953125	0.650219559669495	24.7836017608643	18.8676891326904	14.5560474395752	10.2275533676147	-675.520385742188
Alexandrium_catenella	-370127.158945519	4577887.01751852	0.0659321248531342	0.0547696314752102	0.00397223001345992	0.0905276238918304	35.7666206359863	35.2040328979492	34.2329902648926	1.53363132476807	21.2096557617188	15.7389984130859	11.1075744628906	10.1020812988281	-115.598503112793
Alexandrium_catenella	-378968.817722797	4707686.76981145	0.156937003135681	0.188160434365273	0.0283052884042263	0.34907129406929	35.485279083252	34.6772766113281	32.940185546875	2.54509496688843	18.9320526123047	13.9249067306519	8.2826099395752	10.6494426727295	-12.0329914093018
Alexandrium_catenella	-388256.827029541	4431724.18779154	0.115063138306141	0.129869475960732	0.0150675112381577	0.224930450320244	35.8981018066406	35.5503005981445	34.7165565490723	1.18154573440552	22.1704578399658	16.5672836303711	11.8421316146851	10.3283252716064	-3510.20092773438
Alexandrium_catenella	-393124.377914727	4460291.29372065	0.114276081323624	0.118662312626839	0.0117055866867304	0.227168321609497	35.9308013916016	35.5981979370117	34.8001365661621	1.13066601753235	22.017240524292	16.4476928710938	11.8043689727783	10.212872505188	-3871.50537109375
Alexandrium_catenella	-429839.335116303	4958796.24223616	0.101508863270283	0.0514802075922489	0.00937177427113056	0.093066930770874	33.1801986694336	32.0172424316406	30.8600749969482	2.32012295722961	18.0157432556152	12.3692445755005	6.39315605163574	11.6225862503052	-27.2752838134766
Alexandrium_catenella	-489058.448289026	4985837.34207136	0.0825001820921898	0.0994004532694817	0.0273926630616188	0.194438442587852	34.1042671203613	32.8343696594238	31.1779460906982	2.9263219833374	17.5179672241211	12.2520456314087	6.31300830841064	11.2049598693848	-5.55689716339111
Alexandrium_catenella	-6908664.78346831	-5029357.08626813	0.131586506962776	0.067131519317627	0.00864473916590214	0.145522400736809	34.1611518859863	34.0176887512207	33.8314933776855	0.329656928777695	9.75870609283447	6.89317893981934	4.85983610153198	4.89886999130249	-306.187408447266
Alexandrium_catenella	-6916216.00570943	-5360861.65371426	0.879473030567169	0.471616208553314	0.145834714174271	0.720087468624115	34.1325721740723	33.9070510864258	33.5520439147949	0.580528855323792	6.07275581359863	3.81969904899597	1.53395259380341	4.5388035774231	-3820.87060546875
Alexandrium_catenella	-6964904.75918792	-5371211.47857594	0.915104866027832	0.503676354885101	0.159553080797195	0.869398474693298	34.125904083252	33.8942413330078	33.5123443603516	0.613558292388916	5.8927788734436	3.69501972198486	1.17326056957245	4.71951818466187	-3706.05419921875
Alexandrium_catenella	-7004219.56387704	-5460553.36323119	0.540305435657501	0.283214539289474	0.0498401038348675	0.530471205711365	34.032054901123	33.6183929443359	33.2382850646973	0.793769359588623	3.51239800453186	0.865244150161743	-1.4156619310379	4.92805957794189	-3919.99389648438
Alexandrium_catenella	-7029092.03245638	-5365567.34644782	0.775331258773804	0.433112442493439	0.135593086481094	0.624790072441101	34.1372451782227	33.9399375915527	33.6435585021973	0.493688017129898	6.15698623657227	4.07875108718872	1.98915421962738	4.1678318977356	-3672.14038085938
Alexandrium_catenella	-7076310.08878119	-5487370.74093695	0.480849891901016	0.274616688489914	0.0839558839797974	0.527795195579529	34.0179176330566	33.5950508117676	33.1957778930664	0.822137951850891	3.15044164657593	0.459151953458786	-1.72396469116211	4.87440633773804	-3770.30883789062
Alexandrium_catenella	-7114795.26416092	-5235977.95434236	0.81538999080658	0.462922811508179	0.05300447717309	0.784220635890961	34.1737251281738	34.0331268310547	33.8442459106445	0.329479962587357	7.14104652404785	5.1524806022644	3.91856122016907	3.22248530387878	-3923.3515625
Alexandrium_catenella	-7121053.46411514	-5208335.58135379	0.7962406873703	0.412290006875992	0.0455055870115757	0.771777033805847	34.1705894470215	34.0035934448242	33.8776931762695	0.292898058891296	8.10303401947021	6.13262987136841	4.73018074035645	3.37285304069519	-1849.55541992188
Alexandrium_catenella	-7152533.81870668	-5302880.14155438	0.613815486431122	0.395098745822906	0.13172410428524	0.606540858745575	34.1414985656738	33.9708976745605	33.6243476867676	0.517147481441498	6.39375448226929	4.53423023223877	2.53687906265259	3.85687613487244	-3112.42041015625
Alexandrium_catenella	-7174373.73057334	-5336194.88811631	0.461985558271408	0.43789267539978	0.105416968464851	0.619652271270752	34.1490821838379	33.9547653198242	33.5608100891113	0.588272154331207	6.39887380599976	4.50955724716187	2.11417126655579	4.28470277786255	-4269.47119140625
Alexandrium_catenella	-7190273.59266898	-5167293.54088742	0.0980623811483383	0.0577382259070873	0.0136664938181639	0.0877658352255821	34.1446228027344	33.9654769897461	33.8211517333984	0.323471546173096	8.92096138000488	6.88513851165771	5.08099126815796	3.83997011184692	-123.580139160156
Alexandrium_catenella	-7207678.7510262	-5082933.65615942	0.157661318778992	0.0607321448624134	0.0144953643903136	0.11332431435585	34.1584625244141	33.9877586364746	33.6923484802246	0.466115206480026	9.35424137115479	6.95526838302612	4.88924884796143	4.46499347686768	-139.791076660156
Alexandrium_catenella	-7227974.57302432	-5143144.08715851	0.1035191193223	0.0843657851219177	0.026877524331212	0.111763291060925	34.1431846618652	33.9601516723633	33.6591758728027	0.484008520841599	9.14069175720215	6.97948169708252	4.96886682510376	4.17182540893555	-115.433250427246
Alexandrium_catenella	-7238908.99300085	-5108358.28844307	0.136279135942459	0.0596996732056141	0.00492419861257076	0.109282739460468	34.1552810668945	33.9747085571289	33.6223793029785	0.532901287078857	9.31489276885986	6.98880624771118	4.87976789474487	4.43512535095215	-127.844017028809
Alexandrium_catenella	-7250615.12000104	-5222461.08443967	0.610391020774841	0.271104216575623	0.03566724807024	0.539083063602448	34.1714096069336	34.0202865600586	33.8701591491699	0.301250845193863	8.20578098297119	6.10808372497559	4.71203088760376	3.49375009536743	-1572.95397949219
Alexandrium_catenella	-7292507.55822816	-5194148.23408682	0.520497143268585	0.450855225324631	0.25341784954071	0.39063823223114	34.1350631713867	33.9366798400879	33.7733497619629	0.361715525388718	9.16819286346436	6.95752191543579	5.01428079605103	4.15391254425049	-10.1404619216919
Alexandrium_catenella	-7294191.57981778	-5155557.25154206	0.116203181445599	0.121613636612892	0.0643441155552864	0.110610775649548	34.1637191772461	33.9412727355957	33.4332504272461	0.730469822883606	9.39469432830811	7.04992055892944	4.83784008026123	4.55685377120972	-92.3306503295898
Alexandrium_catenella	-7339926.66401877	-5224232.2179645	0.415987402200699	0.424834012985229	0.170431241393089	0.550652861595154	34.1479415893555	33.9808120727539	33.8176765441895	0.330265194177628	9.01310443878174	6.86220979690552	5.10150527954102	3.9115993976593	-411.229522705078
Alexandrium_catenella	-7360313.34724099	-5011064.83254858	0.110405132174492	0.0608810521662235	0.0175166558474302	0.0979246497154236	34.4024696350098	34.0080451965332	33.4240875244141	0.978384673595428	10.6605911254883	7.3757905960083	4.86580371856689	5.79478693008423	-115.740852355957
Alexandrium_catenella	-7371462.70040177	-5258558.69672105	0.579939126968384	0.439305454492569	0.141949146986008	0.561561346054077	34.172607421875	34.0035972595215	33.8125305175781	0.360079377889633	8.46438884735107	6.42488241195679	4.93342113494873	3.53096771240234	-710.728515625
Alexandrium_catenella	-7372817.97904523	-5267487.61728437	0.629067420959473	0.407443702220917	0.099013477563858	0.608071029186249	34.1769638061523	34.0095291137695	33.8197746276855	0.357189953327179	8.22206211090088	6.21319341659546	4.79155683517456	3.43050479888916	-1054.78039550781
Alexandrium_catenella	-7373499.22152246	-5241380.859713	0.533259153366089	0.458179950714111	0.227610066533089	0.453825652599335	34.156120300293	33.9782791137695	33.7951812744141	0.360941112041473	8.91816902160645	6.81049346923828	5.14752578735352	3.77064251899719	-200.102600097656
Alexandrium_catenella	-7381700.05486956	-5503808.79387034	0.495254576206207	0.271978318691254	0.0692881494760513	0.493679583072662	34.0451393127441	33.6579322814941	33.2724952697754	0.772644460201263	4.28384399414062	1.55630886554718	-0.863128662109375	5.14697265625	-3155.06176757812
Alexandrium_catenella	-7383086.06134068	-5245289.7587481	0.536014318466187	0.430500239133835	0.225712165236473	0.402607083320618	34.1505584716797	33.9675369262695	33.786693572998	0.363862335681915	9.06407642364502	6.94167852401733	5.23154830932617	3.83252787590027	-100.797576904297
Alexandrium_catenella	-7391187.02741139	-5216246.77635197	0.669354259967804	0.177670568227768	0.0698389634490013	0.208153486251831	34.1141052246094	33.9018325805664	33.7157745361328	0.398328721523285	9.39753150939941	7.10108232498169	5.08962774276733	4.30790328979492	-41.8868522644043
Alexandrium_catenella	-7392539.72764999	-5265409.47798102	0.59520149230957	0.452981770038605	0.197946757078171	0.484746366739273	34.1627731323242	33.9827041625977	33.7957305908203	0.367043942213058	8.61447811126709	6.60229969024658	5.05891895294189	3.55555939674377	-209.342880249023
Alexandrium_catenella	-7430584.94341828	-5483256.99960136	0.554408848285675	0.327216863632202	0.0472437776625156	0.653757989406586	34.0856399536133	33.7261199951172	33.3409843444824	0.744656085968018	4.77920722961426	2.14059996604919	-0.378182113170624	5.15738916397095	-3557.84204101562
Alexandrium_catenella	-7438706.99217257	-5453266.61195613	0.655823409557343	0.337992608547211	0.0688593462109566	0.600392520427704	34.1079139709473	33.8039741516113	33.4182319641113	0.689680576324463	5.3730320930481	2.87067365646362	0.0715249180793762	5.30150699615479	-3420.95776367188
Alexandrium_catenella	-7446660.16642763	-5137176.50663203	0.152727380394936	0.0574652254581451	0.0121107902377844	0.0954753533005714	34.5433921813965	34.0239334106445	33.248836517334	1.29455673694611	10.3770551681519	6.77290391921997	3.50926065444946	6.86779499053955	-62.2030944824219
Alexandrium_catenella	-7570283.91754027	-5315861.62551861	0.545768260955811	0.299460887908936	0.116801187396049	0.392026901245117	34.1616668701172	33.990592956543	33.777172088623	0.384492516517639	8.44593811035156	6.37018871307373	4.89711141586304	3.54882669448853	-175.607666015625
Alexandrium_catenella	-854835.03808384	4784531.85053323	0.0908759012818336	0.04677714407444	0.0110754398629069	0.073576919734478	35.6771583557129	35.4438056945801	35.0166397094727	0.660519957542419	18.494234085083	13.7881565093994	10.0775594711304	8.41667556762695	-145.947280883789
Alexandrium_catenella	-87843.0133573692	5177126.01521976	0.134030520915985	0.163370102643967	0.044789656996727	0.230552017688751	34.7036590576172	34.2307319641113	33.7108993530273	0.992760360240936	16.0894985198975	10.4274663925171	4.97457933425903	11.1149196624756	-17.2387218475342
Alexandrium_catenella	-973510.940466626	4174329.13030157	0.140148550271988	0.174578174948692	0.0679807662963867	0.19546066224575	35.6139144897461	33.9381866455078	29.8612480163574	5.7526650428772	19.8277263641357	15.77379322052	12.2195301055908	7.60819625854492	-28.7045021057129
Alexandrium_catenella	-991750.664566454	4193722.08004257	0.125178471207619	0.167916193604469	0.0646798238158226	0.197755098342896	35.6481781005859	33.9428405761719	29.2899913787842	6.35818815231323	19.6825695037842	15.6929769515991	12.2225561141968	7.46001386642456	-59.7296180725098
Alexandrium_catenella	-996980.639270345	3943343.43722683	0.266642421483994	0.13976426422596	0.04155333340168	0.205508604645729	35.9421882629395	35.4195213317871	34.2716522216797	1.67053627967834	20.5037479400635	17.020149230957	13.9704837799072	6.53326368331909	-66.4794769287109
Alexandrium_catenella	1019280.92604088	3899113.92300993	0.403997242450714	0.329234927892685	0.0468442179262638	0.661976993083954	38.1049423217773	37.3160133361816	36.5402374267578	1.56470513343811	27.1479949951172	19.5847759246826	14.0065212249756	13.1414737701416	-634.00830078125
Alexandrium_catenella	1046178.80142027	5373966.3318273	0.497925847768784	0.374599546194077	0.0678551495075226	0.751342117786407	34.4496192932129	32.2052917480469	25.9341926574707	8.5154275894165	17.9895057678223	10.5920171737671	2.70619082450867	15.283314704895	-63.4499740600586
Alexandrium_catenella	1077802.35665071	5438442.90945298	0.0854917466640472	0.412316590547562	0.0261986702680588	0.826348543167114	33.050220489502	28.9923458099365	21.0950679779053	11.955153465271	19.2190895080566	10.3290548324585	0.425580263137817	18.7935104370117	-219.931442260742
Alexandrium_catenella	1095464.87066524	5423138.82215368	0.129478141665459	0.179309219121933	0.0499768890440464	0.347891986370087	33.3541107177734	29.5802383422852	21.7434501647949	11.6106605529785	19.1309356689453	10.3977327346802	0.683152914047241	18.4477825164795	-540.432067871094
Alexandrium_catenella	1116723.7746252	5236081.2351261	0.187280744314194	0.0899937301874161	0.0132344532757998	0.16588819026947	24.7910652160645	16.9065837860107	8.93973636627197	15.8513288497925	19.0521965026855	10.0665903091431	-0.630524873733521	19.6827220916748	-6.83788585662842
Alexandrium_catenella	1130553.35392289	5370485.98298611	0.610852181911469	0.452294588088989	0.0421456880867481	0.794546544551849	34.4141998291016	31.7244606018066	22.3908710479736	12.0233278274536	18.3352012634277	10.5194292068481	1.87082052230835	16.4643802642822	-31.2962856292725
Alexandrium_catenella	1146492.52383728	5751849.86393773	0.365130186080933	0.357959121465683	0.0591837875545025	0.660654902458191	34.8062438964844	33.8336296081543	31.9972076416016	2.80903697013855	15.1139392852783	9.20161056518555	4.24169921875	10.8722410202026	-220.75537109375
Alexandrium_catenella	1150971.315914	5385445.66359705	0.352539479732513	0.258689761161804	0.027194743975997	0.451304912567139	33.9743690490723	30.8295783996582	21.42067527771	12.5536947250366	18.5195865631104	10.4808168411255	1.23313224315643	17.2864532470703	-91.9291076660156
Alexandrium_catenella	1161685.16841418	5301345.62351246	0.282635450363159	0.0520231463015079	0.0112191438674927	0.0989951863884926	30.8371353149414	21.7211875915527	10.6003522872925	20.2367820739746	19.1703357696533	10.1939792633057	-0.0761102437973022	19.2464466094971	-5.08917665481567
Alexandrium_catenella	1167437.14889428	5891536.5991385	0.428395509719849	0.299296081066132	0.0864016637206078	0.424915045499802	35.1633644104004	34.5724563598633	33.6642646789551	1.49909996986389	13.8546018600464	8.66912746429443	4.75065803527832	9.10394382476807	-199.27766418457
Alexandrium_catenella	1172903.89609193	4096974.60739062	0.223859578371048	0.1705102622509	0.0148564195260406	0.323848277330399	38.3382301330566	37.7925071716309	37.2040634155273	1.13416647911072	27.8105564117432	19.7785873413086	13.5324239730835	14.2781324386597	-1903.51318359375
Alexandrium_catenella	1175722.51866041	5453161.09282179	0.0990184843540192	0.132047057151794	0.0210957136005163	0.275389105081558	32.6806259155273	28.3604469299316	20.5612468719482	12.1193809509277	19.5909900665283	10.2045192718506	0.138622164726257	19.4523677825928	-75.0498886108398
Alexandrium_catenella	1176836.47036279	5365397.37793806	0.414238691329956	0.250901967287064	0.0421111211180687	0.406504213809967	34.4059219360352	30.5903396606445	18.6052188873291	15.8007011413574	19.0594024658203	10.4221220016479	0.710037291049957	18.349365234375	-11.2924461364746
Alexandrium_catenella	1180532.37498224	6130807.37957445	0.200714886188507	0.118010982871056	0.0165850501507521	0.224738538265228	35.2558975219727	35.068172454834	34.3275756835938	0.928319036960602	8.04094314575195	5.1823902130127	3.20792603492737	4.83301734924316	-2502.13940429688
Alexandrium_catenella	1185073.93762731	5263575.99467288	0.195992305874825	0.0972794070839882	0.0205583609640598	0.183062970638275	25.5763359069824	17.3138618469238	8.9662446975708	16.6100921630859	19.2825870513916	10.2727327346802	-0.17450800538063	19.4570960998535	-6.57162952423096
Alexandrium_catenella	1188648.44418795	5346562.93630277	0.257747828960419	0.168372571468353	0.0436085164546967	0.268984496593475	34.2868499755859	27.8668346405029	13.4087810516357	20.8780708312988	19.6573047637939	10.3260126113892	0.0896122753620148	19.5676918029785	-16.3099308013916
Alexandrium_catenella	1192283.51020623	5183413.15770719	0.159072607755661	0.0897998362779617	0.0293143205344677	0.13288688659668	20.1850509643555	11.3071632385254	7.36771011352539	12.8173408508301	20.0523090362549	10.5411167144775	-0.102193877100945	20.1545028686523	-20.4230899810791
Alexandrium_catenella	120405.358799482	3943597.77537209	0.345768690109253	0.204895868897438	0.0689689964056015	0.290039330720901	37.7634887695312	36.760440826416	36.2506217956543	1.51286709308624	26.9465484619141	19.9850616455078	13.721284866333	13.2252635955811	-709.599426269531
Alexandrium_catenella	1205716.68363147	5407593.65045724	0.32363373041153	0.270852595567703	0.0309545025229454	0.552088737487793	33.2804794311523	29.0010051727295	20.3126029968262	12.9678735733032	19.16916847229	10.3785161972046	0.140002653002739	19.0291652679443	-153.246353149414
Alexandrium_catenella	1221218.65598634	5302492.45282732	0.374462008476257	0.282807737588882	0.0481904745101929	0.566025257110596	29.5371112823486	20.8287487030029	10.2397832870483	19.2973289489746	19.4026679992676	10.3742513656616	-0.261883020401001	19.66455078125	-10.1851673126221
Alexandrium_catenella	1226369.64775858	4181726.77459102	0.314010679721832	0.189504325389862	0.0399859622120857	0.302469313144684	38.388256072998	37.9262275695801	37.3221054077148	1.06615328788757	26.8346385955811	19.0858707427979	13.3915815353394	13.4430570602417	-1123.37231445312
Alexandrium_catenella	1238822.22663744	5908059.74939174	0.455439150333405	0.337313592433929	0.0864853709936142	0.530417919158936	35.1276931762695	34.5666198730469	33.8198051452637	1.30788683891296	13.4158325195312	8.53932189941406	4.76660966873169	8.6492223739624	-152.187881469727
Alexandrium_catenella	1247082.17964916	5212554.53672661	0.225622937083244	0.10446210950613	0.0254439283162355	0.171746253967285	21.8040618896484	12.4898071289062	7.98716497421265	13.8168964385986	19.83127784729	10.3386087417603	-0.0821015983819962	19.9133815765381	-7.81162452697754
Alexandrium_catenella	1251332.88941144	5921268.63122953	0.37329962849617	0.24097204208374	0.0581511855125427	0.46232995390892	35.2010040283203	34.8705978393555	34.1489448547363	1.05205941200256	13.1054706573486	8.56248950958252	5.48882961273193	7.61664199829102	-1557.40124511719
Alexandrium_catenella	126469.825787155	3832236.16768033	0.367014288902283	0.297662556171417	0.0615467317402363	0.544587016105652	37.2506141662598	36.5261764526367	36.1551628112793	1.09544992446899	26.293285369873	19.7757682800293	14.1661205291748	12.1271648406982	-2775.3525390625
Alexandrium_catenella	1281257.78270789	4077437.14196895	0.177548244595528	0.148713424801826	0.0299602001905441	0.236870363354683	38.4328002929688	37.8013381958008	37.0359115600586	1.39689028263092	27.7900848388672	19.9127178192139	13.5599174499512	14.2301664352417	-3187.453125
Alexandrium_catenella	1285764.18795797	6088819.26065739	0.216141939163208	0.120287619531155	0.0284063089638948	0.223679900169373	35.2409057617188	35.0969581604004	34.7878875732422	0.453017801046371	9.35345554351807	6.13028812408447	4.23897552490234	5.11448049545288	-1860.32800292969
Alexandrium_catenella	1293613.3738964	5819133.80465103	0.391305059194565	0.289828717708588	0.0206662695854902	0.620210945606232	34.992546081543	34.2311096191406	32.5942726135254	2.39827013015747	14.2750101089478	8.8778715133667	4.37053680419922	9.90447330474854	-315.406494140625
Alexandrium_catenella	1305264.87691224	6023530.6824012	0.218540757894516	0.146734461188316	0.0348279029130936	0.226673513650894	35.2407264709473	35.1156463623047	34.8841781616211	0.356549799442291	10.9589824676514	7.24941873550415	4.86421155929565	6.09477090835571	-2406.76733398438
Alexandrium_catenella	1311294.95782262	5176022.42928331	0.148822873830795	0.106417134404182	0.0084980595856905	0.180522352457047	15.8114624023438	8.97550868988037	7.15049600601196	8.66096591949463	19.8747844696045	10.3862524032593	0.0447743944823742	19.8300113677979	-5.00428867340088
Alexandrium_catenella	131715.498642545	3826125.76271406	0.374402761459351	0.293166905641556	0.0698909759521484	0.509381592273712	37.2023429870605	36.5095443725586	36.151969909668	1.05037593841553	26.2596035003662	19.7645816802979	14.1916751861572	12.0679292678833	-2771.28271484375
Alexandrium_catenella	1322855.93017909	5208514.19069051	0.121660865843296	0.147966459393501	0.00218556798063219	0.227800607681274	16.1026515960693	9.97911071777344	7.67300271987915	8.42964744567871	19.82883644104	10.169960975647	0.0400498099625111	19.7887878417969	-3.05710077285767
Alexandrium_catenella	1336482.65292382	5297864.60273044	0.14926552772522	0.115673065185547	0.031785074621439	0.170065596699715	27.1342372894287	21.9021606445312	14.1900014877319	12.9442348480225	19.9171314239502	10.4127683639526	-0.324073523283005	20.2412052154541	-30.6965732574463
Alexandrium_catenella	1341136.96017779	5218278.23689879	0.0989988222718239	0.0303645357489586	0.00819056387990713	0.0479621887207031	13.1285696029663	8.86704635620117	7.31386137008667	5.81470918655396	19.6415977478027	10.078540802002	0.101340793073177	19.5402565002441	-1.83977735042572
Alexandrium_catenella	1347557.83470617	5323538.63325538	0.181568801403046	0.18014831840992	0.0291815940290689	0.278040558099747	28.1644592285156	22.9233684539795	14.1128559112549	14.0516023635864	20.0763568878174	10.3580369949341	-0.354642003774643	20.4309978485107	-37.6663551330566
Alexandrium_catenella	134880.362049971	4952060.83264702	0.661645829677582	0.304128587245941	0.0222146920859814	0.64227020740509	35.0151252746582	34.054630279541	32.4902000427246	2.52492594718933	18.1588077545166	12.4569616317749	5.58358716964722	12.5752210617065	-3.41446614265442
Alexandrium_catenella	1358517.09111237	5957770.18244837	0.238403558731079	0.207201808691025	0.0194271933287382	0.393080979585648	35.2308349609375	35.0465431213379	34.6854476928711	0.545387089252472	12.2808361053467	8.15276622772217	5.72459888458252	6.55623817443848	-2878.95141601562
Alexandrium_catenella	1366221.43828004	5292410.57006548	0.142569363117218	0.144725620746613	0.0264913998544216	0.226197570562363	26.9075164794922	21.5541534423828	14.7393817901611	12.1681346893311	19.8418502807617	10.3389358520508	-0.217758253216743	20.0596084594727	-28.9654598236084
Alexandrium_catenella	1372393.05231394	5173681.10841007	0.173439905047417	0.11243163049221	0.0286169461905956	0.170915380120277	13.9381818771362	8.36896514892578	7.05529165267944	6.88289070129395	19.7644863128662	10.2932710647583	0.186990231275558	19.5774955749512	-17.0857048034668
Alexandrium_catenella	13835193.7197138	3603080.07267693	0.175717562437057	0.0964639484882355	0.012350051663816	0.162438586354256	33.8375778198242	31.580961227417	26.8029613494873	7.0346155166626	28.8049335479736	16.5432510375977	6.98161220550537	21.8233203887939	-82.3947830200195
Alexandrium_catenella	13845183.7823837	3479891.42946146	0.127645611763	0.0894998237490654	0.0312041342258453	0.116938300430775	34.1666107177734	32.2984848022461	25.704740524292	8.46186923980713	28.4978828430176	17.9861660003662	9.75191593170166	18.7459678649902	-70.5713043212891
Alexandrium_catenella	13873828.1781234	3540189.85908424	0.160173699259758	0.108551546931267	0.015458301641047	0.175058528780937	34.216854095459	32.1136093139648	26.9690895080566	7.24776220321655	28.5455799102783	17.323673248291	8.81399345397949	19.7315864562988	-60.1142883300781
Alexandrium_catenella	1388379.9704664	5249455.6905868	0.105737157166004	0.0958224609494209	0.0261024963110685	0.16886642575264	12.2502851486206	9.72388553619385	8.03146648406982	4.21881866455078	19.3777275085449	9.93867301940918	-0.382045954465866	19.7597751617432	-3.32381987571716
Alexandrium_catenella	13896021.2726882	3489831.15402994	0.144475623965263	0.0911431610584259	0.019933607429266	0.13360358774662	34.3963775634766	32.7010536193848	27.313684463501	7.08269500732422	28.6569175720215	18.2980041503906	10.4141912460327	18.2427253723145	-74.7907180786133
Alexandrium_catenella	13909402.7384446	3906497.85799815	0.178390130400658	0.205341652035713	0.0500386394560337	0.340132623910904	31.5291481018066	29.1330413818359	25.2657432556152	6.26340579986572	24.6322040557861	13.0258054733276	2.52300000190735	22.1092052459717	-10.7211322784424
Alexandrium_catenella	13923429.1212878	3642123.15466387	0.100832238793373	0.0838624462485313	0.0274825897067785	0.128157645463943	33.1520957946777	31.3865509033203	28.6613693237305	4.49072551727295	28.7623882293701	15.881763458252	6.21116542816162	22.5512237548828	-81.1253204345703
Alexandrium_catenella	13960871.0784705	3901520.39651869	0.202122256159782	0.160271525382996	0.0514311380684376	0.255921751260757	31.0509948730469	27.7390518188477	23.0046653747559	8.04632949829102	25.5188217163086	13.4356679916382	1.66385531425476	23.8549671173096	-1.74397683143616
Alexandrium_catenella	13963371.2423287	3968373.84524297	0.0943193957209587	0.107006549835205	0.0322890467941761	0.139984875917435	31.9445133209229	30.4168758392334	27.8522682189941	4.09224557876587	24.7747898101807	13.0967416763306	0.013265305198729	24.7615242004395	-1.10414624214172
Alexandrium_catenella	1397772.07093213	5207098.15796317	0.100757509469986	0.111869171261787	0.0174643006175756	0.174125581979752	9.94660091400146	7.68605136871338	6.98797798156738	2.95862293243408	19.410852432251	10.0158843994141	0.262979626655579	19.1478729248047	-17.9882335662842
Alexandrium_catenella	13985709.6017255	3619324.65220698	0.0755897834897041	0.191239610314369	0.01473927218467	0.371181815862656	32.3917427062988	31.0297813415527	28.2119483947754	4.17979431152344	27.3284244537354	15.0297946929932	5.49949264526367	21.8289318084717	-42.605525970459
Alexandrium_catenella	14009073.284749	3862978.0442678	0.0858716145157814	0.102279365062714	0.0265646558254957	0.197450369596481	31.2059535980225	28.2744922637939	23.9266891479492	7.2792649269104	25.5313320159912	13.48486328125	1.49372029304504	24.0376110076904	-15.6185789108276
Alexandrium_catenella	14028182.8274829	3740292.26904077	0.082042969763279	0.130145132541656	0.0125634437426925	0.26279205083847	32.1179008483887	30.3787822723389	26.7968292236328	5.32107353210449	27.7844905853271	14.6489667892456	4.18325281143188	23.6012382507324	-32.5606307983398
Alexandrium_catenella	14037053.0029771	3597796.77562099	0.181900769472122	0.0909190699458122	0.0211871471256018	0.168943539261818	31.8841819763184	30.4853782653809	27.6350173950195	4.24916410446167	25.6292266845703	15.6211433410645	7.1000509262085	18.5291767120361	-16.4639835357666
Alexandrium_catenella	14058984.3490467	3843290.70472207	0.0722076594829559	0.0829630717635155	0.00689128832891583	0.122024163603783	29.6160049438477	26.0451145172119	20.8995456695557	8.71645832061768	25.2457447052002	13.6619663238525	2.03706622123718	23.2086772918701	-11.8296756744385
Alexandrium_catenella	14078634.5781367	3760733.65147333	0.08782809227705	0.1512271463871	0.0595430433750153	0.226209416985512	31.8210773468018	29.9797477722168	26.3567790985107	5.46429824829102	27.3285369873047	14.5242700576782	3.51377511024475	23.8147621154785	-7.77646684646606
Alexandrium_catenella	14083831.4596387	3499708.86643212	0.348438769578934	0.199402511119843	0.0301172994077206	0.392795950174332	34.3361511230469	33.0597953796387	29.9229946136475	4.41315746307373	28.8926963806152	19.0833377838135	12.7638101577759	16.1288871765137	-59.6559219360352
Alexandrium_catenella	14098571.8769799	3868474.84198041	0.0662246271967888	0.0886241346597672	0.0331453830003738	0.128865137696266	29.1415615081787	25.2296676635742	19.6783752441406	9.4631872177124	25.7724666595459	14.0040235519409	1.84550786018372	23.9269580841064	-3.03265810012817
Alexandrium_catenella	14142636.3311356	3213331.64003822	0.471462547779083	0.14664027094841	0.0286065768450499	0.259695261716843	34.6025733947754	33.761173248291	31.7306308746338	2.87194228172302	29.6420516967773	22.1886672973633	15.8856258392334	13.7564268112183	-114.159378051758
Alexandrium_catenella	1418082.11455931	4462670.50807053	0.0604574494063854	0.0926881954073906	0.0127847949042916	0.164733067154884	34.7883682250977	31.49241065979	27.817346572876	6.97102069854736	27.0002880096436	17.8531608581543	8.1530294418335	18.8472595214844	-33.2517127990723
Alexandrium_catenella	14181469.7527803	3524214.38900885	0.571556091308594	0.371895760297775	0.154951333999634	0.419342815876007	34.1937713623047	32.8381805419922	29.8561153411865	4.33765554428101	28.4058876037598	19.3355445861816	13.2715759277344	15.1343116760254	-89.7037048339844
Alexandrium_catenella	14209075.8667561	3585104.61343321	0.208393678069115	0.120952628552914	0.0111660249531269	0.220676332712173	32.9421348571777	30.9611625671387	28.9860744476318	3.956059217453	26.3729724884033	17.6414813995361	10.4902019500732	15.8827714920044	-20.6868476867676
Alexandrium_catenella	14233041.8387086	4078483.52751875	0.202062383294106	0.133045986294746	0.0334468893706799	0.208646938204765	34.2834587097168	33.0870895385742	30.9023494720459	3.381108045578	24.4114074707031	13.1518535614014	1.86661982536316	22.5447883605957	-12.013783454895
Alexandrium_catenella	14241647.1657451	3603625.34696495	0.203170537948608	0.0892289206385612	0.0160459950566292	0.153219327330589	33.2710914611816	31.0716190338135	28.9472618103027	4.32382869720459	26.4025077819824	17.7386093139648	10.4929256439209	15.9095830917358	-23.1716995239258
Alexandrium_catenella	14247574.4704095	3977277.9324677	0.293653041124344	0.17925176024437	0.0364735499024391	0.299968719482422	34.2020301818848	33.3484001159668	31.615291595459	2.58673620223999	25.5162220001221	14.2767858505249	2.87740588188171	22.6388149261475	-20.8917846679688
Alexandrium_catenella	14293449.1998422	4032272.14091103	0.51831990480423	0.25045457482338	0.0590435154736042	0.476296752691269	34.2076034545898	33.4471473693848	31.7085018157959	2.499103307724	24.9638271331787	13.9151659011841	2.76702165603638	22.1968059539795	-1080.51403808594
Alexandrium_catenella	14294821.6678513	4088251.81606531	0.385919123888016	0.227514043450356	0.06205815076828	0.39003998041153	34.2404670715332	33.2696685791016	31.4075603485107	2.83290767669678	23.8320846557617	13.0571794509888	2.36396670341492	21.4681167602539	-52.8631248474121
Alexandrium_catenella	14304213.7903547	3493623.60515	0.297043651342392	0.156255915760994	0.0189823750406504	0.315245360136032	34.8207702636719	33.9231872558594	31.9279327392578	2.89283752441406	29.6897754669189	20.8523445129395	14.2268877029419	15.4628877639771	-133.490295410156
Alexandrium_catenella	14315017.189166	3311252.60325046	0.33066314458847	0.246807232499123	0.0188444796949625	0.371936202049255	34.7948799133301	34.1374282836914	32.6313247680664	2.16355681419373	29.827356338501	22.8569107055664	16.9194526672363	12.9079027175903	-603.753540039062
Alexandrium_catenella	14315909.8461496	4009173.90159484	0.531655728816986	0.225179433822632	0.025697635486722	0.428026705980301	34.2001533508301	33.4451217651367	31.574104309082	2.62604808807373	25.3255481719971	14.4604330062866	3.31852459907532	22.007022857666	-1733.57470703125
Alexandrium_catenella	14356922.0198974	4046980.13127913	0.479498088359833	0.228058829903603	0.0397052653133869	0.448542684316635	34.1948318481445	33.5019569396973	31.5531883239746	2.64164447784424	25.1355876922607	13.8964653015137	2.92343711853027	22.2121505737305	-1779.08142089844
Alexandrium_catenella	14365698.9541015	3904684.37511787	0.506551086902618	0.322098195552826	0.10721230506897	0.604891419410706	34.2279357910156	33.0942802429199	30.7820415496826	3.44589185714722	26.109748840332	16.2018737792969	7.37817144393921	18.7315769195557	-1013.79504394531
Alexandrium_catenella	14372510.6663231	4014311.49283761	0.338107287883759	0.301257371902466	0.0484672673046589	0.635896265506744	34.2005577087402	33.4892463684082	31.4838027954102	2.71675682067871	25.7392482757568	14.6744470596313	4.09409999847412	21.645149230957	-2045.50939941406
Alexandrium_catenella	14403211.6154059	3779221.2264335	0.670169830322266	0.406445264816284	0.0903641134500504	0.736065685749054	34.3865432739258	32.7880325317383	30.4754829406738	3.91106152534485	25.4712734222412	17.4539222717285	9.65259742736816	15.8186750411987	-26.4596138000488
Alexandrium_catenella	14432577.3254133	4140717.93825152	0.255670130252838	0.28121230006218	0.0289019010961056	0.584096908569336	34.145378112793	33.3139266967773	31.5891380310059	2.55623960494995	23.5106449127197	12.2399320602417	2.08025074005127	21.4303932189941	-478.280975341797
Alexandrium_catenella	14450101.1638528	4192143.06749779	0.156545042991638	0.246232613921165	0.0183811951428652	0.403201162815094	33.8570098876953	32.4869918823242	29.6369247436523	4.22008609771729	23.6258182525635	11.6667890548706	1.50876581668854	22.1170520782471	-167.51106262207
Alexandrium_catenella	14452448.3643938	3404916.69888339	0.208338975906372	0.116578817367554	0.0173716377466917	0.212160930037498	34.7528991699219	33.6640663146973	31.4374237060547	3.3154776096344	28.5972290039062	21.1140117645264	14.7440767288208	13.8531532287598	-81.7932357788086
Alexandrium_catenella	14464478.672547	3290246.2381637	0.296903848648071	0.279226541519165	0.0607739165425301	0.524508833885193	34.8253059387207	34.0643615722656	32.4859199523926	2.33938264846802	29.2293910980225	22.9632129669189	17.3765735626221	11.8528175354004	-308.199768066406
Alexandrium_catenella	14489795.7066063	3370006.26368586	0.181760355830193	0.12893383204937	0.0340654142200947	0.171034917235374	34.640007019043	33.4108848571777	31.3179664611816	3.32203984260559	28.5725498199463	21.372875213623	15.1501064300537	13.4224424362183	-27.6564140319824
Alexandrium_catenella	14496563.1231548	4213146.10704689	0.173124492168427	0.147932752966881	0.0096172709017992	0.259377479553223	33.9763107299805	33.0278587341309	30.9485988616943	3.02771186828613	23.5964031219482	11.5547132492065	1.34606957435608	22.2503318786621	-2123.8330078125
Alexandrium_catenella	14498416.4012295	3565223.25666763	0.489159911870956	0.226460561156273	0.0848075151443481	0.316372722387314	34.6461067199707	33.5478286743164	30.8994979858398	3.74661064147949	29.007474899292	20.002124786377	13.3849439620972	15.6225309371948	-90.7605133056641
Alexandrium_catenella	14504812.7919306	3676483.7458063	0.268915504217148	0.200475826859474	0.0610464550554752	0.371376812458038	34.5209770202637	32.9400405883789	30.0471839904785	4.47379159927368	27.9209613800049	19.0798320770264	12.4587526321411	15.4622087478638	-158.726669311523
Alexandrium_catenella	14507151.0892618	3394636.95801958	0.116093769669533	0.0692091435194016	0.0198801588267088	0.0976218581199646	34.4158096313477	32.6061973571777	29.7564144134521	4.65939664840698	28.3170852661133	20.9273128509521	14.4619436264038	13.8551425933838	-25.2176494598389
Alexandrium_catenella	14508260.3395992	4098410.39119224	0.272818505764008	0.198803380131721	0.0236513689160347	0.37857049703598	34.1624984741211	33.5978393554688	31.8959617614746	2.26653695106506	24.3681640625	13.1248455047607	2.81282091140747	21.5553417205811	-2929.19213867188
Alexandrium_catenella	14508774.6762738	3324465.61923267	0.273717969655991	0.117881365120411	0.0355802923440933	0.161270797252655	34.8169403076172	33.9081535339355	32.2327728271484	2.58416771888733	29.0961647033691	22.2350482940674	16.3921051025391	12.7040605545044	-16.6560249328613
Alexandrium_catenella	14514784.2327877	4231792.42518062	0.194421693682671	0.162545874714851	0.0181584190577269	0.283180266618729	33.9631309509277	33.1076850891113	31.2976417541504	2.6654896736145	23.5101890563965	11.310399055481	0.825774431228638	22.6844139099121	-1939.21533203125
Alexandrium_catenella	14606262.6726537	4072834.73451293	0.300310790538788	0.267541259527206	0.0534102097153664	0.574826240539551	34.1696472167969	33.6408576965332	32.0701522827148	2.09949636459351	25.3469352722168	13.9098501205444	3.14814639091492	22.1987895965576	-2876.97485351562
Alexandrium_catenella	1461227.65020042	6061285.47159841	0.256004422903061	0.169992014765739	0.0384622067213058	0.319296479225159	35.2350158691406	35.0539016723633	34.6913871765137	0.543627321720123	10.3150777816772	6.98051738739014	4.83463907241821	5.48043823242188	-1522.24401855469
Alexandrium_catenella	14612670.0307577	3520331.26573783	0.11736997961998	0.0554795674979687	0.0174590107053518	0.0897772014141083	34.8602142333984	33.8053092956543	32.3728790283203	2.48733496665955	28.4286804199219	19.4359607696533	11.9182062149048	16.5104751586914	-13.7222633361816
Alexandrium_catenella	14614959.2649378	3960212.53735458	0.45049461722374	0.325203984975815	0.0738351494073868	0.519794404506683	34.3476409912109	33.6127586364746	31.8103637695312	2.53727722167969	26.101541519165	16.0282649993896	6.64136266708374	19.4601802825928	-1563.58752441406
Alexandrium_catenella	14617940.3637416	3776126.83641819	0.392503798007965	0.32408145070076	0.0645975023508072	0.524146854877472	34.3450088500977	33.5047149658203	31.2459278106689	3.09908151626587	27.1693668365479	17.7492141723633	9.9138650894165	17.255500793457	-1986.65563964844
Alexandrium_catenella	14664059.4098896	3874773.42169797	0.373000472784042	0.303849965333939	0.0566959232091904	0.502917349338531	34.3552856445312	33.5947189331055	31.2519874572754	3.10329627990723	26.5059356689453	16.9203491210938	8.92359733581543	17.5823383331299	-2378.80541992188
Alexandrium_catenella	14672723.0558895	3804541.62247251	0.368246227502823	0.289892196655273	0.0324974544346333	0.490697801113129	34.3314552307129	33.5356521606445	31.4334011077881	2.89805388450623	26.8098754882812	17.5409374237061	9.97780799865723	16.832067489624	-1943.68078613281
Alexandrium_catenella	14691298.5970206	3630178.86831278	0.574035227298737	0.251116901636124	0.0198394898325205	0.463866233825684	34.6166038513184	33.5172920227051	30.8404750823975	3.77612805366516	28.5255699157715	19.4451332092285	12.4082860946655	16.1172847747803	-92.9591369628906
Alexandrium_catenella	14708249.0966549	4082063.16131179	0.377757847309113	0.24091674387455	0.0366524867713451	0.463624477386475	34.1898956298828	33.6865768432617	32.4444389343262	1.7454571723938	25.2970428466797	13.6940507888794	2.72438597679138	22.5726566314697	-2986.39965820312
Alexandrium_catenella	14758222.6376857	4014885.74030306	0.46581906080246	0.278021633625031	0.0487880408763885	0.531495451927185	34.2899208068848	33.7176475524902	32.5376281738281	1.75229334831238	26.1030559539795	15.2067022323608	5.48351907730103	20.6195373535156	-2946.96044921875
Alexandrium_catenella	1480928.07370748	5160777.63506772	0.107090078294277	0.0186664536595345	0.00362179847434163	0.0339953191578388	9.99069118499756	7.46404981613159	6.70289325714111	3.28779745101929	20.451623916626	10.2843961715698	0.144990354776382	20.3066329956055	-3.23937082290649
Alexandrium_catenella	1484326.97694027	6218054.11286512	0.113636769354343	0.0630659833550453	0.0128509216010571	0.125154823064804	35.1128883361816	34.5485076904297	32.9269065856934	2.18598055839539	6.4246039390564	1.96316754817963	-1.05084443092346	7.47544860839844	-52.9687728881836
Alexandrium_catenella	1485712.00640898	3997019.44581914	0.189097627997398	0.124683611094952	0.0240810699760914	0.234262928366661	38.3978424072266	37.7830543518066	36.8352470397949	1.5625981092453	28.2826766967773	20.2408180236816	13.8274669647217	14.4552097320557	-3478.6337890625
Alexandrium_catenella	15032107.7359717	-3611414.87676443	0.438055694103241	0.170628383755684	0.0448269620537758	0.276188135147095	36.2083396911621	35.9452323913574	35.6247520446777	0.583588659763336	20.0325965881348	17.1551971435547	14.5445241928101	5.48807287216187	-60.1010513305664
Alexandrium_catenella	1503276.17374485	5208459.92292698	0.081285260617733	0.182702496647835	0.0394621156156063	0.3319131731987	8.10349369049072	7.36568212509155	6.78285551071167	1.32063722610474	19.416109085083	9.97095966339111	0.57245546579361	18.8436546325684	-43.7770233154297
Alexandrium_catenella	15049613.3713136	-3806716.10720957	0.252343714237213	0.253033250570297	0.0296733770519495	0.540744006633759	35.702751159668	35.434886932373	35.1144485473633	0.588299751281738	19.2305965423584	16.2704772949219	13.1551532745361	6.07544279098511	-5029.150390625
Alexandrium_catenella	15073690.4938185	-3655576.88370571	0.379115432500839	0.171189710497856	0.0610041134059429	0.236483216285706	36.1334037780762	35.8472480773926	35.5654411315918	0.567963480949402	20.355978012085	17.4440250396729	14.8330411911011	5.52293634414673	-97.2177200317383
Alexandrium_catenella	1509221.52724325	6175472.24311534	0.283288538455963	0.215468853712082	0.0350149869918823	0.385927021503448	35.2334403991699	35.0197143554688	33.4359817504883	1.7974579334259	8.11561012268066	5.3930869102478	2.80520510673523	5.31040477752686	-1103.4169921875
Alexandrium_catenella	1509453.69386851	5872173.58208365	0.152649536728859	0.172998189926147	0.0355151928961277	0.352934658527374	34.6497802734375	33.9045028686523	32.684440612793	1.96533739566803	14.1586074829102	8.180419921875	3.28310060501099	10.875506401062	-283.670257568359
Alexandrium_catenella	15134804.4039954	-3812843.93138765	0.222681224346161	0.170634865760803	0.0108856121078134	0.272604435682297	35.8014488220215	35.4892997741699	35.1223411560059	0.679106056690216	19.3625717163086	16.3033218383789	13.4312677383423	5.93130350112915	-4840.27294921875
Alexandrium_catenella	15150673.1048563	-3643103.94221327	0.313936859369278	0.156054526567459	0.0656163319945335	0.19055949151516	36.5092697143555	36.0555763244629	35.6378135681152	0.871456503868103	20.6321601867676	17.2459487915039	14.3772783279419	6.25488328933716	-59.1622505187988
Alexandrium_catenella	15229375.5853917	-3630262.59777271	0.1384417116642	0.0504519008100033	0.0158495735377073	0.0763193964958191	37.4215965270996	36.7993507385254	36.3124465942383	1.10915315151215	21.6752243041992	17.4422149658203	13.3630590438843	8.31216430664062	-44.2829895019531
Alexandrium_catenella	15309214.9441297	-3597377.04202624	0.106771402060986	0.105198830366135	0.0241324678063393	0.136421293020248	37.8399467468262	37.1254272460938	36.602409362793	1.23753714561462	22.5410099029541	17.4219398498535	12.5422115325928	9.99879741668701	-1.97275328636169
Alexandrium_catenella	15315078.2441174	-3456594.35140351	0.0478580258786678	0.0507861934602261	0.00324526242911816	0.0817740261554718	41.0257263183594	39.9964332580566	38.8507690429688	2.17495369911194	24.4719696044922	18.2277183532715	12.3599061965942	12.1120634078979	-6.78573560714722
Alexandrium_catenella	15344438.7605858	-3917505.93311706	0.313775777816772	0.201321840286255	0.0245576612651348	0.34571185708046	35.6325302124023	35.3302726745605	35.0085487365723	0.623981952667236	18.7665672302246	15.6093883514404	12.7578725814819	6.00869512557983	-5420.2431640625
Alexandrium_catenella	15387397.791609	-3618145.62832307	0.44910940527916	0.0675816014409065	0.0164224822074175	0.112111620604992	36.6877021789551	36.2058410644531	35.7797241210938	0.907976746559143	23.0127735137939	17.4806461334229	12.3313608169556	10.6814126968384	-19.7415447235107
Alexandrium_catenella	15390914.4126133	-3612229.32884008	0.450711727142334	0.0499601699411869	0.00931950472295284	0.0889635905623436	36.7001800537109	36.2112350463867	35.7845115661621	0.915669679641724	23.2174892425537	17.5139827728271	12.2689085006714	10.9485807418823	-21.4767284393311
Alexandrium_catenella	15410248.5557132	-3852576.93716202	0.329470306634903	0.207247287034988	0.0650920644402504	0.323060840368271	35.8483352661133	35.5054893493652	35.1444091796875	0.703925788402557	19.4780616760254	16.2074794769287	13.3816480636597	6.09641456604004	-1449.37377929688
Alexandrium_catenella	1548116.72041622	4463903.21199273	0.102358102798462	0.0781012997031212	0.00595950474962592	0.180285915732384	37.5177917480469	36.108024597168	33.9666213989258	3.55117297172546	25.9798545837402	17.886360168457	9.92914295196533	16.0507125854492	-45.5650444030762
Alexandrium_catenella	15491343.4874276	-3734065.94453933	0.191019266843796	0.0513064339756966	0.0145083656534553	0.0675613656640053	36.3018417358398	35.7814903259277	35.2465896606445	1.05525302886963	20.189510345459	16.2324275970459	13.080491065979	7.1090202331543	-46.3825836181641
Alexandrium_catenella	15497614.7189779	-3956881.86213235	0.212436109781265	0.20532800257206	0.00796429440379143	0.410141170024872	35.6588134765625	35.3570442199707	35.0744400024414	0.584373474121094	18.5281963348389	15.5252733230591	12.8409233093262	5.68727254867554	-4885.62939453125
Alexandrium_catenella	15501782.5524907	-3921887.23502676	0.213701277971268	0.167436510324478	0.00855219271034002	0.287304729223251	35.7669792175293	35.4178733825684	35.1076316833496	0.659345865249634	18.8577289581299	15.8208093643188	13.140851020813	5.71687698364258	-2781.4990234375
Alexandrium_catenella	1550964.02131107	4350875.67507113	0.0910248607397079	0.100977584719658	0.00928929168730974	0.230541780591011	37.6259384155273	36.172119140625	34.5697250366211	3.05621576309204	27.0972480773926	18.5598983764648	11.3683738708496	15.728874206543	-24.1661548614502
Alexandrium_catenella	15578659.16244	4341944.02403639	0.182103231549263	0.21673022210598	0.0346904434263706	0.366315245628357	34.1237602233887	33.7238388061523	33.0222015380859	1.10155749320984	24.9829387664795	13.1996192932129	4.16828203201294	20.8146572113037	-1254.90319824219
Alexandrium_catenella	1558029.15179689	5188529.61413314	0.103836804628372	0.10345333814621	0.0204435903578997	0.218516826629639	8.45329475402832	7.37811470031738	6.88341236114502	1.56988215446472	19.8037872314453	10.1358003616333	0.59836220741272	19.2054252624512	-26.2040214538574
Alexandrium_catenella	15596446.1083629	4639971.26940654	0.103463605046272	0.162694185972214	0.03102364577353	0.359217405319214	33.9506874084473	32.9835205078125	29.802038192749	4.14865159988403	19.9624996185303	8.80868721008301	1.47611963748932	18.4863796234131	-1142.7060546875
Alexandrium_catenella	15611334.8904986	4276169.20263285	0.0795713812112808	0.0947789773344994	0.0144008230417967	0.154504790902138	34.0474472045898	33.1396865844727	32.0087013244629	2.03874659538269	24.2230587005615	12.5368633270264	1.80390870571136	22.4191493988037	-12.8474235534668
Alexandrium_catenella	15634789.1702944	4582840.79023657	0.198449969291687	0.124757766723633	0.0193620957434177	0.211991980671883	33.9870796203613	33.3538970947266	32.1097068786621	1.87737083435059	20.9251327514648	10.0051527023315	2.09434247016907	18.83078956604	-1289.89489746094
Alexandrium_catenella	15689658.0957602	4253197.350831	0.173674792051315	0.0769109055399895	0.0183743424713612	0.118972904980183	34.0396156311035	33.0879936218262	32.0339050292969	2.00571012496948	23.5936183929443	12.058367729187	2.03781175613403	21.5558071136475	-75.8582458496094
Alexandrium_catenella	1569029.78021491	3988110.63507816	0.181178346276283	0.118363104760647	0.0282142274081707	0.172604531049728	38.416561126709	37.8337211608887	37.028263092041	1.3882964849472	28.4097862243652	20.3898544311523	13.8797435760498	14.5300416946411	-3288.99633789062
Alexandrium_catenella	15715550.26102	4742069.08798974	0.100256018340588	0.120759420096874	0.0170922242105007	0.237260535359383	33.2566261291504	31.6845836639404	27.8423194885254	5.41430759429932	19.2297019958496	7.55628108978271	-0.644345462322235	19.8740463256836	-682.365295410156
Alexandrium_catenella	15722320.4396204	4660682.92010697	0.154377445578575	0.104907020926476	0.0136953499168158	0.20289021730423	33.7181663513184	32.8463401794434	31.1854724884033	2.53269457817078	20.2635803222656	8.68616390228271	1.01723504066467	19.2463436126709	-1158.16223144531
Alexandrium_catenella	15745871.4500006	4457682.64859147	0.10361310094595	0.111479915678501	0.0137944351881742	0.181792706251144	33.8988265991211	33.1466789245605	32.0164108276367	1.88241350650787	23.5887126922607	12.1500616073608	2.44096636772156	21.1477470397949	-84.3659820556641
Alexandrium_catenella	15753165.3973892	4199482.90209832	1.27885246276855	0.906725764274597	0.352755278348923	1.12818658351898	34.0388946533203	33.5718040466309	32.6582107543945	1.38068568706512	24.2615623474121	13.1833782196045	2.83691835403442	21.4246425628662	-110.705543518066
Alexandrium_catenella	15754165.8258191	4271918.53911739	0.203241661190987	0.168278247117996	0.044587429612875	0.273617535829544	34.038402557373	33.0260848999023	31.9093132019043	2.12908840179443	22.8804969787598	11.256628036499	1.06580317020416	21.8146953582764	-502.624389648438
Alexandrium_catenella	15764621.8892548	4620321.91160087	0.190720722079277	0.264784455299377	0.126597493886948	0.297740191221237	33.5939102172852	32.57861328125	30.8028430938721	2.79106855392456	20.4799404144287	9.13852882385254	1.040034532547	19.439905166626	-142.37922668457
Alexandrium_catenella	15765553.5969513	4193419.86041886	0.770337164402008	0.624777913093567	0.138253778219223	1.03671264648438	34.0214767456055	33.5530166625977	32.6832618713379	1.33821380138397	24.1545524597168	13.23060131073	2.73473930358887	21.4198112487793	-633.779968261719
Alexandrium_catenella	15802925.7094805	4142848.24692691	0.371993958950043	0.468613922595978	0.158358916640282	0.749821782112122	34.0224571228027	33.5822143554688	32.772834777832	1.24961948394775	23.91237449646	13.2319793701172	3.08607769012451	20.8262977600098	-244.885238647461
Alexandrium_catenella	15802968.4919018	4201821.41847276	0.484381586313248	0.451801031827927	0.0366742610931396	1.00733041763306	34.0050392150879	33.4020118713379	32.4452438354492	1.55979466438293	24.0157642364502	12.5772666931152	1.71334958076477	22.3024158477783	-1052.84045410156
Alexandrium_catenella	15811407.2730839	4191990.36609728	0.358973532915115	0.421530544757843	0.0457597188651562	0.872434139251709	34.0043678283691	33.4006805419922	32.4713401794434	1.53302919864655	23.9680309295654	12.6640377044678	1.8014041185379	22.1666259765625	-1066.10180664062
Alexandrium_catenella	15812066.7717481	4748222.17543466	0.0854546949267387	0.136339068412781	0.0496684275567532	0.228587597608566	33.769947052002	31.826343536377	29.1953048706055	4.57464218139648	19.0616283416748	7.16117191314697	-0.746849238872528	19.8084774017334	-31.7289943695068
Alexandrium_catenella	15826590.7279615	4105399.58656849	0.212769284844398	0.421965777873993	0.0548985786736012	0.845378577709198	34.023681640625	33.5583457946777	32.7847709655762	1.23891186714172	23.6816272735596	13.2101068496704	3.24753856658936	20.4340877532959	-278.842193603516
Alexandrium_catenella	15829565.3917719	4125969.31539374	0.306008875370026	0.453729867935181	0.133614972233772	0.752601861953735	34.0128860473633	33.5456771850586	32.7786865234375	1.23419737815857	23.7303733825684	13.0595388412476	3.0079185962677	20.7224559783936	-596.219360351562
Alexandrium_catenella	15852393.6921666	-4192339.41822669	0.348697990179062	0.2019112855196	0.0288326311856508	0.345557242631912	35.4457817077637	35.1376266479492	34.8021087646484	0.643675625324249	17.3281745910645	14.2003793716431	11.939905166626	5.38826847076416	-4175.62841796875
Alexandrium_catenella	15860170.8370326	4229426.22541348	0.334236204624176	0.331830233335495	0.0764487832784653	0.773105502128601	33.9931030273438	32.9858283996582	31.9001789093018	2.0929262638092	23.6373138427734	11.3392944335938	0.830199122428894	22.8071136474609	-1001.94622802734
Alexandrium_catenella	15880190.2114241	4523719.16247569	0.288303256034851	0.167598277330399	0.0323848985135555	0.315806180238724	33.1797637939453	32.1457176208496	30.3070793151855	2.87268590927124	19.6437568664551	7.79056215286255	-1.77182745933533	21.415584564209	-93.4797592163086
Alexandrium_catenella	1589174.29906542	5939998.61738525	0.557763993740082	0.425857275724411	0.123132593929768	0.638891696929932	35.0586128234863	34.6143798828125	33.9638175964355	1.09479737281799	12.5879793167114	8.09303092956543	4.59446668624878	7.99351215362549	-334.568359375
Alexandrium_catenella	15920957.5248612	4671699.11381338	0.182062834501266	0.247951298952103	0.0744260177016258	0.464475959539413	32.6443939208984	31.4438858032227	28.7699146270752	3.87447667121887	17.6643772125244	6.21410226821899	-1.87343227863312	19.5378074645996	-47.3132858276367
Alexandrium_catenella	15944996.3459332	4461890.36768525	0.369250893592834	0.401193916797638	0.0844888538122177	0.683800160884857	33.2599258422852	32.2125282287598	30.5153846740723	2.74454069137573	19.9450721740723	7.83314275741577	-1.82691335678101	21.7719860076904	-84.0318222045898
Alexandrium_catenella	15950176.7653119	4642606.75800238	0.251278460025787	0.194214150309563	0.0516962856054306	0.354102849960327	32.8592262268066	31.5442543029785	28.9361133575439	3.9231116771698	17.828275680542	6.31127500534058	-1.89372849464417	19.7220039367676	-74.874755859375
Alexandrium_catenella	15962222.5145106	4672077.02073814	0.151115357875824	0.149231508374214	0.0523465760052204	0.223245456814766	32.7255859375	31.623083114624	29.1935539245605	3.53203368186951	17.6541900634766	6.03358888626099	-1.88938319683075	19.5435733795166	-106.656089782715
Alexandrium_catenella	15962748.7368236	-4197800.53474243	0.248887971043587	0.175599917769432	0.0284662954509258	0.298001170158386	35.5117721557617	35.2129936218262	34.9026641845703	0.609107077121735	17.6990985870361	14.4334630966187	12.0260229110718	5.67307567596436	-3219.7841796875
Alexandrium_catenella	15966124.1405774	4052588.66193216	0.840642511844635	0.505726158618927	0.0739670172333717	0.912227213382721	34.2889709472656	33.5898933410645	32.6474342346191	1.64153480529785	24.227954864502	14.4083995819092	4.32363939285278	19.9043159484863	-2305.458984375
Alexandrium_catenella	15969015.8326418	4610479.50741147	0.158282399177551	0.323604583740234	0.120704971253872	0.491162985563278	32.9137916564941	31.5899085998535	29.3636245727539	3.55016732215881	18.090877532959	6.56708860397339	-1.8907630443573	19.9816398620605	-39.3605079650879
Alexandrium_catenella	15978473.9432102	4085886.03483758	0.669885039329529	0.466684252023697	0.0743900090456009	0.778675556182861	34.2148895263672	33.4752464294434	32.6088905334473	1.60599887371063	23.6825199127197	13.3370380401611	3.16105389595032	20.5214672088623	-1906.04797363281
Alexandrium_catenella	15991993.1075393	4804615.59815417	0.0907266661524773	0.0739328488707542	0.0245662089437246	0.123398520052433	33.2860412597656	30.3004589080811	27.5072765350342	5.77876472473145	17.6995182037354	6.17931032180786	-1.61641871929169	19.3159370422363	-23.6447505950928
Alexandrium_catenella	15994432.704594	-4226389.87166302	0.230799496173859	0.172773852944374	0.0402856171131134	0.280902117490768	35.5377922058105	35.1781272888184	34.8801918029785	0.657602965831757	17.402889251709	14.2315721511841	11.9252290725708	5.47766065597534	-3556.22216796875
Alexandrium_catenella	1599535.13782274	5925478.59961676	0.385084539651871	0.260203242301941	0.0622072853147984	0.450065195560455	34.8572235107422	34.2799606323242	33.4740676879883	1.38315749168396	12.7004375457764	7.66906213760376	3.32081627845764	9.37962245941162	-37.1170959472656
Alexandrium_catenella	15997019.0209655	4204104.7275054	0.44456958770752	0.329256236553192	0.0650136843323708	0.592488884925842	33.8603515625	32.835391998291	32.0186042785645	1.84174740314484	21.4751148223877	10.2630987167358	0.50767570734024	20.9674377441406	-1465.443359375
Alexandrium_catenella	15997108.2367118	4595047.96204804	0.164533123373985	0.415968388319016	0.160175487399101	0.671334385871887	32.9239273071289	31.696216583252	29.4041061401367	3.51981902122498	17.7783126831055	6.37230539321899	-1.91642940044403	19.6947422027588	-88.7772598266602
Alexandrium_catenella	16002824.8394205	4645942.01887431	0.252619475126266	0.240946784615517	0.0926941558718681	0.369819581508636	32.8968658447266	31.772777557373	29.59792137146	3.2989456653595	17.4799194335938	6.04593896865845	-1.90372586250305	19.3836460113525	-403.955017089844
Alexandrium_catenella	16005896.1383189	4105134.94722867	0.712862432003021	0.477140754461288	0.0842247530817986	0.870549023151398	34.2326164245605	33.4320831298828	32.6021118164062	1.6305056810379	23.5482177734375	12.8300771713257	2.68542647361755	20.8627910614014	-3024.65600585938
Alexandrium_catenella	16009406.69897	4481275.12601199	0.161584496498108	0.152559757232666	0.0174470543861389	0.208789169788361	33.0720100402832	32.1699829101562	30.9500541687012	2.12195754051208	19.8026866912842	7.05457401275635	-1.90963649749756	21.7123222351074	-171.599426269531
Alexandrium_catenella	16040095.0498637	4150837.96504421	0.686815559864044	0.445671796798706	0.054642379283905	0.879242241382599	34.1303024291992	33.2900924682617	32.4438514709473	1.68645310401917	23.1497421264648	11.8225841522217	1.87259817123413	21.2771434783936	-4921.2216796875
Alexandrium_catenella	16052075.5749693	4420494.62155277	0.458757817745209	0.573576927185059	0.126647770404816	0.912798225879669	33.2843399047852	32.183910369873	30.6612815856934	2.62306094169617	19.9976272583008	7.7982120513916	-1.8292795419693	21.8269062042236	-37.6352348327637
Alexandrium_catenella	16052710.3400461	4059035.83737788	0.933954358100891	0.584213495254517	0.106201894581318	0.997755110263824	34.4172630310059	33.6532554626465	32.7470054626465	1.67025685310364	23.8784027099609	14.2375230789185	4.49799013137817	19.3804111480713	-6991.28759765625
Alexandrium_catenella	16056321.3262607	4827904.67720732	0.16759318113327	0.217060312628746	0.0468203350901604	0.387968420982361	32.9734878540039	31.2548084259033	27.5725955963135	5.40089082717896	14.2735300064087	4.5544285774231	-1.72744417190552	16.0009746551514	-17.1587657928467
Alexandrium_catenella	16056655.4904683	4122427.62347987	0.735590994358063	0.525828838348389	0.0850492045283318	0.914070069789886	34.2611846923828	33.4382553100586	32.5778770446777	1.68330669403076	23.2479400634766	12.5670099258423	2.33733177185059	20.910608291626	-5708.1982421875
Alexandrium_catenella	16076092.9901389	4736563.75435084	0.078737735748291	0.154464408755302	0.0405100733041763	0.328096151351929	32.751033782959	31.8393039703369	29.8726902008057	2.87834453582764	16.4656047821045	5.13853168487549	-1.83118069171906	18.2967853546143	-64.7651672363281
Alexandrium_catenella	16091526.5870169	4646883.42505847	0.12585037946701	0.124207876622677	0.0340400375425816	0.173623993992805	32.7355079650879	32.0958786010742	30.8634338378906	1.87207460403442	17.5061054229736	6.0709433555603	-1.90825390815735	19.4143581390381	-2399.6572265625
Alexandrium_catenella	16114710.4648675	4777482.11499664	0.109025344252586	0.311370253562927	0.0712456405162811	0.59390777349472	32.8585624694824	31.5321388244629	28.3304576873779	4.52810573577881	15.2189636230469	4.73458003997803	-1.77307403087616	16.9920387268066	-44.620361328125
Alexandrium_catenella	16118471.0793684	-4313583.19704664	0.189023837447166	0.205130562186241	0.0231015384197235	0.453937262296677	35.6024322509766	35.239631652832	34.9148216247559	0.687610864639282	17.2714805603027	14.084415435791	11.5995540618896	5.67192459106445	-1298.88940429688
Alexandrium_catenella	16119164.9273805	-4347404.15991233	0.229910209774971	0.159051015973091	0.0403173342347145	0.264206022024155	35.4607925415039	35.1366806030273	34.8167533874512	0.644039154052734	16.7585105895996	13.5838184356689	11.1326818466187	5.62582969665527	-2544.0859375
Alexandrium_catenella	16122404.1458134	4499369.78357261	0.184836819767952	0.157378286123276	0.0456889979541302	0.235975012183189	33.0497589111328	32.2252807617188	31.4836273193359	1.56613147258759	18.9000072479248	6.95538997650146	-1.74096632003784	20.6409740447998	-1527.40258789062
Alexandrium_catenella	16126916.4791909	4108886.51245763	0.749064981937408	0.512760698795319	0.0674545541405678	0.83695775270462	34.2661628723145	33.489315032959	32.5590019226074	1.70716178417206	23.3164138793945	12.8080463409424	2.42668867111206	20.8897247314453	-6178.43017578125
Alexandrium_catenella	16127451.6267514	4539783.86116815	0.168206959962845	0.163132429122925	0.0106321647763252	0.294947475194931	32.8366775512695	32.204704284668	31.5680541992188	1.2686220407486	18.3347759246826	6.84820747375488	-1.7263355255127	20.0611114501953	-2217.28735351562
Alexandrium_catenella	16132657.8007951	4731862.80791119	0.0902046784758568	0.222698926925659	0.0384495928883553	0.462343692779541	32.762077331543	31.9230670928955	29.9468326568604	2.81524348258972	15.494478225708	4.78292417526245	-1.84994649887085	17.344425201416	-105.511077880859
Alexandrium_catenella	16136320.4799867	4423856.3728377	0.580324172973633	0.444791197776794	0.0780825912952423	0.745207488536835	33.2633972167969	32.196044921875	30.8885269165039	2.37486815452576	19.6699676513672	7.65922784805298	-1.83793604373932	21.5079040527344	-295.166717529297
Alexandrium_catenella	16140284.4285229	4248542.40386604	0.400108486413956	0.311270236968994	0.0348932519555092	0.699565172195435	33.9197883605957	32.9424667358398	32.1327629089355	1.78702414035797	20.8282279968262	9.99431991577148	0.90239155292511	19.9258365631104	-3033.77783203125
Alexandrium_catenella	16147362.8109813	4457752.13467589	0.340614587068558	0.170791998505592	0.0528391972184181	0.24353963136673	33.1994743347168	32.2677726745605	31.3734607696533	1.82601308822632	19.2354888916016	7.21056365966797	-1.77082717418671	21.0063152313232	-1317.78564453125
Alexandrium_catenella	16161579.7754073	4131951.65299359	0.637566924095154	0.544772267341614	0.0739258304238319	1.02939403057098	34.1756248474121	33.4346351623535	32.2464981079102	1.92912924289703	22.9573860168457	12.3271417617798	2.33010482788086	20.6272811889648	-5939.65966796875
Alexandrium_catenella	16164182.9432339	4201007.9913916	0.719823896884918	0.438921719789505	0.130136251449585	0.834560751914978	34.0485000610352	33.1893043518066	32.1822357177734	1.86626553535461	22.17063331604	10.9184942245483	1.29563212394714	20.8750019073486	-6106.67333984375
Alexandrium_catenella	16164260.5010643	4370609.08242452	0.132099822163582	0.140269458293915	0.0570707768201828	0.208693370223045	33.067325592041	32.0689697265625	31.0365886688232	2.03073573112488	18.6462345123291	8.10795021057129	-1.47410118579865	20.1203365325928	-2.13643217086792
Alexandrium_catenella	16170099.2437659	4232462.54094963	0.612316310405731	0.329889863729477	0.0868059992790222	0.606467843055725	33.9442443847656	33.0532531738281	32.1701240539551	1.77411925792694	21.1071529388428	10.2516622543335	1.03314697742462	20.0740051269531	-5172.69482421875
Alexandrium_catenella	16186665.0762485	4567825.84818689	0.212602481245995	0.230861112475395	0.0197104886174202	0.398854821920395	32.7970428466797	32.21484375	31.5698680877686	1.22717571258545	17.618127822876	6.76754093170166	-1.77728164196014	19.3954105377197	-3250.22314453125
Alexandrium_catenella	16223159.9654937	4753671.39347275	0.104897111654282	0.166927829384804	0.0278515759855509	0.319074779748917	32.8027229309082	32.1141815185547	30.3669509887695	2.43576979637146	15.5545854568481	5.02632331848145	-1.8321932554245	17.3867778778076	-705.093994140625
Alexandrium_catenella	16236939.6148262	4346951.45521569	0.108134113252163	0.21392410993576	0.0283721257001162	0.414786517620087	33.0849113464355	32.176872253418	31.432056427002	1.65285551548004	17.9440326690674	7.79199361801147	-0.899860084056854	18.8438930511475	-74.5476608276367
Alexandrium_catenella	16236978.6949226	4434317.28432383	0.535420954227448	0.324599862098694	0.0705327168107033	0.500993728637695	33.1974182128906	32.1582412719727	30.9968185424805	2.20059776306152	18.8437881469727	7.66548442840576	-1.63665449619293	20.4804420471191	-923.318176269531
Alexandrium_catenella	16243814.4796021	-4002586.43452287	0.160062924027443	0.175068825483322	0.0565448850393295	0.301255613565445	35.982006072998	35.7232475280762	35.4950523376465	0.486950188875198	19.5707588195801	15.6943283081055	12.5671081542969	7.00365161895752	-67.1819458007812
Alexandrium_catenella	16250493.701482	4207729.8141094	0.654239773750305	0.501102387905121	0.155634105205536	0.787617027759552	34.1351623535156	33.2113189697266	32.1748352050781	1.96032464504242	21.6236400604248	10.8474740982056	1.52703654766083	20.0966033935547	-6474.9833984375
Alexandrium_catenella	16258249.1172267	4463024.38456905	0.43082121014595	0.364566326141357	0.0371622815728188	0.690442264080048	33.0682945251465	32.2132263183594	31.1040439605713	1.9642493724823	18.47585105896	7.32197999954224	-1.67479193210602	20.1506423950195	-1324.92041015625
Alexandrium_catenella	1626227.96757609	5940527.46613666	0.620028018951416	0.435341417789459	0.0825576707720757	0.695712029933929	34.9936103820801	34.5070533752441	33.8257865905762	1.16782486438751	12.5083856582642	7.94301891326904	4.26840734481812	8.23997783660889	-89.4665451049805
Alexandrium_catenella	16277032.1868922	4242755.04584197	0.628514647483826	0.427966952323914	0.0487177819013596	0.869220018386841	34.0810623168945	33.0319480895996	32.1930809020996	1.88798046112061	21.430908203125	10.1149444580078	1.04544079303741	20.3854675292969	-6211.18212890625
Alexandrium_catenella	16279289.7235881	4642970.4118094	0.216783627867699	0.173862248659134	0.0407484248280525	0.312909990549088	32.9097480773926	32.2099304199219	31.4633674621582	1.4463826417923	17.0349006652832	6.4313325881958	-1.73193180561066	18.7668323516846	-3512.01171875
Alexandrium_catenella	16285104.5995166	4280517.41999837	0.488879173994064	0.339982479810715	0.0778961256146431	0.65066796541214	33.5379791259766	32.7893600463867	31.9873828887939	1.55059480667114	20.7831039428711	9.16668891906738	0.471255868673325	20.3118476867676	-3974.75708007812
Alexandrium_catenella	16299774.6873761	4453178.72032775	0.358366757631302	0.253160387277603	0.022760633379221	0.448127269744873	33.0885429382324	32.1824340820312	31.055835723877	2.0327091217041	18.1848697662354	7.21707105636597	-1.56455540657043	19.7494239807129	-85.1982650756836
Alexandrium_catenella	16315180.08341	4417659.04833917	0.137999072670937	0.101428687572479	0.0140523621812463	0.201877042651176	33.0251693725586	32.1043434143066	31.1221466064453	1.90302324295044	17.6603889465332	7.19460964202881	-1.23409450054169	18.8944835662842	-91.2605667114258
Alexandrium_catenella	16324721.0922656	4349816.35750758	0.0993118286132812	0.348342537879944	0.0302355494350195	0.67557966709137	32.9510383605957	32.3344497680664	31.7396926879883	1.21134638786316	17.6647090911865	7.52614307403564	-0.468570917844772	18.133279800415	-1267.14807128906
Alexandrium_catenella	16336200.2094502	-4014727.95543762	0.279059827327728	0.0953468158841133	0.0233517736196518	0.170003533363342	35.9615440368652	35.7270622253418	35.4759140014648	0.485628426074982	19.4585418701172	15.5676460266113	12.4564838409424	7.00205755233765	-63.8266906738281
Alexandrium_catenella	16357437.5018231	4370545.88582014	0.0667154118418694	0.332680463790894	0.0397486723959446	0.667038679122925	32.9270401000977	32.294303894043	31.71950340271	1.20753574371338	17.1441135406494	7.17196464538574	-0.731980323791504	17.8760948181152	-363.43212890625
Alexandrium_catenella	16361905.5982944	4531748.38843595	0.225176513195038	0.174382045865059	0.0141101367771626	0.272705972194672	32.749340057373	32.1643981933594	31.5244026184082	1.22493839263916	17.0162925720215	6.79429769515991	-1.56521272659302	18.581506729126	-3245.56298828125
Alexandrium_catenella	16365854.6787639	4466880.95194131	0.23105975985527	0.138802692294121	0.020025297999382	0.227627515792847	32.8791732788086	32.1982231140137	31.4273662567139	1.45180511474609	17.2148628234863	6.78763580322266	-1.490443110466	18.7053070068359	-379.329437255859
Alexandrium_catenella	16434559.2512266	-3936914.24353929	0.396048694849014	0.182570680975914	0.0787470415234566	0.243777513504028	35.9469299316406	35.6722412109375	35.2833137512207	0.663617491722107	19.5275001525879	15.679500579834	12.2967834472656	7.23071622848511	-46.7921905517578
Alexandrium_catenella	16488427.2120131	-4100619.79976914	0.24298569560051	0.13500665128231	0.0163041017949581	0.263820827007294	35.910945892334	35.6176376342773	35.3092308044434	0.601716160774231	19.8123168945312	15.2407035827637	11.5253381729126	8.28697967529297	-4.78100776672363
Alexandrium_catenella	16576431.6884161	-4016028.79017375	0.214167818427086	0.251739233732224	0.0773781463503838	0.369504868984222	35.7382965087891	35.5696868896484	35.2730903625488	0.465206891298294	21.3035259246826	16.973669052124	13.8458871841431	7.45764017105103	-1297.99987792969
Alexandrium_catenella	16589803.4502613	-4180934.75445793	0.258818954229355	0.351602256298065	0.0504390113055706	0.517590701580048	35.7742500305176	35.4868621826172	35.1623649597168	0.611885368824005	20.7398700714111	16.187837600708	13.1011610031128	7.63870859146118	-2811.40380859375
Alexandrium_catenella	16603882.2165946	-4242609.00570499	0.285969853401184	0.389648258686066	0.0824826657772064	0.726003527641296	35.7646751403809	35.4533271789551	35.1158447265625	0.648831367492676	20.4534015655518	15.8599472045898	12.8754587173462	7.57794427871704	-2757.80078125
Alexandrium_catenella	1662075.62578139	6275011.23699572	0.0997141599655151	0.0854808390140533	0.024476895108819	0.144953683018684	35.0044364929199	33.870922088623	30.2539329528809	4.75050258636475	4.89967918395996	0.697879016399384	-1.72138941287994	6.62106895446777	-138.502868652344
Alexandrium_catenella	1665430.8357034	4290799.79452856	0.478327751159668	0.0942058935761452	0.0205161347985268	0.188052549958229	38.7122764587402	37.6121788024902	35.7954940795898	2.91677927970886	27.0382270812988	18.8133201599121	12.5716371536255	14.4665908813477	-174.41423034668
Alexandrium_catenella	16671152.4099481	-4042162.41968386	0.418174386024475	0.410138189792633	0.0798882693052292	0.691683650016785	35.7646102905273	35.5778732299805	35.1972465515137	0.567365765571594	21.240608215332	17.2847270965576	14.0371255874634	7.20348215103149	-4266.287109375
Alexandrium_catenella	16680028.3225768	-4137083.65112141	0.587008416652679	0.473040908575058	0.122121199965477	0.865539968013763	35.7742729187012	35.5444107055664	35.2239036560059	0.550367057323456	20.9013442993164	16.7511768341064	13.363187789917	7.53815698623657	-4152.80322265625
Alexandrium_catenella	16710145.0315644	-3706819.75184942	0.233985111117363	0.400586247444153	0.133462578058243	0.740792512893677	35.7436065673828	35.5858917236328	35.3654556274414	0.378149271011353	23.0483016967773	19.0429267883301	14.8794002532959	8.16890144348145	-8.2340145111084
Alexandrium_catenella	16710391.6475411	-3748977.44471509	0.247865319252014	0.40763047337532	0.146797090768814	0.762980222702026	35.7469139099121	35.5856781005859	35.373836517334	0.37307932972908	23.1894569396973	19.008768081665	14.9270267486572	8.26243114471436	-23.3499622344971
Alexandrium_catenella	16726654.2272907	-4040719.85098819	0.550722539424896	0.544384121894836	0.0773889422416687	1.0401359796524	35.7652626037598	35.5834197998047	35.148307800293	0.616956949234009	21.6956043243408	17.4670562744141	14.1450500488281	7.55055332183838	-4377.525390625
Alexandrium_catenella	16737097.8027258	-3676608.90497385	0.208885431289673	0.319822013378143	0.114830911159515	0.569494545459747	35.7406959533691	35.5875205993652	35.3637504577637	0.376945167779922	23.1907558441162	19.2238788604736	14.9605407714844	8.23021507263184	-19.1901836395264
Alexandrium_catenella	16744775.1390825	-3819639.68467984	0.36195906996727	0.585463583469391	0.137503176927567	1.16830384731293	35.748706817627	35.5951194763184	35.401725769043	0.346979886293411	23.6466407775879	18.9381427764893	14.8148918151855	8.83174800872803	-1966.9873046875
Alexandrium_catenella	16783902.1536242	-3872849.81050135	0.584873139858246	0.734751105308533	0.14223650097847	1.24755477905273	35.760311126709	35.6152534484863	35.4281578063965	0.332155883312225	23.6449661254883	18.9184474945068	14.886082649231	8.75888442993164	-4573.24267578125
Alexandrium_catenella	16798910.7544539	-3951721.97725954	0.567522644996643	0.630183458328247	0.16241492331028	1.02407848834991	35.8476905822754	35.6130294799805	35.3804664611816	0.467224359512329	22.6601734161377	18.2499485015869	14.46644115448	8.19373226165771	-4604.54248046875
Alexandrium_catenella	16810101.3180171	-4011519.22728757	0.900814235210419	0.676900207996368	0.0865864455699921	1.0971485376358	35.8782691955566	35.5963478088379	35.2457962036133	0.632474005222321	22.400032043457	17.824275970459	14.1081218719482	8.29190921783447	-4591.4658203125
Alexandrium_catenella	16819525.55672	-3622024.27293764	0.292507320642471	0.567747712135315	0.1165392100811	1.11343801021576	35.7287216186523	35.559684753418	35.324836730957	0.403883278369904	24.3299560546875	20.2812328338623	15.9727993011475	8.35715770721436	-193.957824707031
Alexandrium_catenella	16831633.6063506	-3622864.78549806	0.357486069202423	0.62477445602417	0.178523600101471	1.11875236034393	35.7375755310059	35.5714988708496	35.346794128418	0.390782505273819	24.4689559936523	20.4091262817383	16.0785007476807	8.390456199646	-486.240417480469
Alexandrium_catenella	16836405.6093385	-3685119.94382751	0.409930288791656	0.773637652397156	0.250283777713776	1.47875285148621	35.7693901062012	35.6056442260742	35.3716163635254	0.39777472615242	24.4627742767334	20.2594814300537	16.0053825378418	8.4573917388916	-2916.2490234375
Alexandrium_catenella	16845733.5949393	-3542559.17818953	0.28087642788887	0.342193275690079	0.0391588918864727	0.723138630390167	35.6946868896484	35.5380172729492	35.3034172058105	0.391266107559204	23.958854675293	20.4537792205811	16.0768718719482	7.88198184967041	-76.8646392822266
Alexandrium_catenella	16852765.7424114	-3627996.43177283	0.490489542484283	0.697706997394562	0.271518677473068	1.11321341991425	35.754768371582	35.5906753540039	35.3580474853516	0.396722495555878	24.8223075866699	20.7172622680664	16.3391513824463	8.48315525054932	-2299.05419921875
Alexandrium_catenella	16869997.3322503	-3566600.64020789	0.387655407190323	0.615921497344971	0.156582489609718	1.06010031700134	35.7278671264648	35.5732002258301	35.333553314209	0.394314646720886	24.6318607330322	20.8405113220215	16.1420745849609	8.48978614807129	-714.901428222656
Alexandrium_catenella	16870930.8176504	-3866969.26054821	1.17846095561981	0.730876207351685	0.154107660055161	1.11142408847809	35.8131217956543	35.6418952941895	35.4275550842285	0.385566651821136	23.336669921875	19.0369758605957	14.9794597625732	8.35720920562744	-4679.35302734375
Alexandrium_catenella	16873800.7732478	-4066205.03766821	0.747331857681274	0.640488982200623	0.0852884352207184	1.11194717884064	35.8849220275879	35.5587692260742	35.2052040100098	0.679718911647797	21.7643756866455	17.2543964385986	13.6332788467407	8.13109683990479	-4649.326171875
Alexandrium_catenella	16880693.3195636	-4032401.41998696	0.902413129806519	0.646474540233612	0.102027855813503	1.19542527198792	36.0701522827148	35.5828056335449	35.2467918395996	0.82336300611496	21.8571720123291	17.6112117767334	13.8470478057861	8.01012325286865	-4721.99365234375
Alexandrium_catenella	16885864.791657	-3975483.59585322	1.01462554931641	0.660724103450775	0.105040416121483	1.14266717433929	36.0305557250977	35.6184272766113	35.3769340515137	0.653625011444092	22.1051616668701	18.0984687805176	14.4431676864624	7.66199350357056	-4538.95751953125
Alexandrium_catenella	16899144.2524851	-3572034.18437199	0.500488817691803	0.69769412279129	0.233627632260323	1.13334381580353	35.770637512207	35.589485168457	35.3482360839844	0.422401189804077	25.1506824493408	21.0410194396973	16.1707496643066	8.97993278503418	-2353.74658203125
Alexandrium_catenella	16904534.9771419	-3548504.68716812	0.443215757608414	0.634636580944061	0.204613342881203	1.05207860469818	35.7614822387695	35.5824699401855	35.3513565063477	0.410126596689224	25.0868396759033	21.104907989502	16.1871356964111	8.89970588684082	-1479.17834472656
Alexandrium_catenella	16905851.1463054	-3598208.3324835	0.510058760643005	0.680764198303223	0.215168297290802	1.10198020935059	35.7827644348145	35.5961875915527	35.3501853942871	0.432580560445786	25.2001113891602	20.9807510375977	16.2247581481934	8.97535228729248	-4116.78955078125
Alexandrium_catenella	16924204.3569483	-3705016.04912485	0.860215544700623	0.79070371389389	0.135077625513077	1.27486109733582	35.7856674194336	35.6268653869629	35.3904113769531	0.395255446434021	24.4140033721924	20.3950958251953	15.9795503616333	8.43445301055908	-4741.43798828125
Alexandrium_catenella	16926945.2306934	-4161374.62526932	0.539897620677948	0.475034326314926	0.0484052114188671	0.831757843494415	35.8645439147949	35.4791984558105	35.0927772521973	0.771767020225525	21.2952709197998	16.3818531036377	13.1222095489502	8.17306137084961	-4834.146484375
Alexandrium_catenella	16928221.0929981	-3883154.9028954	1.47548174858093	0.789186239242554	0.145814269781113	1.27327919006348	35.8191719055176	35.6430397033691	35.4735832214355	0.34558829665184	22.8256072998047	18.8566989898682	15.2458267211914	7.57978057861328	-4776.93212890625
Alexandrium_catenella	16932812.7986391	-3786392.76997512	1.32651042938232	0.794325470924377	0.0413576327264309	1.46508491039276	35.8442306518555	35.6462783813477	35.4436264038086	0.400605320930481	23.8409614562988	19.7640933990479	16.1043815612793	7.73657894134521	-4834.14208984375
Alexandrium_catenella	16943841.4736375	-4091868.56484689	0.568961620330811	0.547922194004059	0.077206552028656	0.985634803771973	35.9228973388672	35.5299758911133	35.2125473022461	0.710347235202789	21.2306232452393	16.9612808227539	13.6126108169556	7.61801147460938	-4753.16064453125
Alexandrium_catenella	16947388.4625213	-3930834.26382597	1.2397825717926	0.714161038398743	0.165215149521828	1.2035710811615	35.8081474304199	35.6271171569824	35.4304084777832	0.37774196267128	22.3752307891846	18.3860759735107	14.8267602920532	7.54847097396851	-4619.02197265625
Alexandrium_catenella	16985821.1589144	-3432499.92279518	0.217924073338509	0.459188044071198	0.0273460820317268	1.0135223865509	35.7338218688965	35.5404090881348	35.2985076904297	0.43531545996666	25.0118923187256	21.60693359375	17.9969501495361	7.01494121551514	-141.918640136719
Alexandrium_catenella	16994521.6518623	-3479001.99214425	0.485445141792297	0.763970971107483	0.173757240176201	1.4245787858963	35.7475318908691	35.5624732971191	35.3313255310059	0.416208952665329	25.4651069641113	21.7712650299072	17.6052150726318	7.85989284515381	-2777.8740234375
Alexandrium_catenella	17002304.1224934	-3603952.79733561	0.860704958438873	0.852036118507385	0.151285097002983	1.29433143138885	35.8084449768066	35.6009063720703	35.3885765075684	0.419868797063828	24.8298873901367	21.1353168487549	16.791223526001	8.03866481781006	-4755.46875
Alexandrium_catenella	17004539.739075	-3831460.22572461	1.51830732822418	0.783472418785095	0.242445975542068	1.2618944644928	35.780330657959	35.6359519958496	35.4538383483887	0.326490700244904	23.4646301269531	19.2017803192139	15.2167921066284	8.24783802032471	-4826.77392578125
Alexandrium_catenella	17016987.0436101	-3479463.86035331	0.528167128562927	0.718645453453064	0.215690389275551	1.18303549289703	35.746280670166	35.5624656677246	35.3183174133301	0.427963763475418	25.4683952331543	21.8942756652832	17.6047439575195	7.86365222930908	-4278.72314453125
Alexandrium_catenella	17029483.6169809	-2743900.15491531	0.054197583347559	0.0828530341386795	0.0204118881374598	0.131848618388176	35.8576889038086	35.4328918457031	34.9467620849609	0.910926580429077	27.1635093688965	23.4261150360107	19.4768371582031	7.68667316436768	-5.60131645202637
Alexandrium_catenella	17050680.6686078	-3897930.74789837	1.13805162906647	0.647698163986206	0.168082922697067	1.07719421386719	35.7911376953125	35.6101417541504	35.4141235351562	0.377013176679611	22.4847679138184	18.4464244842529	14.8859834671021	7.59878540039062	-4531.14794921875
Alexandrium_catenella	17055280.6016375	-3824377.6818229	1.5367476940155	0.704445064067841	0.212799668312073	1.23909258842468	35.7614707946777	35.6220436096191	35.4320487976074	0.329422265291214	23.3539924621582	19.1652526855469	14.9727439880371	8.38124847412109	-4651.63720703125
Alexandrium_catenella	17066002.769677	-3518327.14976608	0.808933436870575	0.759225308895111	0.2259651273489	1.15522050857544	35.7589683532715	35.5807762145996	35.2970275878906	0.461938947439194	25.2757225036621	21.7279968261719	17.5045280456543	7.77119493484497	-4827.82470703125
Alexandrium_catenella	17071696.8646008	-2598320.71218793	0.395588964223862	0.358175575733185	0.0274000409990549	0.621451735496521	35.6800651550293	35.283576965332	34.8535842895508	0.826480329036713	27.8858299255371	24.8821792602539	21.7290058135986	6.15682458877563	-1054.86755371094
Alexandrium_catenella	17084260.4471143	-3248541.77103354	0.194341599941254	0.695838391780853	0.0540485642850399	1.37609732151031	35.7317543029785	35.4693069458008	35.0785789489746	0.653174698352814	26.7718524932861	23.1154003143311	18.7622184753418	8.00963401794434	-2895.19799804688
Alexandrium_catenella	17086030.6212172	-3220972.05307067	0.147212579846382	0.647263526916504	0.0886435508728027	1.26509070396423	35.7255058288574	35.456844329834	35.0704078674316	0.655097901821136	26.7532081604004	23.0510787963867	18.9437217712402	7.80948638916016	-1501.53405761719
Alexandrium_catenella	17090296.7573333	-3119261.69663859	0.0496223196387291	0.286182135343552	0.0142242386937141	0.612834751605988	35.708194732666	35.427848815918	35.0159759521484	0.692217350006104	26.4695434570312	22.8689785003662	19.4213562011719	7.04818773269653	-56.925838470459
Alexandrium_catenella	17107494.0272078	-3865450.06497322	0.833254516124725	0.522314131259918	0.0908067524433136	0.868692398071289	35.780704498291	35.6098823547363	35.4157409667969	0.364963412284851	23.006986618042	18.6720600128174	14.8181257247925	8.18886184692383	-4409.89599609375
Alexandrium_catenella	17110347.6455619	-3140978.93526115	0.127692699432373	0.615364551544189	0.104247979819775	1.15581107139587	35.7122230529785	35.4238395690918	35.031566619873	0.680655241012573	26.842493057251	23.2173004150391	19.5748863220215	7.26760673522949	-210.261077880859
Alexandrium_catenella	17115793.3100759	-2825522.22812586	0.0815428122878075	0.411773949861526	0.0942366123199463	0.731680989265442	35.6774253845215	35.348201751709	34.9317932128906	0.745630979537964	27.3924541473389	24.1430606842041	20.3954048156738	6.99704837799072	-140.173110961914
Alexandrium_catenella	17141200.2577405	-2623009.70593016	0.286876201629639	0.42842960357666	0.0358356572687626	0.780082881450653	35.7182884216309	35.3267707824707	34.9029235839844	0.815364301204681	27.9947261810303	24.967960357666	21.8661098480225	6.12861680984497	-3696.77514648438
Alexandrium_catenella	17143432.9433149	-2927379.3637681	0.177925616502762	0.61659836769104	0.0910854786634445	1.102010846138	35.7131729125977	35.3784942626953	35.0138778686523	0.699294924736023	27.37327003479	24.1908912658691	20.7236309051514	6.64963960647583	-1404.17736816406
Alexandrium_catenella	17154564.9455006	-3041159.24948844	0.193243101239204	0.696677207946777	0.135497510433197	1.26591551303864	35.7117767333984	35.4160423278809	35.0726737976074	0.639101982116699	27.2437973022461	23.9522151947021	20.5712966918945	6.67250108718872	-2575.29174804688
Alexandrium_catenella	17155146.9010261	-3404693.90374277	0.730870544910431	0.695354342460632	0.202247008681297	1.06695580482483	35.7431716918945	35.5642776489258	35.1887321472168	0.554439902305603	26.1156597137451	22.4371242523193	18.4356689453125	7.67999172210693	-4785.111328125
Alexandrium_catenella	17163059.6949636	-2939923.63064061	0.24457149207592	0.571284055709839	0.0278957989066839	1.09182035923004	35.7744598388672	35.4165458679199	35.1019172668457	0.672540903091431	27.3147945404053	24.1912021636963	20.7852840423584	6.52950954437256	-1847.37963867188
Alexandrium_catenella	17177715.0837116	-3177186.38993757	0.406970798969269	0.529617309570312	0.0938416793942451	0.884768545627594	35.779224395752	35.5030059814453	35.1755561828613	0.603670477867126	26.9892730712891	23.2418251037598	19.2819347381592	7.70733880996704	-4603.27001953125
Alexandrium_catenella	1718051.01014916	5918823.95959299	0.0969000533223152	0.0940755382180214	0.0280854180455208	0.179314330220222	34.4269676208496	33.7785797119141	32.8968200683594	1.53014540672302	13.3240613937378	7.25370311737061	1.68138754367828	11.6426734924316	-33.8095092773438
Alexandrium_catenella	17200904.4636284	-2638010.42902857	0.384027242660522	0.424357920885086	0.122053109109402	0.681425929069519	35.853214263916	35.4021377563477	35.0637321472168	0.789481997489929	27.7184276580811	24.7022857666016	21.3175086975098	6.40091943740845	-4257.193359375
Alexandrium_catenella	17221232.467939	-3005421.41027106	0.499974071979523	0.471993088722229	0.0817172527313232	0.832481563091278	35.819278717041	35.5037231445312	35.1957664489746	0.623513698577881	27.0865039825439	23.7417182922363	20.2097053527832	6.87679815292358	-3770.1572265625
Alexandrium_catenella	17243771.3846275	-3686074.67778718	0.912411212921143	0.622412919998169	0.0939794331789017	1.10408294200897	35.7897338867188	35.5983963012695	35.3954467773438	0.394286066293716	24.4685764312744	20.2641544342041	15.7991666793823	8.66940975189209	-4696.03515625
Alexandrium_catenella	1724380.59739224	6067615.29087008	0.198429390788078	0.128413438796997	0.0269494112581015	0.220494672656059	35.228401184082	34.9705047607422	34.5852127075195	0.643190920352936	10.3930044174194	7.33673715591431	5.09225606918335	5.30074739456177	-472.110961914062
Alexandrium_catenella	17247886.5995819	-2914196.64491452	0.610492169857025	0.559368312358856	0.0652836859226227	1.00385677814484	35.8132286071777	35.5050010681152	35.1705589294434	0.642671048641205	27.0753631591797	23.7445774078369	20.2615451812744	6.81381797790527	-3567.41552734375
Alexandrium_catenella	17267665.3228535	-2715196.27486109	0.617768168449402	0.477307081222534	0.0835569277405739	0.79892110824585	35.8250541687012	35.4642944335938	35.1360702514648	0.688980937004089	27.3665084838867	24.2459888458252	20.9490985870361	6.41741037368774	-4588.267578125
Alexandrium_catenella	17272853.712515	-3261528.76149591	0.897029757499695	0.644833922386169	0.0413114465773106	1.1047340631485	35.8054618835449	35.5656471252441	35.2004356384277	0.605028510093689	26.6660232543945	22.5432758331299	18.4587268829346	8.20729541778564	-4682.26171875
Alexandrium_catenella	17292527.7349193	-3188055.86991957	0.843802094459534	0.681300580501556	0.034368984401226	1.1689954996109	35.8101501464844	35.5589065551758	35.1999244689941	0.610221982002258	26.6330375671387	22.7107009887695	19.4200210571289	7.21301746368408	-4823.83984375
Alexandrium_catenella	17292666.5427203	-2735397.9680279	0.569522738456726	0.473737686872482	0.0575671195983887	0.780383765697479	35.8187065124512	35.4789352416992	35.1485481262207	0.670159041881561	27.2505569458008	24.0793170928955	20.831657409668	6.4188985824585	-4675.7451171875
Alexandrium_catenella	17300449.0647725	-3014632.20716479	0.827561140060425	0.536673247814178	0.0242080893367529	0.988462090492249	35.8815116882324	35.5464286804199	35.2465896606445	0.6349236369133	26.6527843475342	23.2305774688721	19.5319175720215	7.12086629867554	-3519.65551757812
Alexandrium_catenella	17301555.3400274	-2859923.41189708	0.792288064956665	0.524576961994171	0.0858246609568596	0.797788977622986	35.8006324768066	35.5120239257812	35.1800079345703	0.620623350143433	26.9310626983643	23.6380386352539	20.2214965820312	6.70956611633301	-4722.17822265625
Alexandrium_catenella	17304520.9537103	-3029977.7611854	0.818590819835663	0.524489521980286	0.0372345075011253	0.900424301624298	35.8772430419922	35.5487403869629	35.2249450683594	0.652298033237457	26.6533870697021	23.1810607910156	19.5113582611084	7.14202737808228	-2480.34545898438
Alexandrium_catenella	1730630.74625894	5884861.58734936	0.285522371530533	0.0655191838741302	0.00850636884570122	0.100314758718014	34.427791595459	33.6805763244629	32.542308807373	1.88548636436462	13.92653465271	7.39184522628784	2.14380502700806	11.7827301025391	-11.6485223770142
Alexandrium_catenella	17336331.7334552	-3347799.72566234	1.22694551944733	0.798310816287994	0.172502294182777	1.34870624542236	35.7909469604492	35.579948425293	35.3327827453613	0.458165138959885	26.3133354187012	22.1493854522705	17.8126335144043	8.50070285797119	-4743.60595703125
Alexandrium_catenella	17391148.2166638	-3160052.14366716	1.1168224811554	0.680652022361755	0.099057599902153	1.27501380443573	35.8080673217773	35.569652557373	35.2412910461426	0.566773653030396	26.5836658477783	22.5388774871826	19.3725700378418	7.21109485626221	-4376.0078125
Alexandrium_catenella	17486271.6247981	-2945586.68815301	1.04038047790527	0.590316116809845	0.0355646125972271	1.05112409591675	35.9867095947266	35.592903137207	35.2560882568359	0.73062002658844	26.3194370269775	22.9597034454346	20.3007373809814	6.01870012283325	-3517.09057617188
Alexandrium_catenella	1763621.5833053	3856433.07580665	0.184409573674202	0.155236914753914	0.0436406694352627	0.235558837652206	38.9133682250977	38.2758674621582	37.5190200805664	1.39435017108917	27.3799819946289	20.2781810760498	14.2563323974609	13.123649597168	-2345.32763671875
Alexandrium_catenella	187215.619086232	4969563.69825327	0.316035062074661	0.122727707028389	0.015460898168385	0.214346721768379	35.0034408569336	34.1842155456543	33.0327224731445	1.97071862220764	18.4665374755859	12.4095315933228	5.05438756942749	13.4121503829956	-25.0837726593018
Alexandrium_catenella	1889110.54955219	5913733.08816825	0.108754046261311	0.0451053604483604	0.00882371608167887	0.0637054666876793	34.5138320922852	33.6696510314941	32.0996437072754	2.41418886184692	13.2722940444946	6.89058589935303	0.772327959537506	12.4999656677246	-172.334686279297
Alexandrium_catenella	1919640.97865795	4048231.42176798	0.12526336312294	0.128365606069565	0.0339069813489914	0.201551601290703	39.0649757385254	38.6175689697266	38.2301406860352	0.834833085536957	27.4954738616943	19.6797409057617	12.7245225906372	14.7709503173828	-810.079711914062
Alexandrium_catenella	1931374.72617739	3893076.09619478	0.206486642360687	0.168603345751762	0.0328943617641926	0.29333171248436	39.048168182373	38.3496894836426	37.6115226745605	1.43664383888245	27.8651695251465	20.61203956604	14.2649335861206	13.6002349853516	-2167.5830078125
Alexandrium_catenella	1936079.02950956	4321051.99993157	0.199288457632065	0.0459162145853043	0.00419275369495153	0.0675029903650284	39.212760925293	38.3949012756348	37.4903144836426	1.7224463224411	25.7643280029297	19.0224151611328	12.5465126037598	13.2178163528442	-62.3392906188965
Alexandrium_catenella	1942216.69087325	4254737.40219654	0.25253438949585	0.148431390523911	0.0286578629165888	0.272657036781311	39.078929901123	38.4431190490723	37.4769248962402	1.60200369358063	26.6905364990234	19.1272735595703	13.3006505966187	13.3898859024048	-1137.14770507812
Alexandrium_catenella	1961910.81895876	6337518.97104936	0.0510789230465889	0.0463175214827061	0.012220211327076	0.0799628123641014	34.6593818664551	33.8719139099121	28.9978618621826	5.66152048110962	-0.309118449687958	-1.65694236755371	-1.94000005722046	1.63088154792786	-3733.26806640625
Alexandrium_catenella	1966596.00830394	6197276.63189393	0.125391945242882	0.0871494561433792	0.0118962936103344	0.147584155201912	35.073127746582	33.8767471313477	28.8971004486084	6.17602682113647	6.19750356674194	0.760680258274078	-1.86005926132202	8.05756282806396	-119.53271484375
Alexandrium_catenella	1989941.99509577	6154953.3454749	0.0647039860486984	0.051751084625721	0.0135035887360573	0.0730482339859009	35.134822845459	34.471851348877	33.1633338928223	1.97148942947388	6.61995458602905	2.67678332328796	-0.84274560213089	7.46270036697388	-105.242828369141
Alexandrium_catenella	2010014.01742912	4044104.29286553	0.200621396303177	0.162651464343071	0.0489269830286503	0.235355511307716	39.0331726074219	38.5484962463379	37.985481262207	1.04769265651703	27.4078273773193	19.7159099578857	12.9744825363159	14.4333457946777	-821.620300292969
Alexandrium_catenella	2061511.99074614	6295885.70807	0.0765205025672913	0.0696378275752068	0.0126170227304101	0.121392317116261	34.9655838012695	33.578784942627	31.7353820800781	3.23020100593567	1.72930955886841	-1.1930570602417	-1.85373842716217	3.58304786682129	-2869.322265625
Alexandrium_catenella	2104171.94149786	4014629.98994318	0.187212347984314	0.14755654335022	0.0067778741940856	0.260723680257797	39.0989685058594	38.5534896850586	37.9774589538574	1.12150859832764	26.8740520477295	20.0860786437988	13.906044960022	12.9680070877075	-1020.6298828125
Alexandrium_catenella	2130720.27773694	6229218.61473179	0.0366118028759956	0.035951592028141	0.00186981412116438	0.0643814727663994	35.7499885559082	34.1103477478027	30.0172328948975	5.73275709152222	4.49063587188721	-0.0551642626523972	-1.90304601192474	6.39368152618408	-53.45947265625
Alexandrium_catenella	2164151.81632891	4006155.5006845	0.157385557889938	0.156867861747742	0.00859457720071077	0.297822713851929	39.09326171875	38.563346862793	38.0107536315918	1.08250761032104	26.4554347991943	20.1124992370605	14.1437816619873	12.3116521835327	-1001.09826660156
Alexandrium_catenella	2188514.89201277	3951783.47812922	0.244112521409988	0.136584639549255	0.00713947648182511	0.237009406089783	39.0929412841797	38.5658798217773	37.9920616149902	1.10088133811951	26.9216995239258	20.3447608947754	14.3476943969727	12.5740051269531	-1949.20532226562
Alexandrium_catenella	2265458.18788595	6278240.3198279	0.125972002744675	0.0709005370736122	0.0134363640099764	0.120950371026993	35.3337745666504	33.7171020507812	29.5855865478516	5.74818897247314	3.55926203727722	-0.5261510014534	-1.85105204582214	5.41031312942505	-49.2473907470703
Alexandrium_catenella	2287439.80183144	3962462.26073461	0.119717039167881	0.13221088051796	0.0182661209255457	0.26057305932045	39.0813102722168	38.5420341491699	37.6073265075684	1.47398316860199	27.0288639068604	20.3388290405273	14.3877830505371	12.6410799026489	-351.600830078125
Alexandrium_catenella	2351342.48090925	5677563.17799052	0.130775347352028	0.112328305840492	0.0225854907184839	0.207789123058319	5.6667046546936	5.05318117141724	4.00161743164062	1.66508686542511	18.4997863769531	6.6555323600769	-1.7875908613205	20.2873783111572	-6.31616115570068
Alexandrium_catenella	2359727.69591412	3799300.44984267	0.204514935612679	0.159277811646461	0.0332090295851231	0.234507516026497	39.0443496704102	38.3488998413086	35.6797943115234	3.3645555973053	27.3136291503906	20.7562770843506	14.9653558731079	12.3482732772827	-2621.38427734375
Alexandrium_catenella	2369910.59535286	6111649.26461144	0.151087358593941	0.105944059789181	0.0360765606164932	0.183912754058838	35.1809158325195	34.9307746887207	33.8430290222168	1.33788692951202	8.53369617462158	5.19432067871094	3.41676115989685	5.11693477630615	-447.042633056641
Alexandrium_catenella	2418826.94631753	3755243.53615531	0.190263360738754	0.219311565160751	0.0369179621338844	0.455847591161728	39.1061820983887	38.2134208679199	34.7625274658203	4.34365463256836	27.473934173584	20.886739730835	15.2282752990723	12.2456607818604	-3401.0859375
Alexandrium_catenella	24224.3712673057	3903518.17056005	0.341050654649734	0.264325171709061	0.064141720533371	0.496051669120789	37.653751373291	36.663516998291	36.1554412841797	1.49830710887909	26.728796005249	19.8375492095947	13.7030735015869	13.0257234573364	-1151.57373046875
Alexandrium_catenella	2448532.78538948	5758265.98774498	0.0635772496461868	0.0354870930314064	0.0125424554571509	0.0501190386712551	5.95753717422485	4.18383264541626	2.74444222450256	3.21309494972229	16.8613548278809	5.85274076461792	-1.79162442684174	18.6529808044434	-85.7049789428711
Alexandrium_catenella	2455934.08550895	3666965.57299717	0.14357453584671	0.269683212041855	0.0682141110301018	0.450594842433929	39.2549934387207	38.372386932373	35.3896789550781	3.86531329154968	26.9144630432129	20.8456611633301	15.3819274902344	11.5325365066528	-3455.50927734375
Alexandrium_catenella	2495139.42919876	3644890.98143647	0.154230043292046	0.255308866500854	0.0459654368460178	0.574999511241913	39.2228546142578	38.3945808410645	35.5641250610352	3.65872836112976	26.4705123901367	20.6673107147217	15.2782487869263	11.1922636032104	-3705.66528320312
Alexandrium_catenella	2545910.90205475	3915702.86652024	0.0641265064477921	0.038632795214653	0.00865167286247015	0.0734222307801247	38.9032859802246	36.207950592041	32.4392280578613	6.46405982971191	27.1538829803467	19.9661388397217	13.6739988327026	13.479884147644	-595.780639648438
Alexandrium_catenella	2575850.49446264	3903903.15564116	0.0656985715031624	0.0403840281069279	0.00710502825677395	0.0818396359682083	38.9067649841309	36.1958656311035	32.4091758728027	6.4975905418396	27.4729614257812	20.1540336608887	13.6854820251465	13.7874803543091	-138.92626953125
Alexandrium_catenella	2576855.33776808	5780340.24048806	0.0492750704288483	0.0374173782765865	0.008434790186584	0.0666713789105415	5.88382911682129	4.07918357849121	2.69788455963135	3.18594455718994	17.2223796844482	5.79152774810791	-1.79932725429535	19.02170753479	-81.9106597900391
Alexandrium_catenella	2585472.58717232	4006482.75295129	0.0792554542422295	0.0352343544363976	0.00955993682146072	0.0468103438615799	38.275146484375	34.360954284668	29.3450241088867	8.93012428283691	27.5376243591309	19.6887912750244	12.957836151123	14.5797872543335	-62.1619415283203
Alexandrium_catenella	2625829.94158319	3827018.49304905	0.100156500935555	0.160745725035667	0.0518414974212646	0.255503863096237	39.0996131896973	36.5624160766602	32.4943618774414	6.60524892807007	27.1928596496582	20.3636665344238	14.395432472229	12.7974271774292	-499.775604248047
Alexandrium_catenella	2651515.51858154	4147931.67860002	0.0815718472003937	0.0370918028056622	0.00695439893752337	0.0586780607700348	38.3041381835938	32.7180938720703	25.6209335327148	12.6832036972046	27.6297035217285	19.0372123718262	11.465202331543	16.1645011901855	-34.3784675598145
Alexandrium_catenella	2683333.49729152	3774672.98139437	0.116199843585491	0.124453097581863	0.0204321146011353	0.253726035356522	39.2491760253906	37.5499267578125	33.5061645507812	5.74301099777222	26.8611297607422	20.3324432373047	14.6486701965332	12.2124605178833	-383.907806396484
Alexandrium_catenella	2689708.37924782	3762451.6162565	0.11918992549181	0.115709982812405	0.0280345659703016	0.201905280351639	39.3521423339844	37.7872276306152	33.597541809082	5.75460243225098	26.8790168762207	20.3950042724609	14.7430210113525	12.1359968185425	-938.28125
Alexandrium_catenella	2696588.81954879	4009274.79521858	0.109972238540649	0.108628243207932	0.0207941960543394	0.202460333704948	38.9198532104492	34.1180267333984	28.4711532592773	10.4487018585205	26.934045791626	19.4634265899658	13.6005821228027	13.3334636688232	-373.660491943359
Alexandrium_catenella	2701179.00459198	4032506.65110743	0.114546328783035	0.143840745091438	0.0195928867906332	0.317332893610001	39.0118141174316	33.918888092041	27.8278942108154	11.1839208602905	26.9242668151855	19.3818836212158	13.4696350097656	13.4546327590942	-237.577484130859
Alexandrium_catenella	2726789.97680482	6152598.57439626	0.10208897292614	0.0526074320077896	0.00933277793228626	0.0992633923888206	35.0303955078125	34.3648567199707	31.1475887298584	3.88280606269836	5.81783533096313	1.5442316532135	-1.09502911567688	6.91286420822144	-134.264221191406
Alexandrium_catenella	2734490.85671581	6125381.53710501	0.133420437574387	0.0907275751233101	0.030640697106719	0.147152438759804	35.146053314209	34.8949775695801	33.0782089233398	2.06784677505493	7.85655879974365	4.50360774993896	2.69824361801147	5.15831518173218	-332.753967285156
Alexandrium_catenella	2761890.65422789	4126412.56571688	0.105928502976894	0.109093017876148	0.0172931924462318	0.258915364742279	38.3720512390137	31.657413482666	23.6782169342041	14.6938343048096	27.2188472747803	18.7540912628174	11.2662544250488	15.9525928497314	-139.892959594727
Alexandrium_catenella	2768929.0824298	4082900.44229237	0.113483235239983	0.117708146572113	0.0221074596047401	0.219468370079994	38.8053550720215	32.7803535461426	26.1088218688965	12.6965341567993	26.7582340240479	18.871036529541	12.3449563980103	14.4132776260376	-420.694732666016
Alexandrium_catenella	277357.100940421	5045194.37974602	0.16172456741333	0.0573236979544163	0.00987423676997423	0.0959449782967567	34.9506034851074	34.2944145202637	33.0681648254395	1.88243782520294	18.1297779083252	11.7344951629639	4.66550397872925	13.4642744064331	-45.491626739502
Alexandrium_catenella	2777640.71908188	3953284.87296666	0.105723775923252	0.155499190092087	0.018664613366127	0.338407158851624	39.2833061218262	35.6422729492188	29.9412250518799	9.34208106994629	26.0501766204834	19.3412303924561	14.2366981506348	11.8134803771973	-403.383819580078
Alexandrium_catenella	2780512.53318757	4009105.09884007	0.0840219929814339	0.165905117988586	0.0458310171961784	0.320270985364914	39.3909072875977	34.5977554321289	27.8424968719482	11.5484104156494	25.5476856231689	19.1775951385498	14.0533409118652	11.4943447113037	-841.390930175781
Alexandrium_catenella	2802954.31526804	3720264.24125888	0.139072895050049	0.15012526512146	0.0392110347747803	0.28327077627182	39.7863502502441	38.5256118774414	34.9815826416016	4.80476903915405	26.8340320587158	20.5660591125488	14.9281787872314	11.9058532714844	-1883.12451171875
Alexandrium_catenella	2817231.53797056	3853319.28207631	0.102633781731129	0.0919873341917992	0.0162442848086357	0.172660812735558	39.8632202148438	38.1173553466797	34.2311019897461	5.63211917877197	26.0418891906738	19.7825794219971	14.7435874938965	11.2983016967773	-63.9812126159668
Alexandrium_catenella	2830047.61316701	3830900.87604628	0.107539758086205	0.127166762948036	0.0254312045872211	0.234335154294968	39.9316749572754	38.3658256530762	35.1244773864746	4.80719661712646	25.8936233520508	19.8599815368652	14.9418363571167	10.9517869949341	-48.8395881652832
Alexandrium_catenella	2839674.03994754	3984386.10692594	0.0956805720925331	0.126926526427269	0.0354294255375862	0.261756271123886	39.8825607299805	35.9604988098145	28.64626121521	11.2362966537476	24.9874935150146	19.2751617431641	14.461386680603	10.5261068344116	-226.002716064453
Alexandrium_catenella	2842390.04053359	3817877.44133557	0.128887057304382	0.0585550218820572	0.0073063806630671	0.0934106484055519	39.9182548522949	38.5441246032715	35.8103332519531	4.10792112350464	25.8242015838623	19.980827331543	15.1100721359253	10.7141304016113	-46.2580261230469
Alexandrium_catenella	2855923.55137172	4085541.01599973	0.0945418253540993	0.111164763569832	0.025611212477088	0.233772933483124	37.448371887207	30.3225383758545	22.8948612213135	14.5535125732422	26.2838401794434	18.5214920043945	12.0746278762817	14.2092132568359	-63.0497016906738
Alexandrium_catenella	2856421.28635123	4057650.71677585	0.0768678039312363	0.173216849565506	0.0192061010748148	0.375846922397614	38.2244834899902	32.0868072509766	24.2192230224609	14.0052614212036	25.0947208404541	18.7306842803955	13.3069686889648	11.7877521514893	-118.623275756836
Alexandrium_catenella	2867672.35060498	3817880.19458464	0.121116042137146	0.0765513107180595	0.0204420983791351	0.108821071684361	39.894100189209	38.7348785400391	35.9575462341309	3.9365553855896	25.680721282959	20.0302619934082	15.3362150192261	10.3445062637329	-231.605758666992
Alexandrium_catenella	2869406.54457398	4063615.07141692	0.0637523457407951	0.202644824981689	0.0112612675875425	0.428145080804825	37.8034210205078	31.5042114257812	23.330602645874	14.4728183746338	25.1486949920654	18.6138324737549	13.0905237197876	12.0581703186035	-70.7984848022461
Alexandrium_catenella	2888160.75226606	4134927.53371607	0.13096484541893	0.0866740122437477	0.00880007166415453	0.153300926089287	36.0951042175293	28.4427223205566	20.8347358703613	15.2603673934937	26.918212890625	18.4489974975586	10.8766469955444	16.0415649414062	-36.7939376831055
Alexandrium_catenella	2891673.43587722	4054281.08157501	0.0511795319616795	0.100848369300365	0.0163388308137655	0.181572094559669	37.6880073547363	31.5968570709229	23.4355125427246	14.2524967193604	24.8874340057373	18.6576023101807	13.3366441726685	11.5507898330688	-67.0718841552734
Alexandrium_catenella	2913751.2074283	3996404.2754489	0.171153664588928	0.0728501379489899	0.00872260797768831	0.140377372503281	39.912483215332	37.6005744934082	32.5188064575195	7.3936767578125	25.3600807189941	19.2956161499023	14.3405084609985	11.0195732116699	-142.084671020508
Alexandrium_catenella	2916139.93424474	3957887.73597578	0.150232821702957	0.0616364404559135	0.0107265105471015	0.113504327833652	39.8908424377441	38.2160453796387	33.3689079284668	6.52193593978882	25.4296760559082	19.5293064117432	14.7017679214478	10.7279071807861	-94.8972625732422
Alexandrium_catenella	2919243.95905099	3739767.39214298	0.152345791459084	0.147759288549423	0.0257214829325676	0.254591256380081	39.7308006286621	38.8858680725098	36.0132789611816	3.71752190589905	26.5075130462646	20.5270004272461	15.1145734786987	11.3929395675659	-602.948303222656
Alexandrium_catenella	3065955.98134989	4102729.85746246	0.101124040782452	0.0265338514000177	0.00518567301332951	0.03858932107687	32.965747833252	24.8819522857666	19.3521175384521	13.6136293411255	26.509126663208	17.0000324249268	7.07054948806763	19.4385776519775	-12.798924446106
Alexandrium_catenella	3205715.14028949	6032850.34225078	0.16414138674736	0.135923892259598	0.0381137356162071	0.23285074532032	34.9670791625977	34.6944770812988	34.0226287841797	0.944450557231903	11.4578647613525	6.39553070068359	3.53085136413574	7.92701387405396	-360.80810546875
Alexandrium_catenella	3214722.41199404	5984554.17380601	0.125089406967163	0.0424643084406853	0.00467855948954821	0.0853217840194702	34.5276527404785	33.1688117980957	29.0640144348145	5.46363830566406	11.92271900177	5.68957233428955	1.21396446228027	10.7087545394897	-59.4911842346191
Alexandrium_catenella	3238474.15596708	6135361.78881652	0.14863795042038	0.0748149305582047	0.0148757379502058	0.142891630530357	35.1564025878906	34.9436264038086	31.9266014099121	3.22979998588562	8.48110580444336	4.58423709869385	2.41524028778076	6.06586647033691	-343.123260498047
Alexandrium_catenella	3382704.61418296	6173919.42487406	0.133443489670753	0.0671545565128326	0.0198618695139885	0.108892969787121	35.1338577270508	34.6614151000977	30.3105602264404	4.82329607009888	6.92236232757568	2.78086185455322	-0.153530433773994	7.07589340209961	-286.687591552734
Alexandrium_catenella	3459057.04397476	3391211.07055199	0.374644190073013	0.241704121232033	0.0651757270097733	0.442991435527802	39.6409301757812	39.0933265686035	38.2284698486328	1.41246104240417	28.3755836486816	22.4333057403564	16.6707134246826	11.704870223999	-1044.95434570312
Alexandrium_catenella	3470292.32192641	6332604.674855	0.0682742744684219	0.0440534092485905	0.00789094064384699	0.0723590105772018	34.6498107910156	33.9337997436523	32.113109588623	2.53670120239258	-0.455855786800385	-1.65998446941376	-1.94000005722046	1.48414421081543	-3930.2724609375
Alexandrium_catenella	3489721.10938004	5964549.57568971	0.119594559073448	0.0840408280491829	0.0263293869793415	0.128258228302002	34.6821517944336	33.7715187072754	31.2225074768066	3.45964479446411	12.9737548828125	5.8581280708313	1.75762808322906	11.2161264419556	-113.620155334473
Alexandrium_catenella	3500268.69516938	3569578.77996605	0.324044466018677	0.221608683466911	0.0257089026272297	0.431310296058655	39.6381721496582	39.2014312744141	38.7317657470703	0.906407058238983	28.7751865386963	22.0937976837158	16.2219715118408	12.5532159805298	-2452.46508789062
Alexandrium_catenella	3508042.40950814	6276310.38903258	0.0761090666055679	0.0460642538964748	0.00710182636976242	0.0678782612085342	34.7757949829102	33.8378524780273	31.793285369873	2.98250818252563	1.8366094827652	-1.16886627674103	-1.89446115493774	3.73107051849365	-139.575744628906
Alexandrium_catenella	3553541.82309778	6284304.81643009	0.0712191164493561	0.0466905534267426	0.00757550448179245	0.0680329203605652	34.7412605285645	33.8549194335938	32.1180992126465	2.62316465377808	1.67915773391724	-1.24803960323334	-1.94000005722046	3.6191577911377	-166.945465087891
Alexandrium_catenella	3553624.30266964	3382202.62465273	0.407088339328766	0.22246652841568	0.0609041377902031	0.355323880910873	39.6169662475586	39.0778312683105	38.2265357971191	1.39042973518372	28.6981754302979	22.6262798309326	16.642240524292	12.0559358596802	-915.20751953125
Alexandrium_catenella	3554097.90642421	3490782.09551001	0.445760399103165	0.212518364191055	0.0159739870578051	0.375226318836212	39.6297187805176	39.1918411254883	38.7192535400391	0.910464823246002	28.6639614105225	22.462194442749	16.6210231781006	12.0429382324219	-1874.61376953125
Alexandrium_catenella	3604142.68782621	3685684.81094684	0.203617677092552	0.176705747842789	0.030051451176405	0.276105254888535	39.6351585388184	39.2388877868652	38.8162536621094	0.818904161453247	29.6454162597656	22.4246654510498	16.1325130462646	13.5129022598267	-1985.63684082031
Alexandrium_catenella	3630345.2680546	5968447.94575369	0.159349620342255	0.125432908535004	0.01862533390522	0.240651145577431	34.7076263427734	33.9479942321777	31.5665149688721	3.14111042022705	12.4326581954956	5.82906436920166	1.92593634128571	10.5067224502563	-16.4419078826904
Alexandrium_catenella	3650290.55921824	6121028.03247628	0.136794239282608	0.129900544881821	0.0474149435758591	0.194542244076729	35.1446075439453	34.9572944641113	32.5438270568848	2.60078239440918	8.85521984100342	4.51422786712646	2.27366328239441	6.58155679702759	-221.798492431641
Alexandrium_catenella	36810.696633935	5066650.80567482	0.0870433896780014	0.0334587693214417	0.00875598471611738	0.0565287992358208	33.5485191345215	32.8273735046387	32.0035858154297	1.5449321269989	17.7080192565918	11.0363330841064	3.71869373321533	13.9893264770508	-22.4883613586426
Alexandrium_catenella	3710109.88243525	3294946.11120635	0.330207467079163	0.148825541138649	0.0150550911203027	0.280690371990204	39.3384666442871	38.1976356506348	37.0308494567871	2.30761861801147	29.72340965271	23.175874710083	16.1768283843994	13.5465812683105	-17.154842376709
Alexandrium_catenella	372246.719009325	5742882.46906755	0.289343357086182	0.187339261174202	0.0424376577138901	0.315480440855026	35.3387985229492	35.1175537109375	34.3388748168945	0.999922573566437	13.5784873962402	9.36093616485596	6.66234016418457	6.91614675521851	-2073.40063476562
Alexandrium_catenella	3730986.97679185	2996567.86501665	0.0732206255197525	0.0420403480529785	0.0143088139593601	0.0560866482555866	40.4709930419922	39.6115303039551	38.645622253418	1.82537174224854	28.0936126708984	24.0378131866455	19.5356273651123	8.55798435211182	-44.1382484436035
Alexandrium_catenella	3754441.40350528	2958480.96906488	0.068081371486187	0.0456744134426117	0.00551072135567665	0.0792240872979164	39.8291015625	39.0297317504883	38.3658332824707	1.46326744556427	28.6385459899902	24.8317909240723	20.9726486206055	7.66589832305908	-41.3543395996094
Alexandrium_catenella	3761522.50394026	3584882.18393569	0.437949001789093	0.203113928437233	0.0567087419331074	0.381942540407181	39.5903663635254	39.1921157836914	38.7321586608887	0.85820871591568	28.9443035125732	22.3725700378418	16.4893646240234	12.4549379348755	-966.832885742188
Alexandrium_catenella	376289.753319543	5923660.04301378	0.161451578140259	0.128091305494308	0.0222926810383797	0.213567778468132	35.3179092407227	35.1561813354492	34.8999443054199	0.417963922023773	12.2220735549927	7.68025159835815	5.15665864944458	7.06541442871094	-3015.95361328125
Alexandrium_catenella	3763711.56231686	5842683.76188369	0.10202544182539	0.0896971076726913	0.015742190182209	0.159964069724083	30.7029151916504	27.0428276062012	19.5039615631104	11.19895362854	15.5611352920532	4.36302995681763	-1.80000603199005	17.361141204834	-91.2543411254883
Alexandrium_catenella	3778069.34731584	3281429.07901287	0.33350995182991	0.103186398744583	0.0145369600504637	0.192166611552238	39.2498245239258	37.6279602050781	35.4729652404785	3.77686142921448	29.7947654724121	23.2380084991455	16.3989963531494	13.3957691192627	-9.9081506729126
Alexandrium_catenella	3816022.71016584	3604545.59270742	0.333452433347702	0.250969439744949	0.0578163340687752	0.536158680915833	39.5862998962402	39.188835144043	38.6989402770996	0.887359917163849	29.1743469238281	22.4741287231445	16.3829593658447	12.7913875579834	-1567.78942871094
Alexandrium_catenella	3819622.43514207	3527177.20674606	0.465681314468384	0.238048866391182	0.0111903846263885	0.452569246292114	39.5908889770508	39.1307029724121	38.4724922180176	1.11839807033539	29.2633628845215	22.8293132781982	16.6808776855469	12.5824842453003	-2030.76062011719
Alexandrium_catenella	3832497.30678428	5783872.5537024	0.153329700231552	0.0576177164912224	0.0164570361375809	0.105885349214077	28.5077724456787	24.9889469146729	20.6486778259277	7.85909509658813	14.9648580551147	4.38124895095825	-1.77631485462189	16.741174697876	-19.7805137634277
Alexandrium_catenella	3832777.76524293	6352562.80655467	0.0437143631279469	0.0592960938811302	0.00971812475472689	0.120226718485355	34.7045364379883	33.9787254333496	30.958028793335	3.74650621414185	-0.2500059902668	-1.68219614028931	-1.94000005722046	1.68999397754669	-3335.48413085938
Alexandrium_catenella	3861164.38661	3044995.40928224	0.0828373655676842	0.0732286721467972	0.0177240967750549	0.112751305103302	39.6194000244141	38.8387069702148	38.2315292358398	1.3878687620163	28.5390033721924	24.5512542724609	20.9022274017334	7.63677453994751	-1190.39575195312
Alexandrium_catenella	3866023.98190413	5771432.07321585	0.141164317727089	0.0996836945414543	0.0285850744694471	0.182863175868988	28.0909118652344	24.4285736083984	20.0463428497314	8.04456806182861	14.6960821151733	4.38394355773926	-1.77113366127014	16.4672164916992	-14.1862602233887
Alexandrium_catenella	3869340.96385216	3699112.50348218	0.310004562139511	0.249900817871094	0.0556106306612492	0.505651533603668	39.6270599365234	39.1959609985352	38.6886177062988	0.938440680503845	29.7392444610596	22.7219200134277	16.3835201263428	13.3557252883911	-686.398498535156
Alexandrium_catenella	387349.185529215	4982010.74724615	0.266842097043991	0.167573511600494	0.0536748208105564	0.290466248989105	34.4103469848633	31.1925373077393	26.6281280517578	7.78221988677979	19.6530418395996	12.2047185897827	3.672776222229	15.9802656173706	-9.48311805725098
Alexandrium_catenella	3874402.12282389	3720988.30305705	0.260286420583725	0.220308974385262	0.0610400810837746	0.37123104929924	39.6425743103027	39.1875991821289	38.7133369445801	0.929237306118011	29.8182468414307	22.7950382232666	16.4917125701904	13.3265352249146	-442.9921875
Alexandrium_catenella	3879047.10815262	3696145.42062903	0.290039986371994	0.255951166152954	0.0539890378713608	0.516480147838593	39.6244087219238	39.1923980712891	38.6872177124023	0.937191665172577	29.7043418884277	22.7188873291016	16.3563632965088	13.3479795455933	-992.943664550781
Alexandrium_catenella	38838.6965305954	3926062.60250913	0.359113812446594	0.250242054462433	0.0801168605685234	0.430281162261963	37.790699005127	36.7233009338379	36.1687507629395	1.62194979190826	26.860912322998	19.8511199951172	13.5342102050781	13.3267021179199	-618.799133300781
Alexandrium_catenella	3906240.10437268	3749841.4650163	0.139292880892754	0.152203112840652	0.0419350303709507	0.281152576208115	39.6481666564941	39.1336059570312	38.4777336120605	1.1704341173172	29.9098110198975	22.8831729888916	16.4580307006836	13.4517812728882	-118.564735412598
Alexandrium_catenella	3919419.94768438	3493928.08260878	0.373910278081894	0.122405476868153	0.0298801399767399	0.250719666481018	39.6379661560059	38.9841079711914	38.2772789001465	1.36068749427795	29.4531230926514	23.0351829528809	16.6515731811523	12.801549911499	-119.691116333008
Alexandrium_catenella	392840.34309534	5446105.27280405	0.312777280807495	0.169077605009079	0.0467543937265873	0.35608184337616	35.0385246276855	33.7223739624023	30.5954246520996	4.44309902191162	16.596529006958	10.2248001098633	4.63547849655151	11.9610509872437	-217.871398925781
Alexandrium_catenella	3946145.87798554	3577091.81300957	0.303124904632568	0.261932700872421	0.0474939942359924	0.441333830356598	39.6149559020996	39.0835800170898	38.5076637268066	1.10729432106018	29.44260597229	22.8995800018311	16.6375312805176	12.8050737380981	-1684.46154785156
Alexandrium_catenella	3961017.06673199	5777598.6678103	0.0702863782644272	0.0430847443640232	0.0106395250186324	0.0666083097457886	29.2679672241211	26.7192897796631	23.3911304473877	5.87683582305908	14.9313297271729	4.4504919052124	-1.77715253829956	16.7084827423096	-39.7695121765137
Alexandrium_catenella	3986175.97331857	6306540.69656732	0.0514317490160465	0.0625587999820709	0.0149376718327403	0.112449780106544	34.6384086608887	33.5727615356445	31.0503692626953	3.58803987503052	1.00075507164001	-1.50569176673889	-1.94000005722046	2.94075512886047	-2399.15209960938
Alexandrium_catenella	4023438.74972845	5734621.99865721	0.0948686152696609	0.0501567348837852	0.0056731142103672	0.105462804436684	25.9757881164551	22.4764194488525	18.9227867126465	7.05300140380859	14.8168096542358	4.67555046081543	-1.77924287319183	16.5960521697998	-11.5242681503296
Alexandrium_catenella	4036001.90618079	5787754.01135739	0.0752033740282059	0.072348341345787	0.0121549405157566	0.114636085927486	30.0614604949951	28.0274677276611	25.9718227386475	4.08963823318481	15.244457244873	4.59933471679688	-1.78401684761047	17.0284748077393	-126.542343139648
Alexandrium_catenella	4046049.50180461	5758444.35671571	0.0841681137681007	0.0687642097473145	0.0141835045069456	0.134021684527397	28.8050861358643	24.9958152770996	20.1933040618896	8.61178016662598	13.5684728622437	4.03017282485962	-1.78084743022919	15.3493204116821	-11.0158958435059
Alexandrium_catenella	4057341.78380664	5773168.83241176	0.0759334787726402	0.0518102869391441	0.00756111880764365	0.084817610681057	29.5824356079102	26.9727439880371	23.4780616760254	6.10437393188477	14.4975652694702	4.07590532302856	-1.78078389167786	16.2783489227295	-56.3035774230957
Alexandrium_catenella	4067518.35844031	5987064.31696524	0.139623194932938	0.0925866067409515	0.0115935178473592	0.193465873599052	34.879280090332	34.6806755065918	34.2349548339844	0.644326150417328	12.505518913269	5.34464979171753	2.29963898658752	10.2058792114258	-165.492538452148
Alexandrium_catenella	4081112.78868433	5751940.85212866	0.109120108187199	0.0477083623409271	0.00927619636058807	0.0886676609516144	27.4809379577637	23.2349281311035	18.5127277374268	8.96821022033691	13.8775568008423	4.35503530502319	-1.78222167491913	15.6597785949707	-15.314263343811
Alexandrium_catenella	409560.578688055	5020720.46116589	0.229871898889542	0.0982944369316101	0.0185937453061342	0.206467092037201	34.6530609130859	31.8612594604492	28.1830730438232	6.46998834609985	19.0508823394775	12.1014080047607	4.47756433486938	14.5733184814453	-20.1913051605225
Alexandrium_catenella	4102178.78241662	5948876.47044559	0.13460499048233	0.108276166021824	0.0221896544098854	0.186376228928566	34.7503776550293	34.2426986694336	33.1703300476074	1.58004593849182	12.8665237426758	5.51660633087158	1.56402659416199	11.3024978637695	-181.900573730469
Alexandrium_catenella	4102500.93610593	5794852.28892444	0.108626380562782	0.0782082453370094	0.00780653674155474	0.152478620409966	30.4984683990479	28.6731147766113	26.1756935119629	4.32277536392212	14.8879270553589	4.64290857315063	-1.79111194610596	16.6790390014648	-185.323348999023
Alexandrium_catenella	4104436.84067018	5827048.90886428	0.114592149853706	0.0883028656244278	0.0341222211718559	0.128101497888565	31.306604385376	29.1294288635254	25.1698303222656	6.13677406311035	14.3033962249756	4.59526014328003	-1.79829740524292	16.1016941070557	-19.2664070129395
Alexandrium_catenella	4125601.80548116	5955726.51997339	0.100249268114567	0.0728055834770203	0.0135401487350464	0.130089685320854	34.7773971557617	34.4795532226562	33.677173614502	1.1002231836319	12.9959716796875	5.41627168655396	1.59909665584564	11.3968753814697	-188.147323608398
Alexandrium_catenella	4125632.60676765	5777364.83524914	0.0984440892934799	0.0712587833404541	0.0132789118215442	0.102379433810711	30.2737598419189	28.0795936584473	25.4474792480469	4.82628107070923	14.6459379196167	4.33102130889893	-1.78668439388275	16.4326210021973	-60.2266960144043
Alexandrium_catenella	4127070.54863003	5721221.64784974	0.0615468211472034	0.0449157133698463	0.0117665436118841	0.0713181793689728	23.7332706451416	20.1329593658447	15.5151138305664	8.2181568145752	16.1444129943848	5.17059564590454	-1.796719789505	17.9411334991455	-10.117730140686
Alexandrium_catenella	4151965.21646713	6168415.75115677	0.0915535166859627	0.0443818084895611	0.00667122518643737	0.0723113715648651	35.0969924926758	34.6176834106445	31.4760894775391	3.62090277671814	6.52674293518066	1.7960330247879	-1.17798292636871	7.70472526550293	-200.520492553711
Alexandrium_catenella	4221897.24186704	6300734.17114639	0.0808767825365067	0.0893927663564682	0.0187064129859209	0.207614675164223	34.6608772277832	33.7630615234375	31.9661331176758	2.69474530220032	1.35407364368439	-1.4088888168335	-1.94000005722046	3.29407358169556	-617.367980957031
Alexandrium_catenella	434610.090388276	5007362.25756217	0.245201945304871	0.134779751300812	0.0395520105957985	0.233235105872154	34.141975402832	30.6114978790283	26.5729999542236	7.56897497177124	19.4345550537109	12.1034355163574	4.08521842956543	15.3493375778198	-18.2135906219482
Alexandrium_catenella	442788.408604657	5962609.93022444	0.209147095680237	0.250232309103012	0.0736517682671547	0.396636039018631	35.2824440002441	35.1557426452637	34.9486999511719	0.333743721246719	11.2403621673584	7.05185461044312	4.74002170562744	6.50034046173096	-3233.08764648438
Alexandrium_catenella	455031.975080783	5410057.94219654	0.236500978469849	0.156623184680939	0.028457298874855	0.33439913392067	35.1124420166016	33.5344505310059	29.7559375762939	5.35650539398193	16.7495498657227	10.2835388183594	4.99131345748901	11.7582359313965	-179.941986083984
Alexandrium_catenella	461550.498428958	5043991.9103139	0.271819055080414	0.110162697732449	0.0339493192732334	0.201991945505142	34.4443321228027	32.2403755187988	29.4667186737061	4.97761487960815	19.1022129058838	11.9728145599365	4.09073781967163	15.011474609375	-21.518346786499
Alexandrium_catenella	462667.146070311	4988389.23097818	0.248984828591347	0.0662842243909836	0.0167273413389921	0.134705364704132	34.1102104187012	30.4866218566895	26.1809997558594	7.92921209335327	19.5450706481934	12.0681352615356	3.93341994285583	15.6116504669189	-13.9168424606323
Alexandrium_catenella	467689.599585673	5520430.7604869	0.371427893638611	0.128738716244698	0.012746712192893	0.287087947130203	34.9572296142578	33.36962890625	30.6271228790283	4.33010625839233	16.5135078430176	9.97287464141846	3.66533160209656	12.8481760025024	-294.507751464844
Alexandrium_catenella	469724.438499201	5572893.34644213	0.397321909666061	0.269800126552582	0.0650496855378151	0.470856040716171	34.619514465332	33.1430053710938	29.9156131744385	4.7039008140564	16.4570789337158	9.74969959259033	3.70960760116577	12.7474718093872	-383.872863769531
Alexandrium_catenella	475403.900424505	5099682.1270258	0.436672270298004	0.210272938013077	0.068647637963295	0.393195569515228	34.8007583618164	33.9047622680664	32.395679473877	2.40508127212524	18.382287979126	11.7488040924072	3.83077502250671	14.551513671875	-25.3134136199951
Alexandrium_catenella	503354.565686239	5505647.00024875	0.359568774700165	0.236252292990685	0.0287937521934509	0.472721725702286	34.5667762756348	32.8957939147949	29.5772285461426	4.98954820632935	16.8146553039551	10.034553527832	3.47320485115051	13.3414497375488	-268.619720458984
Alexandrium_catenella	590600.043442741	5893045.1945622	0.186561569571495	0.158657401800156	0.0441337376832962	0.241006106138229	35.4314117431641	35.1686515808105	34.7917518615723	0.639659643173218	12.948751449585	8.25529384613037	5.70309066772461	7.24566078186035	-1304.419921875
Alexandrium_catenella	609036.299290461	4065265.13600991	0.275468528270721	0.244547292590141	0.0687231793999672	0.43413919210434	37.9109992980957	37.139217376709	36.5185508728027	1.39244949817657	26.8169250488281	19.5457572937012	13.5278701782227	13.2890539169312	-2868.39697265625
Alexandrium_catenella	628891.581352398	5305272.38307645	0.267054468393326	0.0707415491342545	0.0091826505959034	0.148104161024094	35.0650787353516	34.6337013244629	33.48681640625	1.57825994491577	17.552755355835	10.6350069046021	3.48214840888977	14.0706071853638	-52.5148506164551
Alexandrium_catenella	636016.28694756	5695623.03983561	0.244001016020775	0.270741760730743	0.0458268523216248	0.445190072059631	35.2535705566406	34.5360336303711	32.261058807373	2.99251413345337	14.7108659744263	9.70866584777832	6.06869125366211	8.64217376708984	-601.917297363281
Alexandrium_catenella	695918.376225848	5413039.3066395	0.296623766422272	0.181971251964569	0.0619419850409031	0.29136911034584	34.0592308044434	31.5938091278076	26.8025569915771	7.25667190551758	17.7128067016602	10.1982984542847	2.77588105201721	14.9369249343872	-36.0954055786133
Alexandrium_catenella	708760.147320261	5274251.7364613	0.317232459783554	0.118264302611351	0.0258342698216438	0.261741697788239	34.8392677307129	34.2639274597168	33.4588775634766	1.3803882598877	17.7408771514893	10.9926509857178	2.88819432258606	14.8526830673218	-37.0559577941895
Alexandrium_catenella	742572.85642379	5130489.62888513	0.330572515726089	0.179995745420456	0.06597900390625	0.291574984788895	34.51953125	33.0942077636719	31.6086597442627	2.91087126731873	19.0908870697021	11.3798952102661	2.38667798042297	16.7042102813721	-23.3247470855713
Alexandrium_catenella	800057.342220426	5636304.36827395	0.253838419914246	0.126157566905022	0.0434275642037392	0.197532534599304	34.6094779968262	33.2761650085449	31.0260887145996	3.58338856697083	14.9180850982666	8.85670757293701	3.61673545837402	11.3013496398926	-73.3836669921875
Alexandrium_catenella	803867.174135916	5717958.27041044	0.199709787964821	0.112794294953346	0.0168136693537235	0.234092399477959	35.2026977539062	34.4702224731445	31.9903945922852	3.21230292320251	15.1254854202271	9.60785484313965	5.75159168243408	9.37389278411865	-313.84912109375
Alexandrium_catenella	838497.884016387	5348328.05937383	0.549249768257141	0.272393494844437	0.0404764749109745	0.515326976776123	34.8900032043457	33.6842613220215	30.6384010314941	4.25160312652588	17.5465564727783	10.6059265136719	3.64330434799194	13.9032516479492	-61.4078140258789
Alexandrium_catenella	853838.981538378	5366102.92434975	0.208989769220352	0.164904728531837	0.0233489889651537	0.305498659610748	34.2480659484863	31.6861038208008	26.5807437896729	7.66732120513916	17.9504127502441	10.4740943908691	2.85098433494568	15.0994281768799	-271.304321289062
Alexandrium_catenella	857137.9219983	5750335.79902957	0.17819082736969	0.0813267678022385	0.0265845023095608	0.140844151377678	35.2367630004883	34.613395690918	32.5002593994141	2.73650336265564	15.0002527236938	9.64779853820801	6.78201627731323	8.21823596954346	-228.879119873047
Alexandrium_catenella	863872.26003666	5742353.29858176	0.149467021226883	0.0730574950575829	0.0156570933759212	0.111658819019794	35.1395072937012	34.4924736022949	32.5096740722656	2.62983274459839	15.1432161331177	9.68528842926025	6.68484735488892	8.45836925506592	-239.796463012695
Alexandrium_catenella	871179.40797654	5139701.65861944	0.202427431941032	0.113641910254955	0.0218576025217772	0.195792153477669	34.2403984069824	32.2955055236816	30.0546073913574	4.18579149246216	19.0110282897949	11.274432182312	2.08173704147339	16.9292907714844	-34.8662986755371
Alexandrium_catenella	902902.147316277	5388499.46383078	0.0811515897512436	0.291753947734833	0.00159425858873874	0.617122828960419	33.483341217041	30.2462272644043	24.7128105163574	8.77052974700928	18.5000267028809	10.3988742828369	2.03414034843445	16.4658870697021	-478.160705566406
Alexandrium_catenella	921650.470956247	5381331.33858404	0.102527879178524	0.233228743076324	0.0289231780916452	0.435092121362686	33.6289482116699	30.5091609954834	25.3053874969482	8.323561668396	18.3956890106201	10.4449634552002	2.24212098121643	16.1535682678223	-488.247406005859
Alexandrium_catenella	923953.823923025	5316528.55931092	0.499480068683624	0.0839792713522911	0.00500940205529332	0.190885543823242	34.2079238891602	33.0877075195312	31.6089305877686	2.59899187088013	18.1433296203613	10.542857170105	1.23468577861786	16.9086437225342	-12.0360660552979
Alexandrium_catenella	925756.128917161	4243572.50741532	0.177160695195198	0.16973851621151	0.0435430519282818	0.385137736797333	38.4210891723633	37.8518180847168	37.1288032531738	1.29228508472443	26.3472290039062	18.6855583190918	12.8584089279175	13.4888200759888	-1990.72265625
Alexandrium_catenella	938194.794694034	4164749.88490441	0.110515803098679	0.0375104583799839	0.00842258986085653	0.0682936683297157	38.3930053710938	37.8064422607422	37.0708885192871	1.32211875915527	26.4597434997559	18.7928314208984	12.8150396347046	13.644702911377	-66.5411682128906
Alexandrium_catenella	943418.275637547	5099672.24152344	0.19203545153141	0.0291880276054144	0.00998140405863523	0.0470272712409496	32.6005935668945	30.1824989318848	27.0714836120605	5.52910947799683	19.7417449951172	11.4578809738159	1.81222403049469	17.9295215606689	-4.22721338272095
Alexandrium_catenella	991258.153593779	5380795.76472993	0.243222892284393	0.151032477617264	0.0415667220950127	0.22421483695507	34.0628433227539	31.315601348877	26.0009269714355	8.06191539764404	18.2304592132568	10.5299825668335	2.52538657188416	15.7050724029541	-387.696594238281
