# Supplementary material for: Projecting Future Climate Change-Mediated Impacts in Three Paralytic Shellfish Toxins-Producing Dinoflagellate Species
Source: Biology (Basel). 2022 Sep 29;11(10):1424. doi: 10.3390/biology11101424 (PMC9598431; doi:10.3390/biology11101424)
Supplement: Supplementary file 1 [file biology-11-01424-s001.zip › Backgrounds/Alexandrium_minutum_background.csv]

Species	x	y	CVMax	CVMean	CVMin	CVRange	SalMax	SalMean	SalMin	SalRange	TempMax	TempMean	TempMin	TempRange	Bathy
Alexandrium_minutum	-10015008.3427892	5396385.33192604	0.139166921377182	0.0641532987356186	0.0106566967442632	0.134000226855278	32.8843154907227	31.2892570495605	27.0087203979492	5.87559270858765	10.4231939315796	1.4623349905014	-1.81000602245331	12.2331991195679	-91.5500564575195
Alexandrium_minutum	-10020008.3427892	6311385.33192604	0.0192804038524628	0.0732066109776497	0.013944698497653	0.122834026813507	32.9325103759766	31.9043960571289	30.0167903900146	2.91572117805481	0.186802327632904	-1.58141732215881	-1.87000596523285	2.05680847167969	-342.438049316406
Alexandrium_minutum	-10065008.3427892	6086385.33192604	0.0691386163234711	0.115169197320938	0.0212222579866648	0.275386601686478	32.5108642578125	30.2955284118652	25.9644966125488	6.54636907577515	4.23114156723022	-0.904295682907104	-1.88000595569611	6.1111478805542	-394.368560791016
Alexandrium_minutum	-10070008.3427892	-878614.66807396	0.0972081646323204	0.181123599410057	0.0448388941586018	0.302256464958191	36.0792236328125	35.1465377807617	33.8154602050781	2.26376414299011	27.6745300292969	24.2656936645508	19.9018077850342	7.7727222442627	-4112.84130859375
Alexandrium_minutum	-10115008.3427892	2781385.33192604	1.0456862449646	0.646840631961823	0.0942849069833755	1.09999179840088	36.6448593139648	36.1207695007324	32.706169128418	3.93869233131409	30.5346641540527	26.2766990661621	20.2770080566406	10.2576541900635	-3367.57202148438
Alexandrium_minutum	-10250008.3427892	3106385.33192604	0.119239553809166	0.114600740373135	0.0418746843934059	0.15720309317112	33.0278778076172	30.117301940918	27.6404132843018	5.38746404647827	30.9148597717285	23.6854782104492	14.146559715271	16.7682991027832	-4.39384174346924
Alexandrium_minutum	-10330008.3427892	2026385.33192604	0.136455520987511	0.143244072794914	0.0122242569923401	0.257288455963135	35.9544830322266	33.7273254394531	27.2454986572266	8.70898246765137	29.2889919281006	27.0982627868652	23.6407947540283	5.64819669723511	-13.4615745544434
Alexandrium_minutum	-10505008.3427892	5476385.33192604	0.115958727896214	0.109842881560326	0.0229544751346111	0.18005333840847	33.1800956726074	29.7259559631348	22.7065315246582	10.4735660552979	10.6001291275024	1.93296873569489	-1.83408868312836	12.4342174530029	-59.9751739501953
Alexandrium_minutum	-10510008.3427892	6051385.33192604	0.0779313519597054	0.0547448508441448	0.00942668691277504	0.0921044647693634	32.2961883544922	29.4976425170898	25.2334060668945	7.06278276443481	4.2328929901123	-0.910822570323944	-1.8925895690918	6.1254825592041	-14.8947792053223
Alexandrium_minutum	-10720008.3427892	6041385.33192604	0.218183621764183	0.105243071913719	0.0378193333745003	0.151604354381561	31.4995441436768	28.9465408325195	23.8591556549072	7.64038801193237	4.07180738449097	-0.924391508102417	-1.89766931533813	5.96947717666626	-399.471405029297
Alexandrium_minutum	-10745008.3427892	-5973614.66807396	0.249837517738342	0.159913703799248	0.0344146899878979	0.278046041727066	34.0520324707031	33.333911895752	31.9877948760986	2.06423997879028	0.287150144577026	-1.36352050304413	-1.88382136821747	2.17097139358521	-4233.548828125
Alexandrium_minutum	-11045008.3427892	-5268614.66807396	0.479427307844162	0.283495754003525	0.023948110640049	0.606925904750824	34.2318305969238	34.1213760375977	33.9710655212402	0.26076665520668	8.45070934295654	5.67036867141724	4.34024715423584	4.11046171188354	-4520.22509765625
Alexandrium_minutum	-11080008.3427892	126385.33192604	0.696128249168396	0.670199632644653	0.0706665068864822	1.16295266151428	34.9599075317383	34.2011108398438	33.1571311950684	1.80277895927429	28.335657119751	25.2754821777344	21.5027408599854	6.83291578292847	-3518.2548828125
Alexandrium_minutum	-11205008.3427892	-88614.6680739596	0.66799920797348	0.522648692131042	0.1447933614254	0.814022481441498	35.1493644714355	34.7357444763184	33.6493492126465	1.50001692771912	27.7375869750977	23.6605377197266	18.500846862793	9.23674011230469	-3314.44189453125
Alexandrium_minutum	-11265008.3427892	6001385.33192604	0.0398670770227909	0.0419624298810959	0.00987360812723637	0.100941099226475	32.3179016113281	30.1322174072266	26.7289924621582	5.58890819549561	2.06370687484741	-1.13291907310486	-1.90027916431427	3.96398591995239	-29.7842617034912
Alexandrium_minutum	-12045008.3427892	6326385.33192604	0.0289665665477514	0.0342685654759407	0.0109364716336131	0.0539992526173592	32.7397766113281	31.6298713684082	24.0260601043701	8.71371746063232	-0.543823182582855	-1.65207505226135	-1.94000005722046	1.39617681503296	-2366.4638671875
Alexandrium_minutum	-12065008.3427892	176385.33192604	0.56164014339447	0.733648538589478	0.0196451172232628	1.41878974437714	35.3356132507324	34.4165802001953	33.4558219909668	1.87979078292847	28.5505352020264	25.486743927002	21.9825134277344	6.56802177429199	-3629.34545898438
Alexandrium_minutum	-12085008.3427892	6316385.33192604	0.0385197065770626	0.0321635864675045	0.00217840750701725	0.057949211448431	32.7105903625488	31.5872859954834	24.1566696166992	8.55392360687256	-0.119798645377159	-1.62040138244629	-1.94000005722046	1.82020139694214	-2865.16674804688
Alexandrium_minutum	-12220008.3427892	-4998614.66807396	0.237567976117134	0.161440208554268	0.00905016623437405	0.332849651575089	34.2873382568359	34.200122833252	34.1004409790039	0.186895102262497	9.77115345001221	7.14947414398193	5.65177440643311	4.11937856674194	-3849.75512695312
Alexandrium_minutum	-12320008.3427892	2896385.33192604	0.518227815628052	0.35164088010788	0.0675400495529175	0.619895994663239	35.432804107666	34.5424423217773	33.1223945617676	2.31041073799133	31.24755859375	24.6958618164062	16.3651847839355	14.8823738098145	-1012.64337158203
Alexandrium_minutum	-12365008.3427892	1041385.33192604	0.60605400800705	0.503490746021271	0.0965222343802452	0.778825223445892	34.4117889404297	33.3286437988281	31.965877532959	2.44591188430786	29.349006652832	28.0186920166016	26.240161895752	3.10884594917297	-2477.52612304688
Alexandrium_minutum	-12380008.3427892	-48614.6680739596	0.649867713451385	0.567984282970428	0.239490136504173	0.805753707885742	35.327335357666	34.8835067749023	33.970947265625	1.35638892650604	27.2668514251709	23.9666366577148	19.9013767242432	7.36547422409058	-3904.17553710938
Alexandrium_minutum	-12415008.3427892	6061385.33192604	0.0439980402588844	0.0158018302172422	0.0024722337257117	0.0277925115078688	32.2555465698242	29.7726058959961	26.0283203125	6.2272253036499	1.74162638187408	-1.19711184501648	-1.92000603675842	3.66163229942322	-42.9238700866699
Alexandrium_minutum	-12525008.3427892	-183614.66807396	0.427020639181137	0.518187940120697	0.163814768195152	0.808687508106232	35.4747276306152	35.0082321166992	34.0990791320801	1.37564873695374	27.6832218170166	24.4356365203857	20.1402473449707	7.54297351837158	-4076.62817382812
Alexandrium_minutum	-12855008.3427892	6191385.33192604	0.0399630330502987	0.0412688441574574	0.0072502950206399	0.0733763426542282	33.0851593017578	31.1730842590332	27.7476501464844	5.3375072479248	0.849273800849915	-1.47088027000427	-1.94000005722046	2.78927373886108	-249.287246704102
Alexandrium_minutum	-12900008.3427892	371385.33192604	0.608876585960388	0.504581153392792	0.0254992805421352	1.04247093200684	35.1330909729004	34.428092956543	33.4236106872559	1.70948147773743	29.1313571929932	26.7106246948242	24.4598922729492	4.67146444320679	-4020.42114257812
Alexandrium_minutum	-13200008.3427892	61385.3319260404	0.813584506511688	0.732417583465576	0.179034754633904	1.22463285923004	35.3500862121582	34.835075378418	34.246711730957	1.10337352752686	27.8051681518555	24.7928371429443	21.0634613037109	6.74170637130737	-4064.88916015625
Alexandrium_minutum	-13250008.3427892	5956385.33192604	0.366406708955765	0.185122534632683	0.0146498559042811	0.385369956493378	32.5965690612793	29.7933979034424	24.1389617919922	8.45760822296143	7.83085107803345	0.431596845388412	-1.8957679271698	9.72661876678467	-184.666931152344
Alexandrium_minutum	-13465008.3427892	6031385.33192604	0.0696264579892159	0.0549573376774788	0.00642190873622894	0.101754546165466	32.4823989868164	30.3812923431396	26.9412956237793	5.54110336303711	6.47579860687256	0.124403059482574	-1.85261225700378	8.32841014862061	-16.0050582885742
Alexandrium_minutum	-1370008.3427892	556385.33192604	0.394887566566467	0.225734502077103	0.0283353570848703	0.382521152496338	35.6046371459961	34.533504486084	32.3151817321777	3.28945660591125	30.2689990997314	28.3093338012695	26.2801494598389	3.98884987831116	-4162.76171875
Alexandrium_minutum	-13750008.3427892	4791385.33192604	0.18097648024559	0.186235904693604	0.0611011944711208	0.280887454748154	29.6832103729248	25.6026973724365	19.4132289886475	10.269983291626	18.3146076202393	11.2287006378174	6.27812528610229	12.0364828109741	-65.0236282348633
Alexandrium_minutum	-1375008.3427892	-1408614.66807396	0.0515839867293835	0.121319130063057	0.013491221703589	0.207742422819138	37.0157012939453	36.600700378418	35.556468963623	1.45923328399658	27.2243156433105	24.5375232696533	22.2836112976074	4.94070529937744	-3492.18383789062
Alexandrium_minutum	-13780008.3427892	-5613614.66807396	0.405622094869614	0.320954620838165	0.0646186545491219	0.467823684215546	34.0009117126465	33.747486114502	32.8860931396484	1.11481690406799	3.49667859077454	1.06784343719482	-1.12349045276642	4.62016916275024	-5045.21044921875
Alexandrium_minutum	-13815008.3427892	-2108614.66807396	0.0785147771239281	0.143392145633698	0.0561095774173737	0.201184704899788	36.9075012207031	36.6340560913086	36.083927154541	0.823574125766754	28.1587619781494	25.665340423584	23.551830291748	4.60693025588989	-3769.18286132812
Alexandrium_minutum	-13925008.3427892	4456385.33192604	0.247023969888687	0.206569939851761	0.0097895311191678	0.402684509754181	32.5738830566406	30.684045791626	26.2121143341064	6.36176872253418	17.4986324310303	12.4431505203247	8.58834171295166	8.91029071807861	-1042.55639648438
Alexandrium_minutum	-1395008.3427892	791385.33192604	0.407740443944931	0.290317714214325	0.0260415058583021	0.466762334108353	34.4434242248535	31.4941749572754	27.0732440948486	7.37018060684204	29.7464065551758	27.6788883209229	25.2212734222412	4.52513456344604	-318.14990234375
Alexandrium_minutum	-1405008.3427892	-8614.66807395965	0.517242848873138	0.470657557249069	0.218397244811058	0.636904895305634	36.4086608886719	35.6989898681641	34.7449264526367	1.66373205184937	28.9702930450439	26.0240917205811	22.1458797454834	6.82441329956055	-4299.84033203125
Alexandrium_minutum	-14415008.3427892	176385.33192604	0.547525703907013	0.684248328208923	0.0538100823760033	1.35288238525391	35.4062957763672	34.8692932128906	34.3565826416016	1.04971253871918	28.1108741760254	25.9171485900879	22.4141025543213	5.69677066802979	-4417.44921875
Alexandrium_minutum	-1445008.3427892	5916385.33192604	0.0729161947965622	0.0674407631158829	0.0121883479878306	0.107049614191055	35.1034622192383	34.6676483154297	33.2355117797852	1.8679506778717	8.81972408294678	2.64718198776245	-0.388928771018982	9.20865345001221	-1799.65405273438
Alexandrium_minutum	-14585008.3427892	5201385.33192604	0.21297799050808	0.0953181535005569	0.0188949294388294	0.147360190749168	31.348424911499	28.5640773773193	20.9752769470215	10.3731479644775	15.0030145645142	9.22567749023438	4.74689197540283	10.2561225891113	-165.370223999023
Alexandrium_minutum	-14740008.3427892	6126385.33192604	0.0742885544896126	0.0518645532429218	0.00916873756796122	0.0912614986300468	32.3793296813965	30.4098320007324	26.647403717041	5.73192501068115	1.21529769897461	-1.37811315059662	-1.88957023620605	3.10486745834351	-2880.92333984375
Alexandrium_minutum	-15280008.3427892	311385.33192604	0.60969465970993	0.634549558162689	0.11076183617115	1.14462196826935	35.4683532714844	34.9084243774414	34.3941345214844	1.07421863079071	28.4132785797119	26.739086151123	24.5064487457275	3.90683078765869	-4293.2626953125
Alexandrium_minutum	-15290008.3427892	5416385.33192604	0.148026660084724	0.264751672744751	0.0709986388683319	0.389688819646835	32.1592826843262	31.3971767425537	29.0313491821289	3.12793445587158	14.3680009841919	8.53886699676514	4.11070156097412	10.2572994232178	-110.85693359375
Alexandrium_minutum	-15365008.3427892	-5353614.66807396	0.97785747051239	0.495043307542801	0.0699845403432846	0.917101562023163	34.0276565551758	33.7971115112305	33.4748992919922	0.552758574485779	4.36613035202026	2.02716612815857	-0.388330429792404	4.75446081161499	-3181.07006835938
Alexandrium_minutum	-15520008.3427892	3726385.33192604	0.163229897618294	0.182088404893875	0.0311291161924601	0.329232305288315	34.1716156005859	33.660343170166	33.0851745605469	1.08643925189972	23.5561008453369	18.0114784240723	13.6060743331909	9.950026512146	-5326.619140625
Alexandrium_minutum	-15595008.3427892	4586385.33192604	0.186460822820663	0.120311088860035	0.014865473844111	0.272982329130173	32.8448600769043	32.5368728637695	32.0591659545898	0.785694718360901	17.97705078125	10.955340385437	6.94130373001099	11.0357465744019	-4353.03564453125
Alexandrium_minutum	-15715008.3427892	-5328614.66807396	0.997807800769806	0.53685200214386	0.031381506472826	1.07123386859894	34.0675506591797	33.8073348999023	33.5122756958008	0.555276930332184	4.39963483810425	1.88006234169006	-0.203731954097748	4.60336685180664	-3162.76684570312
Alexandrium_minutum	-1580008.3427892	-1588614.66807396	0.0498318374156952	0.139567971229553	0.0338722728192806	0.256847828626633	37.1390838623047	36.8239288330078	36.0304985046387	1.10858547687531	27.0633525848389	24.117301940918	21.4529800415039	5.61037397384644	-2659.67993164062
Alexandrium_minutum	-15820008.3427892	-5258614.66807396	0.991048812866211	0.546762645244598	0.0825149342417717	1.10152566432953	34.2138748168945	33.9488182067871	33.5937957763672	0.620076656341553	7.33812999725342	4.47607326507568	2.07502460479736	5.26310539245605	-3317.33081054688
Alexandrium_minutum	-15900008.3427892	-5703614.66807396	0.149333655834198	0.101286336779594	0.0248785186558962	0.164924129843712	33.9592628479004	33.4901885986328	32.8625869750977	1.09667420387268	1.27073407173157	-0.905554473400116	-1.92344701290131	3.19418120384216	-4049.90112304688
Alexandrium_minutum	-1610008.3427892	-1183614.66807396	0.103234231472015	0.159549683332443	0.0307835284620523	0.273224025964737	36.8900260925293	36.3029136657715	34.5450248718262	2.3449981212616	27.847146987915	25.482629776001	23.3817119598389	4.46543502807617	-3193.578125
Alexandrium_minutum	-16115008.3427892	-1838614.66807396	0.086457833647728	0.108152970671654	0.0289337374269962	0.203892886638641	36.5337905883789	36.0218391418457	35.3046684265137	1.2291225194931	29.4095840454102	27.5984649658203	25.804443359375	3.60514211654663	-31.2446403503418
Alexandrium_minutum	-16155008.3427892	-5268614.66807396	0.601133763790131	0.350113719701767	0.0384677611291409	0.657971441745758	34.0845718383789	33.7602462768555	33.2420272827148	0.842545986175537	4.72884798049927	1.51621079444885	-0.816004872322083	5.54485368728638	-2579.31860351562
Alexandrium_minutum	-16215008.3427892	-5318614.66807396	0.693141222000122	0.371497064828873	0.039380069822073	0.666254043579102	34.1461563110352	33.7689933776855	33.2474975585938	0.898660480976105	3.01890015602112	0.491343200206757	-1.34995722770691	4.36885738372803	-2944.2548828125
Alexandrium_minutum	-16400008.3427892	991385.33192604	0.690377295017242	0.379326552152634	0.046239085495472	0.65106475353241	35.1296005249023	34.2946510314941	32.8898696899414	2.23972845077515	29.3229942321777	27.1519641876221	25.4352359771729	3.88775849342346	-5207.287109375
Alexandrium_minutum	-16420008.3427892	6121385.33192604	0.0572595596313477	0.0482474826276302	0.00865805055946112	0.0919747576117516	31.7689571380615	28.6637477874756	11.1013536453247	20.6676025390625	2.89363408088684	-1.19695627689362	-1.94000005722046	4.83363389968872	-3756.18505859375
Alexandrium_minutum	-16505008.3427892	5376385.33192604	0.292302429676056	0.311402797698975	0.100724063813686	0.488652735948563	32.7884407043457	32.3956642150879	31.9033260345459	0.885116755962372	14.3404951095581	7.74632787704468	3.12326884269714	11.2172269821167	-2867.62939453125
Alexandrium_minutum	-16930008.3427892	4271385.33192604	0.193943873047829	0.126929193735123	0.0184198431670666	0.280389338731766	33.4743881225586	32.9169578552246	32.1070556640625	1.36733186244965	21.1755523681641	12.8269271850586	8.32556343078613	12.8499898910522	-5037.08056640625
Alexandrium_minutum	-17000008.3427892	4246385.33192604	0.193111792206764	0.118734702467918	0.0287016108632088	0.201573461294174	33.5719299316406	32.9901809692383	32.1023254394531	1.46960389614105	21.6575584411621	13.1342515945435	8.43393325805664	13.2236251831055	-5192.611328125
Alexandrium_minutum	-17030008.3427892	6051385.33192604	0.168843537569046	0.186790317296982	0.0162628889083862	0.443078458309174	32.5759925842285	30.0334186553955	25.9705200195312	6.60547542572021	5.66561317443848	-0.454321354627609	-1.94000005722046	7.60561323165894	-1923.30822753906
Alexandrium_minutum	-17040008.3427892	6141385.33192604	0.0621446445584297	0.0650511607527733	0.0163438860327005	0.127032056450844	31.3358306884766	28.7580757141113	15.7108354568481	15.6249961853027	2.07966303825378	-1.23512351512909	-1.94000005722046	4.01966285705566	-3891.7421875
Alexandrium_minutum	-17110008.3427892	-5478614.66807396	0.510724008083344	0.214654624462128	0.0255800914019346	0.439696997404099	34.1966514587402	33.7163429260254	32.9476051330566	1.24904417991638	2.09000468254089	-0.217928528785706	-1.67861843109131	3.76862287521362	-3048.15869140625
Alexandrium_minutum	-17175008.3427892	4746385.33192604	0.164594039320946	0.106927663087845	0.0175939556211233	0.201170921325684	32.8739242553711	32.577320098877	32.220874786377	0.65304970741272	13.949028968811	8.17883491516113	4.34022569656372	9.60880279541016	-5029.0634765625
Alexandrium_minutum	-17335008.3427892	3931385.33192604	0.163088217377663	0.137303963303566	0.0132560757920146	0.284651726484299	34.1711654663086	33.7057876586914	32.9209136962891	1.25025045871735	24.2562923431396	16.4643383026123	10.8281335830688	13.4281587600708	-5654.88671875
Alexandrium_minutum	-17420008.3427892	31385.3319260404	0.504559099674225	0.562611699104309	0.245154857635498	0.822130441665649	35.5299072265625	35.2626533508301	34.8449287414551	0.684978723526001	28.6502094268799	26.7066192626953	23.8580932617188	4.79211616516113	-3827.60229492188
Alexandrium_minutum	-17495008.3427892	5116385.33192604	0.280005872249603	0.311382532119751	0.0323077775537968	0.719104468822479	32.9197196960449	32.5740585327148	32.2395057678223	0.680216431617737	13.7845878601074	6.79537487030029	2.35392594337463	11.4306612014771	-4735.8623046875
Alexandrium_minutum	-17525008.3427892	6076385.33192604	0.198620572686195	0.214649066329002	0.00873114634305239	0.431361347436905	32.45068359375	30.4489727020264	26.7398662567139	5.71081638336182	5.85009288787842	-0.571595907211304	-1.94000005722046	7.79009294509888	-888.868713378906
Alexandrium_minutum	-17555008.3427892	3416385.33192604	0.206863343715668	0.159260496497154	0.0373488254845142	0.237618401646614	35.2977485656738	34.6969985961914	34.1054878234863	1.19226145744324	26.0925064086914	20.8844776153564	15.2549934387207	10.837513923645	-5861.1630859375
Alexandrium_minutum	-17615008.3427892	4981385.33192604	0.16236113011837	0.0890694037079811	0.0240238178521395	0.167124390602112	32.9773139953613	32.6253852844238	32.2808570861816	0.696457505226135	13.2302808761597	6.74106025695801	3.01376128196716	10.2165193557739	-4809.95263671875
Alexandrium_minutum	-17645008.3427892	5361385.33192604	0.102422304451466	0.0702278763055801	0.0194309372454882	0.0956243872642517	31.8835487365723	30.0031242370605	26.9608097076416	4.92273855209351	12.5171804428101	4.23164033889771	-1.94000005722046	14.4571800231934	-32.8123970031738
Alexandrium_minutum	-17730008.3427892	4966385.33192604	0.116418719291687	0.084040954709053	0.0257351752370596	0.128744468092918	32.9979438781738	32.61083984375	32.2226295471191	0.775314688682556	13.0450735092163	6.6975884437561	2.89095735549927	10.1541166305542	-4521.2314453125
Alexandrium_minutum	-17770008.3427892	-148614.66807396	0.233946263790131	0.478861749172211	0.0234519969671965	1.07553422451019	35.6159973144531	35.3726119995117	35.123405456543	0.492591470479965	29.2485980987549	27.1918354034424	24.2857265472412	4.96287250518799	-5061.2392578125
Alexandrium_minutum	-17840008.3427892	3476385.33192604	0.200773805379868	0.160714909434319	0.0436509400606155	0.255261182785034	35.3127098083496	34.5594291687012	33.7908172607422	1.52189064025879	26.2366485595703	20.4082660675049	14.2690811157227	11.9675674438477	-5760.58056640625
Alexandrium_minutum	-17915008.3427892	-1333614.66807396	0.179595544934273	0.178775370121002	0.0688106641173363	0.213252797722816	36.0428695678711	35.4460525512695	34.6533546447754	1.38951396942139	30.3674011230469	28.7980823516846	27.1203708648682	3.24703073501587	-3138.1884765625
Alexandrium_minutum	-18020008.3427892	-5668614.66807396	0.323384016752243	0.167300716042519	0.0209071226418018	0.30373939871788	34.2795677185059	33.7811851501465	32.6526908874512	1.62688016891479	0.982417166233063	-0.992275059223175	-1.92934834957123	2.91176557540894	-2694.11328125
Alexandrium_minutum	-18115008.3427892	-4388614.66807396	0.157636791467667	0.128071591258049	0.0284636449068785	0.226692840456963	34.757007598877	34.5784683227539	34.294734954834	0.462269693613052	16.4876861572266	12.7061128616333	9.83767509460449	6.65001058578491	-5004.02734375
Alexandrium_minutum	-18120008.3427892	5436385.33192604	0.106887564063072	0.0689255818724632	0.0156420953571796	0.150064721703529	31.6977100372314	28.5225811004639	24.7830371856689	6.91467189788818	12.783896446228	3.58165168762207	-1.94000005722046	14.7238960266113	-20.8228454589844
Alexandrium_minutum	-18130008.3427892	331385.33192604	0.470672190189362	0.488038152456284	0.220300808548927	0.670049548149109	35.4406280517578	35.1391220092773	34.8663749694824	0.574253976345062	29.635124206543	27.639087677002	25.5360717773438	4.0990514755249	-5120.79248046875
Alexandrium_minutum	-18170008.3427892	3941385.33192604	0.245758906006813	0.160830110311508	0.019764170050621	0.281609982252121	34.4917411804199	34.0136451721191	33.1604881286621	1.33125114440918	24.1128215789795	16.2270545959473	10.9466867446899	13.1661357879639	-5515.35595703125
Alexandrium_minutum	-18235008.3427892	5466385.33192604	0.167366772890091	0.096423402428627	0.0119044780731201	0.169061779975891	30.985013961792	28.2981758117676	24.484338760376	6.50067520141602	13.5770902633667	3.72290277481079	-1.94000005722046	15.5170907974243	-17.8768215179443
Alexandrium_minutum	-18325008.3427892	5526385.33192604	0.351483166217804	0.185929745435715	0.0321308076381683	0.310249388217926	30.7312183380127	27.674144744873	24.131233215332	6.59998559951782	13.4281377792358	3.23673248291016	-1.94000005722046	15.3681373596191	-4.60193204879761
Alexandrium_minutum	-18360008.3427892	6181385.33192604	0.0994037464261055	0.0870708450675011	0.00502661010250449	0.216382622718811	32.2485237121582	29.484676361084	23.9545040130615	8.29401874542236	1.56762599945068	-1.31534886360168	-1.94000005722046	3.50762605667114	-483.476409912109
Alexandrium_minutum	-18445008.3427892	5676385.33192604	0.265097230672836	0.125987783074379	0.0490947365760803	0.1862733066082	32.2183647155762	26.9760551452637	19.6244106292725	12.5939559936523	14.0338020324707	2.93908190727234	-1.90901529788971	15.942816734314	-21.0316753387451
Alexandrium_minutum	-1850008.3427892	-1873614.66807396	0.0641887485980988	0.117926672101021	0.0122704664245248	0.217225134372711	37.3959083557129	36.9173927307129	36.496955871582	0.898951530456543	27.1726531982422	23.8759613037109	21.2188301086426	5.95382452011108	-3426.38696289062
Alexandrium_minutum	-18625008.3427892	4986385.33192604	0.457126170396805	0.311936169862747	0.0325663946568966	0.696485877037048	32.8653297424316	32.4903869628906	32.0661659240723	0.799163281917572	12.1754484176636	6.35964584350586	2.15407180786133	10.0213766098022	-5936.1357421875
Alexandrium_minutum	-18645008.3427892	5011385.33192604	0.568513751029968	0.320073366165161	0.0255683120340109	0.608636796474457	32.841609954834	32.4592742919922	32.052360534668	0.789249002933502	12.3739061355591	6.3738489151001	2.17824411392212	10.1956624984741	-5553.0390625
Alexandrium_minutum	-18665008.3427892	4616385.33192604	0.186227187514305	0.119133308529854	0.0315709449350834	0.224052920937538	33.1867141723633	32.7349166870117	32.0378379821777	1.14887583255768	14.8795461654663	8.32556819915771	4.62923431396484	10.2503118515015	-5458.947265625
Alexandrium_minutum	-18910008.3427892	971385.33192604	0.378310829401016	0.324025213718414	0.101011134684086	0.429717153310776	35.1126403808594	34.3476791381836	33.3395080566406	1.77313184738159	29.4860172271729	27.8802623748779	26.7898654937744	2.69615244865417	-5305.15234375
Alexandrium_minutum	-1895008.3427892	1831385.33192604	0.241527944803238	0.241593316197395	0.0686297118663788	0.405813336372375	36.075798034668	35.1700706481934	31.1515426635742	4.92425394058228	29.3167896270752	23.6758422851562	17.7390785217285	11.5777101516724	-1326.01879882812
Alexandrium_minutum	-19275008.3427892	-2143614.66807396	0.25758495926857	0.297410905361176	0.0673601627349854	0.483750134706497	35.8821144104004	35.2055168151855	34.4452476501465	1.4368656873703	29.07497215271	26.6586971282959	23.9187202453613	5.15625238418579	-7824.80615234375
Alexandrium_minutum	-1940008.3427892	-1733614.66807396	0.0454532876610756	0.114502422511578	0.00806145835667849	0.211712554097176	37.3110084533691	36.982536315918	36.0891799926758	1.22182810306549	27.2173137664795	24.2348346710205	21.5380897521973	5.67922496795654	-3948.1142578125
Alexandrium_minutum	-19430008.3427892	4486385.33192604	0.168487161397934	0.131148159503937	0.0161260068416595	0.268605142831802	33.5215110778809	32.8995971679688	31.6079540252686	1.91355729103088	16.4450531005859	9.48943901062012	5.7135214805603	10.7315320968628	-5837.3427734375
Alexandrium_minutum	-19435008.3427892	6026385.33192604	0.333918809890747	0.191330626606941	0.0309444461017847	0.346986770629883	33.16162109375	31.7790050506592	27.8134689331055	5.34815216064453	10.6610593795776	0.277690500020981	-1.94000005722046	12.6010599136353	-73.0918045043945
Alexandrium_minutum	-19465008.3427892	5291385.33192604	0.211171939969063	0.201094076037407	0.049797285348177	0.344777345657349	33.2798500061035	32.8574142456055	32.4089622497559	0.87088680267334	10.8708763122559	5.11967611312866	1.79123306274414	9.07964324951172	-3458.90625
Alexandrium_minutum	-1950008.3427892	-5843614.66807396	0.0676271468400955	0.0406588315963745	0.0122772697359324	0.0561104416847229	34.5495986938477	34.163516998291	32.6363372802734	1.91325891017914	0.312265038490295	-1.47093737125397	-1.82632648944855	2.138592004776	-4906.18310546875
Alexandrium_minutum	-19580008.3427892	4956385.33192604	0.101590067148209	0.268807768821716	0.0841215699911118	0.429733693599701	32.8785667419434	32.5327529907227	32.139892578125	0.738676011562347	10.9085702896118	6.03665733337402	2.81915044784546	8.0894193649292	-4245.28857421875
Alexandrium_minutum	-1960008.3427892	1451385.33192604	0.237588346004486	0.198765233159065	0.0234367121011019	0.324870020151138	35.8764228820801	34.8210754394531	32.1572341918945	3.71919059753418	29.3369731903076	25.1225986480713	18.3490390777588	10.9879331588745	-547.282165527344
Alexandrium_minutum	-19635008.3427892	-3213614.66807396	0.286112904548645	0.282182782888412	0.00315576954744756	0.498253494501114	36.1010665893555	35.6550636291504	35.3117294311523	0.789338409900665	25.1568775177002	20.7171993255615	17.4189052581787	7.73797225952148	-7332.1435546875
Alexandrium_minutum	-19910008.3427892	6301385.33192604	0.0685539841651917	0.0421896055340767	0.00782479718327522	0.0794780850410461	32.5985221862793	30.965705871582	25.4643154144287	7.13420677185059	-0.823184430599213	-1.65284931659698	-1.94000005722046	1.1168155670166	-2196.38549804688
Alexandrium_minutum	-19930008.3427892	991385.33192604	0.342110723257065	0.286349952220917	0.0950891450047493	0.411546438932419	34.9945640563965	34.3058547973633	33.426944732666	1.5676201581955	29.358757019043	28.1440811157227	27.3457164764404	2.01304054260254	-6012.09033203125
Alexandrium_minutum	-19935008.3427892	4261385.33192604	0.287079691886902	0.180536687374115	0.00263050966896117	0.350350141525269	34.2240104675293	33.670108795166	32.8372344970703	1.38677597045898	20.6671371459961	12.3835897445679	7.53910207748413	13.1280355453491	-5687.19287109375
Alexandrium_minutum	-19960008.3427892	4431385.33192604	0.203735917806625	0.173668369650841	0.0366833545267582	0.377482920885086	33.7127571105957	33.0995292663574	32.5204048156738	1.19235181808472	17.2372169494629	9.93880558013916	5.8827805519104	11.3544368743896	-5722.974609375
Alexandrium_minutum	-20000008.3427892	5721385.33192604	0.0776241794228554	0.097279965877533	0.0196783281862736	0.162184581160545	32.9724578857422	32.105827331543	28.5602684020996	4.41218948364258	11.0710172653198	2.42016792297363	-1.92052161693573	12.9915390014648	-64.5040512084961
Alexandrium_minutum	-2295008.3427892	-4658614.66807396	0.56299102306366	0.343812942504883	0.0343953296542168	0.610927879810333	34.3004760742188	33.9806632995605	33.7369270324707	0.563552856445312	9.90216064453125	6.90154266357422	3.71720600128174	6.1849536895752	-4148.13134765625
Alexandrium_minutum	-2355008.3427892	1896385.33192604	0.0754868388175964	0.16066212952137	0.0360911525785923	0.266379356384277	36.7271194458008	36.1251449584961	34.8633804321289	1.86373865604401	28.0935802459717	23.8921184539795	19.9065742492676	8.18700790405273	-3384.69213867188
Alexandrium_minutum	-2510008.3427892	5011385.33192604	0.546590685844421	0.345257759094238	0.105393469333649	0.519903481006622	35.6097984313965	35.3327865600586	34.9727401733398	0.637056469917297	16.1476154327393	12.2978115081787	8.69758319854736	7.45003271102905	-3229.1103515625
Alexandrium_minutum	-255008.342789199	6116385.33192604	0.104799643158913	0.0540872253477573	0.00938158109784126	0.0818786397576332	34.949146270752	34.4340057373047	31.9141540527344	3.03499150276184	6.58011198043823	1.57922434806824	-1.20193827152252	7.78204965591431	-3531.91430664062
Alexandrium_minutum	-2675008.3427892	-2018614.66807396	0.0550790317356586	0.1076954677701	0.0320827253162861	0.169225066900253	37.543758392334	37.2213516235352	36.8399047851562	0.703852891921997	28.2622051239014	24.9205207824707	22.0993556976318	6.16284942626953	-5415.3203125
Alexandrium_minutum	-3110008.3427892	611385.33192604	0.633240044116974	0.411815673112869	0.111870422959328	0.806930601596832	36.2810821533203	35.0674018859863	32.3502960205078	3.93078565597534	29.1410598754883	27.7907562255859	25.786714553833	3.35434699058533	-4128.044921875
Alexandrium_minutum	-3295008.3427892	-4203614.66807396	0.622236430644989	0.391618490219116	0.082171618938446	0.617925226688385	35.5218620300293	34.8834342956543	34.3570899963379	1.16477179527283	18.6744213104248	13.8293113708496	10.262523651123	8.41189861297607	-4432.3525390625
Alexandrium_minutum	-3460008.3427892	3446385.33192604	0.32416245341301	0.303210765123367	0.0389499478042126	0.479034125804901	37.2040367126465	36.7341232299805	36.1604881286621	1.04354906082153	26.4018440246582	21.9421081542969	18.0801773071289	8.32166767120361	-3577.33764648438
Alexandrium_minutum	-3480008.3427892	4231385.33192604	0.367308467626572	0.270283550024033	0.0886628776788712	0.45184513926506	36.3499298095703	36.0227241516113	35.6434707641602	0.706461668014526	23.3731117248535	17.8449401855469	13.985426902771	9.3876838684082	-2799.80126953125
Alexandrium_minutum	-3540008.3427892	-2123614.66807396	0.0885184779763222	0.154712527990341	0.0376819781959057	0.226903855800629	37.8838195800781	37.4019508361816	36.9847145080566	0.899103283882141	29.139591217041	25.9048538208008	23.3383960723877	5.801194190979	-4145.35400390625
Alexandrium_minutum	-3580008.3427892	-4818614.66807396	0.817182123661041	0.468929350376129	0.14968766272068	0.75920170545578	34.1861724853516	33.907901763916	33.6039695739746	0.582204103469849	9.03927612304688	5.29393529891968	2.81618523597717	6.22309112548828	-5123.7509765625
Alexandrium_minutum	-3835008.3427892	-4723614.66807396	0.866835355758667	0.53519880771637	0.118741020560265	0.886598825454712	34.3551788330078	34.0131072998047	33.649600982666	0.70557713508606	11.3805446624756	6.71258449554443	3.46117305755615	7.91937160491943	-5276.06787109375
Alexandrium_minutum	-3850008.3427892	-5203614.66807396	0.181607007980347	0.0808593407273293	0.0085776736959815	0.170397773385048	34.0039024353027	33.7891159057617	33.5503387451172	0.453563332557678	3.77167892456055	1.28694951534271	-0.608094811439514	4.37977457046509	-96.6742630004883
Alexandrium_minutum	-3855008.3427892	-1073614.66807396	0.369102835655212	0.219382256269455	0.0761405304074287	0.307137846946716	37.2942390441895	36.8015632629395	35.861572265625	1.43266665935516	29.1880187988281	27.4323806762695	25.8046779632568	3.38333964347839	-3763.12060546875
Alexandrium_minutum	-3915008.3427892	711385.33192604	0.769008874893188	0.573151588439941	0.155286118388176	1.09279119968414	36.5102729797363	35.3332939147949	31.8150272369385	4.69524335861206	29.2503986358643	27.7142009735107	25.9521636962891	3.29823422431946	-3731.21948242188
Alexandrium_minutum	-395008.342789199	4426385.33192604	0.116192854940891	0.132568180561066	0.0159965287894011	0.219387978315353	35.8833961486816	35.5403289794922	34.7286033630371	1.15479218959808	22.1665477752686	16.5777130126953	11.8523902893066	10.3141565322876	-3240.9169921875
Alexandrium_minutum	-4015008.3427892	3786385.33192604	0.307141274213791	0.230525955557823	0.0209971442818642	0.397136569023132	36.864860534668	36.3935966491699	35.9936714172363	0.871192455291748	26.2368621826172	20.7682952880859	16.3212490081787	9.91561412811279	-2800.61596679688
Alexandrium_minutum	-4065008.3427892	-1803614.66807396	0.156288743019104	0.198634043335915	0.043252844363451	0.28805735707283	37.7246932983398	37.3668937683105	36.7851257324219	0.939567983150482	29.1212139129639	26.782564163208	24.7083015441895	4.41291093826294	-3342.12280273438
Alexandrium_minutum	-4070008.3427892	-4738614.66807396	0.986077785491943	0.558707356452942	0.111707903444767	0.975066006183624	34.4649658203125	34.1306533813477	33.742561340332	0.722404599189758	11.2827444076538	7.76424121856689	4.44726228713989	6.83548212051392	-5521.7373046875
Alexandrium_minutum	-4105008.3427892	2486385.33192604	0.14158783853054	0.161477819085121	0.0399028956890106	0.258613586425781	37.8281059265137	37.2673721313477	35.1161117553711	2.71199345588684	27.3017768859863	24.8253231048584	22.5888576507568	4.71291971206665	-5992.23046875
Alexandrium_minutum	-4135008.3427892	-4643614.66807396	0.575486779212952	0.308734387159348	0.0789200216531754	0.545235931873322	34.6675758361816	34.3448257446289	33.9159507751465	0.751624166965485	13.5757293701172	9.56751251220703	6.61491298675537	6.9608154296875	-5852.71630859375
Alexandrium_minutum	-4305008.3427892	-318614.66807396	0.68349152803421	0.954201757907867	0.493978947401047	0.907752871513367	36.5206871032715	36.123722076416	34.6479797363281	1.87270522117615	29.3819942474365	27.7163562774658	26.1606903076172	3.22130465507507	-1462.16296386719
Alexandrium_minutum	-4335008.3427892	4326385.33192604	0.559696853160858	0.380727380514145	0.0780753791332245	0.651767730712891	36.3491516113281	35.7973937988281	34.782341003418	1.56681168079376	23.299186706543	17.6846485137939	14.1373538970947	9.16183280944824	-4418.4130859375
Alexandrium_minutum	-4415008.3427892	-6153614.66807396	0.0474373251199722	0.0337713956832886	0.000964446400757879	0.0582589395344257	34.5437202453613	34.1279792785645	32.558952331543	1.98477113246918	-1.11919975280762	-1.78275179862976	-1.9085865020752	0.78938615322113	-374.379760742188
Alexandrium_minutum	-4425008.3427892	616385.33192604	1.0705908536911	0.711144626140594	0.189911410212517	1.04677224159241	36.2670555114746	35.554370880127	33.9975128173828	2.26954317092896	29.6612510681152	27.8310508728027	26.3163719177246	3.34487843513489	-4572.13671875
Alexandrium_minutum	-445008.342789199	6226385.33192604	0.0589013025164604	0.251158773899078	0.0539934188127518	0.396793186664581	34.8166694641113	33.2871170043945	30.2573299407959	4.55934000015259	1.58063447475433	-0.682715773582458	-1.89573085308075	3.47636580467224	-2327.15600585938
Alexandrium_minutum	-4500008.3427892	111385.33192604	0.533500730991364	0.600644767284393	0.246728613972664	0.760108232498169	36.3667602539062	35.9483985900879	35.3283386230469	1.03841912746429	28.831563949585	27.7205486297607	26.9640254974365	1.86753857135773	-4553.2294921875
Alexandrium_minutum	-4530008.3427892	4336385.33192604	0.732170879840851	0.530037581920624	0.0855168923735619	0.946742653846741	36.311164855957	35.7244644165039	34.2160263061523	2.09514141082764	23.3574867248535	17.8026447296143	13.3760528564453	9.9814338684082	-4785.1474609375
Alexandrium_minutum	-4550008.3427892	5346385.33192604	0.139092117547989	0.116102494299412	0.0194565616548061	0.225881174206734	34.8904876708984	34.6870384216309	34.3748321533203	0.515657186508179	10.8496828079224	6.24896955490112	3.2818455696106	7.56783676147461	-3021.61083984375
Alexandrium_minutum	-4565008.3427892	2311385.33192604	0.254668593406677	0.194257497787476	0.0513244234025478	0.28840833902359	37.7233085632324	37.0140228271484	35.2211380004883	2.50216937065125	27.7458629608154	25.5409336090088	23.2369556427002	4.50890827178955	-4425.8310546875
Alexandrium_minutum	-4645008.3427892	4626385.33192604	0.863286256790161	0.532845556735992	0.173853695392609	0.852168142795563	35.6763229370117	34.5697898864746	33.283576965332	2.39274740219116	19.2136535644531	13.5648536682129	8.79676055908203	10.4168930053711	-4151.0888671875
Alexandrium_minutum	-4660008.3427892	546385.33192604	1.23568570613861	0.76372092962265	0.175039798021317	1.29579448699951	36.2849655151367	35.6812744140625	34.0741004943848	2.21086359024048	29.479887008667	27.8552074432373	26.4740791320801	3.0058069229126	-4754.10986328125
Alexandrium_minutum	-4760008.3427892	111385.33192604	0.360323011875153	0.579028069972992	0.0710152164101601	1.07330322265625	36.4598960876465	36.0116996765137	35.1579513549805	1.30194175243378	28.9954242706299	27.7542552947998	26.9686641693115	2.02676105499268	-4215.0810546875
Alexandrium_minutum	-4870008.3427892	2346385.33192604	0.265142947435379	0.189952224493027	0.0545261949300766	0.267074137926102	37.7758598327637	37.1045761108398	35.6750259399414	2.10083389282227	28.077579498291	25.7774238586426	23.5714416503906	4.50613784790039	-3571.80029296875
Alexandrium_minutum	-4885008.3427892	4506385.33192604	0.917567193508148	0.514546811580658	0.116592518985271	0.90044230222702	35.9555015563965	34.9956207275391	33.2593116760254	2.69618892669678	21.7436847686768	15.4345674514771	9.27319526672363	12.4704885482788	-4721.42724609375
Alexandrium_minutum	-4985008.3427892	6385.33192604035	0.878837287425995	0.584139049053192	0.273706823587418	0.627988696098328	36.4315185546875	36.0774307250977	31.6743717193604	4.75714588165283	29.2530269622803	27.7971801757812	26.7406959533691	2.51233148574829	-57.3628120422363
Alexandrium_minutum	-5000008.3427892	5486385.33192604	0.11676649004221	0.360312968492508	0.168752819299698	0.393219619989395	34.8447113037109	33.3612060546875	30.4137992858887	4.43091058731079	6.09184217453003	1.67152738571167	-1.09440386295319	7.18624544143677	-141.918869018555
Alexandrium_minutum	-5020008.3427892	-58614.6680739596	0.371627390384674	0.38194015622139	0.155393987894058	0.418397188186646	36.5125999450684	36.0014305114746	28.8839206695557	7.62868022918701	29.3788108825684	28.0239181518555	26.932243347168	2.44656729698181	-44.0210380554199
Alexandrium_minutum	-5085008.3427892	2496385.33192604	0.203560650348663	0.193241938948631	0.0435426458716393	0.316591650247574	37.669490814209	37.2218360900879	36.1861686706543	1.48332381248474	28.1946105957031	25.7412662506104	23.3189392089844	4.87566947937012	-3576.01928710938
Alexandrium_minutum	-5090008.3427892	2746385.33192604	0.208005249500275	0.176563948392868	0.0202676989138126	0.317743897438049	37.6995315551758	37.2825241088867	36.664421081543	1.03511273860931	28.4544830322266	25.2129020690918	22.4032306671143	6.05125284194946	-3070.0849609375
Alexandrium_minutum	-5135008.3427892	5331385.33192604	0.15999248623848	0.108145952224731	0.0334995090961456	0.166599556803703	34.9179954528809	34.6351432800293	34.2689399719238	0.649056434631348	10.7236976623535	5.52133560180664	2.83427476882935	7.88942384719849	-3469.2822265625
Alexandrium_minutum	-5180008.3427892	-5713614.66807396	0.127884402871132	0.0774906799197197	0.0124693308025599	0.156997159123421	34.517333984375	33.9108238220215	32.5300750732422	1.98726081848145	0.0885050222277641	-1.59780538082123	-1.9223997592926	2.01090550422668	-4278.57763671875
Alexandrium_minutum	-525008.342789199	5886385.33192604	0.235330536961555	0.127808526158333	0.0293691325932741	0.242554038763046	35.2531204223633	35.0241851806641	34.6989517211914	0.554169952869415	11.1137962341309	6.1686897277832	3.06917214393616	8.0446252822876	-3624.12133789062
Alexandrium_minutum	-5275008.3427892	-2828614.66807396	0.0974741578102112	0.151114910840988	0.0605202279984951	0.171534061431885	36.7421493530273	36.2155647277832	34.630184173584	2.11196398735046	28.0058155059814	22.7501049041748	17.9726161956787	10.0331983566284	-101.581596374512
Alexandrium_minutum	-5285008.3427892	-23614.6680739596	0.176513120532036	0.259956032037735	0.0247762724757195	0.474760323762894	36.4842796325684	32.7521934509277	11.7475986480713	24.7366828918457	29.5056610107422	28.3583793640137	27.4928779602051	2.01278328895569	-23.1032886505127
Alexandrium_minutum	-5285008.3427892	3931385.33192604	0.769143581390381	0.624238312244415	0.179989665746689	0.912829458713531	36.6105651855469	36.1979942321777	35.103572845459	1.50699293613434	26.7143650054932	21.1018810272217	16.6672687530518	10.0470962524414	-5304.28173828125
Alexandrium_minutum	-5305008.3427892	251385.33192604	1.28657567501068	0.933355569839478	0.317639589309692	1.1869124174118	36.0359535217285	34.9452056884766	30.878454208374	5.1574969291687	29.3143291473389	27.739709854126	26.933614730835	2.38071537017822	-71.7167587280273
Alexandrium_minutum	-5370008.3427892	-5283614.66807396	0.819536805152893	0.403144240379333	0.12641729414463	0.717873275279999	33.9981689453125	33.7775497436523	33.4637222290039	0.534447133541107	5.35138320922852	1.94330215454102	-0.68964809179306	6.04103183746338	-3516.97509765625
Alexandrium_minutum	-5380008.3427892	386385.33192604	1.3276207447052	1.05314469337463	0.322460740804672	1.46424520015717	36.3820419311523	35.7642974853516	33.6179885864258	2.76405334472656	29.3019790649414	27.8493423461914	26.8875198364258	2.41445994377136	-733.86328125
Alexandrium_minutum	-5380008.3427892	996385.33192604	0.578753411769867	0.331909447908401	0.111712597310543	0.457302093505859	36.5282173156738	34.7363128662109	30.0559844970703	6.47223329544067	29.9859600067139	27.8824443817139	25.5518360137939	4.43412303924561	-4648.5634765625
Alexandrium_minutum	-5395008.3427892	4851385.33192604	0.0994693487882614	0.13795217871666	0.0201512686908245	0.270328938961029	34.8038711547852	34.18408203125	32.6469917297363	2.15687966346741	13.8775014877319	6.62474822998047	1.9517502784729	11.9257507324219	-2241.46630859375
Alexandrium_minutum	-5425008.3427892	61385.3319260404	0.309460312128067	0.16947266459465	0.0167109631001949	0.304705739021301	34.052433013916	26.3323097229004	4.85550165176392	29.1969299316406	29.3299179077148	28.3129386901855	27.042459487915	2.28745913505554	-6.5043625831604
Alexandrium_minutum	-5455008.3427892	2606385.33192604	0.201267823576927	0.18047784268856	0.0302352178841829	0.286419451236725	37.7292137145996	37.1869812011719	36.4153900146484	1.31382179260254	28.5257472991943	25.795783996582	23.1308212280273	5.39492559432983	-4947.611328125
Alexandrium_minutum	-5470008.3427892	3936385.33192604	0.769354999065399	0.567497968673706	0.130810961127281	0.917301535606384	36.596794128418	36.2646560668945	35.6062927246094	0.99050110578537	26.9596652984619	21.4121208190918	17.2532768249512	9.70638847351074	-5382.7998046875
Alexandrium_minutum	-5500008.3427892	746385.33192604	0.934611737728119	0.630325734615326	0.134308815002441	1.02494311332703	36.3616714477539	35.2607803344727	31.4124927520752	4.94917869567871	29.6995849609375	28.076566696167	26.5406799316406	3.15890598297119	-3998.62036132812
Alexandrium_minutum	-5545008.3427892	461385.33192604	1.079021692276	0.846993446350098	0.227258622646332	1.205561876297	35.8108711242676	32.9933547973633	24.8039035797119	11.0069665908813	29.3660354614258	28.1125907897949	26.8579158782959	2.5081205368042	-123.962577819824
Alexandrium_minutum	-5585008.3427892	281385.33192604	0.397152215242386	0.180479153990746	0.0322205573320389	0.284065246582031	28.6724662780762	19.1647548675537	2.80976915359497	25.8626976013184	29.4105205535889	28.2600231170654	26.880428314209	2.53009343147278	-8.58901309967041
Alexandrium_minutum	-5590008.3427892	351385.33192604	0.665469169616699	0.426055550575256	0.112562760710716	0.639665484428406	31.3909969329834	22.5540943145752	7.95359516143799	23.4374008178711	29.3576679229736	28.1963691711426	26.9372119903564	2.42045640945435	-13.4026193618774
Alexandrium_minutum	-5605008.3427892	-3308614.66807396	0.382006794214249	0.298832803964615	0.103824965655804	0.426950186491013	36.2646942138672	34.6389427185059	29.717041015625	6.54765367507935	26.637659072876	20.1681270599365	13.7231483459473	12.9145097732544	-102.876358032227
Alexandrium_minutum	-5650008.3427892	521385.33192604	1.3334881067276	0.977791309356689	0.425599426031113	1.12713420391083	34.6658782958984	28.1930847167969	16.5051708221436	18.1607093811035	29.5280113220215	28.2797718048096	26.7573623657227	2.77064824104309	-71.1342849731445
Alexandrium_minutum	-5710008.3427892	916385.33192604	0.979221642017365	0.606702983379364	0.147676423192024	0.958859086036682	36.2708396911621	34.335880279541	27.7979011535645	8.47293758392334	29.9424362182617	28.1171607971191	26.3625679016113	3.57986664772034	-4562.51220703125
Alexandrium_minutum	-5730008.3427892	-3413614.66807396	0.385584056377411	0.230601772665977	0.0246399529278278	0.461488366127014	36.2012062072754	33.7273406982422	29.9444198608398	6.25678634643555	25.495922088623	18.8713188171387	11.4345865249634	14.0613346099854	-48.694580078125
Alexandrium_minutum	-5745008.3427892	4031385.33192604	1.08199858665466	0.806224763393402	0.180177912116051	1.32474279403687	36.5380859375	36.026554107666	34.8442993164062	1.69378817081451	26.5889301300049	20.9772090911865	15.7325735092163	10.8563556671143	-5328.96337890625
Alexandrium_minutum	-5775008.3427892	-3678614.66807396	0.196159362792969	0.368026733398438	0.0175607595592737	0.65790069103241	36.8138275146484	36.1110153198242	33.1249885559082	3.68884110450745	24.9796295166016	20.1659183502197	14.0278482437134	10.9517812728882	-2196.64013671875
Alexandrium_minutum	-5805008.3427892	3361385.33192604	0.349487394094467	0.248792797327042	0.0198748558759689	0.427942365407944	37.0977096557617	36.6669425964355	36.1137466430664	0.983962953090668	28.4864959716797	23.3777179718018	18.5572242736816	9.92927169799805	-5397.87158203125
Alexandrium_minutum	-5820008.3427892	-4178614.66807396	1.13363146781921	0.780196845531464	0.15519954264164	1.33902156352997	36.1081733703613	35.049690246582	33.6199569702148	2.48822045326233	21.453010559082	16.5552291870117	11.7650232315063	9.68798732757568	-5519.14990234375
Alexandrium_minutum	-5820008.3427892	806385.33192604	1.09501612186432	0.726999521255493	0.0397633276879787	1.46030879020691	36.2084999084473	33.4341430664062	27.3711223602295	8.83737564086914	29.8212547302246	28.216724395752	26.4754905700684	3.3457624912262	-2292.08447265625
Alexandrium_minutum	-5835008.3427892	791385.33192604	1.07239234447479	0.742036879062653	0.0705751851201057	1.44307005405426	36.1056823730469	32.9313659667969	27.0439624786377	9.06171894073486	29.83323097229	28.2163887023926	26.5031604766846	3.33007192611694	-1370.98461914062
Alexandrium_minutum	-5875008.3427892	-3978614.66807396	0.888799786567688	0.77150547504425	0.205861508846283	1.25051510334015	36.511962890625	35.4066581726074	32.9866065979004	3.52535772323608	23.0560054779053	18.1952648162842	10.7335538864136	12.322452545166	-4420.64794921875
Alexandrium_minutum	-6040008.3427892	1146385.33192604	0.649731695652008	0.36449059844017	0.0494209416210651	0.59869110584259	36.1937828063965	33.6913375854492	29.3811683654785	6.8126163482666	30.1554660797119	28.1147632598877	26.3910541534424	3.76441097259521	-4500.10693359375
Alexandrium_minutum	-6090008.3427892	-5893614.66807396	0.0930908247828484	0.0402563214302063	0.00874464120715857	0.0687127560377121	34.4967956542969	34.0672836303711	32.6764907836914	1.82030630111694	-1.65614151954651	-1.77000451087952	-1.82024216651917	0.164100706577301	-2098.97973632812
Alexandrium_minutum	-6200008.3427892	-4393614.66807396	0.40209835767746	0.438829332590103	0.12093310803175	0.797194242477417	35.0283355712891	34.2701301574707	33.6098556518555	1.41848230361938	17.9414615631104	12.0187110900879	6.97877168655396	10.9626903533936	-5234.48779296875
Alexandrium_minutum	-6230008.3427892	-3618614.66807396	0.18274499475956	0.0932806208729744	0.0269234795123339	0.136912360787392	25.3413257598877	17.7568893432617	13.7389059066772	11.6024188995361	24.4897537231445	17.2467670440674	9.29984283447266	15.1899108886719	-3
Alexandrium_minutum	-6270008.3427892	5706385.33192604	0.124221786856651	0.129037037491798	0.0430103987455368	0.186864212155342	34.5888862609863	33.6898651123047	32.1257171630859	2.46316909790039	7.8269476890564	2.2347617149353	-1.90219712257385	9.72914409637451	-966.147766113281
Alexandrium_minutum	-6325008.3427892	-3848614.66807396	0.254797995090485	0.17366449534893	0.0716202780604362	0.241065934300423	35.0932731628418	28.4197311401367	21.6858997344971	13.4073753356934	22.1824359893799	15.6068000793457	8.82227897644043	13.3601579666138	-12.1840829849243
Alexandrium_minutum	-6360008.3427892	-4053614.66807396	0.157866165041924	0.0823766738176346	0.0240985490381718	0.116802796721458	34.5328521728516	34.1032333374023	31.3490180969238	3.18383193016052	19.6962642669678	12.613715171814	7.23215484619141	12.4641103744507	-92.7552947998047
Alexandrium_minutum	-6475008.3427892	4461385.33192604	0.0607963837683201	0.0676926076412201	0.011978785507381	0.12459372729063	32.4862899780273	31.3675327301025	29.6740264892578	2.81226491928101	20.0770244598389	8.49762439727783	0.246254324913025	19.8307704925537	-64.2602844238281
Alexandrium_minutum	-6475008.3427892	5386385.33192604	0.155370861291885	0.126113384962082	0.0245018787682056	0.228091210126877	34.8242111206055	34.0892143249512	32.6074638366699	2.21675062179565	9.54877758026123	3.98439693450928	-0.646538019180298	10.1953153610229	-2504.47119140625
Alexandrium_minutum	-6510008.3427892	-4288614.66807396	0.589570760726929	0.477224081754684	0.311193019151688	0.346677035093307	34.2473258972168	34.0668754577637	33.8047637939453	0.442562580108643	15.3090219497681	9.32366943359375	5.66893625259399	9.64008617401123	-542.820617675781
Alexandrium_minutum	-6620008.3427892	3731385.33192604	0.636974930763245	0.536564350128174	0.0213756673038006	0.910313546657562	36.7603721618652	36.4036598205566	35.6703033447266	1.09007167816162	27.8037586212158	22.4425716400146	17.9983901977539	9.80536842346191	-4964.96044921875
Alexandrium_minutum	-6620008.3427892	4326385.33192604	0.391766488552094	0.227428570389748	0.0594181604683399	0.381728947162628	34.96484375	32.6651191711426	30.9811420440674	3.98369956016541	22.3703880310059	12.2988214492798	3.29614567756653	19.0742416381836	-3478.3291015625
Alexandrium_minutum	-6665008.3427892	5256385.33192604	0.280225962400436	0.202855929732323	0.0347900725901127	0.384350895881653	33.0000076293945	31.0957126617432	28.7827949523926	4.21721410751343	9.80041694641113	1.71515476703644	-1.79664385318756	11.5970602035522	-34.1847648620605
Alexandrium_minutum	-6705008.3427892	5891385.33192604	0.177847310900688	0.156373709440231	0.0447179563343525	0.321377545595169	33.4546508789062	32.1478500366211	29.5265522003174	3.92809844017029	5.47369146347046	-0.0701015964150429	-1.85986733436584	7.33355903625488	-1526.76477050781
Alexandrium_minutum	-6840008.3427892	4721385.33192604	0.167314767837524	0.100710868835449	0.0164528973400593	0.197197571396828	31.1181926727295	28.8645896911621	25.7704372406006	5.34775495529175	19.1963272094727	6.87342643737793	-1.35378623008728	20.5501136779785	-67.6666793823242
Alexandrium_minutum	-6850008.3427892	1836385.33192604	0.253928929567337	0.260113298892975	0.0776889845728874	0.335770785808563	36.8426322937012	34.9646415710449	33.0522308349609	3.79040217399597	29.6191692352295	27.7397575378418	25.6383228302002	3.98084616661072	-956.547485351562
Alexandrium_minutum	-690008.342789199	151385.33192604	0.666452884674072	0.512464463710785	0.273768931627274	0.574244499206543	36.0685272216797	34.9793891906738	33.8651466369629	2.20338034629822	29.9035797119141	27.4303379058838	24.7893009185791	5.1142783164978	-5195.73876953125
Alexandrium_minutum	-7145008.3427892	4221385.33192604	0.48257315158844	0.399709016084671	0.0548888370394707	0.88846343755722	35.773323059082	33.1127967834473	30.6297283172607	5.14359474182129	23.0858821868896	14.087308883667	4.51075744628906	18.5751247406006	-2960.421875
Alexandrium_minutum	-7160008.3427892	4846385.33192604	0.1661017537117	0.169640019536018	0.0232316013425589	0.315784305334091	31.0337600708008	25.762056350708	18.6645336151123	12.3692264556885	17.1559238433838	5.84104061126709	-1.36269950866699	18.5186233520508	-46.2591285705566
Alexandrium_minutum	-7180008.3427892	4601385.33192604	0.203731283545494	0.107019007205963	0.0345972031354904	0.184265688061714	28.7890472412109	26.6602420806885	24.1547203063965	4.63432645797729	20.1640338897705	8.25070953369141	-1.59187543392181	21.7559089660645	-7.88875675201416
Alexandrium_minutum	-7195008.3427892	4081385.33192604	1.14831745624542	0.621970057487488	0.0953352227807045	1.05318999290466	36.498779296875	35.5904312133789	33.5583648681641	2.94041419029236	26.7913055419922	19.8925151824951	12.5072402954102	14.2840662002563	-4674.03857421875
Alexandrium_minutum	-7370008.3427892	5451385.33192604	0.176977351307869	0.179670765995979	0.0128490896895528	0.404263705015182	27.7135105133057	21.0980319976807	13.5595359802246	14.1539735794067	5.90016317367554	0.660707354545593	-1.84306013584137	7.74322319030762	-41.3641357421875
Alexandrium_minutum	-7485008.3427892	4131385.33192604	0.2930908203125	0.222705602645874	0.0433650426566601	0.38866126537323	35.5714988708496	33.3673324584961	31.8999443054199	3.67155528068542	23.1513938903809	13.7992334365845	3.77845501899719	19.3729381561279	-119.095008850098
Alexandrium_minutum	-7500008.3427892	4811385.33192604	0.263071775436401	0.327065795660019	0.0459758043289185	0.628610253334045	28.0543727874756	20.7903881072998	13.6641988754272	14.3901748657227	16.0914878845215	5.75403451919556	-1.10676693916321	17.1982555389404	-231.39372253418
Alexandrium_minutum	-7600008.3427892	2716385.33192604	0.443214595317841	0.2956463098526	0.04728077724576	0.449167221784592	37.2590599060059	36.4744071960449	35.4982986450195	1.76076328754425	29.4671478271484	26.4667129516602	22.9616279602051	6.50552129745483	-5456.71923828125
Alexandrium_minutum	-7640008.3427892	6041385.33192604	0.191392257809639	0.130037248134613	0.0494605153799057	0.18733049929142	33.1662635803223	31.9178237915039	28.306510925293	4.85975170135498	6.05858278274536	-0.127221003174782	-1.83539807796478	7.89398097991943	-2024.66430664062
Alexandrium_minutum	-7685008.3427892	4161385.33192604	0.0802933573722839	0.102190256118774	0.0314110517501831	0.188084945082664	33.9967498779297	32.4072380065918	31.098539352417	2.89821171760559	20.4450645446777	11.7016725540161	4.68880081176758	15.7562637329102	-77.1155166625977
Alexandrium_minutum	-7700008.3427892	4726385.33192604	0.116350002586842	0.0481788590550423	0.00900268368422985	0.0763988420367241	28.42453956604	21.1402549743652	13.4524078369141	14.9721326828003	13.0652589797974	5.04015016555786	-0.813417971134186	13.8786773681641	-2.54422187805176
Alexandrium_minutum	-7735008.3427892	3326385.33192604	0.319333493709564	0.313392907381058	0.056736171245575	0.568888247013092	36.8558120727539	36.5495643615723	36.0939674377441	0.761846721172333	28.7913818359375	23.7490119934082	18.8152236938477	9.97615909576416	-5356.1259765625
Alexandrium_minutum	-7765008.3427892	3881385.33192604	1.70283472537994	1.08544611930847	0.271983712911606	1.72325432300568	36.584831237793	36.1263389587402	34.6999855041504	1.88484692573547	28.3811626434326	23.1370124816895	17.3998126983643	10.981348991394	-4107.72216796875
Alexandrium_minutum	-8100008.3427892	3851385.33192604	1.64866197109222	0.715074300765991	0.0746639296412468	1.83017957210541	36.5805473327637	35.8954849243164	34.5499572753906	2.03058767318726	27.4051322937012	20.5965614318848	12.8528823852539	14.5522489547729	-2974.51831054688
Alexandrium_minutum	-8115008.3427892	1276385.33192604	0.236771255731583	0.233524024486542	0.0603270828723907	0.348918229341507	36.9136772155762	36.2069511413574	32.3020095825195	4.61167144775391	29.5243644714355	26.9405384063721	23.717924118042	5.80644178390503	-6.70746755599976
Alexandrium_minutum	-8245008.3427892	3771385.33192604	1.45565855503082	0.723012626171112	0.100779078900814	1.71391081809998	36.4702110290527	35.8274536132812	33.2211990356445	3.24901223182678	27.4023399353027	21.2587566375732	13.2036075592041	14.1987333297729	-2508.60327148438
Alexandrium_minutum	-8385008.3427892	3681385.33192604	0.54716944694519	0.184853777289391	0.0367100387811661	0.352758020162582	36.2904815673828	34.9765815734863	31.7645530700684	4.52593040466309	27.6489849090576	21.5335178375244	13.0496072769165	14.5993766784668	-23.9308624267578
Alexandrium_minutum	-8735008.3427892	3416385.33192604	0.618856608867645	0.301677644252777	0.0366362258791924	0.56892204284668	36.5185966491699	36.1790657043457	35.7209358215332	0.797662734985352	29.1663799285889	24.6210346221924	18.6901798248291	10.4761991500854	-186.810501098633
Alexandrium_minutum	-8765008.3427892	2621385.33192604	0.188523054122925	0.115025207400322	0.010230740532279	0.211652219295502	38.681957244873	36.7975311279297	34.6062545776367	4.07570314407349	30.865686416626	26.9414577484131	22.1575965881348	8.70808792114258	-4.63498115539551
Alexandrium_minutum	-8850008.3427892	5406385.33192604	0.140951722860336	0.0852606892585754	0.0201741363853216	0.157853335142136	30.0954303741455	27.7603988647461	24.6508979797363	5.44453382492065	10.4219369888306	1.8367303609848	-1.79000604152679	12.2119426727295	-100.142517089844
Alexandrium_minutum	-8860008.3427892	5311385.33192604	0.0718173310160637	0.0539111830294132	0.00698680244386196	0.0999203398823738	30.1573085784912	27.3687171936035	24.4312610626221	5.72604656219482	9.39818572998047	1.52253568172455	-1.79488003253937	11.1930656433105	-19.7362804412842
Alexandrium_minutum	-9075008.3427892	5306385.33192604	0.11523962020874	0.0483894422650337	0.00606115674600005	0.0895986557006836	32.1318016052246	29.9873046875	27.1109504699707	5.02084875106812	10.0572881698608	1.56661975383759	-1.80888378620148	11.866171836853	-130.136825561523
Alexandrium_minutum	-9140008.3427892	5851385.33192604	0.0134459799155593	0.0561910606920719	0.00403844565153122	0.118973664939404	32.7039222717285	30.836009979248	26.6207180023193	6.08320426940918	1.99728739261627	-0.820854008197784	-1.90431439876556	3.90160131454468	-43.4337310791016
Alexandrium_minutum	-9235008.3427892	5306385.33192604	0.126795306801796	0.0578229911625385	0.0167626421898603	0.109384536743164	32.6327323913574	30.5929183959961	26.1230125427246	6.50971937179565	9.09363555908203	1.39788222312927	-1.8194317817688	10.913067817688	-106.183113098145
Alexandrium_minutum	-9245008.3427892	846385.33192604	0.294822067022324	0.265187233686447	0.0149900866672397	0.436840742826462	33.5331344604492	31.6032409667969	29.2570343017578	4.27609968185425	30.150016784668	28.5907764434814	26.6405773162842	3.50944018363953	-1853.07055664062
Alexandrium_minutum	-9290008.3427892	3061385.33192604	0.113193459808826	0.0791289284825325	0.0137185286730528	0.113308191299438	36.5300903320312	35.6739921569824	34.3217353820801	2.2083568572998	30.7453899383545	23.8109951019287	14.9227848052979	15.8226051330566	-17.9920234680176
Alexandrium_minutum	-970008.342789199	-5958614.66807396	0.0848767757415771	0.0983281135559082	0.0159216765314341	0.212414234876633	34.4699554443359	34.1361351013184	33.2010688781738	1.26888954639435	-0.16457487642765	-1.62565064430237	-1.93533706665039	1.7707622051239	-2884.12451171875
Alexandrium_minutum	-9800008.3427892	1196385.33192604	0.451789051294327	0.49853590130806	0.122492626309395	0.761525511741638	34.7154273986816	33.2929420471191	32.0831108093262	2.63231778144836	29.6275215148926	27.5169277191162	23.4293022155762	6.19821929931641	-2846.392578125
Alexandrium_minutum	-9845008.3427892	5971385.33192604	0.0341714285314083	0.0389282256364822	0.00793523713946342	0.107941314578056	31.1942234039307	29.2151050567627	25.7620220184326	5.43220090866089	2.67808365821838	-1.12674701213837	-1.8910368680954	4.56912040710449	-94.5489349365234
Alexandrium_minutum	-9880008.3427892	5996385.33192604	0.0922128707170486	0.12654535472393	0.0171938985586166	0.276724725961685	31.5798282623291	29.433874130249	25.2711582183838	6.30867147445679	2.54648375511169	-1.13753974437714	-1.89404726028442	4.44053077697754	-55.1591300964355
Alexandrium_minutum	-9890008.3427892	5351385.33192604	0.218694269657135	0.0930517613887787	0.0178975518792868	0.184189781546593	32.6064033508301	30.2171649932861	24.6566905975342	7.94971418380737	9.74587154388428	1.60252916812897	-1.82000601291656	11.5658779144287	-62.4121589660645
Alexandrium_minutum	-9900008.3427892	3006385.33192604	0.269217967987061	0.417082995176315	0.0335731394588947	0.992962718009949	36.4522285461426	34.6303596496582	25.4014072418213	11.050820350647	30.9222068786621	25.5935440063477	18.7233219146729	12.1988849639893	-1258.30590820312
Alexandrium_minutum	10154991.6572108	2116385.33192604	0.334520906209946	0.295155912637711	0.0459572039544582	0.438696026802063	33.1912117004395	30.9422416687012	24.4411220550537	8.75009059906006	30.3995685577393	28.1184139251709	24.2065238952637	6.19304466247559	-1672.75903320312
Alexandrium_minutum	10209991.6572108	-4423614.66807396	0.481622666120529	0.291625022888184	0.0933339670300484	0.496830970048904	34.776611328125	34.3791732788086	33.9528961181641	0.823713958263397	12.2843532562256	10.028790473938	8.59049987792969	3.6938533782959	-3034.94750976562
Alexandrium_minutum	1024991.6572108	-688614.66807396	0.378219842910767	0.272960841655731	0.044021088629961	0.475118607282639	37.0442543029785	34.4507217407227	28.9577007293701	8.08655548095703	29.7694282531738	26.3642177581787	22.4425201416016	7.32690763473511	-3621.552734375
Alexandrium_minutum	10369991.6572108	-5058614.66807396	0.672695159912109	0.382236629724503	0.0343340002000332	0.745736181735992	34.0290184020996	33.8582534790039	33.6374893188477	0.39152804017067	5.48553800582886	3.43737173080444	1.39872121810913	4.08681678771973	-4178.748046875
Alexandrium_minutum	10394991.6572108	671385.33192604	0.380511105060577	0.429039508104324	0.163426712155342	0.643502712249756	34.6051635742188	33.1456451416016	31.7217483520508	2.88341307640076	30.7533226013184	29.0688076019287	28.1498603820801	2.60346102714539	-1393.55578613281
Alexandrium_minutum	10404991.6572108	-5573614.66807396	0.21710005402565	0.167663872241974	0.0451651141047478	0.26689475774765	34.213249206543	33.8769302368164	33.262134552002	0.951112031936646	2.69724822044373	-0.476440131664276	-1.87683761119843	4.57408571243286	-4206.61279296875
Alexandrium_minutum	10469991.6572108	-4858614.66807396	0.74283230304718	0.412499994039536	0.124872595071793	0.602956414222717	34.2884674072266	33.9772872924805	33.7418899536133	0.546578049659729	7.30615854263306	5.92185831069946	3.31623435020447	3.98992395401001	-3613.12646484375
Alexandrium_minutum	10594991.6572108	-3998614.66807396	0.286833435297012	0.205668985843658	0.0488240905106068	0.306385517120361	35.2333450317383	34.9134941101074	34.6350975036621	0.59825211763382	17.4451293945312	13.419095993042	10.6520643234253	6.79306602478027	-3797.42944335938
Alexandrium_minutum	10654991.6572108	-48614.6680739596	0.437407493591309	0.280805081129074	0.0758506283164024	0.42778542637825	34.3739204406738	33.6738090515137	32.747257232666	1.62666463851929	30.3444423675537	29.4613189697266	28.5536117553711	1.79082930088043	-4274.48095703125
Alexandrium_minutum	1069991.6572108	-5498614.66807396	0.102594904601574	0.0865615084767342	0.0203504636883736	0.148374199867249	34.6457862854004	34.1681823730469	33.4674110412598	1.17837500572205	1.38175964355469	-0.935719132423401	-1.85841369628906	3.24017333984375	-5292.837890625
Alexandrium_minutum	1074991.6572108	-738614.66807396	0.25788289308548	0.239231199026108	0.0445697233080864	0.406986922025681	37.2166137695312	34.4808769226074	28.3001689910889	8.91644287109375	29.7616214752197	26.3547458648682	22.4277267456055	7.33389472961426	-3729.97998046875
Alexandrium_minutum	10829991.6572108	-903614.66807396	0.475735634565353	0.430305361747742	0.129654511809349	0.67309695482254	35.2124328613281	34.0700225830078	33.2505989074707	1.96183526515961	29.8317070007324	28.4303722381592	26.3731822967529	3.45852446556091	-4958.64990234375
Alexandrium_minutum	11134991.6572108	-1368614.66807396	0.265179812908173	0.318294495344162	0.0812234804034233	0.556420266628265	34.7905349731445	34.1930770874023	33.2510871887207	1.53944766521454	29.521167755127	27.7922554016113	25.9868621826172	3.53430676460266	-6101.970703125
Alexandrium_minutum	11239991.6572108	796385.33192604	0.148553803563118	0.118168100714684	0.0210709664970636	0.174826741218567	32.359920501709	31.2163772583008	29.2952880859375	3.0646345615387	31.0550975799561	29.4028625488281	27.0954418182373	3.95965695381165	-18.6155853271484
Alexandrium_minutum	1139991.6572108	-1588614.66807396	0.23631839454174	0.17931355535984	0.0281675383448601	0.283790767192841	36.6552314758301	35.9706153869629	33.7285537719727	2.9266791343689	28.1115398406982	22.4060401916504	18.1573047637939	9.9542350769043	-3688.48291015625
Alexandrium_minutum	11424991.6572108	206385.33192604	0.0576937459409237	0.125804960727692	0.00910611357539892	0.231447860598564	28.3786659240723	26.9227390289307	25.7551498413086	2.62351632118225	30.702917098999	29.3564739227295	27.386381149292	3.31653690338135	-18.5988597869873
Alexandrium_minutum	11529991.6572108	1026385.33192604	0.240218609571457	0.285366624593735	0.0854944363236427	0.312311947345734	33.3629837036133	30.7290592193604	26.5249786376953	6.8380069732666	31.3204956054688	29.1300926208496	27.3235683441162	3.99692821502686	-33.7122230529785
Alexandrium_minutum	11594991.6572108	1026385.33192604	0.185372352600098	0.18354144692421	0.0483782403171062	0.261825889348984	33.1158599853516	30.4086971282959	25.6720485687256	7.44381189346313	31.2115211486816	29.0767574310303	26.8448791503906	4.36664056777954	-21.5399494171143
Alexandrium_minutum	11624991.6572108	516385.33192604	0.729231953620911	0.407232224941254	0.040273018181324	0.610358893871307	33.6832466125488	32.4759178161621	31.3650360107422	2.31821155548096	30.8355617523193	28.8838214874268	26.2077693939209	4.62779378890991	-59.0388870239258
Alexandrium_minutum	12019991.6572108	786385.33192604	0.449972152709961	0.487188160419464	0.083280973136425	0.776830792427063	33.5536231994629	32.5442237854004	30.0103740692139	3.54325008392334	30.7029705047607	28.3690567016602	24.8469486236572	5.85602140426636	-71.0960311889648
Alexandrium_minutum	12079991.6572108	-233614.66807396	0.887719869613647	0.467303037643433	0.234392821788788	0.509890556335449	33.7692832946777	32.3450355529785	31.1436386108398	2.62564325332642	31.1606369018555	29.1809616088867	27.2320556640625	3.92858123779297	-40.6418647766113
Alexandrium_minutum	12194991.6572108	1071385.33192604	0.957198917865753	0.736720025539398	0.121285662055016	1.22486138343811	33.7155227661133	32.4374046325684	30.292552947998	3.42297005653381	30.6915912628174	28.2586231231689	25.3223361968994	5.36925458908081	-1232.6767578125
Alexandrium_minutum	12279991.6572108	1176385.33192604	1.27618777751923	0.682154774665833	0.13252067565918	1.11425518989563	33.6354904174805	32.4752502441406	30.3226890563965	3.31280088424683	30.6030578613281	28.228214263916	25.4797840118408	5.1232738494873	-1665.14282226562
Alexandrium_minutum	12359991.6572108	-3158614.66807396	0.785949110984802	0.549716174602509	0.0257501304149628	0.930569469928741	36.0194244384766	35.593807220459	35.0943145751953	0.925109028816223	25.5130748748779	21.1110019683838	18.2912635803223	7.22181034088135	-5438.83349609375
Alexandrium_minutum	1244991.6572108	-1603614.66807396	0.262038469314575	0.211317852139473	0.00524424761533737	0.39228418469429	36.6676254272461	35.8708686828613	33.0861587524414	3.58146500587463	28.0251045227051	22.8168811798096	18.8337802886963	9.19132328033447	-3196.72973632812
Alexandrium_minutum	1249991.6572108	-753614.66807396	0.276116639375687	0.25889390707016	0.0622484683990479	0.355912774801254	36.5146598815918	31.7564182281494	23.5676040649414	12.9470558166504	29.5291519165039	26.2556018829346	22.0271625518799	7.50198936462402	-1334.39074707031
Alexandrium_minutum	12569991.6572108	-5733614.66807396	0.0646934658288956	0.0714489817619324	0.0255130659788847	0.107132807374001	34.362548828125	33.9581260681152	32.3737335205078	1.98881340026855	0.929470777511597	-1.26912474632263	-1.94000005722046	2.86947083473206	-2637.24926757812
Alexandrium_minutum	12609991.6572108	956385.33192604	0.40868467092514	0.342976808547974	0.0287114661186934	0.74493819475174	33.5870018005371	32.4098510742188	31.3301563262939	2.25684523582458	30.8314037322998	28.6796169281006	26.2462673187256	4.58513593673706	-2096.91284179688
Alexandrium_minutum	1269991.6572108	3731385.33192604	0.112725056707859	0.0898214802145958	0.0268208663910627	0.165560945868492	38.5151596069336	37.3703269958496	36.5657081604004	1.94945204257965	27.7877635955811	20.5275993347168	14.3504514694214	13.4373121261597	-154.343795776367
Alexandrium_minutum	12704991.6572108	-2768614.66807396	0.157757997512817	0.0141070690006018	0.00285074533894658	0.0199732109904289	35.9560012817383	35.1933975219727	34.4439277648926	1.51207387447357	29.1833076477051	22.7161235809326	18.1809921264648	11.0023145675659	-3.83449983596802
Alexandrium_minutum	12734991.6572108	-908614.66807396	0.366610556840897	1.13205766677856	0.55675333738327	1.34412550926208	34.4160957336426	33.3459510803223	31.675386428833	2.74071073532104	30.1890125274658	28.2140312194824	26.1552238464355	4.03378915786743	-24.7548637390137
Alexandrium_minutum	1304991.6572108	-933614.66807396	0.277388274669647	0.223976865410805	0.0296734031289816	0.397352576255798	36.6569709777832	34.1982383728027	26.6143932342529	10.0425758361816	29.7928905487061	26.1325626373291	21.970739364624	7.82215166091919	-2148.90771484375
Alexandrium_minutum	1304991.6572108	5836385.33192604	0.483302623033524	0.44244384765625	0.07668287307024	0.791772365570068	35.0178108215332	34.299633026123	32.7959289550781	2.22188067436218	14.6091375350952	8.99015808105469	4.77682304382324	9.83231449127197	-268.139984130859
Alexandrium_minutum	1309991.6572108	-1133614.66807396	0.230619698762894	0.202408611774445	0.0453466847538948	0.370114743709564	36.7660980224609	35.0482215881348	29.5081081390381	7.25798988342285	30.0301628112793	25.792106628418	21.5770015716553	8.45316028594971	-1995.68896484375
Alexandrium_minutum	13184991.6572108	646385.33192604	0.264252454042435	0.146544992923737	0.0262628961354494	0.24695648252964	32.9077415466309	30.198169708252	27.0153198242188	5.89242076873779	30.3712043762207	29.199613571167	27.7663917541504	2.60481309890747	-24.1095066070557
Alexandrium_minutum	13224991.6572108	6301385.33192604	0.0741042122244835	0.0491478331387043	0.00871340278536081	0.104488998651505	31.5068283081055	29.805513381958	27.7271728515625	3.77965664863586	-0.651969969272614	-1.64193677902222	-1.94000005722046	1.2880300283432	-3581.91625976562
Alexandrium_minutum	13234991.6572108	2241385.33192604	0.547186136245728	0.434311389923096	0.0655528083443642	0.836481511592865	34.6535224914551	33.6595993041992	32.2016334533691	2.45188903808594	30.4755802154541	27.1251468658447	23.5262508392334	6.94933032989502	-2599.61376953125
Alexandrium_minutum	13244991.6572108	61385.3319260404	0.44189578294754	0.404243767261505	0.0951948612928391	0.728453695774078	34.0193138122559	32.4963798522949	30.5590343475342	3.46027779579163	30.1574172973633	29.1624889373779	28.3191585540771	1.83825719356537	-988.572814941406
Alexandrium_minutum	13269991.6572108	6146385.33192604	0.116651758551598	0.0808603018522263	0.0209904313087463	0.15809266269207	26.2879428863525	21.4558029174805	14.9453296661377	11.3426132202148	5.63169765472412	-0.143093064427376	-1.82000601291656	7.45170402526855	-24.9676761627197
Alexandrium_minutum	13324991.6572108	-1113614.66807396	0.268494457006454	0.161504432559013	0.0251708403229713	0.264060586690903	34.2598304748535	33.7240600585938	32.6727867126465	1.58704209327698	30.7393569946289	27.9998912811279	24.9857864379883	5.7535719871521	-978.069213867188
Alexandrium_minutum	13349991.6572108	6191385.33192604	0.30804780125618	0.0951029136776924	0.0101951826363802	0.257631838321686	32.7028732299805	27.0520420074463	20.8713188171387	11.8315553665161	5.67822074890137	-0.733051955699921	-1.83000600337982	7.50822687149048	-128.974029541016
Alexandrium_minutum	13354991.6572108	2836385.33192604	0.259363830089569	0.11504652351141	0.00853743497282267	0.194732815027237	33.6613121032715	29.7432708740234	23.9050140380859	9.75629901885986	28.1257629394531	20.8191394805908	12.5942659378052	15.5314960479736	-9.18520545959473
Alexandrium_minutum	1339991.6572108	-5788614.66807396	0.0455221980810165	0.0517814829945564	0.00718781445175409	0.0937497317790985	34.4826545715332	33.9416007995605	31.9248275756836	2.5578281879425	0.687649786472321	-1.22854542732239	-1.8588764667511	2.54652714729309	-3325.08642578125
Alexandrium_minutum	13449991.6572108	3211385.33192604	0.116247430443764	0.0492074973881245	0.006088444031775	0.0882570967078209	28.9046077728271	16.5652141571045	11.0702199935913	17.8343868255615	30.3657913208008	18.371618270874	6.20950031280518	24.1562919616699	-6.41972303390503
Alexandrium_minutum	13459991.6572108	2401385.33192604	1.48865866661072	0.248194694519043	0.0530625581741333	0.466230094432831	34.9168548583984	33.351619720459	30.6947402954102	4.22211599349976	29.6630382537842	27.0357818603516	23.6645641326904	5.99847650527954	-278.713562011719
Alexandrium_minutum	13529991.6572108	-528614.66807396	0.192166909575462	0.149918928742409	0.0358652286231518	0.169695049524307	34.1059036254883	32.6748962402344	30.9580345153809	3.14786648750305	30.6032905578613	29.1543083190918	27.4173717498779	3.18591976165771	-22.9589233398438
Alexandrium_minutum	13539991.6572108	3036385.33192604	0.338945209980011	0.177687913179398	0.0517657436430454	0.195074170827866	33.9535140991211	27.2807426452637	19.6011924743652	14.3523216247559	28.55735206604	19.8259239196777	10.3930511474609	18.1643009185791	-2.60749769210815
Alexandrium_minutum	13559991.6572108	3476385.33192604	0.189605370163918	0.168407544493675	0.0229333601891994	0.252327501773834	31.6600074768066	26.7558727264404	17.7891712188721	13.8708372116089	28.178731918335	16.6170692443848	5.15919971466064	23.0195331573486	-8.90443420410156
Alexandrium_minutum	13634991.6572108	746385.33192604	0.22804844379425	0.34380567073822	0.0796673148870468	0.606226623058319	33.3582572937012	31.9401016235352	30.0628356933594	3.2954216003418	29.9983558654785	29.0619106292725	28.1478500366211	1.85050475597382	-670.2265625
Alexandrium_minutum	13649991.6572108	3361385.33192604	0.220259785652161	0.144903153181076	0.0314928442239761	0.225453451275826	32.3297958374023	26.9885101318359	15.6184539794922	16.7113418579102	27.7597332000732	17.836555480957	6.24996900558472	21.5097637176514	-27.8170566558838
Alexandrium_minutum	1369991.6572108	-678614.66807396	0.418978482484818	0.181035101413727	0.0161113869398832	0.309936672449112	25.8081912994385	17.0334072113037	8.08492469787598	17.7232666015625	28.926248550415	25.5194034576416	21.0945930480957	7.83165502548218	-21.4318256378174
Alexandrium_minutum	13699991.6572108	3981385.33192604	0.150314301252365	0.064241074025631	0.0143536310642958	0.10391553491354	32.3897514343262	30.634313583374	27.8437004089355	4.54604959487915	26.0588779449463	13.5716466903687	2.16585731506348	23.8930206298828	-47.2890396118164
Alexandrium_minutum	13744991.6572108	-1858614.66807396	0.0593814253807068	0.0466560386121273	0.00834740977734327	0.0667412206530571	35.2141990661621	32.9224090576172	29.7411251068115	5.47307252883911	31.42698097229	27.6835021972656	21.9520092010498	9.47497177124023	-10.1413021087646
Alexandrium_minutum	13779991.6572108	2456385.33192604	0.664794623851776	0.4698626101017	0.0304763056337833	0.740344762802124	35.0801048278809	34.4918594360352	33.7390632629395	1.34103989601135	30.3355045318604	26.6681652069092	22.485237121582	7.85026693344116	-6221.59521484375
Alexandrium_minutum	1379991.6572108	4436385.33192604	0.0638066157698631	0.0506793819367886	0.0110589573159814	0.0842706486582756	34.905590057373	31.4962768554688	28.3564567565918	6.54913187026978	27.0288143157959	17.7527675628662	8.1348991394043	18.8939151763916	-7.93284797668457
Alexandrium_minutum	13819991.6572108	-5783614.66807396	0.0116612315177917	0.0964189469814301	0.00872120074927807	0.245460659265518	34.3304023742676	33.8386611938477	32.3081970214844	2.02220439910889	-0.727284908294678	-1.63448214530945	-1.94000005722046	1.21271514892578	-1830.37109375
Alexandrium_minutum	13849991.6572108	3316385.33192604	0.210856020450592	0.103643387556076	0.0219339597970247	0.160825997591019	34.006763458252	32.544002532959	26.3509769439697	7.65578746795654	28.5708866119385	18.5291385650635	8.10747718811035	20.4634113311768	-43.7347640991211
Alexandrium_minutum	13859991.6572108	606385.33192604	0.338741064071655	0.260875165462494	0.0534866154193878	0.469587504863739	33.9383773803711	33.0194206237793	31.693531036377	2.24484515190125	30.1963081359863	29.3187637329102	28.311450958252	1.88485658168793	-5042.18896484375
Alexandrium_minutum	13919991.6572108	-438614.66807396	0.630694687366486	0.386498093605042	0.109236799180508	0.576057970523834	34.2928657531738	33.006477355957	31.4756164550781	2.81725120544434	30.450719833374	28.7143707275391	26.5427227020264	3.90799760818481	-4613.5498046875
Alexandrium_minutum	13999991.6572108	-728614.66807396	1.04927170276642	0.593879282474518	0.0752058327198029	1.08721530437469	34.3473014831543	33.0963668823242	31.3814544677734	2.9658477306366	30.2777462005615	28.5360527038574	26.4648723602295	3.81287455558777	-4369.384765625
Alexandrium_minutum	14114991.6572108	1076385.33192604	0.163242906332016	0.431756138801575	0.0774142295122147	0.871809542179108	34.6031799316406	33.9730796813965	33.1829147338867	1.42026746273041	30.7446060180664	29.174840927124	27.896110534668	2.84849333763123	-9166.2763671875
Alexandrium_minutum	14119991.6572108	3541385.33192604	0.518927097320557	0.336354494094849	0.0758624076843262	0.544770061969757	33.3117408752441	31.67995262146	28.9503593444824	4.3613805770874	27.973201751709	18.2211456298828	11.8160524368286	16.1571483612061	-69.4503173828125
Alexandrium_minutum	14184991.6572108	6151385.33192604	0.114741049706936	0.0794956013560295	0.00887817889451981	0.161897867918015	26.8876247406006	23.6233406066895	18.7618408203125	8.12578392028809	6.40891075134277	0.106877893209457	-1.82000601291656	8.22891712188721	-60.2275619506836
Alexandrium_minutum	14204991.6572108	3471385.33192604	0.4227534532547	0.201305314898491	0.0175658352673054	0.391570955514908	34.8111228942871	33.8655738830566	31.7290782928467	3.08204555511475	29.8179607391357	21.2437267303467	15.0425672531128	14.7753925323486	-136.55859375
Alexandrium_minutum	14214991.6572108	256385.33192604	1.24771904945374	0.3510822057724	0.00521523412317038	0.765168070793152	34.6366271972656	33.334041595459	31.7196788787842	2.91694688796997	30.1641025543213	28.9985675811768	27.8707752227783	2.29332780838013	-981.735168457031
Alexandrium_minutum	14254991.6572108	411385.33192604	1.06590449810028	0.78160560131073	0.0421666763722897	1.46491920948029	34.8408050537109	33.9126129150391	32.4752388000488	2.36556553840637	30.3637161254883	29.1307487487793	27.9614810943604	2.40223479270935	-942.023620605469
Alexandrium_minutum	14269991.6572108	3106385.33192604	0.979499459266663	0.67640608549118	0.148930564522743	1.05801653862	34.961727142334	34.3756637573242	33.091438293457	1.87028861045837	29.8193702697754	25.2669086456299	20.7339572906494	9.08541297912598	-1101.30883789062
Alexandrium_minutum	14299991.6572108	4076385.33192604	0.432368397712708	0.210357263684273	0.048879224807024	0.34698349237442	34.2317886352539	33.3178100585938	31.5015983581543	2.73018765449524	24.0241222381592	13.1988334655762	2.47700762748718	21.5471153259277	-120.717071533203
Alexandrium_minutum	14369991.6572108	6061385.33192604	0.170738160610199	0.0673637241125107	0.00202030851505697	0.141840696334839	19.8235569000244	11.2258529663086	2.65783977508545	17.1657180786133	9.28417301177979	0.579826533794403	-1.79000604152679	11.074179649353	-1
Alexandrium_minutum	14379991.6572108	3156385.33192604	0.89641797542572	0.515765726566315	0.0157465469092131	1.01713860034943	34.9498672485352	34.3606643676758	33.1196212768555	1.8302458524704	29.8543701171875	25.1192455291748	20.8166046142578	9.03776550292969	-779.359191894531
Alexandrium_minutum	14454991.6572108	586385.33192604	1.90507686138153	0.838462471961975	0.256003618240356	1.39521586894989	34.7902603149414	34.0062675476074	33.3125648498535	1.47769439220428	30.2156772613525	29.1760768890381	27.9659805297852	2.24969673156738	-5237.41943359375
Alexandrium_minutum	14474991.6572108	3576385.33192604	0.460786014795303	0.335667461156845	0.182806596159935	0.32416695356369	34.5502815246582	33.2952919006348	30.5799617767334	3.97031807899475	28.8990211486816	20.0554847717285	13.5204219818115	15.3785991668701	-105.370307922363
Alexandrium_minutum	14529991.6572108	6026385.33192604	0.0493820831179619	0.0428116135299206	0.00343264895491302	0.101163409650326	20.5011920928955	14.8996286392212	8.82242202758789	11.6787700653076	9.86419677734375	0.531293332576752	-1.79000604152679	11.6542024612427	-50.9597511291504
Alexandrium_minutum	14549991.6572108	4106385.33192604	0.265575051307678	0.222767174243927	0.0261252243071795	0.398212969303131	34.1485595703125	33.5964317321777	31.9961681365967	2.15239238739014	24.4490356445312	13.0277299880981	2.55054426193237	21.8984909057617	-3103.302734375
Alexandrium_minutum	14574991.6572108	601385.33192604	1.79529428482056	0.935222983360291	0.242893248796463	1.68632555007935	34.7563400268555	34.0517196655273	33.4290084838867	1.32732939720154	30.2219009399414	29.1815776824951	27.935417175293	2.28648257255554	-5582.58544921875
Alexandrium_minutum	14619991.6572108	656385.33192604	1.86077761650085	0.874974727630615	0.167872667312622	1.64256501197815	34.5649375915527	33.966552734375	33.3781280517578	1.18681108951569	30.1858749389648	29.1727333068848	27.972505569458	2.21336936950684	-5437.01318359375
Alexandrium_minutum	14649991.6572108	-623614.66807396	0.457022279500961	0.275932312011719	0.0298522748053074	0.447272151708603	34.7836952209473	33.6989364624023	32.2952575683594	2.48843574523926	30.3515720367432	28.2292575836182	25.1904697418213	5.1611008644104	-6291.28369140625
Alexandrium_minutum	14804991.6572108	4091385.33192604	0.327795028686523	0.186784461140633	0.0299441833049059	0.384580016136169	34.257495880127	33.7501754760742	32.7900848388672	1.46740984916687	25.2593364715576	13.3230876922607	2.76408290863037	22.4952545166016	-3287.83081054688
Alexandrium_minutum	14829991.6572108	3906385.33192604	0.599950075149536	0.302209377288818	0.086301863193512	0.505043685436249	34.3237609863281	33.6580238342285	31.8911209106445	2.43263983726501	27.0734977722168	17.3095645904541	8.87832069396973	18.1951770782471	-1615.51965332031
Alexandrium_minutum	14834991.6572108	6126385.33192604	0.108628146350384	0.065270371735096	0.0140601256862283	0.115971982479095	23.0349254608154	19.3648529052734	16.12571144104	6.90921497344971	6.12658166885376	-0.291663885116577	-1.83784794807434	7.96442985534668	-30.7213439941406
Alexandrium_minutum	14864991.6572108	3771385.33192604	0.510063111782074	0.345333248376846	0.0350471287965775	0.725765585899353	34.4762802124023	33.5367851257324	31.2041206359863	3.27216029167175	27.9855327606201	18.4921054840088	10.8504266738892	17.1351070404053	-262.484741210938
Alexandrium_minutum	14869991.6572108	2101385.33192604	0.655341625213623	0.427907586097717	0.0124786831438541	0.736914873123169	35.0394287109375	34.531608581543	33.9504203796387	1.08900570869446	30.0509090423584	28.0645599365234	25.224292755127	4.82661724090576	-6055.166015625
Alexandrium_minutum	14914991.6572108	6076385.33192604	0.0822176784276962	0.0585198290646076	0.00260462914593518	0.100935198366642	23.0140590667725	19.3069438934326	15.415714263916	7.59834432601929	8.65173053741455	0.0461673513054848	-1.81000602245331	10.4617366790771	-27.2026920318604
Alexandrium_minutum	14924991.6572108	226385.33192604	0.865984559059143	0.630687355995178	0.174415051937103	0.965635538101196	34.9210014343262	34.3301696777344	33.7916107177734	1.12938821315765	30.3806991577148	29.5193195343018	28.1520252227783	2.22867298126221	-3191.732421875
Alexandrium_minutum	15044991.6572108	-1273614.66807396	0.309933483600616	0.234482526779175	0.124583400785923	0.197425737977028	35.4735107421875	34.280517578125	31.6704730987549	3.80303835868835	30.703800201416	27.9532661437988	23.5503559112549	7.15344524383545	-11.2017574310303
Alexandrium_minutum	15054991.6572108	-43614.6680739596	0.863127529621124	0.704263091087341	0.220326170325279	0.990027487277985	34.8686256408691	34.1354026794434	32.8542671203613	2.01435661315918	30.3536510467529	29.540958404541	28.5094242095947	1.84422659873962	-162.552291870117
Alexandrium_minutum	15079991.6572108	3836385.33192604	0.473237097263336	0.342216640710831	0.0395445674657822	0.545972347259521	34.3174858093262	33.7127571105957	32.0563316345215	2.26115536689758	27.7234172821045	17.8097858428955	9.85467147827148	17.868745803833	-1473.98095703125
Alexandrium_minutum	15194991.6572108	561385.33192604	1.23740971088409	0.605075478553772	0.111872896552086	1.25529885292053	34.7470321655273	34.1096229553223	33.2868995666504	1.46013200283051	30.4834976196289	29.4011764526367	27.9930782318115	2.49041891098022	-4214.6708984375
Alexandrium_minutum	15279991.6572108	516385.33192604	1.29233908653259	0.658683001995087	0.0830507799983025	1.40124082565308	34.8162422180176	34.1673927307129	33.3759460449219	1.44029855728149	30.4482402801514	29.4591121673584	27.9755840301514	2.47265696525574	-4609.572265625
Alexandrium_minutum	15389991.6572108	5276385.33192604	0.0594088956713676	0.138589590787888	0.00836104713380337	0.281318545341492	33.6347198486328	31.8672351837158	27.8061542510986	5.82856702804565	14.9999341964722	4.04581022262573	-1.80000603199005	16.7999401092529	-79.4393005371094
Alexandrium_minutum	15434991.6572108	3216385.33192604	0.578065693378448	0.407197535037994	0.110597766935825	0.574666976928711	34.8914985656738	34.5771484375	34.0083694458008	0.883127987384796	29.2848491668701	23.2003803253174	18.251838684082	11.0330104827881	-2830.5244140625
Alexandrium_minutum	15549991.6572108	3521385.33192604	1.45380258560181	0.703840970993042	0.13608406484127	1.22870194911957	34.8945922851562	34.3913650512695	33.4254531860352	1.46913921833038	28.9337005615234	22.5249347686768	15.9134283065796	13.0202722549438	-1358.38757324219
Alexandrium_minutum	15549991.6572108	4721385.33192604	0.138199880719185	0.212482944130898	0.0748278126120567	0.363010734319687	32.4195671081543	30.7771224975586	27.6736354827881	4.74593257904053	18.2952651977539	7.35551786422729	-0.821278512477875	19.1165447235107	-38.3324813842773
Alexandrium_minutum	15574991.6572108	4056385.33192604	0.564505517482758	0.212504014372826	0.0407756827771664	0.366485178470612	34.0844078063965	33.3111000061035	31.918176651001	2.1662335395813	27.3317584991455	16.594388961792	6.87425327301025	20.4575042724609	-54.1585426330566
Alexandrium_minutum	15579991.6572108	4221385.33192604	0.675502121448517	0.245525255799294	0.0752703547477722	0.336747735738754	34.1123085021973	33.795581817627	32.9658546447754	1.14645540714264	25.9141941070557	14.6678428649902	5.62129878997803	20.2928943634033	-365.477844238281
Alexandrium_minutum	1559991.6572108	-3533614.66807396	0.651260375976562	0.506950378417969	0.135178238153458	0.760876953601837	35.7264137268066	35.4938163757324	35.189525604248	0.536888182163239	22.3377113342285	18.3187026977539	15.2695446014404	7.06816625595093	-4372.25439453125
Alexandrium_minutum	15624991.6572108	-988614.66807396	0.324833571910858	0.259042143821716	0.135209038853645	0.230534240603447	34.9312210083008	33.4170837402344	30.3767147064209	4.55450582504272	29.8869323730469	27.8508396148682	24.9669513702393	4.91998052597046	-7
Alexandrium_minutum	15659991.6572108	3281385.33192604	0.856337428092957	0.475549191236496	0.0805820748209953	0.987391531467438	34.9673347473145	34.5689277648926	33.8915214538574	1.07581210136414	29.3408584594727	23.09326171875	18.1452598571777	11.1955986022949	-2559.27368164062
Alexandrium_minutum	15684991.6572108	4781385.33192604	0.0916775763034821	0.137497499585152	0.0218421705067158	0.289625138044357	32.9640007019043	30.5545063018799	26.4504299163818	6.51357078552246	18.7264003753662	6.96986198425293	-1.39518773555756	20.1215877532959	-164.919219970703
Alexandrium_minutum	15704991.6572108	4731385.33192604	0.108684279024601	0.116167142987251	0.0206312090158463	0.242039650678635	33.2608184814453	31.8959541320801	28.3721752166748	4.88864183425903	19.286657333374	7.67512989044189	-0.521944880485535	19.8086013793945	-725.12841796875
Alexandrium_minutum	15729991.6572108	-1543614.66807396	0.265070348978043	0.170317456126213	0.042762354016304	0.221392691135406	35.5609016418457	34.176643371582	31.2947940826416	4.26610803604126	30.4929103851318	27.5985469818115	23.5893001556396	6.90360975265503	-16.9726085662842
Alexandrium_minutum	15774991.6572108	4791385.33192604	0.077183909714222	0.174234166741371	0.0143746435642242	0.369616061449051	33.3635215759277	31.0398750305176	27.5736789703369	5.78984117507935	19.2532062530518	6.9682788848877	-1.37562811374664	20.6288356781006	-97.876579284668
Alexandrium_minutum	15894991.6572108	56385.3319260404	0.831143856048584	0.492352038621902	0.0411415658891201	0.917062044143677	35.1919746398926	34.3075942993164	33.6418762207031	1.5500990152359	30.3621120452881	29.6699180603027	28.8453254699707	1.51678597927094	-3011.53051757812
Alexandrium_minutum	15964991.6572108	4631385.33192604	0.255106836557388	0.241337567567825	0.063311941921711	0.435882210731506	32.8969802856445	31.5990047454834	29.1357650756836	3.76121664047241	17.7700271606445	6.31601810455322	-1.8993331193924	19.669361114502	-23.9795436859131
Alexandrium_minutum	15994991.6572108	4456385.33192604	0.305693715810776	0.200946301221848	0.0309381019324064	0.407283157110214	33.2014198303223	32.211742401123	30.7292518615723	2.47216892242432	19.839729309082	7.4937481880188	-1.87282085418701	21.7125492095947	-142.292495727539
Alexandrium_minutum	15994991.6572108	5106385.33192604	0.141741707921028	0.272204846143723	0.0171978995203972	0.579682111740112	32.8190040588379	30.4454135894775	24.8167953491211	8.00221157073975	15.7731590270996	4.20043754577637	-1.77380275726318	17.5469608306885	-144.359634399414
Alexandrium_minutum	16009991.6572108	5476385.33192604	0.0913582369685173	0.139510855078697	0.0585045143961906	0.191606596112251	33.895622253418	31.7112522125244	28.5531196594238	5.34250116348267	14.9744005203247	4.03287076950073	-1.84920632839203	16.8236083984375	-14.0545473098755
Alexandrium_minutum	16054991.6572108	4046385.33192604	0.945060253143311	0.554859399795532	0.108825124800205	0.865369021892548	34.400821685791	33.7082138061523	32.8645858764648	1.53623557090759	24.2242317199707	14.7413740158081	5.21707582473755	19.0071563720703	-7221.75830078125
Alexandrium_minutum	16064991.6572108	1291385.33192604	0.15168622136116	0.2535799741745	0.0675066858530045	0.41792032122612	34.8586769104004	34.1835899353027	33.6547164916992	1.20395839214325	29.9507102966309	29.0167980194092	27.6040134429932	2.3466944694519	-7894.42724609375
Alexandrium_minutum	16069991.6572108	3341385.33192604	1.06152594089508	0.61922550201416	0.0161889623850584	1.16520345211029	34.941593170166	34.5607566833496	33.9141006469727	1.02749049663544	28.6697864532471	22.4556198120117	17.1864395141602	11.4833459854126	-5594.4287109375
Alexandrium_minutum	1609991.6572108	3501385.33192604	0.146429792046547	0.167383879423141	0.03806172311306	0.262828916311264	38.7716636657715	38.3087043762207	37.7765235900879	0.995140492916107	28.6215057373047	21.9445552825928	15.4826326370239	13.1388731002808	-379.733184814453
Alexandrium_minutum	16109991.6572108	-288614.66807396	0.703883349895477	0.457449853420258	0.040178656578064	0.887851476669312	35.1164436340332	34.4116821289062	33.483081817627	1.63336086273193	30.4160308837891	29.4720497131348	28.4350852966309	1.98094463348389	-1436.9912109375
Alexandrium_minutum	16114991.6572108	1321385.33192604	0.156418278813362	0.264210850000381	0.0581947192549706	0.442248612642288	34.8767890930176	34.2170600891113	33.7729339599609	1.10385537147522	29.9992218017578	29.0026817321777	27.551233291626	2.44799065589905	-9801.216796875
Alexandrium_minutum	16114991.6572108	4011385.33192604	0.792602002620697	0.546585917472839	0.117091372609138	0.880963087081909	34.4735870361328	33.8269653320312	32.9566192626953	1.51696586608887	24.8253498077393	15.5091066360474	6.61755466461182	18.2077960968018	-5834.01025390625
Alexandrium_minutum	16149991.6572108	4526385.33192604	0.158276081085205	0.176890805363655	0.022914219647646	0.289005815982819	32.820198059082	32.2093849182129	31.5869140625	1.23328375816345	18.16526222229	6.89982080459595	-1.71099424362183	19.876256942749	-3039.06005859375
Alexandrium_minutum	16154991.6572108	4821385.33192604	0.0971508473157883	0.105603158473969	0.0368325412273407	0.162893950939178	32.8149604797363	31.8690986633301	29.5612621307373	3.25369739532471	13.935076713562	4.18513917922974	-1.77971053123474	15.7147874832153	-262.986267089844
Alexandrium_minutum	16209991.6572108	4041385.33192604	0.553167760372162	0.492803454399109	0.122132584452629	1.00752711296082	34.3801307678223	33.6139106750488	32.6975173950195	1.68260979652405	23.6174049377441	13.7825527191162	3.50933003425598	20.1080741882324	-5310.146484375
Alexandrium_minutum	16229991.6572108	-508614.66807396	1.05981993675232	0.842506408691406	0.206886991858482	1.38909339904785	35.1576385498047	34.1905632019043	33.311767578125	1.84587180614471	30.0806827545166	29.0500583648682	28.0128135681152	2.06786966323853	-933.200317382812
Alexandrium_minutum	16274991.6572108	206385.33192604	0.923719704151154	0.550094425678253	0.193244934082031	0.773828029632568	35.0035247802734	34.2386054992676	33.4687232971191	1.53479945659637	30.1816654205322	29.6778793334961	28.9039916992188	1.27767479419708	-4540.9423828125
Alexandrium_minutum	16289991.6572108	-613614.66807396	0.619026005268097	0.473116815090179	0.0393985286355019	0.922795176506042	35.1855773925781	34.2103004455566	33.2994384765625	1.8861391544342	29.9692687988281	28.8913440704346	27.6432800292969	2.32598781585693	-620.001098632812
Alexandrium_minutum	16289991.6572108	4411385.33192604	0.113293930888176	0.0722028091549873	0.0155347315594554	0.135083749890327	33.0761985778809	32.0922241210938	31.1835498809814	1.89264905452728	17.8724155426025	7.42145776748657	-1.23765969276428	19.1100769042969	-68.0986785888672
Alexandrium_minutum	16319991.6572108	3711385.33192604	1.79426097869873	0.99768340587616	0.0967420041561127	1.80371785163879	34.7814254760742	34.278923034668	33.6834449768066	1.09798276424408	27.9274387359619	20.3277454376221	13.078634262085	14.848804473877	-5763.7451171875
Alexandrium_minutum	16324991.6572108	311385.33192604	1.05422484874725	0.605215668678284	0.0598583035171032	1.18822741508484	34.8652076721191	34.1758575439453	33.4376525878906	1.42755401134491	30.2045097351074	29.6723232269287	28.8790378570557	1.3254725933075	-4423.4658203125
Alexandrium_minutum	16439991.6572108	4176385.33192604	0.294325351715088	0.42449426651001	0.019947674125433	0.969982802867889	33.8047904968262	33.0367202758789	32.2465400695801	1.55824816226959	21.0760383605957	10.597900390625	2.1305148601532	18.9455223083496	-5126.99267578125
Alexandrium_minutum	16469991.6572108	4756385.33192604	0.126134634017944	0.104725420475006	0.00922377314418554	0.202602207660675	32.8251075744629	32.3233680725098	31.4377307891846	1.38737666606903	14.8879680633545	5.58945083618164	-1.60254740715027	16.490514755249	-1406.69189453125
Alexandrium_minutum	16524991.6572108	3986385.33192604	0.919310569763184	0.515387535095215	0.101236119866371	1.10128128528595	34.6680068969727	34.1415023803711	33.572135925293	1.09587204456329	25.4160995483398	16.8876953125	9.75271224975586	15.6633882522583	-5686.37744140625
Alexandrium_minutum	16629991.6572108	6146385.33192604	0.0993925705552101	0.0765293762087822	0.024109510704875	0.122561953961849	25.3037204742432	20.7015724182129	17.6526870727539	7.65103387832642	3.07198715209961	-0.919211387634277	-1.94000005722046	5.01198720932007	-1
Alexandrium_minutum	16639991.6572108	-693614.66807396	1.11577749252319	0.304179042577744	0.124171428382397	0.427241235971451	35.061695098877	34.1585311889648	32.877140045166	2.18455505371094	30.312520980835	28.9563980102539	27.4176712036133	2.89484930038452	-553.694580078125
Alexandrium_minutum	16789991.6572108	1656385.33192604	0.206597194075584	0.206159174442291	0.0335190556943417	0.36603856086731	35.3766288757324	34.6709594726562	33.7343482971191	1.64228212833405	30.1364517211914	28.8281002044678	26.9675426483154	3.16890835762024	-5984.04833984375
Alexandrium_minutum	16799991.6572108	3776385.33192604	1.28762412071228	0.823827743530273	0.212654292583466	1.38754296302795	34.7768096923828	34.3701934814453	33.7106628417969	1.06614744663239	27.5229530334473	19.9553680419922	12.902626991272	14.6203269958496	-5707.8759765625
Alexandrium_minutum	16834991.6572108	6031385.33192604	0.130260780453682	0.0909178555011749	0.013416332192719	0.181755691766739	23.435359954834	17.4594326019287	10.4207057952881	13.0146551132202	6.01981210708618	-0.257386237382889	-1.8928587436676	7.91267061233521	-19.8097553253174
Alexandrium_minutum	16914991.6572108	3901385.33192604	0.836036026477814	0.550276577472687	0.06776162981987	0.902953326702118	34.653736114502	34.2322120666504	33.7433280944824	0.91040974855423	26.3466701507568	18.0355281829834	11.0190687179565	15.3276023864746	-5874.64697265625
Alexandrium_minutum	16939991.6572108	6281385.33192604	0.101998016238213	0.0839077085256577	0.0109811304137111	0.254919409751892	32.2221603393555	30.7684764862061	22.4169254302979	9.8052339553833	-0.0104574328288436	-1.5513117313385	-1.94000005722046	1.92954254150391	-2318.03125
Alexandrium_minutum	16944991.6572108	3436385.33192604	0.854215860366821	0.646186292171478	0.00622439291328192	1.17574274539948	34.8692474365234	34.552116394043	34.0749855041504	0.794258773326874	27.9351024627686	21.8574504852295	16.3614139556885	11.5736904144287	-5745.62939453125
Alexandrium_minutum	16964991.6572108	-5113614.66807396	0.70817631483078	0.539656579494476	0.119406804442406	0.893164813518524	34.2508506774902	33.9236602783203	33.6922416687012	0.558608770370483	7.79994297027588	5.36271905899048	3.62135052680969	4.17859268188477	-4114.60302734375
Alexandrium_minutum	17009991.6572108	-3798614.66807396	1.56867849826813	0.841150045394897	0.222871840000153	1.58424913883209	35.7963218688965	35.6323623657227	35.4290771484375	0.367242008447647	23.7291793823242	19.5304183959961	15.4827451705933	8.24643421173096	-4757.466796875
Alexandrium_minutum	17039991.6572108	4381385.33192604	0.150146722793579	0.22059540450573	0.0431257970631123	0.558995306491852	33.323657989502	32.7841644287109	32.2191429138184	1.1045161485672	17.7151222229004	7.80963659286499	1.15912020206451	16.556001663208	-5121.50048828125
Alexandrium_minutum	17064991.6572108	4291385.33192604	0.552619338035583	0.296758830547333	0.0562319047749043	0.619551718235016	34.0557518005371	33.2329368591309	32.4953460693359	1.56040704250336	21.7247657775879	10.5142679214478	2.89116311073303	18.8336029052734	-5403.1201171875
Alexandrium_minutum	17084991.6572108	-3573614.66807396	1.27689468860626	0.83307296037674	0.0914436429738998	1.1990008354187	35.8172378540039	35.5953826904297	35.346263885498	0.470972865819931	25.0586948394775	21.4429626464844	17.418607711792	7.64008760452271	-4889.6845703125
Alexandrium_minutum	17094991.6572108	4421385.33192604	0.151626974344254	0.231086269021034	0.058626513928175	0.475439846515656	33.2694244384766	32.7727012634277	32.2211837768555	1.04823970794678	17.1387195587158	7.32406854629517	0.952359914779663	16.1863594055176	-5036.14453125
Alexandrium_minutum	17169991.6572108	1291385.33192604	0.103502213954926	0.24445179104805	0.0276041384786367	0.528089821338654	34.8526344299316	34.2640380859375	33.653190612793	1.1994423866272	30.0777702331543	28.7961921691895	27.2283992767334	2.8493709564209	-5896.0009765625
Alexandrium_minutum	1719991.6572108	4006385.33192604	0.208919942378998	0.136755347251892	0.0162628367543221	0.257588863372803	38.5579719543457	37.8775444030762	37.2077941894531	1.3501809835434	28.1957969665527	20.3424911499023	13.8953504562378	14.3004474639893	-1675.46179199219
Alexandrium_minutum	17214991.6572108	121385.33192604	0.968840718269348	0.486519008874893	0.134802967309952	0.742273151874542	35.4271278381348	34.4101333618164	33.4164924621582	2.01063251495361	30.4349346160889	29.6421394348145	28.2315883636475	2.20334649085999	-2265.19262695312
Alexandrium_minutum	17259991.6572108	1106385.33192604	0.154446184635162	0.265799939632416	0.075381338596344	0.463940650224686	34.5919952392578	34.109806060791	33.6432800292969	0.948715925216675	30.0126132965088	28.9211292266846	27.5824356079102	2.43017888069153	-5525.3095703125
Alexandrium_minutum	17294991.6572108	6071385.33192604	0.122671559453011	0.0815774127840996	0.00977143086493015	0.135694578289986	25.1375370025635	21.8466300964355	18.4476108551025	6.68992757797241	6.25516366958618	-0.751920819282532	-1.94000005722046	8.19516372680664	-20.5247764587402
Alexandrium_minutum	1729991.6572108	3881385.33192604	0.181067541241646	0.166684806346893	0.0359453037381172	0.282125562429428	38.905143737793	38.3676109313965	37.6377258300781	1.26741814613342	27.4325351715088	20.0354518890381	13.9093112945557	13.5232238769531	-1703.39172363281
Alexandrium_minutum	17304991.6572108	6241385.33192604	0.0882949307560921	0.0689539462327957	0.0160587430000305	0.125374063849449	31.1040344238281	29.399772644043	24.4875564575195	6.61647748947144	0.365809559822083	-1.49981915950775	-1.94000005722046	2.30580949783325	-291.474578857422
Alexandrium_minutum	17324991.6572108	3851385.33192604	0.738893687725067	0.633871912956238	0.148983776569366	1.07347679138184	34.7395858764648	34.3088912963867	33.8540534973145	0.885533154010773	26.7914409637451	18.3588027954102	10.9878244400024	15.8036165237427	-5731.56640625
Alexandrium_minutum	17429991.6572108	3476385.33192604	1.16511237621307	0.803268849849701	0.181441217660904	1.31175494194031	34.9812812805176	34.5076904296875	33.846736907959	1.13454604148865	27.5249214172363	21.3026847839355	15.517053604126	12.0078678131104	-5181.92626953125
Alexandrium_minutum	17664991.6572108	3306385.33192604	0.778554499149323	0.494735538959503	0.0411132797598839	0.922292053699493	35.2640571594238	34.644588470459	33.9257698059082	1.33828639984131	27.8143119812012	22.3639850616455	17.0007839202881	10.8135271072388	-3768.10083007812
Alexandrium_minutum	17714991.6572108	4071385.33192604	0.567812860012054	0.331364750862122	0.0325433798134327	0.764421343803406	34.5236587524414	33.9894371032715	33.3675994873047	1.15605902671814	25.1902294158936	14.9491357803345	8.34293079376221	16.847297668457	-5663.03662109375
Alexandrium_minutum	17714991.6572108	4726385.33192604	0.171171575784683	0.281193435192108	0.047192357480526	0.501217305660248	33.1875	32.8066368103027	32.2189598083496	0.968542039394379	13.6035194396973	5.60370206832886	0.653048515319824	12.9504709243774	-5506.38671875
Alexandrium_minutum	17734991.6572108	4741385.33192604	0.183525279164314	0.324271410703659	0.0500974841415882	0.660489559173584	33.2127265930176	32.8137817382812	32.241527557373	0.971197724342346	13.6387758255005	5.59296035766602	0.594042241573334	13.0447340011597	-5481.92626953125
Alexandrium_minutum	17754991.6572108	4846385.33192604	0.544411599636078	0.375115543603897	0.0664112493395805	0.661113798618317	33.1138038635254	32.8159027099609	32.253173828125	0.860629320144653	13.7201738357544	5.33946752548218	0.275925397872925	13.4442481994629	-5879.072265625
Alexandrium_minutum	17799991.6572108	3406385.33192604	0.947050213813782	0.612501621246338	0.108587853610516	0.991294682025909	35.0120849609375	34.5488204956055	33.9345283508301	1.07755553722382	27.5630855560303	21.7159824371338	16.1627407073975	11.4003458023071	-4657.28955078125
Alexandrium_minutum	17849991.6572108	4441385.33192604	0.331812620162964	0.206654906272888	0.0148000251501799	0.431508451700211	33.6010780334473	33.0673179626465	32.4376525878906	1.16342282295227	17.6477680206299	8.6403636932373	2.04831838607788	15.5994491577148	-5567.6640625
Alexandrium_minutum	17974991.6572108	6126385.33192604	0.133519783616066	0.0576336793601513	0.012955853715539	0.0907463580369949	29.0469074249268	25.8725471496582	19.4255352020264	9.62137222290039	4.91461706161499	-1.22991096973419	-1.94000005722046	6.85461711883545	-57.5255851745605
Alexandrium_minutum	18024991.6572108	5066385.33192604	0.220099776983261	0.247139513492584	0.0151521032676101	0.546206653118134	33.1205406188965	32.8646926879883	32.4410934448242	0.679444313049316	14.0336256027222	5.64688205718994	0.151165649294853	13.8824605941772	-5650.6123046875
Alexandrium_minutum	18054991.6572108	3966385.33192604	0.583589911460876	0.479177862405777	0.109267525374889	0.958962619304657	34.4979820251465	34.2052192687988	33.5881233215332	0.909857511520386	24.7587375640869	16.7609939575195	10.1162462234497	14.6424913406372	-4413.64990234375
Alexandrium_minutum	18074991.6572108	3941385.33192604	0.671140849590302	0.436167865991592	0.0954720079898834	0.792804837226868	34.5081558227539	34.2314605712891	33.6240615844727	0.884091198444366	24.8458709716797	17.1991691589355	10.7731113433838	14.0727596282959	-3644.26782226562
Alexandrium_minutum	18084991.6572108	-1863614.66807396	0.175637051463127	0.242941051721573	0.0622207522392273	0.363956212997437	35.6168098449707	34.8219718933105	33.4510955810547	2.16571521759033	29.4059295654297	27.0894966125488	25.1432800292969	4.26264953613281	-4239.7705078125
Alexandrium_minutum	18164991.6572108	-4568614.66807396	0.177943184971809	0.148207902908325	0.0347222052514553	0.222965285181999	35.0580024719238	34.6709289550781	34.3838310241699	0.674170196056366	14.9175128936768	12.0621671676636	10.1404304504395	4.7770824432373	-4524.23974609375
Alexandrium_minutum	1824991.6572108	-3588614.66807396	0.617766261100769	0.52893990278244	0.151560470461845	0.952823579311371	35.7083053588867	35.4897499084473	35.1995391845703	0.508764564990997	22.1038131713867	18.4468116760254	15.1973571777344	6.90645599365234	-3829.42700195312
Alexandrium_minutum	18249991.6572108	4926385.33192604	0.40895488858223	0.245932877063751	0.047306165099144	0.486801236867905	33.1923637390137	32.8889770507812	32.4031753540039	0.789187967777252	13.0637197494507	5.68542242050171	0.933098614215851	12.1306219100952	-5416.19091796875
Alexandrium_minutum	18359991.6572108	-963614.66807396	0.66838937997818	0.377070486545563	0.0566807053983212	0.679557800292969	35.4010429382324	34.5280838012695	33.7854385375977	1.61560320854187	30.3438854217529	29.4275455474854	28.6503791809082	1.69350671768188	-4512.00927734375
Alexandrium_minutum	18449991.6572108	6176385.33192604	0.097392663359642	0.0605029799044132	0.01090700738132	0.102889344096184	31.6483707427979	29.2059478759766	13.8452520370483	17.8031196594238	1.82303071022034	-1.46142160892487	-1.94000005722046	3.7630307674408	-139.266418457031
Alexandrium_minutum	18514991.6572108	3711385.33192604	0.996946096420288	0.573895037174225	0.0703396201133728	1.10496938228607	34.7367172241211	34.4166374206543	33.7760238647461	0.960694432258606	26.0728530883789	19.2431507110596	13.108775138855	12.9640779495239	-5812.1767578125
Alexandrium_minutum	18514991.6572108	3866385.33192604	0.677042722702026	0.568111717700958	0.0974680483341217	1.07407343387604	34.7499046325684	34.3789978027344	33.8504600524902	0.899444162845612	25.3719577789307	18.0433044433594	11.914457321167	13.4574995040894	-4851.8466796875
Alexandrium_minutum	18559991.6572108	4351385.33192604	0.208641245961189	0.161103665828705	0.0266858022660017	0.273888498544693	33.454948425293	33.0009078979492	32.3687019348145	1.08624720573425	17.1601371765137	8.78108310699463	3.57380342483521	13.5863351821899	-4844.1904296875
Alexandrium_minutum	18614991.6572108	3866385.33192604	0.69933545589447	0.515106856822968	0.11760275810957	0.77200722694397	34.6971473693848	34.3679466247559	33.7871475219727	0.910001397132874	25.2660865783691	17.9076080322266	11.5058164596558	13.7602710723877	-5247.74365234375
Alexandrium_minutum	18819991.6572108	6061385.33192604	0.0870164781808853	0.0655251294374466	0.00496150460094213	0.123660027980804	29.62038230896	26.3498477935791	22.7788715362549	6.84151172637939	6.10969543457031	-1.00522208213806	-1.94000005722046	8.04969501495361	-66.1223831176758
Alexandrium_minutum	18899991.6572108	-4048614.66807396	0.177970692515373	0.100922808051109	0.0273178815841675	0.175543859601021	35.6196937561035	35.2787742614746	34.7798309326172	0.839860439300537	19.5662212371826	16.0150279998779	13.4621362686157	6.10408496856689	-673.567932128906
Alexandrium_minutum	18929991.6572108	3326385.33192604	0.660205125808716	0.499648422002792	0.121339090168476	0.83195573091507	35.1698989868164	34.6842346191406	34.1562614440918	1.01363551616669	27.7999954223633	21.9414520263672	16.843807220459	10.9561882019043	-5612.841796875
Alexandrium_minutum	18994991.6572108	6006385.33192604	0.132852733135223	0.0861203968524933	0.0149050848558545	0.12803827226162	31.6500434875488	25.7992782592773	20.5746307373047	11.0754127502441	7.23360443115234	-0.490533262491226	-1.94000005722046	9.17360496520996	-37.4692726135254
Alexandrium_minutum	19034991.6572108	4831385.33192604	0.236705511808395	0.190483912825584	0.0202646069228649	0.358632922172546	33.1523323059082	32.8199310302734	32.4351043701172	0.717228591442108	12.1470737457275	6.08700084686279	2.43553757667542	9.7115364074707	-5329.17041015625
Alexandrium_minutum	19079991.6572108	4686385.33192604	0.228514030575752	0.200597137212753	0.0421250052750111	0.416972249746323	33.4901504516602	32.840747833252	32.0654907226562	1.42466104030609	12.8574275970459	6.71748495101929	2.51514792442322	10.3422803878784	-5692.123046875
Alexandrium_minutum	19194991.6572108	3611385.33192604	0.59317547082901	0.541841447353363	0.118915945291519	0.902650475502014	34.812183380127	34.4773216247559	33.6750411987305	1.13714277744293	26.5983963012695	19.8692646026611	14.7739095687866	11.8244857788086	-4724.837890625
Alexandrium_minutum	19204991.6572108	-4528614.66807396	0.240196749567986	0.118116743862629	0.0259793046861887	0.219985887408257	34.4518432617188	34.2915306091309	34.067798614502	0.384043544530869	14.537823677063	10.2894449234009	7.47467947006226	7.06314420700073	-1416.15844726562
Alexandrium_minutum	19509991.6572108	521385.33192604	0.876993775367737	0.566465318202972	0.181925475597382	1.21252310276031	35.2366600036621	34.6521072387695	33.9162216186523	1.32043850421906	30.2830371856689	28.8140716552734	27.3884716033936	2.89456629753113	-5107.44921875
Alexandrium_minutum	19544991.6572108	2741385.33192604	0.433311998844147	0.323807567358017	0.0178111381828785	0.557616293430328	35.8341102600098	35.4226226806641	35.0300712585449	0.804037988185883	29.2603874206543	25.6647872924805	21.655216217041	7.60516977310181	-5883.607421875
Alexandrium_minutum	19629991.6572108	6266385.33192604	0.0653105527162552	0.0478884503245354	0.00834075454622507	0.0892218053340912	32.5530586242676	30.6461963653564	22.8826351165771	9.67042541503906	0.0798940137028694	-1.58578765392303	-1.94000005722046	2.01989412307739	-1995.0009765625
Alexandrium_minutum	19694991.6572108	5636385.33192604	0.156736314296722	0.191928163170815	0.0622697472572327	0.324393630027771	33.9698486328125	32.2740097045898	30.2568550109863	3.71299171447754	9.67030715942383	2.43476295471191	-1.94000005722046	11.6103067398071	-24.3794269561768
Alexandrium_minutum	19859991.6572108	-1068614.66807396	0.347433865070343	0.23701323568821	0.0275721773505211	0.380816727876663	35.7427787780762	34.6727981567383	32.8108673095703	2.93191170692444	30.2861614227295	29.3621463775635	28.5059700012207	1.78018927574158	-4830.431640625
Alexandrium_minutum	19964991.6572108	4231385.33192604	0.217798888683319	0.171755522489548	0.023307153955102	0.316179156303406	34.1770095825195	33.7683029174805	32.9310836791992	1.2459237575531	20.611837387085	12.7489824295044	8.06836223602295	12.5434741973877	-5217.55859375
Alexandrium_minutum	20034991.6572108	6186385.33192604	0.0720109939575195	0.0776172280311584	0.00370285334065557	0.207774803042412	32.3367156982422	29.8934631347656	21.1808300018311	11.1558876037598	3.65181970596313	-1.39355766773224	-1.94000005722046	5.59181976318359	-1125.60290527344
Alexandrium_minutum	204991.657210801	6176385.33192604	0.0787462741136551	0.086590550839901	0.0144311003386974	0.152083545923233	35.1381034851074	34.6797866821289	33.0600433349609	2.07806301116943	6.25678300857544	2.14933824539185	-0.519644558429718	6.77642774581909	-2743.0126953125
Alexandrium_minutum	2124991.6572108	3966385.33192604	0.169065520167351	0.150801852345467	0.0160981211811304	0.275184899568558	39.0741310119629	38.5409507751465	37.8992805480957	1.17485296726227	27.0062675476074	20.3630771636963	14.1332540512085	12.8730134963989	-1785.234375
Alexandrium_minutum	2334991.6572108	3936385.33192604	0.106973059475422	0.0794883593916893	0.0267200116068125	0.126269072294235	39.0786361694336	38.5275611877441	37.1798133850098	1.89882242679596	26.9842071533203	20.2959575653076	14.2619857788086	12.7222213745117	-106.950241088867
Alexandrium_minutum	234991.657210801	-363614.66807396	0.332484126091003	0.311120986938477	0.131433635950089	0.408500105142593	37.1262016296387	35.6993217468262	33.1072158813477	4.01898622512817	29.3224029541016	26.042106628418	22.6049461364746	6.71745920181274	-4494.77294921875
Alexandrium_minutum	2654991.6572108	5741385.33192604	0.0868624746799469	0.0413612648844719	0.0109899723902345	0.0664284080266953	5.98617792129517	4.30840063095093	2.71202731132507	3.27415084838867	17.5420150756836	5.89597320556641	-1.79000604152679	19.3320198059082	-23.6258201599121
Alexandrium_minutum	2704991.6572108	-3903614.66807396	1.59404277801514	0.851689279079437	0.23052804172039	1.29413020610809	35.6998138427734	35.4653244018555	35.0925750732422	0.607238113880157	23.5020809173584	19.6909370422363	15.9652423858643	7.5368390083313	-3949.53076171875
Alexandrium_minutum	2779991.6572108	6131385.33192604	0.172016441822052	0.0792310163378716	0.0213902723044157	0.147585049271584	35.1239395141602	34.862964630127	32.6623229980469	2.46161699295044	7.40811347961426	4.06677198410034	2.15606069564819	5.25205278396606	-287.119537353516
Alexandrium_minutum	2809991.6572108	-5473614.66807396	0.255367368459702	0.1502356082201	0.0386115238070488	0.247326582670212	34.1530990600586	33.7853584289551	33.1769676208496	0.976133108139038	1.75781750679016	-0.466802507638931	-1.89000594615936	3.64782357215881	-5211.0615234375
Alexandrium_minutum	2864991.6572108	-4223614.66807396	1.04637360572815	0.636806488037109	0.148819923400879	1.17358314990997	35.5680313110352	35.0599327087402	34.2648086547852	1.30322134494781	20.7052612304688	14.8952922821045	11.1993427276611	9.50591850280762	-2913.70068359375
Alexandrium_minutum	2879991.6572108	-3868614.66807396	1.40086138248444	0.846433162689209	0.176814317703247	1.5220103263855	35.6235885620117	35.4144554138184	35.0382919311523	0.585297763347626	23.5226860046387	18.9158554077148	14.2197675704956	9.30291938781738	-3067.79174804688
Alexandrium_minutum	2939991.6572108	3316385.33192604	0.262500435113907	0.119047097861767	0.0183847155421972	0.237684994935989	39.4840240478516	38.9926261901855	38.3924179077148	1.09160768985748	27.9796047210693	22.069938659668	16.3496875762939	11.6299161911011	-44.4648399353027
Alexandrium_minutum	2974991.6572108	-3853614.66807396	1.53158533573151	0.848033547401428	0.138362720608711	1.40491712093353	35.6199340820312	35.4124183654785	35.0407867431641	0.579147040843964	23.3308982849121	19.1490783691406	14.4742765426636	8.85662174224854	-2978.21728515625
Alexandrium_minutum	3029991.6572108	-4773614.66807396	0.881655156612396	0.498281300067902	0.070320837199688	0.857629001140594	33.9593086242676	33.7475471496582	33.3698425292969	0.589464664459229	6.59985017776489	4.1214017868042	1.94621229171753	4.65363788604736	-4982.54052734375
Alexandrium_minutum	3029991.6572108	-4858614.66807396	0.749560952186584	0.506111979484558	0.129298597574234	0.741527438163757	34.0229568481445	33.7747917175293	33.3729972839355	0.649960935115814	5.04355239868164	2.76813864707947	0.708191394805908	4.33536100387573	-4519.17919921875
Alexandrium_minutum	3049991.6572108	-4788614.66807396	0.853411793708801	0.542441129684448	0.0892107784748077	0.926019906997681	33.9437561035156	33.7483673095703	33.3594779968262	0.584277272224426	6.50124740600586	3.95264267921448	1.68504059314728	4.81620645523071	-4934.06689453125
Alexandrium_minutum	3104991.6572108	-3813614.66807396	1.21788597106934	0.725080847740173	0.141302227973938	1.24063038825989	35.7244300842285	35.4964408874512	35.2823638916016	0.442067295312881	23.7451667785645	20.1898765563965	16.9541492462158	6.79101800918579	-4175.72216796875
Alexandrium_minutum	3104991.6572108	3791385.33192604	0.126374930143356	0.0481314733624458	0.0154408263042569	0.0675135105848312	39.5924644470215	39.2263259887695	38.5591163635254	1.03335082530975	27.3484058380127	21.3803596496582	15.9555206298828	11.3928852081299	-166.63020324707
Alexandrium_minutum	3189991.6572108	-4823614.66807396	1.00471794605255	0.569910824298859	0.110758252441883	0.973086595535278	33.97119140625	33.7635879516602	33.3439331054688	0.62725955247879	7.33065700531006	3.96508431434631	1.21509540081024	6.11556148529053	-3944.80932617188
Alexandrium_minutum	3364991.6572108	4511385.33192604	0.0808262452483177	0.0767081305384636	0.0203833281993866	0.112030260264874	19.3257675170898	16.8201713562012	11.4721727371216	7.85359573364258	27.4670238494873	15.2208890914917	3.92444849014282	23.5425758361816	-30.0077419281006
Alexandrium_minutum	3374991.6572108	4501385.33192604	0.0650454387068748	0.0803670063614845	0.0153148109093308	0.132940843701363	19.4895687103271	17.0080413818359	11.937686920166	7.55188274383545	27.5513954162598	15.4026737213135	4.40342092514038	23.1479759216309	-40.6780128479004
Alexandrium_minutum	3479991.6572108	-4963614.66807396	0.840800583362579	0.520857930183411	0.16212572157383	0.824473917484283	34.032413482666	33.8141250610352	33.4251976013184	0.607215046882629	4.68177556991577	2.47441840171814	0.754601836204529	3.92717385292053	-5146.826171875
Alexandrium_minutum	3499991.6572108	-5773614.66807396	0.0482239127159119	0.0631963759660721	0.0147635638713837	0.10686107724905	34.4202117919922	33.8728561401367	31.277925491333	3.1422872543335	0.911994993686676	-1.16170978546143	-1.85485374927521	2.76684880256653	-4564.30810546875
Alexandrium_minutum	3499991.6572108	3701385.33192604	0.229514166712761	0.231266468763351	0.0499159507453442	0.407898306846619	39.6438064575195	39.248161315918	38.8660850524902	0.777721583843231	29.6830215454102	22.2566509246826	16.1217670440674	13.5612554550171	-2616.740234375
Alexandrium_minutum	3594991.6572108	-5758614.66807396	0.0381949841976166	0.0606088936328888	0.0135914022102952	0.0985981225967407	34.4286003112793	33.9047317504883	31.6461448669434	2.78245544433594	0.862107276916504	-1.15753030776978	-1.85818803310394	2.72029614448547	-4409.6259765625
Alexandrium_minutum	3629991.6572108	-4948614.66807396	0.586121916770935	0.516528189182281	0.102339074015617	0.929193437099457	33.9766998291016	33.8110961914062	33.4627342224121	0.513965129852295	4.35408973693848	2.53127264976501	0.817233383655548	3.53685641288757	-4898.32421875
Alexandrium_minutum	3634991.6572108	-4088614.66807396	1.33414542675018	0.804629564285278	0.179788395762444	1.40125274658203	35.53564453125	35.2545127868652	34.8776435852051	0.657998979091644	21.2851161956787	16.1273155212402	12.7937097549438	8.49140644073486	-4238.9951171875
Alexandrium_minutum	3744991.6572108	-3183614.66807396	0.622564733028412	0.586006164550781	0.0289669968187809	1.11308372020721	35.6661262512207	35.395378112793	34.9557075500488	0.710419595241547	26.7418460845947	23.5909423828125	20.1947841644287	6.54706239700317	-2798.36206054688
Alexandrium_minutum	3864991.6572108	4416385.33192604	0.0691634193062782	0.179376766085625	0.0351409316062927	0.369556099176407	20.0174427032471	18.899299621582	17.3454895019531	2.67195248603821	27.6425685882568	16.0957183837891	6.88294363021851	20.7596244812012	-2222.32446289062
Alexandrium_minutum	3874991.6572108	-3513614.66807396	0.649952352046967	0.436246752738953	0.0121789099648595	0.812167882919312	35.8182334899902	35.5485992431641	35.2500610351562	0.568173110485077	24.8140888214111	21.2570819854736	17.9498653411865	6.86422300338745	-1545.15393066406
Alexandrium_minutum	3964991.6572108	4326385.33192604	0.159905284643173	0.156014189124107	0.0515207014977932	0.274141997098923	20.0547733306885	18.9475555419922	17.637186050415	2.41758680343628	27.7060642242432	16.2896327972412	6.41849184036255	21.2875709533691	-2183.01318359375
Alexandrium_minutum	4044991.6572108	-3998614.66807396	1.26629567146301	0.867358684539795	0.19452628493309	1.29615867137909	35.703857421875	35.4346694946289	34.9288787841797	0.774979293346405	21.5679607391357	18.3896522521973	14.4622297286987	7.1057300567627	-5272.44482421875
Alexandrium_minutum	4074991.6572108	-2463614.66807396	0.613976001739502	0.634618699550629	0.135717555880547	1.20231795310974	35.4412384033203	35.0624732971191	33.4823112487793	1.95892953872681	29.6529407501221	26.1693553924561	23.4769725799561	6.17596912384033	-2214.8818359375
Alexandrium_minutum	4129991.6572108	6061385.33192604	0.0981715619564056	0.0938450172543526	0.00940351933240891	0.15643347799778	35.1222648620605	34.9405746459961	33.9620895385742	1.16017508506775	10.607873916626	3.96632695198059	0.63112735748291	9.97674655914307	-227.29914855957
Alexandrium_minutum	414991.657210801	-3128614.66807396	0.392780154943466	0.25085112452507	0.0733318999409676	0.412108868360519	36.0416221618652	35.7725715637207	35.4913864135742	0.550236821174622	23.525541305542	19.5093078613281	16.6182422637939	6.90729761123657	-4858.09130859375
Alexandrium_minutum	4229991.6572108	2416385.33192604	0.19976307451725	0.359704554080963	0.0519571304321289	0.629571974277496	39.1310997009277	37.9230575561523	36.992073059082	2.13902592658997	31.7170486450195	28.3453159332275	24.4147720336914	7.3022780418396	-1013.84271240234
Alexandrium_minutum	4394991.6572108	-2353614.66807396	0.778236150741577	0.520692110061646	0.02488081343472	0.904428601264954	35.5546417236328	35.1576652526855	34.4506797790527	1.10395956039429	29.6119842529297	26.3139228820801	23.4844245910645	6.12755823135376	-1371.37182617188
Alexandrium_minutum	4574991.6572108	-4178614.66807396	0.588684141635895	0.469092458486557	0.0308539848774672	1.02128148078918	35.5360260009766	34.8507385253906	34.0530738830566	1.48294878005981	19.7992210388184	14.4194478988647	10.2598838806152	9.53933715820312	-2767.05639648438
Alexandrium_minutum	4589991.6572108	-4078614.66807396	1.18589162826538	0.742250323295593	0.0844309777021408	1.23543918132782	35.6363258361816	35.2108573913574	34.4778327941895	1.15849149227142	21.0438823699951	16.9162273406982	13.4733381271362	7.57054471969604	-3495.84594726562
Alexandrium_minutum	4639991.6572108	-233614.66807396	2.00765514373779	1.4159631729126	0.83174067735672	1.23135244846344	35.6917152404785	34.9570541381836	33.671516418457	2.02019643783569	29.5998935699463	27.0514621734619	25.2165298461914	4.38336420059204	-1816.16284179688
Alexandrium_minutum	4724991.6572108	-58614.6680739596	2.16695952415466	0.42930868268013	0.150468036532402	0.44597977399826	35.6660385131836	34.5814437866211	32.4453659057617	3.22067093849182	29.5659294128418	26.9308376312256	24.9639835357666	4.60194396972656	-23.3098049163818
Alexandrium_minutum	4834991.6572108	5856385.33192604	0.145848482847214	0.088861271739006	0.0229523051530123	0.172228813171387	32.5917701721191	29.4069576263428	25.3276195526123	7.26415014266968	12.3049974441528	3.52945399284363	-1.84691965579987	14.1519165039062	-8.72052097320557
Alexandrium_minutum	4854991.6572108	-3323614.66807396	0.533100128173828	0.339711755514145	0.0343490801751614	0.568478584289551	35.8256416320801	35.5717735290527	35.1352844238281	0.69035530090332	25.4758472442627	21.4888229370117	17.8803157806396	7.59553146362305	-2011.00793457031
Alexandrium_minutum	4929991.6572108	-2123614.66807396	0.158150151371956	0.130704805254936	0.027439197525382	0.197508305311203	35.130054473877	32.7102355957031	25.930965423584	9.19909000396729	30.6387062072754	27.5269298553467	24.2977695465088	6.34093761444092	-17.7337837219238
Alexandrium_minutum	5014991.6572108	-5318614.66807396	0.178766965866089	0.114363797008991	0.0333738140761852	0.158759236335754	34.0235481262207	33.8189010620117	33.5632934570312	0.460252940654755	2.09060263633728	0.324307709932327	-1.70249605178833	3.79309868812561	-5272.67724609375
Alexandrium_minutum	5174991.6572108	-3118614.66807396	0.607076585292816	0.47587376832962	0.0270196478813887	0.897037267684937	35.9112548828125	35.478889465332	34.623046875	1.28820705413818	26.5697746276855	22.758861541748	19.6913585662842	6.87841606140137	-2508.68481445312
Alexandrium_minutum	5314991.6572108	-5723614.66807396	0.053169809281826	0.10139823704958	0.0229874346405268	0.183079123497009	34.3706398010254	33.9641723632812	32.8795356750488	1.49110066890717	0.905411243438721	-1.09835803508759	-1.89512479305267	2.80053615570068	-4147.68603515625
Alexandrium_minutum	5359991.6572108	536385.33192604	1.99514591693878	0.48582661151886	0.115288123488426	0.589679479598999	36.0461044311523	35.4084777832031	34.9256057739258	1.12049722671509	29.7768516540527	26.5803031921387	23.2795276641846	6.49732398986816	-11.8670825958252
Alexandrium_minutum	5379991.6572108	326385.33192604	2.67951488494873	1.24751925468445	0.271992832422256	2.49469065666199	35.939769744873	35.3531913757324	34.8891372680664	1.05063414573669	30.2827396392822	27.253454208374	24.9511108398438	5.33162927627563	-3642.08471679688
Alexandrium_minutum	5419991.6572108	446385.33192604	2.48658013343811	1.32840502262115	0.296009987592697	2.13826489448547	36.1246376037598	35.382396697998	34.9409675598145	1.18367218971252	30.1896724700928	27.0977058410645	23.8224658966064	6.36720705032349	-1703.00109863281
Alexandrium_minutum	5534991.6572108	-1308614.66807396	1.08260917663574	0.817082583904266	0.304140090942383	1.03241562843323	35.541130065918	34.892391204834	34.3477363586426	1.19339287281036	29.3731441497803	26.8316688537598	24.2790775299072	5.09406661987305	-2147.72387695312
Alexandrium_minutum	5549991.6572108	-2603614.66807396	0.974180400371552	0.544997155666351	0.112529270350933	0.868980348110199	35.4703407287598	35.1602516174316	34.722412109375	0.747927904129028	28.4286651611328	25.3964233398438	22.1283397674561	6.3003249168396	-4399.78076171875
Alexandrium_minutum	5579991.6572108	1336385.33192604	0.581470847129822	0.5377037525177	0.0539118051528931	0.851961433887482	36.8893241882324	36.2488784790039	35.7217979431152	1.16752314567566	31.5248126983643	28.5474643707275	24.9957504272461	6.52906370162964	-2338.19897460938
Alexandrium_minutum	5584991.6572108	361385.33192604	2.48358130455017	1.03411972522736	0.114119470119476	2.48206162452698	35.9086799621582	35.3707084655762	34.9131889343262	0.995489478111267	30.5719242095947	27.5206871032715	24.9227085113525	5.64921569824219	-4815.646484375
Alexandrium_minutum	5604991.6572108	371385.33192604	2.46765661239624	1.03255617618561	0.0978492721915245	2.48179149627686	35.9422340393066	35.3767471313477	34.9123191833496	1.02991533279419	30.5530853271484	27.5432243347168	24.8450622558594	5.70802307128906	-4843.7705078125
Alexandrium_minutum	5629991.6572108	2831385.33192604	0.0808969885110855	0.105617947876453	0.0151801854372025	0.214870139956474	39.2192916870117	37.8493881225586	35.6327896118164	3.586501121521	34.5484085083008	26.7529277801514	17.5874137878418	16.960994720459	-5.38817644119263
Alexandrium_minutum	5634991.6572108	211385.33192604	1.81813728809357	0.799943149089813	0.0410410240292549	1.6154637336731	35.7401084899902	35.3508834838867	34.9179649353027	0.82214617729187	30.6356887817383	27.6281661987305	25.4448413848877	5.19084692001343	-5086.4208984375
Alexandrium_minutum	5659991.6572108	-173614.66807396	1.00347518920898	0.658248126506805	0.104906439781189	0.969992756843567	35.7087020874023	35.3757820129395	34.9747772216797	0.733923971652985	30.5889148712158	28.02028465271	25.4447555541992	5.1441593170166	-5077.27978515625
Alexandrium_minutum	5729991.6572108	706385.33192604	1.77220857143402	0.897554695606232	0.167234405875206	1.7809157371521	36.1019744873047	35.5177955627441	35.0784568786621	1.02351558208466	30.0344581604004	27.3819618225098	25.2090492248535	4.82540845870972	-4947.70166015625
Alexandrium_minutum	5774991.6572108	5976385.33192604	0.209818109869957	0.0803869366645813	0.012864981777966	0.157804757356644	34.826000213623	33.7595672607422	27.0797367095947	7.74626398086548	10.5999927520752	2.47516584396362	-1.81715929508209	12.4171514511108	-68.5282669067383
Alexandrium_minutum	5794991.6572108	1141385.33192604	2.29585075378418	1.14400315284729	0.34465292096138	2.02646017074585	36.4473838806152	35.7429008483887	35.2375106811523	1.20987570285797	29.8814125061035	26.1188640594482	21.8657417297363	8.01566982269287	-1411.18664550781
Alexandrium_minutum	5799991.6572108	821385.33192604	2.43347692489624	1.04741597175598	0.214071273803711	2.2425639629364	36.2582473754883	35.5575942993164	35.0885238647461	1.16972315311432	30.0224933624268	27.3398895263672	24.9644107818604	5.05808162689209	-5097.314453125
Alexandrium_minutum	5909991.6572108	2641385.33192604	0.149038180708885	0.0883660167455673	0.00837594643235207	0.175482824444771	39.5538101196289	38.6905174255371	37.7221641540527	1.83164477348328	34.6094703674316	27.9223461151123	18.7734069824219	15.8360643386841	-4.61890077590942
Alexandrium_minutum	604991.657210801	-23614.6680739596	0.527405440807343	0.286222100257874	0.0818000361323357	0.410383403301239	35.7751350402832	33.8360557556152	31.0024223327637	4.77271175384521	29.6525535583496	27.0952014923096	23.9825210571289	5.67003297805786	-2293.533203125
Alexandrium_minutum	604991.657210801	4046385.33192604	0.273708194494247	0.238790199160576	0.0722756385803223	0.416940122842789	37.8573265075684	37.101879119873	36.4837532043457	1.37357294559479	26.8412113189697	19.6591663360596	13.6265954971313	13.2146148681641	-2792.92041015625
Alexandrium_minutum	6089991.6572108	1786385.33192604	0.895061194896698	0.565526723861694	0.0671229436993599	0.982767820358276	36.7875213623047	36.0870475769043	35.6850128173828	1.10250818729401	30.6079483032227	26.7678775787354	24.0621662139893	6.54578161239624	-2898.28100585938
Alexandrium_minutum	6144991.6572108	486385.33192604	0.700625777244568	0.56518965959549	0.0225302651524544	1.46278703212738	36.1128196716309	35.4902420043945	34.8223571777344	1.29046332836151	30.6427059173584	28.1023635864258	25.4913520812988	5.15135431289673	-4897.1162109375
Alexandrium_minutum	6189991.6572108	-5778614.66807396	0.049871489405632	0.136873036623001	0.00995215587317944	0.319147229194641	34.3645172119141	33.9904632568359	32.7770042419434	1.58751285076141	0.124963954091072	-1.52930200099945	-1.91031277179718	2.03527665138245	-2751.38793945312
Alexandrium_minutum	6249991.6572108	1786385.33192604	1.07638764381409	0.561524569988251	0.154292583465576	0.977033734321594	36.7858123779297	36.1173439025879	35.7110824584961	1.07473063468933	30.3696899414062	26.7486743927002	23.7060546875	6.66363573074341	-3271.51635742188
Alexandrium_minutum	6379991.6572108	-4868614.66807396	0.253406524658203	0.15311636030674	0.027205066755414	0.28293576836586	33.9292297363281	33.7431335449219	33.550163269043	0.379066109657288	5.56033849716187	3.53681874275208	1.50931859016418	4.0510196685791	-4367.150390625
Alexandrium_minutum	6484991.6572108	6111385.33192604	0.162298768758774	0.0920904874801636	0.032248679548502	0.117726311087608	34.6147346496582	32.9132232666016	29.0022277832031	5.61250925064087	6.81354331970215	0.184104532003403	-1.83538746833801	8.64893054962158	-66.5191040039062
Alexandrium_minutum	64991.6572108008	551385.33192604	0.732713341712952	0.416767150163651	0.10930684953928	0.657250702381134	35.7220306396484	34.4404487609863	30.8176326751709	4.90439653396606	29.913402557373	27.4563388824463	23.9757232666016	5.93767976760864	-3085.45947265625
Alexandrium_minutum	6584991.6572108	2551385.33192604	0.549856305122375	0.421601712703705	0.123519957065582	0.712471723556519	37.211555480957	36.7585906982422	36.3965759277344	0.814977169036865	31.7923831939697	27.9402828216553	22.5508441925049	9.24153995513916	-3249.35107421875
Alexandrium_minutum	6619991.6572108	886385.33192604	0.55994439125061	0.398375570774078	0.0326216481626034	0.745932340621948	36.6920890808105	35.843074798584	34.7353973388672	1.95669209957123	30.7089824676514	28.2251949310303	26.4200496673584	4.28893280029297	-2443.90649414062
Alexandrium_minutum	6634991.6572108	5956385.33192604	0.104579851031303	0.0783204883337021	0.0112445410341024	0.166081562638283	34.5304298400879	30.9666595458984	25.8505687713623	8.67985916137695	10.2540130615234	1.87068355083466	-1.823601603508	12.0776147842407	-19.5262851715088
Alexandrium_minutum	6689991.6572108	1381385.33192604	0.523678600788116	0.455211758613586	0.0520216561853886	0.758898913860321	37.2203598022461	36.2309455871582	35.5643920898438	1.65596783161163	30.8777236938477	27.37744140625	25.0859298706055	5.79179430007935	-4356.396484375
Alexandrium_minutum	684991.657210801	-998614.66807396	0.177038013935089	0.177595630288124	0.0576092712581158	0.332489550113678	37.5513572692871	35.8143577575684	32.3191947937012	5.23216009140015	28.9346580505371	25.0553493499756	21.2171401977539	7.71751832962036	-5026.01806640625
Alexandrium_minutum	6854991.6572108	-4168614.66807396	0.908143222332001	0.535448491573334	0.114963583648205	0.952524602413177	35.4678916931152	35.2626838684082	34.8536186218262	0.614274859428406	18.118335723877	15.2381315231323	12.8910369873047	5.22729921340942	-5155.65576171875
Alexandrium_minutum	7129991.6572108	-4863614.66807396	0.178492113947868	0.0920514464378357	0.00895559322088957	0.176829636096954	33.9519386291504	33.7593116760254	33.5789527893066	0.37298646569252	5.60216951370239	3.52668786048889	1.7962851524353	3.80588436126709	-2064.76293945312
Alexandrium_minutum	719991.657210801	5171385.33192604	0.249835297465324	0.100209534168243	0.0345535688102245	0.191444307565689	34.624095916748	33.8653182983398	32.9619979858398	1.66209816932678	18.4953136444092	11.4645147323608	2.97592544555664	15.5193872451782	-37.9792175292969
Alexandrium_minutum	7429991.6572108	-4458614.66807396	0.788731455802917	0.57929801940918	0.0812917053699493	1.05578923225403	34.8551902770996	34.1663475036621	33.713264465332	1.14192712306976	13.5282926559448	9.60322856903076	5.70755529403687	7.82073736190796	-4276.71240234375
Alexandrium_minutum	7484991.6572108	-393614.66807396	0.862701237201691	0.44571927189827	0.155967533588409	0.638730049133301	35.6668243408203	35.0255012512207	34.2062606811523	1.46056187152863	30.4520244598389	29.0264205932617	27.6762676239014	2.7757556438446	-3162.47094726562
Alexandrium_minutum	7514991.6572108	-4418614.66807396	0.843908071517944	0.569948732852936	0.0146873835474253	1.05526924133301	35.0625343322754	34.3989562988281	33.7017822265625	1.36075174808502	15.8569240570068	10.8046922683716	6.45018291473389	9.40674209594727	-4289.76171875
Alexandrium_minutum	7594991.6572108	-5303614.66807396	0.185599565505981	0.114344395697117	0.0253109373152256	0.199588805437088	33.9572448730469	33.7789497375488	33.4522514343262	0.504995286464691	2.82290124893188	1.01246726512909	-0.989531695842743	3.81243324279785	-1742.10290527344
Alexandrium_minutum	7594991.6572108	2511385.33192604	0.132942944765091	0.0919669196009636	0.0138886570930481	0.164541155099869	36.4386672973633	34.8354759216309	31.0551013946533	5.38356590270996	30.0666580200195	26.5924530029297	20.2351913452148	9.83146667480469	-8.96978378295898
Alexandrium_minutum	7804991.6572108	-38614.6680739596	1.06513583660126	0.870875895023346	0.0849820375442505	1.20866465568542	35.7906227111816	35.0517425537109	34.2487297058105	1.54189538955688	30.6850624084473	29.3523731231689	28.0925750732422	2.59248781204224	-3808.2783203125
Alexandrium_minutum	8104991.6572108	236385.33192604	0.506319582462311	0.489880263805389	0.0800989121198654	0.848174929618835	36.3268241882324	35.0079383850098	33.9685668945312	2.35825514793396	30.4871196746826	29.1789321899414	27.926628112793	2.56049060821533	-1921.32592773438
Alexandrium_minutum	8119991.6572108	-4318614.66807396	0.64777809381485	0.449901908636093	0.138126984238625	0.628913104534149	35.1057968139648	34.7352981567383	34.1726455688477	0.93315052986145	16.0768604278564	12.3632307052612	8.49345397949219	7.58340549468994	-3848.58520507812
Alexandrium_minutum	8624991.6572108	6091385.33192604	0.114346459507942	0.0755834504961967	0.0232817400246859	0.102822095155716	28.2209243774414	22.4522361755371	12.6991920471191	15.5217323303223	8.98343658447266	0.656632244586945	-1.79844176769257	10.7818784713745	-7.98885107040405
Alexandrium_minutum	8809991.6572108	-4483614.66807396	0.886028945446014	0.529697179794312	0.145454436540604	0.808151423931122	34.7756881713867	34.1711387634277	33.6196708679199	1.15601563453674	12.0083656311035	9.38213443756104	6.38676881790161	5.62159729003906	-3491.91235351562
Alexandrium_minutum	8829991.6572108	-4363614.66807396	0.590482831001282	0.436023086309433	0.116930790245533	0.807885825634003	35.0228881835938	34.48046875	33.8966979980469	1.12619078159332	13.6096668243408	11.0408954620361	8.40088272094727	5.20878458023071	-3323.22192382812
Alexandrium_minutum	8839991.6572108	-4458614.66807396	0.918896734714508	0.509261310100555	0.118293970823288	0.874776363372803	34.8158378601074	34.2349128723145	33.6506729125977	1.16516363620758	12.103928565979	9.67209529876709	6.37077188491821	5.73315668106079	-3441.78173828125
Alexandrium_minutum	8984991.6572108	1586385.33192604	0.991787135601044	0.781668543815613	0.0923647359013557	1.25243520736694	34.2576675415039	32.9012603759766	28.2553997039795	6.00226974487305	30.3645439147949	28.6941337585449	26.1058559417725	4.25868844985962	-2474.91381835938
Alexandrium_minutum	8999991.6572108	1686385.33192604	0.661001622676849	0.73550409078598	0.00922887306660414	1.27202427387238	34.2040519714355	32.1267356872559	26.8847351074219	7.31931591033936	30.5054740905762	28.6529216766357	26.0207920074463	4.48468160629272	-834.687744140625
Alexandrium_minutum	9039991.6572108	1351385.33192604	0.948154509067535	0.561474680900574	0.0218121092766523	0.931131958961487	34.2399749755859	33.3888969421387	29.8125057220459	4.42747020721436	30.8510246276855	28.8924598693848	26.45436668396	4.3966588973999	-3445.4765625
Alexandrium_minutum	9544991.6572108	686385.33192604	1.02253079414368	0.615030944347382	0.0193788260221481	1.17768704891205	35.210563659668	34.0572624206543	32.5372772216797	2.67328691482544	30.8021011352539	28.7930698394775	27.7814464569092	3.0206561088562	-3899.3837890625
Alexandrium_minutum	9609991.6572108	6251385.33192604	0.0815948247909546	0.0553007163107395	0.0113192368298769	0.0930961966514587	34.807918548584	33.678524017334	31.3661766052246	3.44174289703369	1.35538113117218	-1.28048372268677	-1.87116825580597	3.22654962539673	-193.97819519043
Alexandrium_minutum	9659991.6572108	1606385.33192604	0.492851793766022	0.423466086387634	0.00991891697049141	0.871117532253265	34.3417053222656	33.2713470458984	31.77587890625	2.56582617759705	30.7876777648926	28.6235904693604	26.2623252868652	4.52535247802734	-2960.75537109375
Alexandrium_minutum	969991.657210801	201385.33192604	0.408191949129105	0.201682418584824	0.0376171208918095	0.421035915613174	33.2546691894531	29.2821159362793	24.8849277496338	8.36974239349365	29.7335968017578	27.7892303466797	25.2852897644043	4.44830751419067	-2099.60693359375
Alexandrium_minutum	9724991.6572108	1941385.33192604	1.03854465484619	0.664488971233368	0.0856372117996216	1.19656443595886	34.3899230957031	32.5717735290527	26.3603496551514	8.02957248687744	30.3143901824951	28.3799057006836	25.0918655395508	5.22252464294434	-2374.0703125
Alexandrium_minutum	9784991.6572108	1786385.33192604	0.800243020057678	0.535429775714874	0.0768015533685684	0.958958923816681	34.043643951416	33.0065727233887	29.6905269622803	4.35311794281006	30.4823970794678	28.4415721893311	25.659839630127	4.82255697250366	-2619.51953125
Alexandrium_minutum	9989991.6572108	-4153614.66807396	0.317705541849136	0.238215699791908	0.0697698816657066	0.40107250213623	35.0558166503906	34.7656707763672	34.2521591186523	0.803657472133636	15.8136968612671	12.6919498443604	10.5178318023682	5.29586505889893	-2697.38891601562
Alexandrium_minutum	-1008852.57745102	5563806.610263	0.0435748808085918	0.0607510209083557	0.0146177764981985	0.0889006480574608	35.4027061462402	35.2896270751953	35.1627082824707	0.239998042583466	12.5043420791626	9.80073642730713	8.00252819061279	4.5018138885498	-187.566024780273
Alexandrium_minutum	-10159515.0524425	5983875.22955919	0.0619853772222996	0.113811545073986	0.00933516398072243	0.232750788331032	31.0594806671143	28.8065280914307	24.8755340576172	6.18394804000854	2.36931276321411	-1.05001258850098	-1.90959393978119	4.27890682220459	-58.5721130371094
Alexandrium_minutum	-10287201.1539267	5428675.031927	0.121535569429398	0.0845606252551079	0.0255901589989662	0.145361810922623	32.9651679992676	29.9869689941406	23.0846500396729	9.88051891326904	11.2135400772095	1.95042276382446	-1.80056285858154	13.014102935791	-63.1216773986816
Alexandrium_minutum	-10290209.951578	2431295.5563132	0.21961721777916	0.338369101285934	0.036217775195837	0.85462486743927	36.7502136230469	36.3672866821289	35.2761497497559	1.47406363487244	30.3777961730957	26.8687992095947	22.1618633270264	8.21593284606934	-3593.20776367188
Alexandrium_minutum	-1042104.83971006	-3188793.82637672	0.411009877920151	0.243786171078682	0.0147698475047946	0.438796788454056	36.4068222045898	35.9646377563477	35.5041923522949	0.902629554271698	25.2273426055908	20.60964012146	17.096263885498	8.13107872009277	-3801.55908203125
Alexandrium_minutum	-10441758.8352995	656152.696010262	0.784901320934296	0.454967170953751	0.0218613855540752	1.0018607378006	34.694149017334	33.2447776794434	31.5634651184082	3.13068437576294	29.6396255493164	27.6642169952393	25.0248069763184	4.61481714248657	-3333.26733398438
Alexandrium_minutum	-10488092.2736729	5932563.13322436	0.0335819534957409	0.0134547557681799	0.00410979613661766	0.0206333920359612	20.410327911377	16.3012638092041	12.9075260162354	7.50280141830444	7.4048924446106	-0.263885259628296	-1.9040561914444	9.3089485168457	-13.4991054534912
Alexandrium_minutum	-10580614.9940048	1419574.16770236	0.46863129734993	0.440486788749695	0.0348987020552158	0.795702159404755	34.4256820678711	33.6160125732422	32.2115058898926	2.21417617797852	30.2405452728271	28.2279777526855	22.8826503753662	7.35789442062378	-4067.23901367188
Alexandrium_minutum	-10612496.3550209	2244767.40074909	0.445245236158371	0.360109895467758	0.101694069802761	0.499171435832977	36.6891860961914	36.088752746582	35.1216697692871	1.56751585006714	30.1529865264893	26.9708862304688	22.439624786377	7.7133617401123	-2820.6484375
Alexandrium_minutum	-10652365.9934771	6086159.56025568	0.386982321739197	0.097134992480278	0.0127075472846627	0.232095792889595	31.7913188934326	29.4447269439697	24.2671680450439	7.52414989471436	3.49847888946533	-0.98209822177887	-1.89000594615936	5.38848495483398	-46.2619247436523
Alexandrium_minutum	-10798544.7189543	2210425.83842823	0.392378866672516	0.266226649284363	0.0887199118733406	0.374129891395569	36.5235786437988	35.6614875793457	34.0289573669434	2.49462199211121	29.5680656433105	26.2632923126221	21.9638252258301	7.60423946380615	-8.15606021881104
Alexandrium_minutum	-10914896.5605875	-330692.300197016	0.157946243882179	0.365460991859436	0.0412301681935787	0.695470869541168	35.2865791320801	34.852367401123	33.7396621704102	1.54691660404205	27.9945182800293	24.1970901489258	19.2714366912842	8.72308158874512	-3522.65087890625
Alexandrium_minutum	-1098551.93690034	122608.645540487	0.475773751735687	0.531287908554077	0.246503219008446	0.669465839862823	36.3402252197266	35.2477722167969	33.9401245117188	2.40010118484497	29.582727432251	26.8044509887695	23.0599250793457	6.52280282974243	-4620.71435546875
Alexandrium_minutum	-10989112.3813954	1391790.02515701	0.441903352737427	0.572664141654968	0.180204600095749	0.954707503318787	34.1484260559082	33.5164108276367	32.515209197998	1.63321542739868	30.5677967071533	28.8989639282227	26.5422534942627	4.02554321289062	-3522.68237304688
Alexandrium_minutum	-11106035.4473476	44464.7155080158	0.753779530525208	0.654388725757599	0.0459765903651714	1.20457148551941	35.0385780334473	34.4586296081543	33.1802787780762	1.85829937458038	28.013298034668	24.337516784668	19.5517501831055	8.46154689788818	-3304.61303710938
Alexandrium_minutum	-11165338.2485032	956679.830010824	0.533549547195435	0.428560793399811	0.0653193220496178	0.617284595966339	34.3446350097656	33.4379348754883	32.6381607055664	1.70647275447845	30.0322914123535	28.1121520996094	25.8114776611328	4.22081565856934	-3419.10473632812
Alexandrium_minutum	-11258724.8307694	-2458130.89446817	0.140207543969154	0.121547505259514	0.0303799100220203	0.18322716653347	36.5158462524414	36.1334533691406	35.857479095459	0.658365488052368	25.3523559570312	22.4619941711426	20.0136241912842	5.33873319625854	-4133.0986328125
Alexandrium_minutum	-11298124.7845537	6146204.73657998	0.031666100025177	0.0738303810358047	0.0109791848808527	0.152716591954231	33.4369049072266	31.4092636108398	26.7783203125	6.65858554840088	1.49271738529205	-1.19929349422455	-1.92873322963715	3.4214506149292	-106.231178283691
Alexandrium_minutum	-11299146.9373407	6086606.57614977	0.031430795788765	0.0312409680336714	0.00283954199403524	0.062092337757349	32.6593322753906	30.4777526855469	27.0545787811279	5.60475492477417	1.76386547088623	-1.19247055053711	-1.89977872371674	3.66364431381226	-54.3366928100586
Alexandrium_minutum	-11661477.9938329	-168945.901428107	0.412899196147919	0.483934164047241	0.171680197119713	0.710416495800018	35.3282318115234	34.8715667724609	34.1134071350098	1.21482443809509	27.8281326293945	24.0102462768555	19.4180889129639	8.41004467010498	-3608.89135742188
Alexandrium_minutum	-11760626.1459705	723758.937294533	0.558465540409088	0.39719632267952	0.155863165855408	0.55565744638443	35.249942779541	33.5771179199219	32.280876159668	2.96906661987305	29.4122695922852	27.8174743652344	26.1213912963867	3.29087734222412	-3730.75439453125
Alexandrium_minutum	-11869463.84955	1155718.92805464	0.464482367038727	0.469348102807999	0.144609048962593	0.684739887714386	34.5678215026855	33.4477272033691	32.6319732666016	1.93584895133972	29.8016185760498	28.3646602630615	26.5925636291504	3.20905375480652	-3472.36767578125
Alexandrium_minutum	-12003774.872404	-6370.98462402914	0.718703389167786	0.666812717914581	0.207311123609543	1.03349542617798	35.3147773742676	34.7571754455566	33.8329048156738	1.4818696975708	27.3470935821533	23.9302883148193	19.5953121185303	7.75178146362305	-3709.15600585938
Alexandrium_minutum	-12099113.8631979	501693.747655189	0.679946959018707	0.408943176269531	0.117024973034859	0.568238735198975	35.0574188232422	34.1083106994629	32.4030113220215	2.65440893173218	29.3251895904541	27.2088890075684	25.4583492279053	3.86684083938599	-4031.45678710938
Alexandrium_minutum	-12207471.5712976	-1213502.69051085	0.0420899130403996	0.165130734443665	0.0420001074671745	0.28737199306488	35.8694190979004	35.4645042419434	34.6152420043945	1.25417816638947	26.8298816680908	25.0547618865967	23.2265205383301	3.60335969924927	-3134.23681640625
Alexandrium_minutum	-1233328.62590261	4069541.27681872	0.150223419070244	0.144917517900467	0.0338117331266403	0.217251166701317	36.2134399414062	35.9343643188477	35.4006614685059	0.812778532505035	21.714527130127	17.4886493682861	13.6964311599731	8.01809692382812	-4976.6513671875
Alexandrium_minutum	-12349599.6527865	-11852.3881113566	0.691186785697937	0.634258031845093	0.265564352273941	0.92575865983963	35.2901420593262	34.8290214538574	33.8963661193848	1.39377593994141	27.3274593353271	24.0068340301514	19.9093418121338	7.41811847686768	-3835.13403320312
Alexandrium_minutum	-12429703.0747615	861795.151826434	0.513520181179047	0.38282111287117	0.0144834015518427	0.647366285324097	34.6473388671875	33.5244674682617	30.988977432251	3.65835976600647	29.1924686431885	27.8405208587646	26.158260345459	3.03420662879944	-4052.658203125
Alexandrium_minutum	-12439478.0824752	-3869064.38066573	0.274430304765701	0.186671391129494	0.0448902808129787	0.304072827100754	34.5378112792969	34.1665077209473	33.6272506713867	0.910562336444855	21.856897354126	16.1054191589355	12.6683673858643	9.18852996826172	-2625.56713867188
Alexandrium_minutum	-12452372.3833193	1243069.74974597	0.411868065595627	0.348024398088455	0.0596569515764713	0.582726716995239	34.2306747436523	33.3968734741211	32.3302345275879	1.90043973922729	29.2409534454346	28.0735988616943	26.4282722473145	2.81268000602722	-3478.646484375
Alexandrium_minutum	-12518421.6731453	6116027.32027721	0.118294388055801	0.10666523873806	0.0212036818265915	0.250827074050903	32.8451919555664	30.793212890625	27.1623268127441	5.68286466598511	1.82475471496582	-1.23118042945862	-1.89610600471497	3.72086071968079	-471.921752929688
Alexandrium_minutum	-12708119.097842	-4920239.43444249	0.305826425552368	0.227585077285767	0.0425524227321148	0.477668553590775	34.3253707885742	34.1944236755371	34.0446395874023	0.280729293823242	10.1830625534058	7.23086786270142	5.55275630950928	4.63030624389648	-3211.54565429688
Alexandrium_minutum	-12759322.5878005	3031755.11901098	0.0597849115729332	0.0829029157757759	0.0307126082479954	0.126070991158485	34.0577850341797	33.5620613098145	33.2474098205566	0.81037300825119	24.38427734375	17.9706516265869	14.377049446106	10.0072288513184	-104.083198547363
Alexandrium_minutum	-12763144.1202574	-605500.696505171	0.0877411067485809	0.356597155332565	0.124354876577854	0.580151379108429	35.5450401306152	35.1108055114746	34.1652565002441	1.37978529930115	27.7297801971436	25.5757102966309	22.8712711334229	4.85850954055786	-4132.603515625
Alexandrium_minutum	-12892067.6300421	-313559.991066786	0.475115031003952	0.457597941160202	0.130391731858253	0.780709564685822	35.6198577880859	35.0781517028809	34.536735534668	1.08312392234802	27.9027538299561	25.1876831054688	21.518798828125	6.38395595550537	-4202.751953125
Alexandrium_minutum	-13047340.7942361	310595.77437604	0.569697201251984	0.59955757856369	0.0287027135491371	1.24549067020416	35.3049201965332	34.5051651000977	33.3569526672363	1.94796895980835	29.0207786560059	26.4756641387939	23.9310302734375	5.0897479057312	-4040.5087890625
Alexandrium_minutum	-13264527.9739743	-5631205.5289456	0.398580014705658	0.255710124969482	0.0532030165195465	0.465515047311783	33.9991798400879	33.7365036010742	32.4855346679688	1.51364600658417	3.56367588043213	1.11313021183014	-0.913778901100159	4.47745513916016	-4790.2275390625
Alexandrium_minutum	-13494209.3840782	6359854.53123902	0.0791512876749039	0.0430832803249359	0.00555224111303687	0.091347798705101	32.5266075134277	31.3667678833008	29.7269649505615	2.79964280128479	-0.760006010532379	-1.71676933765411	-1.94000005722046	1.17999398708344	-3356.62377929688
Alexandrium_minutum	-1356301.15692682	213819.113529677	0.41757720708847	0.444611251354218	0.196276992559433	0.680046856403351	36.0064086914062	35.128101348877	33.9369430541992	2.06946468353271	29.9272289276123	27.3808708190918	24.0286960601807	5.89853239059448	-4733.2109375
Alexandrium_minutum	-13633749.3136064	6243153.22721124	0.0210708919912577	0.0413716696202755	0.00557768065482378	0.082584984600544	32.8809280395508	31.4853439331055	25.4091777801514	7.47175073623657	-0.506618857383728	-1.59110629558563	-1.94000005722046	1.43338119983673	-2222.72094726562
Alexandrium_minutum	-13705791.8741381	-5299248.58879273	0.709212839603424	0.40188729763031	0.0313096642494202	0.773454904556274	34.2352523803711	34.0186004638672	33.842903137207	0.392347365617752	6.99988412857056	4.70732116699219	3.10320854187012	3.89667630195618	-4484.54638671875
Alexandrium_minutum	-13848366.7542035	4571868.93272857	0.297594904899597	0.302437543869019	0.0914224535226822	0.463773518800735	31.5848178863525	26.9403076171875	18.3963470458984	13.1884689331055	16.2680225372314	11.8765897750854	6.73810291290283	9.52991962432861	-129.714431762695
Alexandrium_minutum	-14005731.351138	4356410.24398768	0.244663313031197	0.237365663051605	0.0418153554201126	0.395344495773315	33.2853698730469	31.7746429443359	28.7844486236572	4.50092124938965	18.0499744415283	12.7639017105103	8.87138366699219	9.17859077453613	-3057.95971679688
Alexandrium_minutum	-14163207.3159333	6294519.89888678	0.0310983378440142	0.0348325595259666	0.0077556949108839	0.0587237849831581	32.347728729248	31.3477172851562	28.8040962219238	3.54363369941711	-0.506783246994019	-1.63213288784027	-1.8529566526413	1.34617328643799	-3482.8095703125
Alexandrium_minutum	-14312977.6085157	-4951063.02161203	0.322150141000748	0.220040127635002	0.0303447972983122	0.536251723766327	34.4399871826172	34.320499420166	34.1380195617676	0.301968336105347	10.8105049133301	7.87338495254517	6.55312347412109	4.25738143920898	-3868.6875
Alexandrium_minutum	-14486047.0041889	-6040991.8989339	0.101203292608261	0.0669795125722885	0.0146171292290092	0.146931633353233	34.1436347961426	33.5519676208496	32.0347671508789	2.10886526107788	-0.913301289081573	-1.69914996623993	-1.94000005722046	1.02669870853424	-3410.69311523438
Alexandrium_minutum	-14497722.5322878	5040629.04821546	0.117783471941948	0.143225818872452	0.0118180550634861	0.253944844007492	32.4105796813965	31.3235282897949	29.0747509002686	3.33582949638367	15.7874059677124	10.1523628234863	6.21633148193359	9.57107448577881	-277.025512695312
Alexandrium_minutum	-14499322.6935527	-3285002.14832899	0.284319192171097	0.192745953798294	0.0259349383413792	0.299846082925797	35.7134017944336	35.2277717590332	34.6778411865234	1.03556001186371	25.7265186309814	20.5998764038086	17.3597621917725	8.36675643920898	-3646.55126953125
Alexandrium_minutum	-14509909.0346931	5203536.38186907	0.25904381275177	0.114036396145821	0.0215185228735209	0.196341753005981	31.4042701721191	28.4001178741455	19.731595993042	11.6726741790771	13.9698848724365	8.87940979003906	4.8314733505249	9.13841152191162	-29.1400108337402
Alexandrium_minutum	-14571169.4693853	5187922.02339498	0.25144025683403	0.260846704244614	0.0526353567838669	0.412388294935226	31.3849315643311	28.36012840271	19.8470001220703	11.5379314422607	14.5143003463745	9.21261692047119	4.96094512939453	9.55335521697998	-241.681488037109
Alexandrium_minutum	-1461954.72343894	475285.481463959	0.40203857421875	0.210051149129868	0.0205539427697659	0.41181007027626	35.458366394043	34.5545959472656	32.558464050293	2.89990019798279	30.3044662475586	28.2822551727295	25.9256362915039	4.37882947921753	-4585.0927734375
Alexandrium_minutum	-14687982.1790681	-6123531.73676399	0.0836775153875351	0.192152887582779	0.0438457354903221	0.462789714336395	34.1348876953125	33.3213386535645	31.1755275726318	2.95935893058777	-0.521867990493774	-1.70080029964447	-1.94000005722046	1.4181319475174	-246.935684204102
Alexandrium_minutum	-1480919.9462296	1013205.40542891	0.19442492723465	0.0557316914200783	0.00402206927537918	0.0821253955364227	35.5578193664551	32.0127067565918	27.5098819732666	8.04793834686279	29.4996547698975	27.9250450134277	26.6738300323486	2.82582402229309	-2.28109169006348
Alexandrium_minutum	-14926228.9470244	5270435.57401925	0.174106121063232	0.209867626428604	0.0694169923663139	0.28162407875061	31.7402305603027	29.8939342498779	25.205114364624	6.53511381149292	12.6095561981201	8.0641393661499	4.78592920303345	7.82362747192383	-59.7886161804199
Alexandrium_minutum	-1497754.36774097	5846269.65665173	0.142310738563538	0.187454327940941	0.0211600605398417	0.347749203443527	34.9335556030273	34.453197479248	33.3667411804199	1.5668158531189	9.93396091461182	4.82137298583984	1.54349565505981	8.39046478271484	-292.054840087891
Alexandrium_minutum	-15034731.6653595	4786306.42230091	0.138285920023918	0.0995054319500923	0.0135707426816225	0.166690483689308	32.7811737060547	32.4319953918457	32.1498489379883	0.631325602531433	17.079719543457	10.1803646087646	6.01250505447388	11.0672149658203	-3909.26586914062
Alexandrium_minutum	-15095415.539356	6183414.09299002	0.0260491482913494	0.0542892850935459	0.00607213657349348	0.138400733470917	32.6384315490723	30.7700786590576	27.4158744812012	5.22255802154541	0.15700027346611	-1.52728259563446	-1.94000005722046	2.09700036048889	-3532.3759765625
Alexandrium_minutum	-15468784.5243832	6107697.25658505	0.0596147142350674	0.0524012185633183	0.0141924731433392	0.104685045778751	32.1632804870605	29.8168182373047	22.1952610015869	9.96802139282227	1.73184907436371	-1.28881466388702	-1.94000005722046	3.67184901237488	-3305.42602539062
Alexandrium_minutum	-15535300.1671261	-5374802.73715753	0.464190781116486	0.327312111854553	0.0305776055902243	0.584541201591492	34.0326309204102	33.7656936645508	33.4093894958496	0.623243868350983	3.4533269405365	0.950519740581512	-0.99640679359436	4.44973373413086	-3795.400390625
Alexandrium_minutum	-15660575.7576681	6067622.70729363	0.118589803576469	0.0614948123693466	0.010021192021668	0.114806979894638	31.1041622161865	28.8935680389404	23.5248050689697	7.57935857772827	4.2004566192627	-0.921314179897308	-1.94000005722046	6.14045667648315	-3099.89331054688
Alexandrium_minutum	-1566920.15722029	718498.161250096	0.413298070430756	0.23757791519165	0.0381562151014805	0.428529769182205	35.7905921936035	34.6192359924316	32.3179054260254	3.4726893901825	30.2060298919678	28.2619533538818	26.6713733673096	3.53465604782104	-4587.75830078125
Alexandrium_minutum	-15684015.3141927	-5154398.71884196	0.564750671386719	0.419674217700958	0.0318970680236816	0.786594450473785	34.2869415283203	34.0378150939941	33.7660713195801	0.520871043205261	7.74714374542236	5.49894094467163	3.61753511428833	4.12960910797119	-3257.22241210938
Alexandrium_minutum	-15705016.5363712	6303494.9870801	0.0499561615288258	0.0384366028010845	0.00696922931820154	0.0757453590631485	32.3543128967285	31.1228218078613	27.8849925994873	4.46931934356689	-0.625544726848602	-1.65894043445587	-1.94000005722046	1.31445527076721	-2882.71606445312
Alexandrium_minutum	-15778565.4400258	6180171.80001155	0.0335481390357018	0.0396246835589409	0.00499485665932298	0.0772852748632431	32.2881317138672	29.93532371521	22.254222869873	10.0339107513428	-0.00231753662228584	-1.52566540241241	-1.94000005722046	1.9376825094223	-3728.13647460938
Alexandrium_minutum	-15852543.1192248	5449996.51119466	0.249693423509598	0.251343101263046	0.0591157115995884	0.354953646659851	32.7099800109863	32.2864608764648	31.3333797454834	1.37660002708435	15.1931924819946	8.56112861633301	3.98132014274597	11.2118721008301	-2883.67553710938
Alexandrium_minutum	-15871939.697582	6049023.91723929	0.102629005908966	0.0762188285589218	0.00543678691610694	0.151949182152748	30.8982601165771	28.7831840515137	21.3321170806885	9.56614303588867	5.19638204574585	-0.598355412483215	-1.94000005722046	7.13638210296631	-3114.33227539062
Alexandrium_minutum	-15996745.8911524	6036653.89435877	0.124467901885509	0.108279958367348	0.0106546394526958	0.216019466519356	30.9317588806152	28.8388519287109	23.5682716369629	7.36348676681519	5.41101503372192	-0.350761115550995	-1.94000005722046	7.35101509094238	-3138.20190429688
Alexandrium_minutum	-16291704.7932463	6208854.83493532	0.0471668913960457	0.0402405671775341	0.00746778817847371	0.0761370360851288	31.7980003356934	29.5685119628906	25.6897926330566	6.10820722579956	-0.385821223258972	-1.58688247203827	-1.94000005722046	1.55417883396149	-3716.92651367188
Alexandrium_minutum	-16411346.2837142	754748.622420879	0.767339825630188	0.443415641784668	0.185967281460762	0.567035377025604	35.2457237243652	34.6402206420898	33.7234497070312	1.52227175235748	29.390007019043	27.5587902069092	26.1181049346924	3.27190208435059	-4946.29345703125
Alexandrium_minutum	-16566935.9553684	6142852.49671706	0.0574504174292088	0.0522868521511555	0.00908400490880013	0.105071544647217	31.428201675415	28.6659393310547	12.7234210968018	18.7047805786133	1.79188048839569	-1.29301977157593	-1.94000005722046	3.73188042640686	-3752.04858398438
Alexandrium_minutum	-16654932.5651917	5565419.54252149	0.0429721474647522	0.0861415639519691	0.0195314902812243	0.168435364961624	22.263786315918	18.2114810943604	15.121618270874	7.1421685218811	14.3096208572388	6.47877073287964	0.338836193084717	13.9707832336426	-121.556945800781
Alexandrium_minutum	-16672663.0710718	1072428.38748766	0.348388642072678	0.317893743515015	0.138970375061035	0.386481076478958	35.1259574890137	34.2974090576172	32.768856048584	2.35710048675537	29.1872673034668	27.0154972076416	24.9430313110352	4.24423551559448	-5133.8623046875
Alexandrium_minutum	-16706840.5682371	5390859.25644127	0.0643468573689461	0.101278908550739	0.0206582918763161	0.144014000892639	32.4356384277344	32.0532035827637	31.4734859466553	0.96215146780014	12.7061023712158	7.34927320480347	3.64936208724976	9.05674076080322	-275.287567138672
Alexandrium_minutum	-16739492.4277977	6041625.23184291	0.111847549676895	0.171533659100533	0.0191983487457037	0.433040082454681	32.0126991271973	29.5889205932617	24.8789405822754	7.13375997543335	4.42608880996704	-0.457419812679291	-1.94000005722046	6.3660888671875	-2508.8076171875
Alexandrium_minutum	-17055683.8538361	5270047.95653867	0.152075186371803	0.29693329334259	0.0192643646150827	0.554350256919861	32.6981391906738	32.3021850585938	31.6284084320068	1.06973218917847	13.808479309082	7.12686491012573	2.9147617816925	10.8937187194824	-1406.25793457031
Alexandrium_minutum	-17064471.38129	-5355574.52151167	0.470042735338211	0.25932914018631	0.0447524227201939	0.472449719905853	34.0794410705566	33.7367782592773	33.2631607055664	0.816280722618103	4.17026138305664	1.32754814624786	-0.318650037050247	4.4889121055603	-3401.86376953125
Alexandrium_minutum	-1720418.39613396	6086124.61903159	0.0566107854247093	0.203842312097549	0.0209884848445654	0.389178037643433	34.8155975341797	33.3715400695801	29.1107730865479	5.70482778549194	3.41544318199158	-0.127268046140671	-1.87343966960907	5.2888822555542	-2113.11840820312
Alexandrium_minutum	-17217921.5092878	5201408.49800555	0.380695044994354	0.29672709107399	0.069207563996315	0.426721781492233	32.9167861938477	32.5229988098145	32.0181999206543	0.898585677146912	14.1129732131958	7.01654767990112	2.54933953285217	11.5636339187622	-5439.48046875
Alexandrium_minutum	-17236881.0615982	-5058632.18118796	0.581670463085175	0.353656381368637	0.0641674771904945	0.642443418502808	34.3940086364746	34.1849517822266	33.9110679626465	0.482943117618561	10.0897989273071	7.17131328582764	5.12791728973389	4.9618821144104	-5160.8974609375
Alexandrium_minutum	-17534123.1904501	-1134448.07929278	0.225561171770096	0.215865686535835	0.0708667188882828	0.300204485654831	36.0368194580078	35.5723686218262	34.9355583190918	1.10125982761383	30.1777896881104	28.8206539154053	27.3446350097656	2.83315539360046	-5431.623046875
Alexandrium_minutum	-17546383.4183791	-332021.383990836	0.158861145377159	0.380842655897141	0.0521800182759762	0.771175742149353	35.6380615234375	35.4285850524902	35.178882598877	0.459177017211914	29.203821182251	27.6756858825684	25.564640045166	3.63918089866638	-5168.90087890625
Alexandrium_minutum	-17691621.0761526	356949.851910925	0.471640259027481	0.477302432060242	0.204659998416901	0.66569846868515	35.437084197998	35.1096496582031	34.7999687194824	0.637115359306335	29.2111797332764	27.5453090667725	25.1461372375488	4.0650429725647	-2078.31982421875
Alexandrium_minutum	-18061880.5498597	-2214633.11980529	0.254195511341095	0.243662327528	0.00922136288136244	0.418900549411774	36.0985908508301	35.5138206481934	34.7251892089844	1.37339890003204	28.5724964141846	26.4527816772461	24.2337837219238	4.33871221542358	-4749.3720703125
Alexandrium_minutum	-1885723.97629038	197765.855430076	0.245119839906693	0.454240560531616	0.0648858696222305	0.861334085464478	35.9943161010742	35.2273979187012	33.5675239562988	2.42678999900818	29.6352615356445	27.4424591064453	24.0886173248291	5.54664325714111	-5474.787109375
Alexandrium_minutum	-1914694.96100213	1815194.96442411	0.26328456401825	0.245222270488739	0.0538031831383705	0.455779671669006	36.1004753112793	35.2598037719727	31.6616611480713	4.43881559371948	29.3157787322998	23.9189529418945	17.9112529754639	11.4045248031616	-1829.04663085938
Alexandrium_minutum	-2181821.98598634	133400.277200792	0.249803692102432	0.480558544397354	0.0391051918268204	0.993135333061218	36.273551940918	35.3829383850098	33.7141342163086	2.55941700935364	29.2707862854004	27.1560287475586	23.8169860839844	5.45380163192749	-4837.205078125
Alexandrium_minutum	-2186251.13221072	2168888.34735602	0.113702714443207	0.173554062843323	0.04438541457057	0.314751535654068	36.7763366699219	36.2045783996582	35.6724014282227	1.10393261909485	27.2645530700684	22.3034553527832	18.6822605133057	8.58229160308838	-3370.98901367188
Alexandrium_minutum	-2402468.88256322	-239704.977486478	0.252401381731033	0.348828256130219	0.0766153186559677	0.552654981613159	36.3705291748047	35.9443588256836	33.3152885437012	3.05524206161499	29.0754814147949	26.7927646636963	24.3622608184814	4.71322059631348	-4953.970703125
Alexandrium_minutum	-2764880.43945744	4828548.08617166	0.555603384971619	0.311505883932114	0.0805418416857719	0.500229895114899	35.7312164306641	35.4489212036133	35.1052207946777	0.625996470451355	17.5580387115479	13.3962097167969	9.72712135314941	7.83091688156128	-3929.34985351562
Alexandrium_minutum	-2834546.98524186	1605809.53314995	0.138646796345711	0.255500555038452	0.0319544859230518	0.448948293924332	36.6955184936523	35.870304107666	32.9662551879883	3.72926306724548	28.2250099182129	25.3743133544922	22.0640621185303	6.16094875335693	-4328.23291015625
Alexandrium_minutum	-2955970.41716532	544194.527673442	0.60762619972229	0.34759733080864	0.0800349935889244	0.592892467975616	36.0944595336914	35.0645866394043	32.9253005981445	3.16916060447693	29.2493133544922	27.8768329620361	26.3674564361572	2.8818564414978	-4344.62158203125
Alexandrium_minutum	-2986722.69368677	-267711.043910018	0.124589592218399	0.319641828536987	0.0591790899634361	0.570718288421631	36.3536415100098	35.9881477355957	34.9365653991699	1.41707646846771	29.2087993621826	27.2272644042969	25.4731025695801	3.73569631576538	-5085.00830078125
Alexandrium_minutum	-3033938.14695586	1466000.55381194	0.187382563948631	0.18510602414608	0.0421387888491154	0.265969723463058	36.4842567443848	35.3629112243652	29.9824714660645	6.50178575515747	28.4301490783691	25.9390487670898	23.0815277099609	5.34861993789673	-5160.2724609375
Alexandrium_minutum	-3064631.46347571	1082749.97172642	0.414004445075989	0.241839468479156	0.0252751503139734	0.393827885389328	36.6109733581543	34.7720031738281	29.4588184356689	7.15215444564819	28.909008026123	26.694408416748	24.3487987518311	4.56020879745483	-5667.376953125
Alexandrium_minutum	-3193117.13979668	909017.553379411	0.686793923377991	0.325520008802414	0.0690054446458817	0.563644230365753	36.2277450561523	34.8535804748535	31.0701465606689	5.15759992599487	29.0272617340088	27.1673355102539	24.7196273803711	4.30763387680054	-4765.79150390625
Alexandrium_minutum	-32490.3197246417	-541425.06957426	0.261325597763062	0.240578860044479	0.0970352366566658	0.329779863357544	37.6820411682129	35.9249000549316	33.531421661377	4.15062141418457	29.0733871459961	25.8323402404785	22.890308380127	6.18307876586914	-3713.42724609375
Alexandrium_minutum	-3334158.49370055	1766629.19327739	0.115053988993168	0.164553359150887	0.0101456195116043	0.307789385318756	36.9313430786133	35.9084014892578	30.1378574371338	6.79348516464233	27.603889465332	25.0575141906738	22.3560543060303	5.2478346824646	-5001.24658203125
Alexandrium_minutum	-3434304.35337978	3520067.2421552	0.399125307798386	0.333299517631531	0.091496542096138	0.515020251274109	37.1236801147461	36.6358489990234	36.0983428955078	1.02533757686615	26.4055061340332	21.6696014404297	17.4031925201416	9.0023136138916	-3553.140625
Alexandrium_minutum	-3506907.21489947	1539523.98426316	0.159623935818672	0.140200957655907	0.0231074318289757	0.254284203052521	36.559253692627	35.355297088623	29.1990051269531	7.36025047302246	28.4879360198975	25.6744842529297	22.9449157714844	5.5430212020874	-5933.9130859375
Alexandrium_minutum	-3538595.84455195	6327631.69853112	0.0492642782628536	0.0318268463015556	0.00605239579454064	0.0595018863677979	33.5295600891113	32.146900177002	30.0570640563965	3.47249364852905	1.75514721870422	-1.5357311964035	-1.94000005722046	3.69514727592468	-124.757308959961
Alexandrium_minutum	-358406.26671318	181943.287779206	0.77634334564209	0.426338076591492	0.13853907585144	0.526662707328796	35.7895851135254	34.8035049438477	33.4714088439941	2.31817650794983	30.1551322937012	27.7677249908447	25.146858215332	5.00827407836914	-5110.88232421875
Alexandrium_minutum	-3591943.24007461	4920129.4722208	0.437209397554398	0.351856976747513	0.100635103881359	0.57867032289505	35.4439697265625	35.0271682739258	34.4604377746582	0.983532011508942	16.0839214324951	11.7630052566528	6.95892715454102	9.12499332427979	-3798.38793945312
Alexandrium_minutum	-3720280.30526609	3224931.39479844	0.253964841365814	0.186136230826378	0.0181976947933435	0.298816621303558	37.5060272216797	36.9937934875488	36.3606300354004	1.14539813995361	26.8142147064209	22.8535842895508	19.2176475524902	7.59656810760498	-4614.52685546875
Alexandrium_minutum	-3732316.38681412	-11722.7070638398	0.27671205997467	0.344568729400635	0.123207658529282	0.470914751291275	36.3645477294922	35.9670104980469	35.3999557495117	0.964592456817627	28.8102741241455	27.3989715576172	26.1619873046875	2.64828515052795	-4467.8505859375
Alexandrium_minutum	-3789132.13018471	131812.51913131	0.360208451747894	0.493019908666611	0.160777971148491	0.82381796836853	36.115550994873	35.7435417175293	34.821361541748	1.29418778419495	29.0521678924561	27.6448211669922	26.7390155792236	2.31315088272095	-3914.16577148438
Alexandrium_minutum	-3937864.27941137	-1189867.42022495	0.289168775081635	0.209295436739922	0.066845141351223	0.289272278547287	37.3616905212402	36.9064750671387	36.2698173522949	1.09187495708466	29.1382904052734	27.3451843261719	25.6691207885742	3.46916961669922	-3640.52758789062
Alexandrium_minutum	-4010199.7374168	5378571.57179247	0.278905808925629	0.195274665951729	0.0327308624982834	0.336681187152863	35.0416221618652	34.8421669006348	34.4700584411621	0.571564793586731	11.9295482635498	7.60444259643555	4.5905933380127	7.33895444869995	-2915.53686523438
Alexandrium_minutum	-4027152.80282247	860518.69663607	0.732151031494141	0.413740932941437	0.10467940568924	0.677308440208435	36.3939247131348	35.2117309570312	30.0385551452637	6.3553671836853	29.3637752532959	27.5216655731201	25.5173282623291	3.84644651412964	-3786.611328125
Alexandrium_minutum	-4033839.73752932	-364665.591520362	0.460242509841919	0.662794172763824	0.280894368886948	0.817153990268707	36.3914108276367	36.0054817199707	34.2040367126465	2.18737578392029	29.41237449646	27.7328433990479	26.2480449676514	3.16432952880859	-2244.29370117188
Alexandrium_minutum	-4093897.79839383	1176295.99083761	0.331177204847336	0.230053275823593	0.0682154819369316	0.34079298377037	36.6466293334961	35.4153747558594	31.7181434631348	4.92848682403564	28.8517589569092	26.7898406982422	24.7583827972412	4.09337520599365	-5324.9384765625
Alexandrium_minutum	-4503563.96364083	615756.380648065	1.32463777065277	0.75974839925766	0.198027610778809	1.14831721782684	36.280891418457	35.5880851745605	33.6730499267578	2.60784196853638	29.7229137420654	27.8519287109375	26.3894023895264	3.3335120677948	-4604.40673828125
Alexandrium_minutum	-4568364.60629307	-260507.795093109	0.12570396065712	0.235729560256004	0.0728847309947014	0.3166763484478	36.6539840698242	36.1317253112793	34.6066627502441	2.0473210811615	29.4333248138428	27.8694076538086	26.4371166229248	2.99620819091797	-30.9923839569092
Alexandrium_minutum	-4606482.61391316	4722521.3469471	0.522543609142303	0.535716831684113	0.127378240227699	0.770050048828125	35.6748352050781	34.9928016662598	33.8124847412109	1.86235046386719	19.4328079223633	13.9211721420288	9.78185081481934	9.65095615386963	-4418.00390625
Alexandrium_minutum	-4674456.32181126	919566.768312844	0.666126370429993	0.419209599494934	0.0406481437385082	0.678114533424377	36.4294738769531	35.086238861084	30.4659862518311	5.96348905563354	29.5777206420898	27.6798877716064	25.8527431488037	3.72497582435608	-4602.57080078125
Alexandrium_minutum	-4755951.54506442	5094294.59981897	0.262637555599213	0.221818879246712	0.0397736467421055	0.395680606365204	34.8529968261719	34.580810546875	34.1909141540527	0.66208153963089	12.8882102966309	7.89504718780518	4.09766387939453	8.79054641723633	-3438.349609375
Alexandrium_minutum	-4804152.08418426	4778279.66610874	0.586951673030853	0.38240572810173	0.0427338778972626	0.748495042324066	35.1679229736328	34.3035011291504	33.2718315124512	1.89609181880951	16.9064617156982	10.4007034301758	5.79645204544067	11.1100082397461	-3776.29858398438
Alexandrium_minutum	-4818878.22856618	3681007.4374168	0.561987698078156	0.415673136711121	0.00355162122286856	0.69907557964325	37.2055358886719	36.4264831542969	36.0162544250488	1.18927931785583	27.3670825958252	21.7474193572998	17.1182231903076	10.2488584518433	-3865.517578125
Alexandrium_minutum	-4937124.97578831	4541245.34258937	0.886287927627563	0.527326881885529	0.110031940042973	0.980104982852936	35.544116973877	34.3530578613281	32.5318641662598	3.01225113868713	20.3077545166016	13.1918087005615	7.13297128677368	13.1747827529907	-4565.60595703125
Alexandrium_minutum	-4973847.85037511	-139192.686259306	0.288312524557114	0.345440953969955	0.121615275740623	0.390870094299316	36.7207527160645	35.5127182006836	29.0355415344238	7.68520975112915	29.3224697113037	28.1007843017578	27.0578327178955	2.26463770866394	-12.4327325820923
Alexandrium_minutum	-4992595.9986439	89419.6142021818	0.960463047027588	0.999098658561707	0.465394645929337	1.13503777980804	36.471736907959	36.0601234436035	33.9812507629395	2.49048399925232	29.1201686859131	27.7752876281738	26.8271446228027	2.29302358627319	-3521.22241210938
Alexandrium_minutum	-4995888.05116829	3201168.77371368	0.195683315396309	0.21725969016552	0.00715134385973215	0.440783023834229	37.7920036315918	36.884162902832	36.3513526916504	1.44065189361572	28.1598930358887	23.808500289917	19.6908149719238	8.46907806396484	-3819.87329101562
Alexandrium_minutum	-5093913.53174387	4453808.54764516	0.732933402061462	0.473765820264816	0.0937612280249596	0.808058559894562	35.7578086853027	34.1232223510742	32.7832107543945	2.9745979309082	20.6178112030029	13.3695259094238	6.94459533691406	13.6732149124146	-3969.40161132812
Alexandrium_minutum	-5169100.04410652	2992697.96295425	0.251415461301804	0.179656222462654	0.0154489520937204	0.316867530345917	37.6811370849609	37.0734825134277	35.6775550842285	2.0035834312439	28.6476421356201	24.6479797363281	21.0441303253174	7.60351228713989	-3860.65234375
Alexandrium_minutum	-5169814.84943994	1213866.48576672	0.242061734199524	0.230425357818604	0.0693017393350601	0.342786133289337	36.8819808959961	35.3388824462891	31.2382144927979	5.64376783370972	29.7203884124756	27.4284954071045	25.1656932830811	4.55469512939453	-4907.65625
Alexandrium_minutum	-5208053.90464398	692305.124161839	1.04702293872833	0.68481171131134	0.183304637670517	1.30691611766815	36.4705657958984	34.9755592346191	30.5228176116943	5.94774961471558	29.77170753479	28.0253353118896	26.1795692443848	3.59213876724243	-3949.1640625
Alexandrium_minutum	-5334782.9756977	189264.182888925	1.01394689083099	0.652231514453888	0.261021822690964	0.764379739761353	34.9366073608398	31.9985198974609	22.9522609710693	11.9843473434448	29.4952030181885	27.92209815979	26.9806804656982	2.51452374458313	-50.006290435791
Alexandrium_minutum	-5344039.91868458	1076314.51274704	0.400261461734772	0.315051317214966	0.114781782031059	0.433555662631989	36.4662628173828	35.001350402832	29.5009899139404	6.96527194976807	29.919038772583	27.7500495910645	25.3850193023682	4.53401851654053	-4819.83544921875
Alexandrium_minutum	-5423329.97476946	4241745.33967836	0.941796839237213	0.60511040687561	0.113841131329536	1.0949319601059	36.0376586914062	34.3733406066895	32.3790435791016	3.65861344337463	22.6907329559326	15.0922927856445	8.0606803894043	14.630051612854	-3311.0234375
Alexandrium_minutum	-5437107.4691524	271488.853545604	1.0503648519516	0.797196567058563	0.351996272802353	0.910624086856842	34.705623626709	31.2737503051758	20.0929927825928	14.6126317977905	29.4761905670166	28.2042999267578	27.0534515380859	2.42273998260498	-45.358585357666
Alexandrium_minutum	-5550179.74074224	4258605.76006378	0.753511905670166	0.459700614213943	0.0662876293063164	0.937439143657684	36.1140022277832	33.754150390625	31.7697372436523	4.34426593780518	21.839391708374	13.4951009750366	6.0208854675293	15.8185062408447	-3432.09106445312
Alexandrium_minutum	-5608504.11955751	5574879.06398274	0.36277112364769	0.270126670598984	0.0159169007092714	0.504684150218964	34.9608421325684	34.1545448303223	32.2564811706543	2.70436263084412	6.34472846984863	2.31447267532349	-0.704863131046295	7.04959154129028	-2546.38696289062
Alexandrium_minutum	-5618943.73354137	588204.570980737	1.24085688591003	0.923253178596497	0.147955402731895	1.53478240966797	36.1620254516602	33.7039222717285	26.5054054260254	9.65661811828613	29.5529727935791	28.2264041900635	26.7837429046631	2.76923179626465	-1221.103515625
Alexandrium_minutum	-5699633.88781	3706930.07811986	0.373069703578949	0.433289289474487	0.0717864185571671	0.674900889396667	36.8612060546875	36.3931312561035	35.8461456298828	1.01506221294403	28.0028800964355	21.9699172973633	17.4669437408447	10.5359363555908	-4589.1181640625
Alexandrium_minutum	-5735072.53319148	941643.148099873	0.935385227203369	0.591503322124481	0.135835215449333	0.980094432830811	36.2853889465332	34.2066841125488	28.3401012420654	7.94528770446777	29.9763069152832	28.1076545715332	26.3625431060791	3.61376357078552	-4616.7265625
Alexandrium_minutum	-5736889.33278744	5978797.58854897	0.0747396275401115	0.120482034981251	0.0324101150035858	0.181423485279083	33.8930969238281	33.0230178833008	32.0518913269043	1.84120655059814	5.14264345169067	0.601432263851166	-1.7974910736084	6.94013500213623	-238.976089477539
Alexandrium_minutum	-5791354.43472167	1327047.15924353	0.187028616666794	0.197282195091248	0.039430133998394	0.347112327814102	36.8503303527832	34.9177856445312	30.584753036499	6.26557588577271	29.9184989929199	27.6154823303223	25.6978797912598	4.22062015533447	-5009.58740234375
Alexandrium_minutum	-5856930.88445305	1702251.44689812	0.2563117146492	0.184524908661842	0.0722489580512047	0.277195990085602	37.2111930847168	35.7100868225098	32.4158134460449	4.79537773132324	28.9783172607422	27.1912212371826	25.3398685455322	3.63844871520996	-5136.29345703125
Alexandrium_minutum	-5869756.44348512	4204919.71561159	0.651821434497833	0.449482321739197	0.121559917926788	0.758062839508057	36.3441467285156	35.0935173034668	33.1211204528809	3.2230236530304	25.4260234832764	17.5420436859131	10.2302875518799	15.1957368850708	-5093.02392578125
Alexandrium_minutum	-5945021.47947023	1764701.46901969	0.190879538655281	0.201241165399551	0.0533599965274334	0.317798554897308	37.1913528442383	35.662467956543	32.4239845275879	4.76736736297607	29.066032409668	27.229850769043	25.2931690216064	3.77286243438721	-5317.17236328125
Alexandrium_minutum	-6032395.26453251	4217495.91755959	0.636008024215698	0.384005039930344	0.0928102806210518	0.757253110408783	36.1562309265137	34.9683227539062	33.1599922180176	2.99624061584473	25.4115219116211	17.3963012695312	8.82491207122803	16.5866107940674	-4845.958984375
Alexandrium_minutum	-6065119.34615074	1522293.32946856	0.245620906352997	0.173689678311348	0.047069676220417	0.278582453727722	36.8983612060547	34.8020896911621	28.5366268157959	8.36173248291016	29.3381652832031	27.5984477996826	25.8460350036621	3.49213099479675	-5449.06591796875
Alexandrium_minutum	-60893.6067663357	3798399.31209396	0.326304793357849	0.328995496034622	0.0522095151245594	0.583079516887665	36.8726997375488	36.4074745178223	36.1091003417969	0.763598918914795	25.9400157928467	19.5876522064209	14.1212873458862	11.8187294006348	-2683.58764648438
Alexandrium_minutum	-6111355.63462702	1017611.93065647	0.840262055397034	0.500162780284882	0.172845214605331	0.844939231872559	36.2367324829102	33.6349716186523	29.202018737793	7.03471422195435	30.1671867370605	28.2144737243652	26.510196685791	3.65699124336243	-3424.22216796875
Alexandrium_minutum	-6180071.79492996	4330003.89118489	0.354927122592926	0.276358902454376	0.0416503995656967	0.478776693344116	35.3648452758789	33.4432563781738	31.7837562561035	3.58109021186829	23.1256465911865	13.2473802566528	4.40477895736694	18.7208671569824	-4418.58203125
Alexandrium_minutum	-6200294.62072656	1538112.82485957	0.266510725021362	0.188699334859848	0.0622038915753365	0.306232333183289	37.4706077575684	34.5308227539062	29.998685836792	7.47192144393921	29.5697021484375	27.7015571594238	25.8689270019531	3.70077323913574	-5284.02001953125
Alexandrium_minutum	-6262621.88527927	935329.262236632	0.535476744174957	0.44702023267746	0.0640787556767464	0.807436108589172	35.9016990661621	33.3457984924316	28.3032245635986	7.59847450256348	30.1939487457275	28.2497539520264	26.4925994873047	3.70135068893433	-2987.04833984375
Alexandrium_minutum	-6354694.0947725	2311394.46237554	0.329398334026337	0.23800978064537	0.0480695068836212	0.37975600361824	37.4874954223633	36.0424041748047	32.9861526489258	4.50134372711182	29.1022758483887	26.8734951019287	24.5583076477051	4.54396963119507	-5098.580078125
Alexandrium_minutum	-6440663.55895298	3476922.48395495	0.41601550579071	0.308764517307281	0.0211435724049807	0.508914828300476	36.8591651916504	36.5194473266602	35.052619934082	1.80654680728912	28.7398548126221	22.9313259124756	18.3583946228027	10.3814611434937	-4580.5673828125
Alexandrium_minutum	-6440954.83231205	4587267.25755946	0.0978346914052963	0.107727751135826	0.0224051792174578	0.194821864366531	32.353401184082	31.4158897399902	29.9822235107422	2.37117886543274	19.4089660644531	7.80618238449097	-0.517142415046692	19.9261093139648	-463.190124511719
Alexandrium_minutum	-6539857.45543937	877006.619061289	0.501434862613678	0.297628790140152	0.139236524701118	0.304804533720016	35.1473274230957	33.484058380127	30.4629573822021	4.6843695640564	29.737922668457	28.1600818634033	26.678674697876	3.05924773216248	-24.11252784729
Alexandrium_minutum	-6556163.52925815	3988307.27865629	1.11134707927704	0.800671875476837	0.230433449149132	1.20061385631561	36.5921859741211	36.2373199462891	35.1464881896973	1.44570028781891	27.2099609375	22.1703262329102	17.421085357666	9.7888765335083	-5172.04443359375
Alexandrium_minutum	-6621641.24210034	1028390.00602224	0.811405539512634	0.562464535236359	0.0644102171063423	1.02516865730286	35.8973236083984	34.5135612487793	31.8222923278809	4.07503271102905	30.1490077972412	28.2252674102783	26.6091079711914	3.53989958763123	-67.3618698120117
Alexandrium_minutum	-6666057.1672091	4186279.31040095	0.825660288333893	0.454963237047195	0.106386214494705	0.794168412685394	36.2756690979004	35.292236328125	33.6033401489258	2.67232966423035	25.8069229125977	18.6773147583008	12.3820762634277	13.4248466491699	-4850.9111328125
Alexandrium_minutum	-6742486.01590012	3682132.50147911	0.844399333000183	0.56733238697052	0.0435254722833633	0.962345540523529	36.7621154785156	36.4110794067383	35.6202392578125	1.14187383651733	27.9761600494385	22.5445003509521	17.8876972198486	10.0884637832642	-4610.73779296875
Alexandrium_minutum	-6754694.1143897	4584238.0510224	0.16562108695507	0.0400023087859154	0.0109835742041469	0.0716578438878059	29.4044799804688	28.2786293029785	27.0031661987305	2.40131330490112	20.7904167175293	8.28289985656738	-1.33645224571228	22.1268692016602	-7.91913175582886
Alexandrium_minutum	-6758324.14052943	1305197.64729697	0.898931384086609	0.578903615474701	0.0716362670063972	1.19345581531525	35.674446105957	34.0852851867676	31.2239799499512	4.45046663284302	30.1871662139893	28.0326538085938	26.4364585876465	3.75070810317993	-2087.59838867188
Alexandrium_minutum	-6803041.30642081	3803040.09192517	0.92051637172699	0.755485892295837	0.0675682574510574	1.28582465648651	36.7081489562988	36.3605499267578	35.7530784606934	0.95506739616394	27.8523025512695	22.5284748077393	18.2500514984131	9.60225009918213	-4923.07470703125
Alexandrium_minutum	-6859633.64586277	2676760.83203649	0.308795958757401	0.233624845743179	0.0146352183073759	0.395122498273849	37.1585464477539	36.5466918945312	35.3588180541992	1.79972982406616	29.3345794677734	26.4015769958496	23.6409168243408	5.69366407394409	-5904.8037109375
Alexandrium_minutum	-6964767.22655251	4795512.12590812	0.139074862003326	0.11169857531786	0.0427977815270424	0.171648472547531	31.7422962188721	29.1793346405029	23.7071380615234	8.03515815734863	17.7152614593506	6.36126852035522	-1.26984906196594	18.9851112365723	-136.319641113281
Alexandrium_minutum	-6979922.59195033	4695849.20823319	0.139299273490906	0.111706607043743	0.0284965913742781	0.198629841208458	30.7505645751953	28.133996963501	24.2664375305176	6.4841251373291	19.693302154541	7.11331510543823	-1.55846786499023	21.2517700195312	-62.3533973693848
Alexandrium_minutum	-7049960.80940861	5880106.35121642	0.179337054491043	0.116012841463089	0.0183196924626827	0.239712119102478	32.648509979248	31.3148632049561	28.3569831848145	4.29152631759644	4.192551612854	-0.391936302185059	-1.83842897415161	6.03098154067993	-200.774826049805
Alexandrium_minutum	-7063516.12490941	5929888.71642514	0.127341404557228	0.127604961395264	0.0207642447203398	0.276282727718353	33.3497886657715	31.9109325408936	28.6580829620361	4.69170713424683	5.01724052429199	-0.234030932188034	-1.82070600986481	6.83794641494751	-1648.01025390625
Alexandrium_minutum	-7325839.68700869	3962923.80496875	1.56320476531982	0.800814270973206	0.200066223740578	1.22712087631226	36.5694961547852	35.9916648864746	34.9336242675781	1.63587248325348	27.5386505126953	21.5294227600098	12.9053773880005	14.6332740783691	-4655.41162109375
Alexandrium_minutum	-7335500.49626184	4891179.42581687	0.403891563415527	0.220386147499084	0.0253640878945589	0.42926561832428	30.7068996429443	22.8913650512695	15.6080570220947	15.0988416671753	16.815279006958	5.69214534759521	-1.4487464427948	18.2640247344971	-16.792049407959
Alexandrium_minutum	-7378394.49602787	4016719.11682322	1.03781521320343	0.710697591304779	0.126388654112816	1.24424934387207	36.4611587524414	35.717414855957	33.8257026672363	2.63545370101929	27.4805812835693	20.3073215484619	9.63887405395508	17.8417072296143	-4396.0673828125
Alexandrium_minutum	-7498692.6578059	4392155.79154766	0.142604768276215	0.10784986615181	0.0127757983282208	0.180290356278419	33.4842872619629	31.7501087188721	30.1373233795166	3.34696364402771	18.0684700012207	9.77746486663818	3.6203830242157	14.4480867385864	-200.793975830078
Alexandrium_minutum	-7622237.99086045	3974905.94774675	1.1039707660675	0.575422644615173	0.0765040144324303	1.1175981760025	36.4846458435059	35.7754325866699	34.4292373657227	2.05540990829468	26.9936847686768	20.1364345550537	9.55003261566162	17.4436511993408	-3535.02514648438
Alexandrium_minutum	-7691424.15137762	3714838.45017662	0.839890956878662	0.620877146720886	0.111029714345932	1.03240048885345	36.7107086181641	36.3967170715332	35.7132530212402	0.997454762458801	28.1317806243896	23.0727081298828	18.6547527313232	9.47702884674072	-4757.0068359375
Alexandrium_minutum	-7698324.01215353	2587313.48687639	0.484703689813614	0.341212630271912	0.0159586369991302	0.582819104194641	36.9924545288086	36.2828063964844	35.0879821777344	1.90447151660919	29.5104675292969	26.7763385772705	23.8178253173828	5.69264316558838	-5490.18115234375
Alexandrium_minutum	-7715607.89578949	3035481.29083327	0.410814464092255	0.286141216754913	0.0130178043618798	0.52271968126297	37.0194892883301	36.6332931518555	35.9794616699219	1.04002857208252	29.2508163452148	25.2450923919678	20.7182273864746	8.53258991241455	-5442.00537109375
Alexandrium_minutum	-7730956.57723221	3639124.14828182	0.746432721614838	0.665018081665039	0.102970525622368	1.23704898357391	36.7034072875977	36.4308166503906	35.7984046936035	0.905004024505615	28.3163661956787	23.0351848602295	18.5451393127441	9.77122783660889	-5158.3115234375
Alexandrium_minutum	-7756737.15115379	5499668.3042286	0.139430284500122	0.0794548541307449	0.0144656468182802	0.12886056303978	32.6467208862305	24.8939666748047	13.727575302124	18.9191455841064	4.71798801422119	0.144294634461403	-1.82221853733063	6.54020643234253	-19.9938983917236
Alexandrium_minutum	-7876446.13982596	2663151.02515963	0.383349180221558	0.354700922966003	0.0289897751063108	0.564845502376556	37.0683822631836	36.3609008789062	35.5288047790527	1.53957855701447	29.6936340332031	26.644380569458	23.4033813476562	6.29025220870972	-5537.796875
Alexandrium_minutum	-7912612.45352877	3586276.53063235	0.446910709142685	0.488156706094742	0.0881369784474373	0.748091042041779	36.6862640380859	36.452579498291	35.8975486755371	0.788717806339264	28.0440044403076	23.1506614685059	18.6266841888428	9.41732025146484	-5004.34326171875
Alexandrium_minutum	-8070359.84964257	3138192.5530982	0.322063088417053	0.322777599096298	0.019287433475256	0.554050028324127	36.9821434020996	36.565673828125	35.9604377746582	1.02170407772064	29.4180355072021	24.7661724090576	20.2265911102295	9.19144535064697	-5057.91748046875
Alexandrium_minutum	-8108349.08817369	4120316.11535786	0.163700267672539	0.105929628014565	0.0285578817129135	0.158538088202477	33.8040962219238	32.1227378845215	29.905740737915	3.89835429191589	24.2700176239014	13.7206811904907	3.92604470252991	20.34397315979	-38.601432800293
Alexandrium_minutum	-8187738.60503885	2967092.61541175	0.369565904140472	0.363321512937546	0.0166895762085915	0.588974595069885	36.990348815918	36.5431327819824	36.0157508850098	0.97459876537323	29.6865997314453	25.571102142334	21.4761028289795	8.21049690246582	-4587.44873046875
Alexandrium_minutum	-8258435.99030347	5789846.06608778	0.0280839651823044	0.0263683125376701	0.00300062168389559	0.0530790872871876	30.9695873260498	28.6821880340576	25.1231288909912	5.84645891189575	5.8432788848877	-0.209292724728584	-1.85443508625031	7.69771432876587	-40.9522933959961
Alexandrium_minutum	-8481269.88252603	3333574.62392531	0.463087618350983	0.404060810804367	0.0676416829228401	0.60591459274292	36.7051048278809	36.3482551574707	35.8825874328613	0.822517931461334	29.3289451599121	25.0959815979004	20.6338386535645	8.69510650634766	-2714.70629882812
Alexandrium_minutum	-8482662.62115031	6320291.76958352	0.00529285473749042	0.0554433912038803	0.00473522860556841	0.117804579436779	32.9276809692383	31.878999710083	29.8041381835938	3.12354207038879	-0.1700060069561	-1.60675954818726	-1.93082475662231	1.76081848144531	-148.508651733398
Alexandrium_minutum	-8530981.48862217	-2406002.02721933	0.202209085226059	0.180596679449081	0.0764425247907639	0.230393469333649	35.4566307067871	34.9831504821777	34.4556541442871	1.00097703933716	22.8864898681641	18.8873081207275	15.5298156738281	7.3566746711731	-4726.2958984375
Alexandrium_minutum	-8609797.01553315	3432817.83838811	0.985787272453308	0.873798966407776	0.251410245895386	1.23863279819489	36.500904083252	36.1462593078613	35.6666259765625	0.834278523921967	29.4882984161377	25.59348487854	20.4335536956787	9.05474281311035	-431.096496582031
Alexandrium_minutum	-864339.478979476	-3179300.82270217	0.349018901586533	0.251188814640045	0.0169776771217585	0.469316154718399	36.4582138061523	35.9825553894043	35.4749908447266	0.983220100402832	25.2251968383789	20.507926940918	17.3487071990967	7.87648916244507	-4031.93701171875
Alexandrium_minutum	-8663682.76329457	5575640.96775389	0.253454774618149	0.0630136132240295	0.00971578154712915	0.110311560332775	31.0486965179443	28.7305545806885	25.9167709350586	5.13192510604858	9.61615657806396	1.37679982185364	-1.79000604152679	11.4061622619629	-39.8951835632324
Alexandrium_minutum	-8690929.80136423	3422309.9217972	0.728444397449493	0.454439342021942	0.0356614924967289	0.940300226211548	36.5096206665039	36.1656188964844	35.6835327148438	0.82608687877655	29.2460060119629	25.0469913482666	19.5351791381836	9.7108268737793	-251.380615234375
Alexandrium_minutum	-8697420.01402576	6167488.72343897	0.0265707857906818	0.0963914915919304	0.0320598818361759	0.136879533529282	33.551929473877	32.1707611083984	28.9802017211914	4.57172727584839	4.22737979888916	-0.45843106508255	-1.87502038478851	6.10240030288696	-223.985000610352
Alexandrium_minutum	-8754828.42930917	5908396.72048227	0.0340649709105492	0.054671123623848	0.0111729642376304	0.102528668940067	33.2209777832031	30.9117870330811	27.6240825653076	5.59689664840698	3.09989237785339	-0.834934175014496	-1.87970614433289	4.9795994758606	-4.29679489135742
Alexandrium_minutum	-8812548.24769248	4974236.51215182	0.0891570746898651	0.0368518233299255	0.00595362344756722	0.0714220106601715	15.910327911377	10.4606046676636	6.84364032745361	9.06668758392334	12.6921396255493	3.76419878005981	-1.87081253528595	14.562952041626	-11.4292192459106
Alexandrium_minutum	-8953547.72728072	5308674.15832579	0.25073117017746	0.0746947452425957	0.00771494582295418	0.160224661231041	30.4172897338867	27.9201831817627	25.0771636962891	5.34012603759766	10.0519571304321	1.59465551376343	-1.80220866203308	11.8541660308838	-81.4234390258789
Alexandrium_minutum	-9005118.8054248	1663386.16743454	0.959556818008423	0.605510652065277	0.164173305034637	0.925548791885376	36.3197593688965	35.695426940918	34.6916389465332	1.62812149524689	29.8930377960205	28.1254329681396	26.5136642456055	3.37937474250793	-972.7119140625
Alexandrium_minutum	-932441.362004615	-5374266.96755285	0.351251393556595	0.228748992085457	0.0476881712675095	0.430942386388779	34.0924530029297	33.6143951416016	32.7205543518066	1.37189829349518	1.57691490650177	-0.538009464740753	-1.86656558513641	3.4434802532196	-3258.31323242188
Alexandrium_minutum	-9410825.10077056	-138480.559767668	0.751355290412903	0.390855610370636	0.120089270174503	0.724359214305878	35.3463096618652	34.1466331481934	32.8898811340332	2.45643019676208	27.5505256652832	23.2160930633545	19.3620090484619	8.18851757049561	-1853.52282714844
Alexandrium_minutum	-9530226.23155306	-63158.7692924924	0.772656440734863	0.418013781309128	0.152458757162094	0.62345564365387	35.1200485229492	33.9773597717285	32.4375381469727	2.68251156806946	27.5330333709717	24.0479984283447	20.4659748077393	7.06705856323242	-2795.45385742188
Alexandrium_minutum	-9533106.25083473	5409204.94980976	0.0825530514121056	0.0400849096477032	0.00343899452127516	0.0680874735116959	32.8823394775391	31.567289352417	28.6111392974854	4.27120018005371	8.41703510284424	1.16277360916138	-1.80177283287048	10.2188081741333	-91.8253021240234
Alexandrium_minutum	-9607148.46770906	5915774.82548933	0.0517864041030407	0.0542498342692852	0.00398612301796675	0.151004418730736	30.5638961791992	28.1175479888916	24.5032253265381	6.06067037582397	2.26447868347168	-1.16867446899414	-1.87211668491364	4.13659524917603	-189.669845581055
Alexandrium_minutum	-9626914.28620852	2399836.49491027	1.01450026035309	0.772711277008057	0.119457624852657	1.33592975139618	36.4164237976074	35.9888000488281	35.5317573547363	0.884665787220001	30.0129528045654	27.7045993804932	25.2542877197266	4.75866603851318	-379.582244873047
Alexandrium_minutum	-9646147.88698222	2540415.29836372	1.2285635471344	0.810941874980927	0.157713085412979	1.39097201824188	36.404468536377	35.9251823425293	35.463451385498	0.941015720367432	30.2503929138184	27.8005294799805	25.4584503173828	4.79194402694702	-1090.1796875
Alexandrium_minutum	-9646996.39871309	2271765.20317688	0.830480694770813	0.642525374889374	0.141701847314835	0.897042512893677	36.4070625305176	35.9831924438477	35.4685668945312	0.938493371009827	29.7393760681152	27.8819351196289	25.6595439910889	4.07983160018921	-298.052398681641
Alexandrium_minutum	-9848182.93099053	1250513.27679679	0.519687294960022	0.464227288961411	0.118818372488022	0.742498576641083	34.2451934814453	33.1897277832031	31.8556022644043	2.38959169387817	29.7327842712402	28.0214576721191	25.1167049407959	4.61607980728149	-3621.08154296875
Alexandrium_minutum	-997795.753502358	-4898213.71151005	0.38767871260643	0.201321199536324	0.0226896237581968	0.448210507631302	33.9391860961914	33.6896095275879	33.2365341186523	0.70265519618988	4.42540740966797	2.05315756797791	0.0863359421491623	4.33907127380371	-3085.49658203125
Alexandrium_minutum	10072322.1674165	2108674.12587312	0.411662578582764	0.38917151093483	0.0769111961126328	0.663368105888367	33.8228492736816	31.4556484222412	25.7320766448975	8.09077262878418	30.3334522247314	28.1710815429688	24.5973625183105	5.7360897064209	-1553.19262695312
Alexandrium_minutum	10223050.1864785	-62708.3226387417	0.674427151679993	0.428162068128586	0.0476306080818176	0.686962068080902	35.1563415527344	34.1697654724121	33.058479309082	2.09786009788513	30.4559650421143	29.3737354278564	28.5083999633789	1.94756591320038	-4559.7451171875
Alexandrium_minutum	10497301.2464616	1604524.38225529	0.252443164587021	0.191483095288277	0.0211493037641048	0.372343301773071	33.1247329711914	31.2764892578125	27.5638236999512	5.56091022491455	31.4420547485352	28.7031879425049	26.5107021331787	4.93135261535645	-80.7048187255859
Alexandrium_minutum	10873266.1699191	1721137.47865937	0.0877358838915825	0.110329709947109	0.0141022531315684	0.227494835853577	30.096363067627	26.3190231323242	21.0046768188477	9.09168529510498	30.9873313903809	28.5747833251953	26.1731300354004	4.81420278549194	-6.26769781112671
Alexandrium_minutum	11048519.5728671	422624.87148021	0.120948553085327	0.215005949139595	0.0668636634945869	0.347604036331177	33.195240020752	31.4726276397705	29.1992301940918	3.99601054191589	30.8554954528809	29.5704307556152	28.2352752685547	2.62021970748901	-38.8863677978516
Alexandrium_minutum	11058926.3797353	-1818249.30629558	0.260087102651596	0.277191251516342	0.0734984800219536	0.455998212099075	35.1013069152832	34.5197448730469	33.7263603210449	1.3749475479126	27.8760719299316	26.2215881347656	24.7049942016602	3.17107796669006	-5510.2998046875
Alexandrium_minutum	11072709.8322988	-2153467.44820675	0.384820610284805	0.344117254018784	0.0429600551724434	0.53733229637146	35.4163246154785	34.8286781311035	34.1560325622559	1.26029467582703	27.2022285461426	24.6367359161377	22.6213359832764	4.58089208602905	-6140.66552734375
Alexandrium_minutum	11347526.1305783	-439766.31684941	0.410941988229752	0.241031974554062	0.0809842646121979	0.387348979711533	34.8961906433105	33.4031753540039	32.1908836364746	2.70530796051025	30.1245098114014	28.9014129638672	26.317497253418	3.80701398849487	-227.286163330078
Alexandrium_minutum	1139115.983318	5886390.17728881	0.417525976896286	0.287821590900421	0.0785089656710625	0.422313213348389	35.1790351867676	34.6133689880371	33.6777381896973	1.50129663944244	13.9711475372314	8.72642517089844	4.85713911056519	9.1140079498291	-227.772430419922
Alexandrium_minutum	11418900.3261746	1028729.08429818	0.33070096373558	0.275761783123016	0.0880299881100655	0.43535453081131	32.5932312011719	30.9768619537354	28.6147804260254	3.97845268249512	31.3545570373535	29.2459564208984	27.4792232513428	3.87533402442932	-64.3827819824219
Alexandrium_minutum	114845.146599334	-316993.235208699	0.325118899345398	0.369548946619034	0.144449129700661	0.49504080414772	36.8836479187012	35.6775398254395	33.8524703979492	3.03117632865906	29.298490524292	26.0167427062988	22.4871215820312	6.81136608123779	-4421.54931640625
Alexandrium_minutum	11645451.4362911	-2364858.24812419	0.479561626911163	0.413274109363556	0.044326089322567	0.718779385089874	35.5496788024902	35.0384712219238	34.5166625976562	1.03301811218262	26.8882236480713	24.0803813934326	22.2659378051758	4.62228536605835	-2467.94995117188
Alexandrium_minutum	11691213.7245909	-2582486.98197179	0.486841708421707	0.379159986972809	0.0230018272995949	0.589100360870361	35.7791023254395	35.2839813232422	34.7631721496582	1.01592946052551	25.9383277893066	22.9520530700684	20.6850757598877	5.2532525062561	-3683.5751953125
Alexandrium_minutum	1171370.81645507	-3725934.9720686	0.592529594898224	0.459410041570663	0.0241253171116114	0.74544632434845	35.7062759399414	35.4034271240234	34.8672714233398	0.839007019996643	21.177770614624	17.6439399719238	14.6962289810181	6.4815411567688	-5069.400390625
Alexandrium_minutum	11724814.3733602	116076.787633991	0.603191435337067	0.515465378761292	0.0944366902112961	0.644726037979126	33.2539329528809	32.2158241271973	31.138542175293	2.11539077758789	30.9729423522949	29.0474033355713	26.806568145752	4.16637420654297	-42.6024436950684
Alexandrium_minutum	11748197.2250823	6085478.22306029	0.0313698202371597	0.0103095853701234	0.00279189622960985	0.0151028400287032	16.9104652404785	10.5794248580933	7.2175817489624	9.6928825378418	4.86700248718262	-0.306486994028091	-1.80994319915771	6.67694520950317	-40.1128616333008
Alexandrium_minutum	11772214.2332454	-682259.36665985	0.189037844538689	0.463058561086655	0.186949670314789	0.524134457111359	34.7239112854004	33.0162887573242	30.9109916687012	3.81292033195496	29.870138168335	28.9767570495605	27.8207530975342	2.04938578605652	-38.2764167785645
Alexandrium_minutum	11773302.6777515	29423.164669632	0.569031059741974	0.412776201963425	0.0982015803456306	0.559457719326019	33.371452331543	32.3223686218262	31.2692737579346	2.10217833518982	31.007381439209	29.0799770355225	26.8190231323242	4.18835830688477	-40.3577575683594
Alexandrium_minutum	12009954.8621167	-268248.068263981	0.572227716445923	0.240726262331009	0.0979710817337036	0.309349030256271	33.8550567626953	32.189151763916	30.9735946655273	2.88146138191223	30.9883232116699	29.128547668457	27.1223049163818	3.86601781845093	-18.9878215789795
Alexandrium_minutum	12046194.4280299	-3788431.92848295	0.454780399799347	0.345660448074341	0.0420349761843681	0.555264532566071	35.9058532714844	35.4958801269531	35.0700874328613	0.835766494274139	19.5792198181152	16.1301651000977	11.8875713348389	7.69164752960205	-5516.72265625
Alexandrium_minutum	12057505.2263849	-578852.63563789	0.36927193403244	0.208303466439247	0.0353474393486977	0.295160204172134	33.302417755127	31.8848819732666	30.7694492340088	2.53296899795532	30.5041542053223	29.1774120330811	27.6227893829346	2.88136410713196	-62.5662117004395
Alexandrium_minutum	12160417.5379698	-514000.864990526	0.309595376253128	0.252922385931015	0.0607109703123569	0.336882591247559	34.0705833435059	32.2391700744629	30.7189655303955	3.35161948204041	30.6782665252686	29.0578708648682	27.4709072113037	3.20736026763916	-50.0664978027344
Alexandrium_minutum	12173048.8807335	1591794.05874476	1.0477032661438	0.772512376308441	0.15448871254921	1.40581452846527	34.2685279846191	33.1169281005859	30.2811012268066	3.9874267578125	29.9174308776855	27.1878929138184	23.1283836364746	6.7890477180481	-113.754615783691
Alexandrium_minutum	12194348.884321	-1044914.08139764	0.411385148763657	0.489213883876801	0.177866280078888	0.740335762500763	34.6459007263184	33.9205551147461	32.7081413269043	1.93775928020477	30.4026298522949	27.9703674316406	25.3842105865479	5.01841974258423	-2175.513671875
Alexandrium_minutum	12265811.0234045	742708.798693493	0.675005376338959	0.437519580125809	0.0927706062793732	0.776983678340912	33.558650970459	32.4877853393555	31.1840190887451	2.37463450431824	30.6619472503662	28.6072769165039	25.6839485168457	4.97799730300903	-1556.10766601562
Alexandrium_minutum	1244855.18243437	-3768364.18135476	0.773794889450073	0.546444535255432	0.0668281093239784	0.914175748825073	35.6993255615234	35.3921279907227	34.7223320007324	0.976995468139648	21.0824642181396	17.5240211486816	14.5888261795044	6.4936375617981	-4987.107421875
Alexandrium_minutum	1245045.32449525	-5265574.44470433	0.146611526608467	0.0918498113751411	0.024340009316802	0.177216678857803	34.5920829772949	34.11328125	33.6255950927734	0.96648895740509	1.18270683288574	-0.550709426403046	-1.8336888551712	3.01639556884766	-4977.47802734375
Alexandrium_minutum	12457534.3315751	-3580026.33967438	0.595999658107758	0.422129958868027	0.056306567043066	0.659770131111145	35.9474220275879	35.6662178039551	35.4224700927734	0.524954199790955	22.2896137237549	18.6091747283936	14.9357843399048	7.3538293838501	-2334.00952148438
Alexandrium_minutum	1275245.82895073	-814108.249924337	0.24689756333828	0.240304917097092	0.0419020168483257	0.340429037809372	36.5121841430664	32.7621078491211	24.5143184661865	11.9978675842285	29.6207904815674	26.2649612426758	21.8796138763428	7.74117565155029	-1411.90344238281
Alexandrium_minutum	12754412.4731354	-1043056.68145997	0.46474301815033	0.579960823059082	0.150009840726852	0.938627898693085	34.4880599975586	33.7054023742676	32.1162147521973	2.37184405326843	30.4358501434326	27.7277030944824	24.7021465301514	5.73370361328125	-3961.28369140625
Alexandrium_minutum	12754942.8996948	-734298.750692711	0.542426705360413	0.36838698387146	0.11219610273838	0.532638609409332	34.2080497741699	32.5736885070801	31.0722007751465	3.13584852218628	30.5421619415283	28.9252643585205	27.4608669281006	3.08129501342773	-80.4967880249023
Alexandrium_minutum	12767285.7625765	-792683.751989171	0.371853291988373	0.126936405897141	0.0198614522814751	0.190146759152412	34.1013488769531	32.5948677062988	31.2568759918213	2.84447264671326	30.4721450805664	28.81764793396	27.2874031066895	3.18474149703979	-67.3860015869141
Alexandrium_minutum	12773027.3419169	-4404808.33594017	0.22407428920269	0.145552709698677	0.0179403889924288	0.255559414625168	34.7842712402344	34.6135444641113	34.3199615478516	0.464310556650162	12.8758926391602	10.7106475830078	9.17819499969482	3.69769787788391	-4183.025390625
Alexandrium_minutum	12866905.7710593	-1848636.27823365	0.318591862916946	0.232012808322906	0.0118225486949086	0.380813091993332	35.338924407959	34.6384010314941	33.8266716003418	1.51225590705872	30.7788352966309	27.7021198272705	24.7337474822998	6.04508829116821	-2324.97216796875
Alexandrium_minutum	13006172.3667347	6139898.32085197	0.0964013785123825	0.0550719276070595	0.0176743660122156	0.0808020904660225	27.1417331695557	20.9840869903564	16.7019348144531	10.4397983551025	5.09459638595581	-0.324438869953156	-1.8295294046402	6.92412567138672	-35.243968963623
Alexandrium_minutum	1318905.32498813	-3166235.63537258	0.398268043994904	0.358127862215042	0.128261297941208	0.550084352493286	35.8177452087402	35.5600738525391	35.3446884155273	0.473056316375732	22.3488883972168	18.5208950042725	15.599175453186	6.7497124671936	-4033.931640625
Alexandrium_minutum	13209534.9342041	2637766.15915894	0.395790785551071	0.252014547586441	0.0258797276765108	0.346632808446884	33.8116607666016	31.5555992126465	27.1087665557861	6.70289325714111	28.3037223815918	22.1002807617188	13.7121610641479	14.5915613174438	-16.6656608581543
Alexandrium_minutum	13210822.7364617	2416101.5805334	0.6490278840065	0.29919970035553	0.0281448308378458	0.595772445201874	34.8128852844238	33.4575309753418	30.7624778747559	4.05040788650513	29.8449687957764	26.2542991638184	20.8185558319092	9.02641296386719	-83.0415191650391
Alexandrium_minutum	13224483.5544492	103343.287648544	0.490495026111603	0.20323358476162	0.0423561483621597	0.380880147218704	33.9287185668945	32.4555206298828	30.4094257354736	3.51929235458374	30.123254776001	29.0855045318604	28.2173881530762	1.90586626529694	-143.592071533203
Alexandrium_minutum	13228249.4308177	6163272.35734043	0.182838082313538	0.0990941971540451	0.00810998864471912	0.220327705144882	31.4777641296387	23.0866508483887	16.538595199585	14.939169883728	5.70792388916016	-0.336809694766998	-1.82114696502686	7.52907085418701	-49
Alexandrium_minutum	1324536.01906188	-3066189.63565633	0.311299651861191	0.275474727153778	0.111567743122578	0.399472653865814	35.7615699768066	35.519660949707	35.2366676330566	0.524902701377869	22.4275951385498	18.5405254364014	15.3880929946899	7.03950214385986	-4077.49975585938
Alexandrium_minutum	13366716.7207953	2706782.38846958	0.47228729724884	0.4512659907341	0.156091526150703	0.574823677539825	33.9418678283691	31.7138061523438	28.0917835235596	5.85008478164673	28.510871887207	22.359884262085	14.4551019668579	14.0557699203491	-54.2121810913086
Alexandrium_minutum	13374861.1081341	4073759.16028848	0.0963848009705544	0.0540411621332169	0.0153895346447825	0.105833567678928	29.8270092010498	28.2274703979492	26.730712890625	3.09629678726196	25.3290710449219	12.6722297668457	-1.35532057285309	26.6843910217285	-17.503812789917
Alexandrium_minutum	133818.100175656	-275902.964292089	0.330808609724045	0.405576109886169	0.18226270377636	0.456472724676132	36.7273025512695	35.5666694641113	33.7250289916992	3.00227499008179	29.3195629119873	26.0909862518311	22.4851264953613	6.83443737030029	-3226.92407226562
Alexandrium_minutum	13482433.236625	2917762.90621597	0.425520956516266	0.375410079956055	0.048942543566227	0.482425928115845	34.1200370788574	29.9817371368408	24.7014694213867	9.41856956481934	28.5894317626953	20.9207324981689	12.6659374237061	15.9234943389893	-24.9877700805664
Alexandrium_minutum	13523425.9921146	2879025.60284159	0.53063827753067	0.307432621717453	0.039493054151535	0.610511362552643	34.165111541748	32.820671081543	30.6711444854736	3.49396896362305	28.9391098022461	22.0728530883789	14.002986907959	14.9361238479614	-61.0885200500488
Alexandrium_minutum	13551915.2273029	2014813.8316694	0.288279891014099	0.540178835391998	0.183284386992455	0.928507506847382	34.6864433288574	33.4618301391602	31.7458839416504	2.94056010246277	30.1953525543213	27.7672939300537	24.5081787109375	5.68717336654663	-310.980224609375
Alexandrium_minutum	13567998.7881359	3277759.49505215	0.246109500527382	0.198101848363876	0.0308218598365784	0.312855035066605	25.1597537994385	16.180305480957	7.52791976928711	17.6318340301514	29.3615856170654	18.103235244751	6.26669549942017	23.0948905944824	-3.12762689590454
Alexandrium_minutum	13663270.7076357	6350126.63099606	0.0790360495448112	0.0441711284220219	0.00651295436546206	0.0745477378368378	33.0382499694824	31.7035713195801	29.3057422637939	3.73250699043274	-0.96000599861145	-1.77136552333832	-1.94000005722046	0.979993999004364	-4268.5712890625
Alexandrium_minutum	13693017.3973393	-5595463.05781408	0.294379889965057	0.185411512851715	0.0322374776005745	0.379638701677322	34.0810089111328	33.791145324707	33.5109176635742	0.570087790489197	3.07812833786011	-0.211442247033119	-1.87999498844147	4.95812320709229	-4315.2880859375
Alexandrium_minutum	13693796.9445225	-1728948.32076063	0.163836240768433	0.124507896602154	0.0139046385884285	0.184808343648911	35.4791221618652	34.7162208557129	33.5835151672363	1.89560747146606	30.7827568054199	28.3136711120605	24.0516376495361	6.73111963272095	-57.0056838989258
Alexandrium_minutum	13785963.5475583	3129868.31711199	0.321420103311539	0.162070497870445	0.0292162355035543	0.320831656455994	34.2949409484863	33.4180297851562	31.6066474914551	2.68829298019409	28.6036567687988	21.0232887268066	12.4198446273804	16.1838130950928	-65.5519638061523
Alexandrium_minutum	1392010.63189214	5310181.26644746	0.146095901727676	0.151977509260178	0.0270286835730076	0.300001233816147	27.3523921966553	22.3396377563477	15.1209077835083	12.231484413147	20.0530796051025	10.302661895752	-0.266330659389496	20.3194103240967	-21.4604339599609
Alexandrium_minutum	13944306.2976942	3816969.83902502	0.0879657864570618	0.0840602964162827	0.0206048991531134	0.158640667796135	32.4582290649414	30.8241271972656	27.9207763671875	4.53745222091675	26.8723411560059	14.2589321136475	3.49158954620361	23.3807506561279	-46.2602844238281
Alexandrium_minutum	14016333.5173031	-4645112.25261417	0.344383776187897	0.227808207273483	0.00749225541949272	0.474862277507782	34.6592216491699	34.4954376220703	34.2975997924805	0.361623346805573	11.7268123626709	9.71408748626709	8.26823711395264	3.45857572555542	-4382.53857421875
Alexandrium_minutum	14028303.7618842	2896761.50473517	0.911281585693359	0.75730836391449	0.356964290142059	0.741718113422394	34.909252166748	34.2400588989258	32.9758605957031	1.93339204788208	29.7106971740723	25.7202339172363	21.4282627105713	8.28243541717529	-794.573303222656
Alexandrium_minutum	14043026.7694047	1728864.46232626	0.401996374130249	0.338564783334732	0.145075649023056	0.432504087686539	34.9555206298828	34.3137550354004	33.6458206176758	1.30970013141632	30.7991752624512	28.7046852111816	25.9461612701416	4.85301351547241	-4597.228515625
Alexandrium_minutum	14177946.4733015	-779169.743760712	0.476084113121033	0.416969418525696	0.061765868216753	0.71692156791687	34.5338897705078	33.479305267334	31.6018581390381	2.9320330619812	30.2068748474121	28.3918933868408	25.9797134399414	4.22716093063354	-4536.548828125
Alexandrium_minutum	14219673.4678162	-1294090.51780651	0.16914701461792	0.120153412222862	0.0183681938797235	0.186696290969849	34.7717704772949	34.1303749084473	33.0355606079102	1.73620784282684	30.8674659729004	28.7924785614014	25.7699813842773	5.09748411178589	-114.70288848877
Alexandrium_minutum	14235293.2093513	6124265.57050474	0.165445730090141	0.0974570587277412	0.00646417262032628	0.244703486561775	25.1913223266602	20.1221961975098	11.1554937362671	14.0358276367188	7.19853591918945	0.409177273511887	-1.81000602245331	9.00854206085205	-36.0012702941895
Alexandrium_minutum	14338473.4256059	-1286302.15147143	0.21140730381012	0.112284690141678	0.0157212615013123	0.157533302903175	34.8396682739258	34.2235450744629	33.3285522460938	1.51111698150635	30.7949962615967	28.799503326416	25.5373802185059	5.25761604309082	-63.7033920288086
Alexandrium_minutum	14377207.427425	17249.7747574281	0.463935494422913	0.6204794049263	0.275744915008545	0.74752801656723	34.8921356201172	33.8262634277344	32.0842781066895	2.80785918235779	30.0974292755127	29.2117309570312	27.9981079101562	2.09932136535645	-1077.53674316406
Alexandrium_minutum	14418627.3250638	6360309.07146018	0.103202074766159	0.0483629368245602	0.00328514003194869	0.0956215187907219	33.5768852233887	31.6113166809082	29.5717086791992	4.00517702102661	-0.580673515796661	-1.74393141269684	-1.94000005722046	1.35932648181915	-2344.59252929688
Alexandrium_minutum	14439347.825988	3152434.39511159	0.903977870941162	0.486979573965073	0.091916449368	0.888286113739014	34.95654296875	34.3711204528809	33.2260322570801	1.73050940036774	29.7468280792236	25.0622100830078	20.9153728485107	8.83145523071289	-506.539001464844
Alexandrium_minutum	14457957.9894774	3755391.99271003	0.583197414875031	0.431052505970001	0.052398256957531	0.928727626800537	34.3690567016602	32.934928894043	30.3396434783936	4.02941274642944	25.9282913208008	17.9757175445557	10.0506906509399	15.8775997161865	-638.130065917969
Alexandrium_minutum	14476208.4347766	-5242396.12409169	0.423187434673309	0.279235601425171	0.0337749868631363	0.518474280834198	33.944408416748	33.8503303527832	33.7466278076172	0.197779685258865	5.66957139968872	3.6032030582428	1.66408157348633	4.00548982620239	-4468.95361328125
Alexandrium_minutum	14487464.0317953	3735312.28586197	0.524922907352448	0.289331704378128	0.0793452635407448	0.485800862312317	34.375804901123	33.0268821716309	30.3845119476318	3.99129223823547	26.5135345458984	18.3299713134766	10.8364753723145	15.6770582199097	-1472.13940429688
Alexandrium_minutum	14525970.7132493	-3315735.25181801	0.256194472312927	0.173524752259254	0.0469723977148533	0.226405546069145	36.2808265686035	35.8966522216797	35.5368919372559	0.743936061859131	21.3680286407471	18.0716915130615	14.5314044952393	6.83662462234497	-37.5252799987793
Alexandrium_minutum	14575025.5273869	6047685.40406717	0.0575986988842487	0.0430904477834702	0.00930969789624214	0.0941331014037132	20.8921585083008	15.251501083374	9.24962711334229	11.6425323486328	9.79939079284668	0.49299943447113	-1.79926598072052	11.5986576080322	-34.9009590148926
Alexandrium_minutum	14624086.754457	-954392.128936922	0.263573229312897	0.268990308046341	0.142043098807335	0.291536837816238	34.8132781982422	34.0795288085938	33.0298843383789	1.78339350223541	30.1293334960938	28.2594375610352	25.7887477874756	4.34058618545532	-743.532165527344
Alexandrium_minutum	14737418.7823013	4083676.5776957	0.388276696205139	0.190057247877121	0.0417107827961445	0.330530196428299	34.197193145752	33.7021217346191	32.5436515808105	1.65354156494141	25.3181838989258	13.6516380310059	2.75305509567261	22.565128326416	-3202.25756835938
Alexandrium_minutum	14820255.1901399	3573679.73162062	0.560009658336639	0.158216714859009	0.0689437240362167	0.21743306517601	34.8393592834473	33.643669128418	31.7411441802979	3.09821319580078	27.352201461792	19.4669589996338	12.6687860488892	14.6834154129028	-13.1407327651978
Alexandrium_minutum	14850400.3447686	4041178.40722246	0.388021916151047	0.267478555440903	0.0455170460045338	0.447481095790863	34.3000068664551	33.7935752868652	32.5809783935547	1.71902704238892	25.9433879852295	14.7986860275269	4.92358446121216	21.0198040008545	-1445.69360351562
Alexandrium_minutum	14862067.6409265	6118514.07910877	0.0866042003035545	0.0676745399832726	0.010206887498498	0.117118738591671	22.2625331878662	19.1388568878174	16.0575103759766	6.20502328872681	6.30455780029297	-0.282636970281601	-1.82729363441467	8.13185214996338	-31
Alexandrium_minutum	14979459.0922589	6172994.81338884	0.119313105940819	0.0908775180578232	0.0184237491339445	0.185065686702728	26.5329036712646	23.4481048583984	18.6610145568848	7.87189054489136	5.26149225234985	-0.240367695689201	-1.85679686069489	7.11828899383545	-42.5274963378906
Alexandrium_minutum	14980398.3131124	-5693014.35751148	0.279291361570358	0.237076416611671	0.0256494544446468	0.471239328384399	34.2423858642578	33.8529968261719	33.28759765625	0.954786658287048	2.63594579696655	-0.49474111199379	-1.91832149028778	4.55426740646362	-3991.49291992188
Alexandrium_minutum	15003427.1449665	2454327.81744006	0.457375586032867	0.384739547967911	0.0638673901557922	0.579760432243347	35.1077079772949	34.6928176879883	34.2134208679199	0.89428836107254	30.216796875	26.8355731964111	22.8975639343262	7.3192343711853	-2378.599609375
Alexandrium_minutum	15007829.7206755	4144445.18159235	0.207108855247498	0.139245048165321	0.0307511761784554	0.262640953063965	34.1307182312012	33.701286315918	32.925106048584	1.20561182498932	24.9765243530273	11.5677614212036	1.24882805347443	23.7276954650879	-3087.72290039062
Alexandrium_minutum	15064122.9353242	3111170.69366681	0.432991504669189	0.433183640241623	0.12126063555479	0.666448593139648	34.9294204711914	34.6087875366211	34.0303611755371	0.899058938026428	29.3663139343262	23.5751323699951	18.2597923278809	11.1065225601196	-4750.8515625
Alexandrium_minutum	15090950.4877851	3166012.99166337	0.477598667144775	0.439327389001846	0.0246166046708822	0.815833866596222	34.9041175842285	34.5950469970703	33.9863777160645	0.917740046977997	29.3654003143311	23.392505645752	18.3042545318604	11.061146736145	-4188.43408203125
Alexandrium_minutum	15105829.2339782	-5524174.68599033	0.27842053771019	0.172760859131813	0.0123821478337049	0.345397442579269	33.9825477600098	33.8007583618164	33.5874671936035	0.395079493522644	3.85269808769226	1.03687310218811	-0.879477024078369	4.73217535018921	-4498.5556640625
Alexandrium_minutum	15134274.4881421	476337.336533485	1.20983254909515	0.651711165904999	0.0889557674527168	1.33905637264252	34.8048133850098	34.1540565490723	33.52734375	1.27747094631195	30.522367477417	29.4252414703369	28.0607795715332	2.46158838272095	-4814.64794921875
Alexandrium_minutum	15143326.5513878	-287658.385130703	0.158235788345337	0.118975333869457	0.0291715562343597	0.170957252383232	34.5787925720215	33.6845855712891	32.5226669311523	2.05612444877625	29.9641628265381	29.3753128051758	28.7884044647217	1.17575919628143	-269.489471435547
Alexandrium_minutum	15163226.4753529	-219460.289867022	0.236260965466499	0.173312619328499	0.0608711279928684	0.295617759227753	34.4783821105957	33.7745552062988	32.8504676818848	1.62791383266449	30.0613708496094	29.4585762023926	28.8181686401367	1.24320125579834	-318.781219482422
Alexandrium_minutum	15187436.0756698	-622783.312926872	0.123986802995205	0.170631945133209	0.0688168779015541	0.217131212353706	34.4529495239258	33.6171035766602	32.2191390991211	2.23381018638611	29.9029026031494	28.1320362091064	25.2088012695312	4.69410276412964	-50.7486419677734
Alexandrium_minutum	15224599.1502874	197428.982344734	0.897153556346893	0.559520304203033	0.206429228186607	0.776150763034821	35.0104141235352	34.343318939209	33.9076271057129	1.10278451442719	30.4456558227539	29.6076335906982	28.3035068511963	2.1421492099762	-4166.82177734375
Alexandrium_minutum	15257627.6930755	3368230.89904193	1.188103556633	0.65333753824234	0.139362990856171	1.49916970729828	34.8818893432617	34.5359420776367	33.8558464050293	1.02604305744171	29.568395614624	23.2783031463623	18.6937503814697	10.8746452331543	-4154.1904296875
Alexandrium_minutum	1528081.16485837	6327458.37221801	0.0454837121069431	0.0451138243079185	0.0134942904114723	0.0687636584043503	34.6500511169434	33.8410263061523	31.0907039642334	3.55934715270996	-0.293652057647705	-1.64261102676392	-1.94000005722046	1.64634788036346	-3991
Alexandrium_minutum	15289047.7498512	-1600046.55174901	0.210154548287392	0.131404504179955	0.0205130092799664	0.19011378288269	36.1109085083008	34.721809387207	32.044792175293	4.06611490249634	31.2438564300537	27.6681461334229	22.1381607055664	9.10569477081299	-49.5318794250488
Alexandrium_minutum	15339170.2940728	-5231899.41270365	0.43411323428154	0.208230033516884	0.0463368073105812	0.397867739200592	33.9353141784668	33.823558807373	33.7066116333008	0.228702008724213	5.67848348617554	3.65137052536011	2.13654494285583	3.54193878173828	-3864.42578125
Alexandrium_minutum	15362351.0595309	-24689.1277002255	0.851339161396027	0.594262182712555	0.15582287311554	0.955299139022827	35.0879020690918	34.2989311218262	33.1055679321289	1.98233342170715	30.3401050567627	29.5963954925537	28.5568294525146	1.78327631950378	-4420.8486328125
Alexandrium_minutum	15364316.9435698	-139487.468967692	0.794836938381195	0.863270699977875	0.374204635620117	0.885952711105347	34.7084312438965	33.9333000183105	32.9979362487793	1.71049535274506	30.0964469909668	29.3128814697266	28.4872093200684	1.60923779010773	-1923.18786621094
Alexandrium_minutum	15390951.820351	-76607.0219889991	0.78098201751709	0.702355325222015	0.359642863273621	0.753887176513672	35.0382194519043	34.2546424865723	33.1859664916992	1.85225641727448	30.2934894561768	29.5421447753906	28.487943649292	1.80554640293121	-4554.2509765625
Alexandrium_minutum	15439298.4741041	-3805930.53686183	0.258482754230499	0.17699970304966	0.0733210742473602	0.242272213101387	36.001293182373	35.6771697998047	35.2897186279297	0.711578190326691	19.4810180664062	16.5138053894043	14.2233266830444	5.25769138336182	-49.5064125061035
Alexandrium_minutum	15472456.5562756	-837437.536467598	0.0863870158791542	0.0463293120265007	0.0224876683205366	0.0586592257022858	32.8567581176758	30.0882873535156	25.7422332763672	7.11452674865723	29.5153923034668	27.7895030975342	25.2549324035645	4.2604603767395	-4.7149019241333
Alexandrium_minutum	15533156.5971733	3965574.5941304	0.602095603942871	0.276995152235031	0.0369372367858887	0.533636510372162	34.0711936950684	33.2012710571289	31.7219886779785	2.34920525550842	27.6603813171387	17.1314964294434	8.23044872283936	19.429931640625	-67.2434768676758
Alexandrium_minutum	15549995.7796607	-1471267.95659679	0.0630719587206841	0.0949599295854568	0.0301628727465868	0.161250248551369	35.5991821289062	34.5081825256348	32.7663497924805	2.8328320980072	30.4669723510742	28.1024513244629	24.9552917480469	5.5116810798645	-54.4873886108398
Alexandrium_minutum	15628464.3585629	3282512.57702808	0.818137645721436	0.489380151033401	0.104728974401951	1.03095984458923	34.9408645629883	34.5625686645508	33.8668937683105	1.07397294044495	29.2922210693359	23.1291255950928	18.2156562805176	11.0765647888184	-2067.31665039062
Alexandrium_minutum	1564495.14212213	-4406119.81572667	0.739073097705841	0.462196826934814	0.0746571198105812	1.17968988418579	35.2194633483887	34.4058952331543	33.8966865539551	1.32277822494507	14.0169324874878	10.3107929229736	7.90517330169678	6.11175918579102	-4627.8974609375
Alexandrium_minutum	15662134.1482125	3288439.34564301	0.908529579639435	0.492839068174362	0.0835811719298363	1.04171812534332	34.9660148620605	34.5670127868652	33.8852272033691	1.08078587055206	29.3452224731445	23.0956439971924	18.1401805877686	11.2050409317017	-2583.36059570312
Alexandrium_minutum	15670987.7817724	320773.095796594	1.00382137298584	0.563748955726624	0.114712923765182	0.88051438331604	34.9279556274414	34.2498779296875	33.6385955810547	1.28935992717743	30.3458919525146	29.6128063201904	28.4864196777344	1.85947120189667	-3748.5791015625
Alexandrium_minutum	15743241.7556264	4205266.45577847	1.37332582473755	0.965574443340302	0.449964910745621	0.985232651233673	34.0458831787109	33.553337097168	32.6206817626953	1.42520201206207	24.3301696777344	13.1707162857056	2.99330067634583	21.3368682861328	-87.5136947631836
Alexandrium_minutum	15796570.265016	4941121.0691491	0.129939943552017	0.17725145816803	0.0544153265655041	0.317322969436646	32.352165222168	29.2118759155273	18.5349903106689	13.8171758651733	18.640308380127	6.0568733215332	-1.67836487293243	20.3186740875244	-52.0624961853027
Alexandrium_minutum	15813997.0614592	6286228.58652117	0.0853679031133652	0.0692982450127602	0.0173157509416342	0.103931464254856	32.1817855834961	30.5017127990723	22.7842311859131	9.39755535125732	1.15570199489594	-1.50155520439148	-1.94000005722046	3.0957019329071	-1367.54602050781
Alexandrium_minutum	1583991.36687274	6218219.64992196	0.161401689052582	0.0587597452104092	0.0096087260171771	0.107749700546265	35.2552185058594	34.449348449707	32.9259414672852	2.3292772769928	5.51668453216553	1.49438321590424	-1.46391928195953	6.98060369491577	-101.49600982666
Alexandrium_minutum	15893283.1175818	5142152.7674075	0.121022298932076	0.0920612961053848	0.00669267820194364	0.199649780988693	32.6828804016113	27.8769340515137	20.0899658203125	12.5929145812988	16.9483032226562	4.5438380241394	-1.77837800979614	18.7266807556152	-3.97328662872314
Alexandrium_minutum	15919986.1700551	362380.415125165	0.860117137432098	0.596814692020416	0.122248202562332	1.05614912509918	34.9596519470215	34.1935501098633	33.5901679992676	1.36948311328888	30.3203544616699	29.6094589233398	28.5664920806885	1.75386321544647	-3362.55297851562
Alexandrium_minutum	15921224.3950532	3123848.26351582	0.581845700740814	0.372449487447739	0.0258145611733198	0.69256317615509	35.0837554931641	34.6551856994629	34.0700607299805	1.01369774341583	29.0613250732422	23.3510189056396	18.5506706237793	10.5106544494629	-7651.31982421875
Alexandrium_minutum	15959327.9341321	3676101.80127278	1.56719362735748	0.801493942737579	0.120662122964859	1.49355864524841	34.861026763916	34.4871368408203	33.5742950439453	1.28673088550568	28.8133506774902	22.0277881622314	15.2450094223022	13.5683422088623	-5658.71875
Alexandrium_minutum	16010194.5270312	3567797.65875905	1.11527192592621	0.762495279312134	0.101760864257812	1.23815524578094	34.8589553833008	34.5414772033691	33.8965072631836	0.962449193000793	28.6133594512939	22.1503791809082	17.1921005249023	11.4212589263916	-3937.875
Alexandrium_minutum	16078862.799154	4132220.81801178	0.743082582950592	0.503424942493439	0.0908600762486458	0.96612960100174	34.2472496032715	33.4204254150391	32.5826568603516	1.6645929813385	23.1324062347412	12.3635377883911	2.15650773048401	20.9759006500244	-7133.19677734375
Alexandrium_minutum	16201205.6934163	-4889385.94588898	0.609707117080688	0.442315518856049	0.0432895720005035	0.775525271892548	34.6027984619141	34.2584419250488	33.9128150939941	0.689984381198883	10.2425518035889	8.1528434753418	5.8109073638916	4.43164396286011	-4257.150390625
Alexandrium_minutum	16226460.6203159	-5006575.63501962	0.851935148239136	0.521344721317291	0.113800227642059	0.932119488716125	34.2268180847168	33.9595146179199	33.7509231567383	0.47589835524559	8.51744842529297	6.03436660766602	3.75390410423279	4.76354455947876	-3332.65698242188
Alexandrium_minutum	16291928.7926447	-239716.057631269	0.461843401193619	0.219348073005676	0.0475922673940659	0.353651344776154	35.2071380615234	34.4423332214355	33.4049758911133	1.80216383934021	30.4976902008057	29.6284637451172	28.7206687927246	1.77702116966248	-15.6293506622314
Alexandrium_minutum	1630533.94480797	-3661708.33752104	0.621471703052521	0.611023485660553	0.115579828619957	1.16277623176575	35.6919631958008	35.4522285461426	35.0179901123047	0.673971354961395	22.1702709197998	18.3184928894043	15.0484085083008	7.12186193466187	-4727.01416015625
Alexandrium_minutum	16397816.2966289	3614194.82296683	1.60735762119293	0.939223349094391	0.25086385011673	1.46500182151794	34.8275985717773	34.4861946105957	33.836986541748	0.990610897541046	28.320858001709	21.5087966918945	14.4631338119507	13.8577251434326	-5851.7978515625
Alexandrium_minutum	1641366.49244644	-3245522.68785233	0.306317359209061	0.294561445713043	0.106827490031719	0.44150897860527	35.6605262756348	35.4596481323242	35.2437934875488	0.416730344295502	21.5696144104004	18.0100994110107	15.2195959091187	6.35001850128174	-1843.57299804688
Alexandrium_minutum	1644147.37577076	-4324462.34176707	0.740958631038666	0.611875772476196	0.116014145314693	1.06699538230896	35.4078979492188	34.6052360534668	34.1040878295898	1.30381202697754	16.8993015289307	11.8873996734619	9.420578956604	7.47872257232666	-4778.31787109375
Alexandrium_minutum	16441987.4166185	-179400.055555741	0.371694684028625	0.436758190393448	0.0835562646389008	0.779449880123138	35.2314033508301	34.4460334777832	33.5942726135254	1.63712954521179	30.4961357116699	29.7343864440918	29.0507011413574	1.44543385505676	-1389.64672851562
Alexandrium_minutum	16459114.9583393	3468865.72216376	0.96660327911377	0.658602952957153	0.095073901116848	1.35537886619568	34.8481941223145	34.5559234619141	34.0207176208496	0.827477216720581	28.2082061767578	22.1000595092773	17.1517887115479	11.0564165115356	-6226.7880859375
Alexandrium_minutum	16515277.8261877	-5227706.77012054	0.751007080078125	0.564071536064148	0.0540737695991993	1.12845206260681	33.9425659179688	33.7845115661621	33.6084632873535	0.334104239940643	5.54833889007568	2.77933621406555	0.267689287662506	5.28064966201782	-3766.9697265625
Alexandrium_minutum	16526586.3786242	4359668.84870677	0.339556157588959	0.374521523714066	0.0569941140711308	0.804903447628021	33.2157020568848	32.6254234313965	31.8134384155273	1.40226376056671	17.6201915740967	7.56533622741699	0.921281516551971	16.6989116668701	-6321.7041015625
Alexandrium_minutum	16569464.1743665	3727912.62084406	1.60556507110596	0.96899276971817	0.219249501824379	1.76065731048584	34.7677268981934	34.3883209228516	33.7530975341797	1.01462721824646	28.0524234771729	20.6751003265381	13.5999116897583	14.4525108337402	-5895.03955078125
Alexandrium_minutum	16621638.615738	3299360.604159	0.486988395452499	0.435522437095642	0.0552122555673122	0.754728019237518	34.9596633911133	34.6150054931641	34.1550979614258	0.804565489292145	28.6160793304443	22.497522354126	17.4991207122803	11.1169576644897	-5601.771484375
Alexandrium_minutum	16650918.8875603	4440518.23911945	0.148329332470894	0.247040063142776	0.0552266612648964	0.52364182472229	33.0657958984375	32.6311569213867	32.0014915466309	1.06430637836456	16.4852066040039	6.78100776672363	0.750411093235016	15.7347955703735	-4589.06884765625
Alexandrium_minutum	16664702.8784018	488719.460866349	0.744569778442383	0.447466939687729	0.0925636440515518	0.888292133808136	34.8085823059082	34.046760559082	33.4136810302734	1.3949031829834	30.1239986419678	29.5814189910889	28.6550006866455	1.46899843215942	-4895.109375
Alexandrium_minutum	16681044.348639	-4964629.09151404	0.975376665592194	0.525269091129303	0.134069263935089	0.839487791061401	34.574821472168	34.2176742553711	33.9081840515137	0.666638255119324	9.86567687988281	7.84618425369263	5.47617387771606	4.38950347900391	-4105.06396484375
Alexandrium_minutum	16745247.0108437	-5059655.45632043	0.744264721870422	0.508716583251953	0.172568395733833	0.783115684986115	34.4644050598145	34.052116394043	33.7657089233398	0.698698103427887	8.61763381958008	6.68294858932495	4.65850973129272	3.95912384986877	-3916.203125
Alexandrium_minutum	16761138.731256	-3895135.87798667	0.381250858306885	0.574887752532959	0.170217782258987	0.96051698923111	35.7581787109375	35.6039543151855	35.4049530029297	0.353223592042923	23.1613216400146	18.6302223205566	14.7650651931763	8.39625644683838	-3679.060546875
Alexandrium_minutum	16844595.4859208	-2367567.88961245	0.109103016555309	0.129505753517151	0.0184587799012661	0.242175117135048	35.7616424560547	35.3543510437012	34.7369842529297	1.02465641498566	28.5967502593994	24.9802646636963	20.7451419830322	7.8516092300415	-66.2981719970703
Alexandrium_minutum	16861202.160157	4910407.11621884	0.10845211148262	0.0816131234169006	0.00898607168346643	0.141200661659241	33.1181221008301	32.7160987854004	32.0616455078125	1.05647683143616	13.2836360931396	5.09786415100098	-0.74261462688446	14.0262498855591	-1347.861328125
Alexandrium_minutum	16865775.6762515	-4198029.49413797	0.657325088977814	0.438930749893188	0.055770717561245	0.825506925582886	35.826171875	35.463306427002	35.0356559753418	0.79051548242569	20.9654388427734	16.1352882385254	13.0599126815796	7.90552568435669	-4736.09521484375
Alexandrium_minutum	16924201.8452914	2902518.03180266	0.339048802852631	0.282358974218369	0.0113362614065409	0.492072075605392	35.3606872558594	34.9149322509766	34.3813247680664	0.9793621301651	29.5920944213867	25.1392707824707	19.9737033843994	9.61839294433594	-4968.6826171875
Alexandrium_minutum	16954437.1986067	-467694.884788446	0.1910530179739	0.524945139884949	0.203872591257095	0.806449234485626	35.1189041137695	34.2319068908691	32.8169822692871	2.30192112922668	30.2490463256836	29.5074005126953	28.1415386199951	2.10750913619995	-452.021392822266
Alexandrium_minutum	17001108.2764919	3357189.01785112	0.719115078449249	0.561114132404327	0.0257322415709496	0.977405548095703	34.9998741149902	34.5776977539062	34.0805702209473	0.919306695461273	28.3050708770752	22.190767288208	16.3060417175293	11.9990282058716	-5823.82373046875
Alexandrium_minutum	17009630.8783664	-430992.076081284	0.655503571033478	0.390314310789108	0.143208310008049	0.568162798881531	35.4868659973145	34.59716796875	33.6031494140625	1.88371825218201	30.3251571655273	29.6379070281982	28.5784435272217	1.74671411514282	-245.275939941406
Alexandrium_minutum	17028979.6613501	4089228.35135768	0.637455582618713	0.372687309980392	0.113490618765354	0.635147988796234	34.5059623718262	34.0245475769043	33.4666557312012	1.03930735588074	25.0009212493896	15.1545219421387	8.88642883300781	16.1144924163818	-5720.60595703125
Alexandrium_minutum	17113018.9812943	19292.7858790597	0.639325499534607	0.557214319705963	0.147666722536087	0.942316830158234	35.4248352050781	34.4296531677246	33.4511375427246	1.97369837760925	30.4850044250488	29.6822376251221	28.1862239837646	2.29878211021423	-3616.35009765625
Alexandrium_minutum	17122675.1409393	6124156.44483493	0.0961739420890808	0.0616186484694481	0.0125429350882769	0.0883124694228172	25.4809150695801	21.4324436187744	18.6004314422607	6.88048410415649	3.1869945526123	-0.945749402046204	-1.94000005722046	5.12699460983276	-10
Alexandrium_minutum	17164802.4379488	-5549149.68251161	0.211825206875801	0.125182896852493	0.0333801247179508	0.218371838331223	34.2737083435059	33.9667015075684	33.5660057067871	0.707700550556183	3.11865997314453	0.161734908819199	-1.62899458408356	4.74765539169312	-2804.2255859375
Alexandrium_minutum	17202055.2100976	6060916.52677808	0.138045087456703	0.0884130224585533	0.00529910856857896	0.176209211349487	25.0837078094482	21.2885913848877	17.4086742401123	7.67503261566162	6.72708225250244	-0.610629618167877	-1.93055427074432	8.65763664245605	-16.2080936431885
Alexandrium_minutum	17252605.0356782	-584460.051802751	0.766057550907135	0.498195707798004	0.0266149435192347	0.962274789810181	35.3121566772461	34.5796852111816	33.8088989257812	1.503258228302	30.4470977783203	29.6946563720703	28.9395942687988	1.50750482082367	-1958.38464355469
Alexandrium_minutum	17293651.5261606	6291947.48778471	0.0776756256818771	0.0462384894490242	0.0125450799241662	0.0667426437139511	32.7702102661133	31.2885227203369	23.7805824279785	8.98962688446045	-0.42830502986908	-1.60335767269135	-1.94000005722046	1.51169502735138	-2771.67114257812
Alexandrium_minutum	17325210.6349911	-3317231.63412608	1.33158540725708	0.753198802471161	0.154504373669624	1.23424053192139	35.7820587158203	35.5738792419434	35.2711143493652	0.510942757129669	26.4296855926514	22.2628955841064	18.1100063323975	8.31968021392822	-4787.1904296875
Alexandrium_minutum	17365745.1117339	-3391130.56393113	1.00699079036713	0.669186353683472	0.156716659665108	1.00356709957123	35.8069343566895	35.589282989502	35.3126945495605	0.494239509105682	26.1485385894775	21.9417018890381	17.4730587005615	8.67547988891602	-4888.96484375
Alexandrium_minutum	17405237.918472	4011082.09524515	0.545933961868286	0.336215913295746	0.107670649886131	0.537019968032837	34.551570892334	34.1774063110352	33.5731887817383	0.978383362293243	25.7915592193604	16.1774635314941	9.91956901550293	15.8719882965088	-5660.80029296875
Alexandrium_minutum	17483941.4278764	3560710.85984611	1.10954737663269	0.738401055335999	0.154165253043175	1.19248878955841	34.9290657043457	34.4459495544434	33.8595504760742	1.06951606273651	27.2619743347168	20.7076511383057	14.3492031097412	12.9127712249756	-5251.34521484375
Alexandrium_minutum	17535377.5560153	-3460860.63719754	1.10633194446564	0.755557060241699	0.0275999661535025	1.32909154891968	35.796272277832	35.6049499511719	35.3029174804688	0.493357002735138	25.6238689422607	21.3415851593018	18.0386619567871	7.58520698547363	-3122.91381835938
Alexandrium_minutum	1755450.97724178	3688072.5054062	0.454639285802841	0.208584263920784	0.0341805703938007	0.377628058195114	38.526237487793	37.9571762084961	37.1084175109863	1.41781771183014	28.2800216674805	20.8253993988037	14.7654027938843	13.5146179199219	-774.38232421875
Alexandrium_minutum	17590395.2374324	3415174.58784822	1.04093432426453	0.67941677570343	0.125837087631226	1.07653105258942	34.9159507751465	34.5589828491211	33.985179901123	0.930769801139832	27.6450958251953	21.6919536590576	16.1500606536865	11.4950342178345	-2715.85620117188
Alexandrium_minutum	17615124.9163782	-424091.780433179	0.262672752141953	0.376642972230911	0.152247354388237	0.548069596290588	35.5111541748047	34.8007011413574	34.1298522949219	1.38129889965057	30.6014156341553	29.8019027709961	29.1304569244385	1.47095930576324	-1866.79565429688
Alexandrium_minutum	17728669.1371199	-973431.586104125	0.477631419897079	0.235006108880043	0.0555803962051868	0.344549089670181	35.1492729187012	34.3979225158691	33.5954818725586	1.55378901958466	30.2381706237793	29.4416732788086	28.4011764526367	1.8369950056076	-1596.18627929688
Alexandrium_minutum	17746914.6822332	456326.053122828	0.601410746574402	0.418934434652328	0.139728665351868	0.680486857891083	35.0785942077637	34.2062301635742	33.5754852294922	1.50310873985291	30.3704662322998	29.4473171234131	28.5669765472412	1.80349040031433	-3829.19409179688
Alexandrium_minutum	17772998.8635045	3617035.20432759	1.10907566547394	0.770899832248688	0.163445651531219	1.19861829280853	34.7619857788086	34.4260711669922	33.9410781860352	0.82090950012207	26.8706130981445	20.2844619750977	14.0546932220459	12.8159208297729	-4637.763671875
Alexandrium_minutum	17788484.9079227	-5088222.39984003	0.749911844730377	0.541067242622375	0.228580519556999	0.69866281747818	34.4006805419922	34.0848197937012	33.7756996154785	0.624981641769409	9.31479072570801	7.00244235992432	5.37570953369141	3.9390811920166	-2576.8642578125
Alexandrium_minutum	17835447.8809709	-3629205.79577051	0.831444442272186	0.466493457555771	0.0622427426278591	0.891435265541077	35.8454399108887	35.6252098083496	35.4226417541504	0.422797024250031	23.9421310424805	19.7584190368652	16.2880210876465	7.65411043167114	-3301.02905273438
Alexandrium_minutum	1797242.398064	-3043645.65124867	0.156196802854538	0.236282482743263	0.0748326554894447	0.33270463347435	34.8636589050293	33.7051277160645	30.7923603057861	4.07129859924316	18.3701114654541	14.9209680557251	12.4452905654907	5.92482137680054	-108.932487487793
Alexandrium_minutum	17984109.4786578	3256093.47247099	0.529324293136597	0.396525412797928	0.0233270842581987	0.790403664112091	35.1116065979004	34.709156036377	34.0953330993652	1.01627683639526	27.9901371002197	22.6617050170898	17.6317081451416	10.3584299087524	-5872.1298828125
Alexandrium_minutum	1805255.77039538	-3973042.6187195	1.01488173007965	0.807534754276276	0.111801460385323	1.17872524261475	35.6862602233887	35.4413833618164	35.027702331543	0.658557415008545	22.4346389770508	18.6580944061279	15.0042190551758	7.43042087554932	-4792.99755859375
Alexandrium_minutum	18062166.998786	3680723.20544072	0.947978317737579	0.701129257678986	0.076789990067482	1.06396877765656	34.7508659362793	34.4426574707031	33.933895111084	0.816971242427826	26.7266960144043	19.9701175689697	12.7911520004272	13.9355449676514	-4825.90185546875
Alexandrium_minutum	18081703.5572635	6047738.3578216	0.103219598531723	0.0757860839366913	0.00124081235844642	0.144222900271416	28.8150234222412	23.0807952880859	18.4218597412109	10.3931655883789	7.91662454605103	-0.796390175819397	-1.94000005722046	9.85662460327148	-34.4839401245117
Alexandrium_minutum	18094375.8091547	4883778.24342774	0.24256843328476	0.215465500950813	0.0442875437438488	0.369479984045029	33.1408729553223	32.8769226074219	32.3829307556152	0.757940709590912	13.4863433837891	5.60498666763306	0.508309304714203	12.9780349731445	-5519.4677734375
Alexandrium_minutum	18106456.5306535	-5566151.38933322	0.425374805927277	0.258157283067703	0.0448545999825001	0.487868696451187	34.188850402832	33.8378715515137	33.360237121582	0.828610301017761	3.41389274597168	0.631238281726837	-1.26434636116028	4.67823886871338	-2591.42651367188
Alexandrium_minutum	18128011.3067838	4779980.61840382	0.269253462553024	0.204693198204041	0.0111145656555891	0.388086289167404	33.2873039245605	32.8500213623047	32.4024505615234	0.884854435920715	13.7817449569702	5.83207702636719	0.878378570079803	12.9033660888672	-5714.85986328125
Alexandrium_minutum	18180542.0696257	3632115.28972521	0.956671118736267	0.654635012149811	0.140635624527931	0.999085962772369	34.7433929443359	34.4564399719238	33.9669761657715	0.776416718959808	26.776065826416	20.3770942687988	14.5704927444458	12.2055730819702	-5805.830078125
Alexandrium_minutum	18294888.9649429	2858780.83185008	0.353305876255035	0.295712977647781	0.0137588251382113	0.585534930229187	35.7430152893066	35.179759979248	34.7818298339844	0.961182057857513	29.5517272949219	25.3116874694824	20.5243644714355	9.02736282348633	-5927.482421875
Alexandrium_minutum	18296603.816543	3970027.4408662	0.544872403144836	0.422338485717773	0.101591251790524	0.690828144550323	34.6073532104492	34.1949424743652	33.7232513427734	0.884102523326874	24.159912109375	16.621732711792	10.6904897689819	13.4694213867188	-4970.55029296875
Alexandrium_minutum	18334573.5378565	3597902.32461528	1.01026821136475	0.629577100276947	0.198878780007362	0.896250665187836	34.8355903625488	34.4699745178223	33.7120666503906	1.12352252006531	26.795524597168	20.4440517425537	15.0838537216187	11.7116708755493	-6014.9482421875
Alexandrium_minutum	18339268.4356386	-5153808.91998347	0.292517244815826	0.209515303373337	0.0489127039909363	0.315080463886261	34.5084800720215	34.3076362609863	33.9546165466309	0.553863346576691	9.51388072967529	8.15915584564209	7.12759447097778	2.38628578186035	-1240.21252441406
Alexandrium_minutum	18352875.500072	1049245.05204651	0.139862716197968	0.179552465677261	0.010474868118763	0.322112798690796	34.6650352478027	34.1537933349609	33.5896186828613	1.07541632652283	30.0865993499756	28.701244354248	27.7478675842285	2.33873343467712	-5096.91845703125
Alexandrium_minutum	18358553.3120315	6063149.33019173	0.0772328302264214	0.0664377957582474	0.00414572563022375	0.132992893457413	28.5964660644531	24.6526432037354	20.3022727966309	8.29419231414795	6.26955699920654	-0.979274213314056	-1.94000005722046	8.20955657958984	-56.5333023071289
Alexandrium_minutum	18423833.8295149	3496353.62715853	1.03130209445953	0.656041502952576	0.161175385117531	1.08620846271515	35.1403427124023	34.5501022338867	34.0280494689941	1.11229455471039	27.1169738769531	21.0751876831055	15.3777589797974	11.7392148971558	-5637.220703125
Alexandrium_minutum	18467730.6411829	-2901100.37221097	0.406816571950912	0.362537622451782	0.035765066742897	0.581384360790253	36.0186805725098	35.6933441162109	35.266056060791	0.752623915672302	25.7298145294189	22.5642051696777	19.6176643371582	6.11215114593506	-3607.2138671875
Alexandrium_minutum	18519833.8628075	5260472.16859196	0.0931064561009407	0.131142884492874	0.0287567358464003	0.225496187806129	33.1789627075195	32.9809265136719	32.3225440979004	0.856416821479797	13.3798198699951	5.06490230560303	-0.229238376021385	13.6090593338013	-3823.79614257812
Alexandrium_minutum	18569759.1559864	-5313586.15025107	0.81125807762146	0.513268053531647	0.072898842394352	0.866800546646118	34.3289604187012	34.0237350463867	33.750114440918	0.578846037387848	8.52759075164795	6.02332735061646	3.78909873962402	4.73849248886108	-5117.48388671875
Alexandrium_minutum	18672427.5626757	2043184.60910413	0.396171659231186	0.308376312255859	0.0285094324499369	0.486954152584076	35.4964408874512	35.0400352478027	34.3572044372559	1.13923692703247	29.9085903167725	27.943431854248	25.798547744751	4.11004161834717	-5015.671875
Alexandrium_minutum	18755463.0312846	-5829593.89567178	0.103887245059013	0.0599165633320808	0.00483655324205756	0.11105976998806	34.4056510925293	33.9140777587891	32.5815887451172	1.82406163215637	0.115731865167618	-1.51633930206299	-1.8905725479126	2.00630450248718	-2795.48046875
Alexandrium_minutum	18770255.2910532	1396095.46594851	0.131335288286209	0.205440998077393	0.0446071363985538	0.359806835651398	35.1985092163086	34.5206489562988	33.7386779785156	1.45983004570007	29.6666717529297	28.1748123168945	26.7830104827881	2.8836612701416	-5180.89111328125
Alexandrium_minutum	18861648.6299094	-5047338.42054316	0.0993470326066017	0.0627962797880173	0.00792910251766443	0.117291383445263	34.5726356506348	34.3542289733887	34.0769653320312	0.495671808719635	9.57283401489258	7.9059362411499	6.64409637451172	2.92873740196228	-153.964965820312
Alexandrium_minutum	18916307.6511311	3571744.91657049	0.705440402030945	0.594481527805328	0.0808228999376297	0.982304751873016	34.8996353149414	34.5204200744629	33.8951835632324	1.00445222854614	26.8070678710938	20.3603172302246	14.5155668258667	12.2915010452271	-5496.81689453125
Alexandrium_minutum	18959170.9690515	2553207.81741988	0.407382637262344	0.302048832178116	0.0234141852706671	0.52755081653595	35.6424865722656	35.3440780639648	34.8398818969727	0.802606761455536	29.6226959228516	26.7038249969482	23.4114589691162	6.21123695373535	-5927.81005859375
Alexandrium_minutum	19012240.8915492	5997642.00515391	0.149531677365303	0.104968070983887	0.00548345688730478	0.167230427265167	31.7463684082031	25.7174224853516	19.9503860473633	11.7959833145142	6.86167001724243	-0.427380591630936	-1.94000005722046	8.80167007446289	-24.0745906829834
Alexandrium_minutum	19018778.7232518	-4568717.71820358	0.425593316555023	0.344824224710464	0.140701770782471	0.395661890506744	34.6939353942871	34.4474334716797	34.2364959716797	0.457442194223404	14.2744445800781	11.0333786010742	8.45723724365234	5.81720733642578	-118.805847167969
Alexandrium_minutum	19086091.1380736	3736234.23061086	0.717005491256714	0.552352368831635	0.150742694735527	0.91446727514267	34.8789825439453	34.4223937988281	33.2780838012695	1.60089778900146	26.3388442993164	18.9708862304688	13.1661529541016	13.1726903915405	-4665.51025390625
Alexandrium_minutum	19146429.2983885	3183016.22002481	0.313652336597443	0.312084555625916	0.0392975546419621	0.473736017942429	35.491397857666	34.8398017883301	34.1087074279785	1.38269066810608	28.1606769561768	22.8832416534424	17.5822601318359	10.5784168243408	-5253.71826171875
Alexandrium_minutum	19166990.0421165	3581185.55843213	0.61115950345993	0.592000007629395	0.126813903450966	0.945437371730804	34.8474159240723	34.4903717041016	33.7068367004395	1.14057838916779	26.6767272949219	20.1613636016846	15.0915632247925	11.5851640701294	-4329.73974609375
Alexandrium_minutum	19289977.0509626	4873916.95208126	0.218201905488968	0.216320276260376	0.053341381251812	0.368986755609512	33.2603454589844	32.7796783447266	32.3688697814941	0.891476690769196	11.6796617507935	5.92857646942139	2.37115001678467	9.30851268768311	-4892.978515625
Alexandrium_minutum	19338430.8962817	-5997369.01039234	0.0747407227754593	0.0578536614775658	0.0158511213958263	0.0981998145580292	34.4047737121582	34.1064300537109	33.0539474487305	1.35082733631134	-0.852266490459442	-1.69274604320526	-1.89876842498779	1.04650175571442	-2222.17236328125
Alexandrium_minutum	19601536.0473082	3671620.19951864	0.738321304321289	0.516493916511536	0.0581909567117691	0.892723500728607	34.8987121582031	34.454288482666	33.6084365844727	1.29027307033539	26.2724533081055	19.1756286621094	12.8301773071289	13.4422760009766	-4823.67578125
Alexandrium_minutum	19604564.8447711	-1527449.65150915	0.239673256874084	0.193237975239754	0.0527537204325199	0.264279842376709	35.861701965332	34.5976600646973	32.5851020812988	3.27660083770752	30.006649017334	28.6777610778809	27.0697212219238	2.93692779541016	-3040.84130859375
Alexandrium_minutum	1970573.48964863	-3788143.19024783	0.953542351722717	0.646661520004272	0.102029673755169	1.08395624160767	35.660228729248	35.4513206481934	35.011360168457	0.648866474628448	22.4458999633789	18.8445510864258	15.2674293518066	7.17847061157227	-4267.50732421875
Alexandrium_minutum	19719563.659703	4062552.78188412	0.388573735952377	0.265402227640152	0.0609180629253387	0.470548123121262	34.4004936218262	34.0891990661621	33.5530319213867	0.847458958625793	22.9196968078613	14.996618270874	9.69961071014404	13.220085144043	-5538.19287109375
Alexandrium_minutum	1973417.80625027	3836514.13893678	0.333145886659622	0.173796191811562	0.0294983740895987	0.351134926080704	39.2192077636719	38.2574462890625	37.4609146118164	1.75829493999481	28.0611553192139	20.839937210083	14.6125383377075	13.4486169815063	-3206.56616210938
Alexandrium_minutum	19945050.3807714	-6165678.41069518	0.0801144167780876	0.0617245323956013	0.00878720916807652	0.114639692008495	34.8198661804199	34.1305198669434	32.5401496887207	2.2797155380249	0.230805709958076	-1.55213952064514	-1.82736575603485	2.05817151069641	-535.123291015625
Alexandrium_minutum	19971628.6548374	-4984166.24227294	0.445225685834885	0.271211117506027	0.0586899220943451	0.444453060626984	34.3765106201172	34.2184295654297	34.0747871398926	0.30172410607338	10.7100028991699	7.84117460250854	5.68466901779175	5.02533435821533	-4929.16552734375
Alexandrium_minutum	2051503.29827288	3336133.44955263	0.105784423649311	0.186426714062691	0.0230106059461832	0.344953447580338	39.010799407959	38.4526252746582	37.7229766845703	1.28782510757446	28.061897277832	22.0377883911133	16.1995220184326	11.8623762130737	-1297.44653320312
Alexandrium_minutum	2152981.41454736	3375995.77113471	0.153779730200768	0.192066103219986	0.0282524954527617	0.309472978115082	38.9460334777832	38.4288291931152	37.6228713989258	1.3231612443924	28.0949764251709	21.9409732818604	16.3285388946533	11.7664365768433	-818.052490234375
Alexandrium_minutum	2285754.47508665	5221563.90667053	0.116968803107738	0.0637573227286339	0.0206387042999268	0.096245251595974	7.29548025131226	6.8529109954834	6.37241506576538	0.923065662384033	20.9534130096436	10.3232955932617	0.542449116706848	20.4109649658203	-27.2485237121582
Alexandrium_minutum	2346084.47770574	5520571.03072545	0.138712197542191	0.094042681157589	0.0145534761250019	0.146708816289902	6.20562362670898	5.63406467437744	5.16601133346558	1.03961205482483	19.0262222290039	7.9718861579895	-1.34117126464844	20.3673934936523	-8.51053237915039
Alexandrium_minutum	2410325.10707032	-3967637.32557212	1.16484344005585	0.771285891532898	0.144391998648643	1.26530969142914	35.6999778747559	35.5213317871094	35.1618995666504	0.538077652454376	23.4877548217773	20.2590198516846	17.1707191467285	6.31703615188599	-5023.732421875
Alexandrium_minutum	2621008.57079384	5340943.2708559	0.0953977853059769	0.0573954284191132	0.0165003295987844	0.0971767455339432	4.4891414642334	3.68916535377502	2.80585908889771	1.68328249454498	21.4219951629639	8.95870876312256	-1.87175464630127	23.2937507629395	-36.0745239257812
Alexandrium_minutum	2629194.73036114	-3913781.88163014	1.33224606513977	0.803595662117004	0.245387688279152	1.15290009975433	35.7071266174316	35.4989280700684	35.191104888916	0.516020357608795	23.7632846832275	19.9618015289307	16.086067199707	7.67721605300903	-5267.72900390625
Alexandrium_minutum	2685890.10363559	-4367358.10935469	0.671473562717438	0.409880340099335	0.0979445949196815	0.760336577892303	35.353832244873	34.6246719360352	34.0108947753906	1.3429388999939	17.1218776702881	11.8331604003906	8.22542190551758	8.89645576477051	-5030.34228515625
Alexandrium_minutum	2713842.74990951	6278314.55767115	0.190377295017242	0.0889905989170074	0.00790839176625013	0.172923669219017	35.1201782226562	33.5371780395508	30.0812435150146	5.03893327713013	2.75430560112	-0.892438173294067	-1.85998237133026	4.61428785324097	-109.732177734375
Alexandrium_minutum	2731741.53262716	4125948.95999647	0.111367747187614	0.103157058358192	0.0121033154428005	0.18729767203331	38.3129806518555	32.032527923584	24.1988201141357	14.1141605377197	27.3503112792969	18.887336730957	11.4483776092529	15.9019336700439	-136.543304443359
Alexandrium_minutum	2738398.82492175	-3779534.58472166	0.58866560459137	0.6272873878479	0.093226931989193	1.20077836513519	35.7002563476562	35.5311431884766	35.3031425476074	0.397111594676971	24.5694007873535	20.5754222869873	17.3595924377441	7.20980739593506	-4747.08984375
Alexandrium_minutum	2860953.06754172	3548170.8913889	0.421080261468887	0.269332647323608	0.01588867418468	0.466545790433884	39.523567199707	38.9802627563477	38.5176696777344	1.00589573383331	27.358736038208	21.5445289611816	15.9933109283447	11.3654260635376	-2739.35913085938
Alexandrium_minutum	2941190.16807225	3600454.39293835	0.363654255867004	0.28852379322052	0.0570988059043884	0.502856612205505	39.4782905578613	38.9892539978027	37.572078704834	1.9062135219574	27.2997970581055	21.3068466186523	15.7809104919434	11.5188865661621	-3652.98486328125
Alexandrium_minutum	2947450.6102758	-3876909.66509598	1.5189551115036	0.815358877182007	0.171342954039574	1.37593913078308	35.5940475463867	35.3739585876465	35.0344619750977	0.559584379196167	22.9511890411377	18.5094089508057	14.0874404907227	8.86374759674072	-2815.88330078125
Alexandrium_minutum	2970986.04524775	-3782772.08797614	1.17145526409149	0.722125232219696	0.0998639985918999	1.29675114154816	35.726863861084	35.5166015625	35.2190361022949	0.507828116416931	24.1528549194336	20.3855724334717	17.1762409210205	6.97661399841309	-3675.87255859375
Alexandrium_minutum	2982820.57880983	-3916843.71998564	1.2361912727356	0.818325519561768	0.217724293470383	1.21425068378448	35.5763130187988	35.3044776916504	34.7514533996582	0.824859201908112	21.5280284881592	17.7559642791748	13.9476404190063	7.58038759231567	-2945.2724609375
Alexandrium_minutum	3009191.90354864	3919911.04139027	0.17955581843853	0.0524874776601791	0.00797735527157784	0.129988640546799	39.8867073059082	39.0215797424316	36.6997489929199	3.18695783615112	26.052095413208	19.9353103637695	14.951021194458	11.1010732650757	-66.411865234375
Alexandrium_minutum	3111152.14057286	4335433.84578319	0.119016073644161	0.0778167694807053	0.021995285525918	0.132755100727081	19.2833595275879	17.7666397094727	15.8695068359375	3.41385221481323	27.1839160919189	15.6932325363159	5.42087411880493	21.7630424499512	-17.6773414611816
Alexandrium_minutum	3226082.22297338	-4203796.18425774	0.888569593429565	0.474021315574646	0.0950567498803139	0.944729924201965	35.4678764343262	35.0951919555664	34.6264762878418	0.841401100158691	19.0317325592041	14.879771232605	11.5985765457153	7.43315553665161	-4501.3916015625
Alexandrium_minutum	3258936.91125029	-5697218.92646564	0.0996320992708206	0.0872978121042252	0.0140405604615808	0.13647623360157	34.3787078857422	33.8969573974609	32.5651168823242	1.81359016895294	1.18830335140228	-1.04375410079956	-1.91419208049774	3.1024956703186	-5112.75927734375
Alexandrium_minutum	3299158.9268985	5519522.94824096	0.0551520735025406	0.0250775534659624	0.00586589565500617	0.0479582585394382	3.21017241477966	2.00057888031006	1.22163844108582	1.98853409290314	20.2548980712891	7.29643726348877	-1.6085057258606	21.8634052276611	-6.57664012908936
Alexandrium_minutum	3345592.95829214	-3729788.14869577	0.793413579463959	0.511022925376892	0.0366844870150089	0.862580895423889	35.7612495422363	35.5577239990234	35.3487510681152	0.412497103214264	23.7844791412354	20.3772830963135	16.7559452056885	7.02853345870972	-4658.1396484375
Alexandrium_minutum	3406406.8728274	-4360200.94443569	0.505892395973206	0.287614375352859	0.041794553399086	0.488442718982697	35.1547088623047	34.5537796020508	34.063835144043	1.09087240695953	14.2044725418091	11.3563060760498	8.41047096252441	5.79400205612183	-5467.06396484375
Alexandrium_minutum	3420138.44652911	-5788826.44965092	0.046609815210104	0.0576910972595215	0.0155032919719815	0.0929341241717339	34.4276733398438	33.873966217041	31.4683265686035	2.95934677124023	0.897530853748322	-1.18319690227509	-1.84885728359222	2.74638819694519	-4740.4423828125
Alexandrium_minutum	35695.8316484503	6219486.84247812	0.0779801160097122	0.127511024475098	0.0329315438866615	0.237894549965858	35.0928916931152	34.5093154907227	32.4513778686523	2.64151310920715	5.74129009246826	2.03623104095459	-1.04245448112488	6.78374433517456	-3081.00170898438
Alexandrium_minutum	3733036.05671865	-4232277.61307071	0.677357137203217	0.363127827644348	0.0621004141867161	0.766729176044464	35.298412322998	34.9099655151367	34.3473052978516	0.951104819774628	17.3732585906982	13.364842414856	9.98116493225098	7.39209318161011	-5138.60107421875
Alexandrium_minutum	3753095.91421239	3578687.11083985	0.490637212991714	0.221748292446136	0.0633702203631401	0.40055838227272	39.5788879394531	39.1855888366699	38.7029685974121	0.875918030738831	28.9647979736328	22.4055252075195	16.5495796203613	12.4152183532715	-1606.2236328125
Alexandrium_minutum	376290.619520064	5519074.94438813	0.242685705423355	0.110496856272221	0.0125429909676313	0.198222368955612	35.3447875976562	34.7024841308594	32.5338325500488	2.81095838546753	15.8294610977173	10.0521173477173	5.12613582611084	10.7033243179321	-272.0791015625
Alexandrium_minutum	380619.627476335	6350728.23950474	0.0224876590073109	0.0543908514082432	0.00885884370654821	0.107839450240135	34.703540802002	33.9537925720215	32.3322601318359	2.37127995491028	0.0672770887613297	-1.65506339073181	-1.94000005722046	2.00727701187134	-4171.88427734375
Alexandrium_minutum	3866297.48388854	-4233441.97454646	0.62003880739212	0.316009700298309	0.0335847735404968	0.65864109992981	35.3498992919922	34.8994026184082	34.1587181091309	1.19117975234985	17.0962619781494	13.2747144699097	9.44400405883789	7.65225839614868	-4813.20947265625
Alexandrium_minutum	3909821.64013319	-2251942.1099778	0.184265866875648	0.109183296561241	0.0161594785749912	0.206602320075035	33.7338371276855	27.9668235778809	17.3862800598145	16.3475570678711	29.7539653778076	26.0660285949707	22.2160739898682	7.53789186477661	-7.15438365936279
Alexandrium_minutum	4023538.57386551	2808503.89116415	0.235687494277954	0.21329927444458	0.04707171022892	0.411484628915787	39.3916625976562	38.3007049560547	36.9361534118652	2.45550847053528	31.049072265625	26.8366031646729	22.5366249084473	8.51244735717773	-826.972290039062
Alexandrium_minutum	4068344.13799633	-5008500.10776756	0.53682804107666	0.346127241849899	0.0657651647925377	0.676664352416992	33.9531364440918	33.807991027832	33.5705871582031	0.382548719644547	4.39660978317261	2.54747247695923	0.949023187160492	3.44758677482605	-4288.470703125
Alexandrium_minutum	4102504.27105602	4636739.77889985	0.0904669314622879	0.0206536501646042	0.00700361235067248	0.0299736745655537	19.8767433166504	17.8809204101562	14.1126890182495	5.76405477523804	27.0702381134033	13.9401960372925	0.674582421779633	26.3956546783447	-6.97906255722046
Alexandrium_minutum	4104597.89403113	-4944757.44377308	0.554172933101654	0.406842350959778	0.109632343053818	0.616877436637878	33.9486961364746	33.7948684692383	33.5670433044434	0.381651669740677	4.84546566009521	2.94296789169312	1.24960327148438	3.59586215019226	-5078.77734375
Alexandrium_minutum	4151478.5291076	4410065.86598062	0.155649498105049	0.183142721652985	0.0474093891680241	0.277657479047775	20.0528106689453	18.9099044799805	16.4906978607178	3.56211233139038	27.9756336212158	16.5712604522705	6.87721824645996	21.0984153747559	-2123.45776367188
Alexandrium_minutum	4193073.32997171	2356381.69274879	0.209110110998154	0.274041712284088	0.0112310526892543	0.523578226566315	39.122932434082	37.8260154724121	36.7530059814453	2.36992573738098	31.7671546936035	28.3445568084717	24.5948829650879	7.17227077484131	-664.821228027344
Alexandrium_minutum	4343637.97238205	1921360.62231879	0.341162323951721	0.266075491905212	0.0334650613367558	0.377060920000076	38.4189643859863	36.6676254272461	33.5407752990723	4.87818813323975	32.2180252075195	29.4296474456787	26.1404781341553	6.07754850387573	-92.0395965576172
Alexandrium_minutum	4392456.76090005	-594134.498059006	0.867474496364594	0.665713965892792	0.0700783133506775	1.21910858154297	35.4338569641113	34.7550010681152	32.9232711791992	2.51058292388916	29.5174102783203	27.3520412445068	25.3160133361816	4.20139789581299	-700.864379882812
Alexandrium_minutum	4418761.92384893	-4556978.6424544	0.347292333841324	0.211297139525414	0.0330191478133202	0.388954550027847	34.0144920349121	33.8065185546875	33.476001739502	0.538489639759064	9.23546314239502	6.54313325881958	4.6152081489563	4.62025594711304	-2681.25756835938
Alexandrium_minutum	4424156.78719694	-839035.74522293	0.822829842567444	0.257828295230865	0.0939413607120514	0.338260680437088	35.3378524780273	33.5607223510742	28.5142059326172	6.82364654541016	29.8174648284912	27.6379623413086	25.428352355957	4.38911199569702	-24.6788368225098
Alexandrium_minutum	4426782.49796864	-827973.342003223	0.742530465126038	0.33914777636528	0.101863063871861	0.456054955720901	35.3504028320312	33.6218338012695	28.6951465606689	6.65525770187378	29.8080196380615	27.6278018951416	25.4253540039062	4.38266515731812	-55.4262771606445
Alexandrium_minutum	4485615.56804908	2124075.44376042	0.248153239488602	0.0949278920888901	0.0255774334073067	0.121190339326859	38.4658317565918	37.4456748962402	36.6793746948242	1.78645610809326	31.6938495635986	29.5457096099854	26.5705223083496	5.12332534790039	-15.7248468399048
Alexandrium_minutum	4494152.63846488	-3644660.53846431	0.348953634500504	0.29842346906662	0.0203084778040648	0.492465049028397	35.7927093505859	35.5907936096191	35.3892440795898	0.403464108705521	23.7652473449707	19.6396217346191	17.1933994293213	6.57184934616089	-5269.384765625
Alexandrium_minutum	4508779.87890582	-2722136.19962842	0.500345349311829	0.419849455356598	0.0417353212833405	0.673491954803467	35.5907897949219	35.3181533813477	34.9825286865234	0.60825902223587	28.7525939941406	24.8184490203857	21.9821510314941	6.77044248580933	-4123.09765625
Alexandrium_minutum	452232.141013853	-2237782.81879485	0.165912955999374	0.150880575180054	0.0285321231931448	0.269853293895721	36.2743148803711	35.8385009765625	35.237735748291	1.03657877445221	24.2848129272461	20.6931838989258	17.5987777709961	6.68603515625	-5379.00927734375
Alexandrium_minutum	4536847.58674118	-4204548.70033662	0.575068473815918	0.397828191518784	0.0382266156375408	0.873689532279968	35.479866027832	34.6996421813965	33.9448165893555	1.53504931926727	18.9758491516113	13.6071968078613	9.94679355621338	9.02905464172363	-2892.34619140625
Alexandrium_minutum	4581381.64530821	-206495.24486938	1.53604567050934	0.469994157552719	0.234630346298218	0.398289352655411	35.545581817627	34.554500579834	32.8778076171875	2.66777610778809	29.5654201507568	27.0011959075928	25.1417655944824	4.4236536026001	-1
Alexandrium_minutum	4727361.40282159	1748750.7001751	0.133107408881187	0.0724550411105156	0.0207483842968941	0.0841260477900505	37.7076301574707	36.6372146606445	36.0141983032227	1.69342994689941	32.5091400146484	29.7364501953125	25.884937286377	6.62420463562012	-25.1206321716309
Alexandrium_minutum	4738732.15420834	-1998867.27594452	0.722331702709198	0.617962002754211	0.0553439930081367	1.16769373416901	35.4970283508301	34.9760513305664	33.7929496765137	1.70407712459564	30.0383281707764	27.46506690979	24.8240394592285	5.21428823471069	-2272.45727539062
Alexandrium_minutum	4750633.79618716	-117798.827550707	2.17441439628601	1.3852287530899	0.547681272029877	1.48841273784637	35.716682434082	35.171028137207	34.3186836242676	1.39800035953522	29.6320915222168	27.0360813140869	25.1136207580566	4.51847171783447	-2054.98608398438
Alexandrium_minutum	4768085.00075321	-1138765.03793231	0.317020833492279	0.491685032844543	0.0299605075269938	0.825727939605713	35.6264801025391	34.999324798584	34.5450973510742	1.08138132095337	30.1179370880127	27.497465133667	25.14328956604	4.97464752197266	-3261.46337890625
Alexandrium_minutum	4830135.83171428	-62625.1715295827	1.88863575458527	1.14533066749573	0.355947911739349	1.44323563575745	35.723072052002	35.2698440551758	34.4596405029297	1.26343202590942	29.7033882141113	27.0792350769043	25.1567001342773	4.54668951034546	-2712.31665039062
Alexandrium_minutum	4901086.08698734	-2101501.28150388	0.159121006727219	0.153537824749947	0.033720463514328	0.2958924472332	35.1847343444824	33.6612434387207	28.7337265014648	6.45100593566895	30.5377330780029	27.5723552703857	24.572546005249	5.96518707275391	-51.6140899658203
Alexandrium_minutum	4908171.07827039	-2156651.51831754	0.175839304924011	0.118967831134796	0.00565751455724239	0.205312281847	35.2405014038086	33.5942153930664	27.8567657470703	7.38373756408691	30.7155513763428	27.4287853240967	24.2771396636963	6.43841171264648	-33.3796768188477
Alexandrium_minutum	4982006.73560504	-2732792.85194775	0.105973057448864	0.0687811300158501	0.00780617725104094	0.144253522157669	35.4139442443848	35.1976890563965	34.6693572998047	0.744589507579803	28.3183174133301	24.6043319702148	21.6537342071533	6.66458415985107	-25.5431823730469
Alexandrium_minutum	498260.153029256	5472863.63731184	0.306573480367661	0.191511854529381	0.027627844363451	0.348054081201553	34.3469314575195	32.5901374816895	28.6335144042969	5.71341896057129	17.0373058319092	10.0989599227905	3.42331624031067	13.6139888763428	-265.350067138672
Alexandrium_minutum	5249993.38126424	-208696.266859447	0.937230587005615	0.712493479251862	0.148090839385986	1.03665816783905	35.7110023498535	35.3598365783691	34.9817695617676	0.729234993457794	30.1915092468262	27.5556335449219	24.9761753082275	5.21533346176147	-4773.53564453125
Alexandrium_minutum	5416981.44209594	62810.9883122221	1.234090924263	0.72018963098526	0.0779067128896713	1.11848366260529	35.723949432373	35.3575744628906	34.6338691711426	1.0900787115097	30.3470497131348	27.4854316711426	25.306224822998	5.04082345962524	-4728.93359375
Alexandrium_minutum	5462568.20536648	3022051.93857938	0.0618698261678219	0.077617883682251	0.0167994294315577	0.141744554042816	38.9685478210449	37.7447090148926	34.3639793395996	4.60456895828247	33.8175048828125	25.9637775421143	16.7655372619629	17.051965713501	-28.1605224609375
Alexandrium_minutum	5509447.20704766	526388.151390152	2.289381980896	1.06364858150482	0.293099164962769	1.79903316497803	36.1623191833496	35.4097557067871	35.0131378173828	1.14918279647827	30.2381057739258	27.2492141723633	24.490177154541	5.74792814254761	-3186.26513671875
Alexandrium_minutum	551092.518599339	3824734.33594359	0.292241543531418	0.273384541273117	0.0145939476788044	0.517511606216431	37.3327980041504	36.7274284362793	36.2097549438477	1.12304317951202	27.1392879486084	19.9763221740723	14.21253490448	12.9267520904541	-2407.12280273438
Alexandrium_minutum	5612267.02762425	257829.702923868	1.89927244186401	0.905407071113586	0.0601876080036163	1.98371052742004	35.7898330688477	35.3538513183594	34.922233581543	0.867601573467255	30.6404991149902	27.5802574157715	25.3323440551758	5.30815410614014	-4997.54736328125
Alexandrium_minutum	5638851.14850294	336091.237563126	2.20344734191895	1.03060960769653	0.0519969835877419	2.48615908622742	35.9185905456543	35.3665809631348	34.9084548950195	1.01013684272766	30.6020660400391	27.5887966156006	25.1324920654297	5.46957397460938	-4756.1904296875
Alexandrium_minutum	5651773.37483812	378354.749078292	2.39492392539978	1.02272593975067	0.0492429621517658	2.4664933681488	35.9802742004395	35.3813705444336	34.9007759094238	1.07950091362	30.5437889099121	27.5929851531982	24.9810848236084	5.56270408630371	-4922.14306640625
Alexandrium_minutum	5685428.27831697	5943245.95186003	0.163633435964584	0.0722476541996002	0.00976609718054533	0.140473648905754	34.1268577575684	32.8324394226074	27.70387840271	6.42297983169556	10.489706993103	2.50415110588074	-1.8301328420639	12.3198394775391	-18.5055694580078
Alexandrium_minutum	5757959.75303793	364157.615324074	1.69508981704712	0.870383501052856	0.0548694021999836	1.99069166183472	36.0038909912109	35.3896980285645	34.9138641357422	1.0900274515152	30.5573921203613	27.7226543426514	25.3566341400146	5.20075750350952	-5050.66748046875
Alexandrium_minutum	5925643.7516313	1060856.08084026	2.06455421447754	1.15311741828918	0.387710392475128	1.92732894420624	36.6823425292969	35.670524597168	35.1744842529297	1.50785875320435	29.9269733428955	26.8459739685059	23.161226272583	6.7657470703125	-4660.61474609375
Alexandrium_minutum	5969871.37224889	820811.080220845	1.78211212158203	0.965686738491058	0.132832527160645	1.81308937072754	36.3676223754883	35.5927238464355	35.1344451904297	1.23317396640778	30.159631729126	27.4266586303711	25.3280830383301	4.8315486907959	-5079.44189453125
Alexandrium_minutum	6099592.67498462	-4147378.67151588	1.34119653701782	0.845208406448364	0.0885332226753235	1.4234207868576	35.5506896972656	35.1490898132324	34.0614013671875	1.48928880691528	19.0850887298584	15.8149490356445	10.4623155593872	8.62277317047119	-4360.42333984375
Alexandrium_minutum	6103332.50055437	434286.903122528	0.838599741458893	0.639869093894958	0.0208201259374619	1.53074598312378	36.1984748840332	35.4671745300293	34.8713302612305	1.32714593410492	30.6999168395996	28.1381130218506	25.625358581543	5.07455778121948	-5017.1103515625
Alexandrium_minutum	6113728.44905617	-4184758.56544414	1.30297815799713	0.823862910270691	0.0521598048508167	1.43590044975281	35.5530319213867	35.0215492248535	33.8495178222656	1.70351314544678	19.0389442443848	15.3137168884277	9.52072525024414	9.51821994781494	-4559.02685546875
Alexandrium_minutum	6183076.61268808	2856866.01358497	0.0593308731913567	0.0512222051620483	0.0151791861280799	0.0863233432173729	37.8213272094727	36.9700508117676	36.0526275634766	1.76869869232178	33.1798553466797	27.8414001464844	20.7493419647217	12.430513381958	-66.1745529174805
Alexandrium_minutum	6199727.37003581	-5145924.43818622	0.398033201694489	0.249416142702103	0.0389230214059353	0.437089622020721	33.9459228515625	33.8083534240723	33.6471557617188	0.298767417669296	3.70456790924072	1.91819512844086	0.161846414208412	3.54272055625916	-4846.42919921875
Alexandrium_minutum	6438002.85233891	1493630.80823648	1.08051931858063	0.638417303562164	0.118576809763908	1.00997006893158	37.0057258605957	36.1306762695312	35.4375877380371	1.56813645362854	30.7662143707275	26.9662418365479	23.9100475311279	6.85616683959961	-3324.7177734375
Alexandrium_minutum	6449457.80710901	784618.462574938	0.637417674064636	0.378183931112289	0.0209281761199236	0.61078542470932	36.6306457519531	35.7317733764648	34.8047981262207	1.82584965229034	30.6457824707031	28.1858024597168	26.1154117584229	4.53037071228027	-3595.33813476562
Alexandrium_minutum	6455483.81068507	-163487.912979639	0.892364799976349	0.716009914875031	0.0564190335571766	1.07482182979584	35.6665916442871	35.3352661132812	34.7341423034668	0.932449817657471	30.7665996551514	28.8338050842285	27.0850696563721	3.68152976036072	-4516.10302734375
Alexandrium_minutum	6483388.1511494	2651060.0818628	0.264137476682663	0.273124188184738	0.061665516346693	0.499920189380646	37.1829032897949	36.7748107910156	36.4831237792969	0.699777543544769	32.4521255493164	28.2142963409424	22.5346946716309	9.91742897033691	-1474.76184082031
Alexandrium_minutum	651150.202774838	5139093.90126541	0.344438642263412	0.132152110338211	0.035463485866785	0.281956613063812	34.7114067077637	33.8885040283203	32.3630561828613	2.34834766387939	18.6650772094727	11.5844831466675	3.29911255836487	15.3659639358521	-32.7531318664551
Alexandrium_minutum	6544007.03271856	-4297495.57041446	1.25218915939331	0.658654570579529	0.171245157718658	1.02995359897614	35.547664642334	35.0955581665039	34.1228370666504	1.42482960224152	18.3001613616943	15.024582862854	11.6755342483521	6.62462711334229	-4888.12060546875
Alexandrium_minutum	6576148.9481255	-2899751.50423086	0.517138481140137	0.337658166885376	0.0123713295906782	0.631917774677277	36.0362091064453	35.4865989685059	35.022102355957	1.01410293579102	26.7171382904053	23.5835208892822	20.6963920593262	6.02074575424194	-5549.95947265625
Alexandrium_minutum	6615278.16664033	2436682.78690701	0.607645988464355	0.198362976312637	0.0591463707387447	0.304143369197845	37.128475189209	36.7253074645996	36.1377601623535	0.990714013576508	31.1286697387695	27.4314956665039	22.6016693115234	8.52700042724609	-51.7965354919434
Alexandrium_minutum	6720415.15333048	2199131.21905137	0.786957502365112	0.549539744853973	0.185048222541809	1.03319537639618	36.8100509643555	36.2985038757324	35.8154945373535	0.994554221630096	29.8788776397705	26.6925449371338	23.6702671051025	6.20861148834229	-3461.96215820312
Alexandrium_minutum	6771328.62281827	-5168962.05179838	0.313275963068008	0.187962532043457	0.00126347586046904	0.371082812547684	33.9320106506348	33.8050422668457	33.641788482666	0.29022404551506	3.58495497703552	1.8500235080719	0.346967071294785	3.23798751831055	-4767.25244140625
Alexandrium_minutum	680881.161768183	-486809.606069343	0.383673667907715	0.34138223528862	0.0587707310914993	0.498351007699966	37.3174591064453	34.8424224853516	29.9392929077148	7.37816381454468	29.9652214050293	26.2785835266113	22.7329597473145	7.23226261138916	-4659.81005859375
Alexandrium_minutum	7268506.62287157	2239.57597659621	1.1741486787796	0.870048940181732	0.0365736447274685	1.27235722541809	35.8331069946289	35.1582298278809	34.550407409668	1.28269791603088	30.6941890716553	29.3396530151367	27.8821544647217	2.81203389167786	-3920.8232421875
Alexandrium_minutum	7386272.17740947	324984.830578027	0.45661923289299	0.464825421571732	0.0879462361335754	0.71901261806488	36.3460083007812	35.2254486083984	33.7745971679688	2.57140970230103	30.8220691680908	29.3410186767578	27.8564338684082	2.9656355381012	-2289.21337890625
Alexandrium_minutum	7424023.63627728	1328222.02142837	0.410155057907104	0.272725522518158	0.0569603145122528	0.456315845251083	37.245922088623	36.2376251220703	34.7186546325684	2.52726554870605	31.1170406341553	28.3905067443848	26.7759456634521	4.34109354019165	-4211.4326171875
Alexandrium_minutum	7427221.14676857	-375084.608499597	0.84043687582016	0.45300155878067	0.159736558794975	0.63311368227005	35.6592826843262	35.0563507080078	34.2242469787598	1.43503618240356	30.5130443572998	29.0451679229736	27.7435035705566	2.76954221725464	-3705.65673828125
Alexandrium_minutum	7747803.38064529	1112611.94155942	0.335989058017731	0.304105550050735	0.0425114892423153	0.461966395378113	37.0211791992188	35.7425765991211	33.1183052062988	3.90287494659424	30.9785556793213	28.8626537322998	27.7012176513672	3.27733850479126	-4573.7607421875
Alexandrium_minutum	7749497.13731647	854673.49506144	0.472845941781998	0.295164734125137	0.0319007486104965	0.466801196336746	36.9267234802246	35.605224609375	33.3572044372559	3.56951522827148	30.6908359527588	29.0441036224365	27.9111385345459	2.77969717979431	-4595.9287109375
Alexandrium_minutum	7926409.00260441	1184403.10517543	0.442418038845062	0.268399387598038	0.022476751357317	0.514073252677917	36.9078903198242	35.5080337524414	33.1762657165527	3.73162412643433	30.8989944458008	28.8056373596191	27.5069103240967	3.39208388328552	-2465.90698242188
Alexandrium_minutum	7962693.87667563	1419329.90428469	0.330857455730438	0.24311101436615	0.0371858477592468	0.369646102190018	36.8615417480469	35.7298393249512	33.6493110656738	3.21223282814026	30.8376178741455	28.7364501953125	27.3398838043213	3.49773335456848	-1732.18737792969
Alexandrium_minutum	8167650.13679342	-456799.384065782	0.642977058887482	0.408469468355179	0.136523813009262	0.582745969295502	35.6295356750488	34.7172546386719	33.5148773193359	2.11465930938721	30.2118968963623	28.9627437591553	27.4333209991455	2.77857494354248	-2925.59887695312
Alexandrium_minutum	8365130.44875308	115965.681878118	0.90447074174881	0.67188286781311	0.0949123352766037	1.0216805934906	36.0303573608398	34.9489936828613	34.2360305786133	1.79432487487793	30.5334949493408	29.2621994018555	28.2457427978516	2.287752866745	-3335.34912109375
Alexandrium_minutum	866893.433234099	5306328.33576783	0.430639654397964	0.177349328994751	0.0213243570178747	0.37790846824646	34.2565689086914	33.1869277954102	31.8367977142334	2.41976881027222	17.9385261535645	10.6557426452637	1.87014055252075	16.0683860778809	-28.8669948577881
Alexandrium_minutum	8942016.28285946	1634503.33140474	0.395584464073181	0.340427339076996	0.0138032408431172	0.563853025436401	34.3271446228027	32.5048065185547	26.4389057159424	7.88823795318604	30.1083221435547	28.5210208892822	25.9886283874512	4.11969375610352	-82.900032043457
Alexandrium_minutum	9139259.60401149	594609.986843668	0.974560081958771	0.684519946575165	0.0805365517735481	1.08018004894257	35.2961311340332	34.1198806762695	30.4603500366211	4.83578014373779	30.5571327209473	28.6958789825439	27.0459613800049	3.5111711025238	-4130.267578125
Alexandrium_minutum	9172038.07026839	913618.060344249	0.782048761844635	0.612560391426086	0.0850383713841438	0.993380069732666	34.8275146484375	33.5785598754883	29.9178600311279	4.90965366363525	30.9437980651855	29.0416946411133	26.7869415283203	4.15685701370239	-3807.50805664062
Alexandrium_minutum	9182221.04629786	1544290.06394093	0.726280093193054	0.529253005981445	0.0620709471404552	0.755011796951294	34.1386337280273	33.2381286621094	28.8626346588135	5.27599954605103	30.6480522155762	28.7397060394287	26.2286148071289	4.41943883895874	-3279.54150390625
Alexandrium_minutum	9370882.93550291	1912867.07438343	1.17762196063995	0.777325749397278	0.0359956994652748	1.38491463661194	34.1660118103027	32.1869735717773	25.4032917022705	8.76271820068359	30.322546005249	28.4978942871094	25.4247016906738	4.89784479141235	-2220.74829101562
Alexandrium_minutum	9503611.54170446	-764033.107104916	0.654937922954559	0.483393281698227	0.0502513013780117	0.916588842868805	35.5746421813965	34.3541221618652	33.2187118530273	2.35592889785767	29.7541046142578	28.5533447265625	27.1927947998047	2.56130909919739	-5047.77783203125
Alexandrium_minutum	9619406.69252449	1908526.86328053	1.10402798652649	0.673009693622589	0.132118239998817	1.05458891391754	34.5471572875977	32.6080017089844	24.894588470459	9.65256786346436	30.3879261016846	28.4446487426758	25.4669857025146	4.92094039916992	-2555.90234375
Alexandrium_minutum	9631426.47724223	2074483.7545874	1.07415211200714	0.659917712211609	0.0559108145534992	1.31637847423553	34.1348991394043	31.4797782897949	23.4486408233643	10.6862564086914	30.3816795349121	28.3959560394287	24.6433162689209	5.73836183547974	-1868.39501953125
Alexandrium_minutum	9811043.82053212	2352500.51562028	0.216784566640854	0.0519264340400696	0.0133536923676729	0.0889754295349121	33.2365112304688	23.2071495056152	11.3142375946045	21.9222755432129	30.2486705780029	27.5273056030273	21.6846675872803	8.56400394439697	-3.00288105010986
Alexandrium_minutum	984750.652802031	-325602.907897044	0.370595842599869	0.321024060249329	0.0895034223794937	0.462634295225143	35.9340209960938	32.8912544250488	29.4750747680664	6.45894622802734	29.4126720428467	26.1239242553711	21.1455535888672	8.26712036132812	-1443.31164550781
