# Supplementary material for: Projecting Future Climate Change-Mediated Impacts in Three Paralytic Shellfish Toxins-Producing Dinoflagellate Species
Source: Biology (Basel). 2022 Sep 29;11(10):1424. doi: 10.3390/biology11101424 (PMC9598431; doi:10.3390/biology11101424)
Supplement: Supplementary file 1 [file biology-11-01424-s001.zip › Backgrounds/BG_Stats/Gymnodinium_catenatum_stats.csv]

Species	FullTrainPoints	BuffPoints	FullPoints
Gymnodinium_catenatum	479	506	985
