# Supplementary material for: Projecting Future Climate Change-Mediated Impacts in Three Paralytic Shellfish Toxins-Producing Dinoflagellate Species
Source: Biology (Basel). 2022 Sep 29;11(10):1424. doi: 10.3390/biology11101424 (PMC9598431; doi:10.3390/biology11101424)
Supplement: Supplementary file 1 [file biology-11-01424-s001.zip › Backgrounds/Gymnodinium_catenatum_background.csv]

Species	x	y	CVMax	CVMean	CVMin	CVRange	SalMax	SalMean	SalMin	SalRange	TempMax	TempMean	TempMin	TempRange	Bathy
Gymnodinium_catenatum	-10015008.3427892	3041385.33192604	0.224015355110168	0.216756507754326	0.0713620334863663	0.317441672086716	34.9060707092285	31.1197299957275	23.8354644775391	11.0706062316895	30.8410263061523	24.9089393615723	17.0073089599609	13.8337182998657	-170.485504150391
Gymnodinium_catenatum	-10035008.3427892	1461385.33192604	0.398438602685928	0.419989675283432	0.0475253723561764	0.705314517021179	33.9513664245605	32.757755279541	30.7417068481445	3.20965814590454	30.2112522125244	29.1226215362549	26.8661499023438	3.34510135650635	-114.279479980469
Gymnodinium_catenatum	-10130008.3427892	-103614.66807396	0.271427690982819	0.463086009025574	0.12969633936882	0.681430995464325	35.1179618835449	34.2415809631348	32.6286888122559	2.48927593231201	27.5908012390137	23.3189334869385	18.6301078796387	8.960693359375	-15.605619430542
Gymnodinium_catenatum	-10160008.3427892	281385.33192604	0.355401128530502	0.351409435272217	0.0201983954757452	0.744781315326691	34.825138092041	33.2876586914062	30.1879768371582	4.63715934753418	28.8977336883545	26.8828563690186	23.8945693969727	5.00316524505615	-2238.2587890625
Gymnodinium_catenatum	-10320008.3427892	5441385.33192604	0.152782872319221	0.124672122299671	0.0269533954560757	0.206253662705421	33.0373268127441	30.240478515625	23.6641883850098	9.37313938140869	11.1076631546021	1.88108515739441	-1.8157639503479	12.9234266281128	-70.5361709594727
Gymnodinium_catenatum	-10855008.3427892	491385.33192604	0.578667998313904	0.370579659938812	0.121938124299049	0.534407496452332	34.8504867553711	33.613037109375	32.401554107666	2.4489324092865	29.2673015594482	27.3330574035645	25.8027954101562	3.46450567245483	-3513.69995117188
Gymnodinium_catenatum	-10935008.3427892	5911385.33192604	0.0412498451769352	0.0337497889995575	0.00658481940627098	0.051743671298027	28.7737598419189	24.531322479248	17.2323436737061	11.5414171218872	7.27072858810425	-0.213097974658012	-1.91858053207397	9.18930912017822	-19.1397380828857
Gymnodinium_catenatum	-11270008.3427892	6106385.33192604	0.0286497622728348	0.0545823872089386	0.00926327798515558	0.131247520446777	32.7238540649414	30.8577728271484	27.7395496368408	4.98430156707764	1.38007295131683	-1.25883769989014	-1.89000594615936	3.2700788974762	-35.2925338745117
Gymnodinium_catenatum	-11390008.3427892	6341385.33192604	0.0465856641530991	0.0371350795030594	0.00957982055842876	0.057205393910408	32.6174087524414	31.5817794799805	20.1530895233154	12.4643201828003	-0.796310722827911	-1.68363070487976	-1.94000005722046	1.1436892747879	-2010.71850585938
Gymnodinium_catenatum	-11555008.3427892	26385.3319260404	0.694300949573517	0.68639874458313	0.132648080587387	1.13086259365082	35.1430931091309	34.6007537841797	33.4787712097168	1.66432154178619	27.5011215209961	24.0753688812256	19.0971164703369	8.40400409698486	-3434.6044921875
Gymnodinium_catenatum	-11765008.3427892	2286385.33192604	0.185850992798805	0.167988151311874	0.0323285944759846	0.285696804523468	34.3215408325195	32.3457260131836	26.0036125183105	8.31792640686035	31.2205295562744	27.5391807556152	21.2930717468262	9.92745876312256	-432.395874023438
Gymnodinium_catenatum	-12075008.3427892	2561385.33192604	0.279773443937302	0.299477010965347	0.012178841046989	0.607276797294617	34.9544486999512	34.2779121398926	32.6805992126465	2.27385091781616	31.1871738433838	26.133279800415	19.0187549591064	12.168417930603	-1772.81188964844
Gymnodinium_catenatum	-12400008.3427892	1441385.33192604	0.315979391336441	0.254671901464462	0.0444075167179108	0.366872072219849	34.4962387084961	33.5853958129883	32.6642456054688	1.83199095726013	29.1965579986572	27.9526977539062	26.3906230926514	2.80593609809875	-3985.87548828125
Gymnodinium_catenatum	-12520008.3427892	2556385.33192604	0.189113408327103	0.245354041457176	0.0482243150472641	0.402811616659164	34.6600723266602	34.0566177368164	33.4733619689941	1.18670952320099	28.93869972229	22.4205322265625	18.150562286377	10.7881364822388	-3105.87060546875
Gymnodinium_catenatum	-12670008.3427892	1436385.33192604	0.288462311029434	0.238483101129532	0.0640885010361671	0.335717380046844	34.6903610229492	33.6118659973145	32.6572494506836	2.0331130027771	29.00998878479	27.7638816833496	25.7250137329102	3.28497529029846	-4056.1904296875
Gymnodinium_catenatum	-12715008.3427892	6216385.33192604	0.0399704948067665	0.0292162355035543	0.00539741618558764	0.0534222833812237	33.2725715637207	31.4453887939453	28.1488132476807	5.12375593185425	0.716039597988129	-1.4988579750061	-1.94000005722046	2.65603971481323	-13.4536695480347
Gymnodinium_catenatum	-1295008.3427892	6166385.33192604	0.0384861640632153	0.131393954157829	0.0174030065536499	0.2524493932724	34.4995155334473	32.9391136169434	29.4830188751221	5.01649522781372	1.60707473754883	-0.933039605617523	-1.88060200214386	3.48767685890198	-357.601043701172
Gymnodinium_catenatum	-13120008.3427892	3051385.33192604	0.139821469783783	0.228079497814178	0.0295982975512743	0.439517617225647	33.8125801086426	33.4955558776855	33.1756858825684	0.636895895004272	23.2933292388916	18.3620471954346	15.5570058822632	7.73632478713989	-3600.02465820312
Gymnodinium_catenatum	-13260008.3427892	-2493614.66807396	0.108662717044353	0.142767876386642	0.0339073725044727	0.217248246073723	36.7120018005371	36.4082946777344	36.0360717773438	0.675930440425873	27.3438854217529	24.4797115325928	21.9678001403809	5.37608432769775	-3559.9150390625
Gymnodinium_catenatum	-13390008.3427892	6341385.33192604	0.0419628284871578	0.0418515987694263	0.0111092058941722	0.0676902830600739	32.4407501220703	31.3817806243896	16.4316082000732	16.0091400146484	-0.823537409305573	-1.70708930492401	-1.94000005722046	1.11646258831024	-1122.79541015625
Gymnodinium_catenatum	-13405008.3427892	-5303614.66807396	0.737433314323425	0.44237956404686	0.0135970925912261	0.802994966506958	34.1990089416504	34.0242958068848	33.818920135498	0.380086153745651	6.99648666381836	4.57866144180298	2.81039047241211	4.18609619140625	-3753.84741210938
Gymnodinium_catenatum	-13405008.3427892	291385.33192604	0.623528361320496	0.649871706962585	0.0269793998450041	1.30469369888306	35.3930549621582	34.6091842651367	33.6943969726562	1.69865870475769	28.7067260742188	26.3661689758301	23.5220203399658	5.18470525741577	-4342.8720703125
Gymnodinium_catenatum	-13610008.3427892	-5773614.66807396	0.324519515037537	0.215353921055794	0.0471818745136261	0.380375117063522	33.895824432373	33.493537902832	32.4441566467285	1.45166683197021	1.88002991676331	-0.446723431348801	-1.92391073703766	3.80394077301025	-4893.92919921875
Gymnodinium_catenatum	-1365008.3427892	6066385.33192604	0.122921489179134	0.111769907176495	0.020083162933588	0.233952045440674	34.9566421508789	33.7594375610352	29.9221134185791	5.0345287322998	5.49775838851929	0.94458395242691	-1.64583027362823	7.14358806610107	-1674.140625
Gymnodinium_catenatum	-13775008.3427892	3046385.33192604	0.137051969766617	0.158790960907936	0.0327918753027916	0.270409554243088	34.0583457946777	33.579532623291	33.1099472045898	0.948400497436523	22.3311309814453	18.4014263153076	15.7763442993164	6.55478715896606	-4288.98046875
Gymnodinium_catenatum	-13910008.3427892	306385.33192604	0.631544649600983	0.614463865756989	0.026127140969038	1.25615751743317	35.4776229858398	34.6991958618164	33.9442977905273	1.53332662582397	28.5968723297119	26.5028381347656	24.107292175293	4.48957872390747	-4650.56103515625
Gymnodinium_catenatum	-13950008.3427892	3366385.33192604	0.242202326655388	0.231240823864937	0.0500684194266796	0.380353808403015	33.569206237793	33.1846466064453	32.7536430358887	0.815562069416046	21.1092357635498	16.89182472229	13.9846572875977	7.12457895278931	-4393.16552734375
Gymnodinium_catenatum	-14015008.3427892	4406385.33192604	0.200798526406288	0.224632322788239	0.0359664224088192	0.389237225055695	32.813060760498	31.5026378631592	28.0269966125488	4.78606271743774	17.8699932098389	12.7733144760132	8.60300922393799	9.2669849395752	-3016.25537109375
Gymnodinium_catenatum	-14250008.3427892	6036385.33192604	0.101784229278564	0.106256812810898	0.000910059839952737	0.193909838795662	32.2280960083008	30.2301712036133	25.4583854675293	6.76970958709717	7.98491048812866	0.181137412786484	-1.8212411403656	9.80615139007568	-293.969390869141
Gymnodinium_catenatum	-14285008.3427892	1726385.33192604	0.3051438331604	0.281574636697769	0.0613951086997986	0.441503405570984	34.9396171569824	34.2260093688965	33.4895095825195	1.45010793209076	28.1066493988037	25.1688117980957	22.2867202758789	5.8199291229248	-4921.1826171875
Gymnodinium_catenatum	-1430008.3427892	6001385.33192604	0.0632630735635757	0.0750044733285904	0.0151412151753902	0.1455118060112	34.9510345458984	34.5953254699707	32.8834419250488	2.0675938129425	7.07799196243286	2.05510020256042	-0.616360008716583	7.69435167312622	-1296.57922363281
Gymnodinium_catenatum	-14510008.3427892	-5998614.66807396	0.101551532745361	0.0926965400576591	0.0242316704243422	0.172873616218567	34.116886138916	33.5186538696289	32.0722160339355	2.04466938972473	-0.12186237424612	-1.57532489299774	-1.94000005722046	1.81813764572144	-3759.33129882812
Gymnodinium_catenatum	-14540008.3427892	6126385.33192604	0.0647589191794395	0.0615735687315464	0.00266101909801364	0.131624490022659	32.5325698852539	30.5396366119385	25.9170513153076	6.61551904678345	1.75555515289307	-1.35316145420074	-1.86096429824829	3.61651945114136	-2202.404296875
Gymnodinium_catenatum	-14550008.3427892	5206385.33192604	0.23861999809742	0.114153549075127	0.017153462395072	0.196449309587479	31.3624534606934	28.3755187988281	19.8772048950195	11.4852485656738	14.6592168807983	9.13357067108154	4.81071805953979	9.84849834442139	-4.11372184753418
Gymnodinium_catenatum	-1455008.3427892	851385.33192604	0.282373517751694	0.0825951769948006	0.0054606799967587	0.125410854816437	35.2649230957031	31.9250011444092	27.6932773590088	7.57164859771729	29.6640243530273	27.678768157959	25.9549770355225	3.70904684066772	-4.62598133087158
Gymnodinium_catenatum	-14705008.3427892	-638614.66807396	0.0592937171459198	0.290148735046387	0.0468758121132851	0.54276829957962	35.6135406494141	35.2441635131836	34.7170372009277	0.896503269672394	28.1522235870361	26.7562847137451	25.0458755493164	3.10634756088257	-4574.08056640625
Gymnodinium_catenatum	-14770008.3427892	2021385.33192604	0.25229349732399	0.255597710609436	0.0726568177342415	0.390025347471237	35.0773239135742	34.5212745666504	33.5023384094238	1.57498252391815	26.581823348999	23.4520854949951	20.9830989837646	5.59872436523438	-5267.4228515625
Gymnodinium_catenatum	-14815008.3427892	-3938614.66807396	0.227988928556442	0.153666287660599	0.0479941070079803	0.221219286322594	34.8651275634766	34.419059753418	33.7667465209961	1.09838044643402	20.1823062896729	15.6941595077515	12.4784097671509	7.70389604568481	-4925.970703125
Gymnodinium_catenatum	-1485008.3427892	6041385.33192604	0.0834560096263885	0.0898308753967285	0.0239172708243132	0.151380389928818	34.9594650268555	34.091194152832	30.5525569915771	4.40690898895264	6.12572765350342	1.23380219936371	-1.62087631225586	7.74660348892212	-1557.41345214844
Gymnodinium_catenatum	-15060008.3427892	5306385.33192604	0.317710787057877	0.102971002459526	0.0175155494362116	0.206842392683029	32.01806640625	31.1979198455811	29.5822982788086	2.43576693534851	13.9283819198608	8.60570907592773	4.7596755027771	9.16870594024658	-67.3931884765625
Gymnodinium_catenatum	-15125008.3427892	4456385.33192604	0.13102875649929	0.127555087208748	0.0313563160598278	0.247560933232307	32.8562965393066	32.570499420166	32.2044296264648	0.651865005493164	19.2908115386963	12.365104675293	8.31215381622314	10.9786577224731	-4101.21142578125
Gymnodinium_catenatum	-15215008.3427892	1926385.33192604	0.170918017625809	0.243232145905495	0.0728887766599655	0.377748936414719	35.2781753540039	34.477352142334	33.8349761962891	1.44319951534271	26.9623184204102	24.0546035766602	22.0066776275635	4.95564126968384	-5239.19677734375
Gymnodinium_catenatum	-15230008.3427892	1296385.33192604	0.329984456300735	0.285220861434937	0.0463104173541069	0.529410243034363	35.1909637451172	34.1392974853516	33.2875709533691	1.90339112281799	28.8258419036865	26.1902256011963	24.1404876708984	4.68535423278809	-4984.93115234375
Gymnodinium_catenatum	-15440008.3427892	-5053614.66807396	0.593534171581268	0.401848047971725	0.00421114033088088	0.806227803230286	34.402214050293	34.1488647460938	33.8713684082031	0.530847370624542	9.46068286895752	6.91738605499268	4.75857639312744	4.70210695266724	-4021.00341796875
Gymnodinium_catenatum	-15460008.3427892	4406385.33192604	0.150437235832214	0.11306519806385	0.0199721604585648	0.223304033279419	32.9621086120605	32.6221008300781	32.2345161437988	0.727591037750244	19.2055206298828	12.5439987182617	8.29656791687012	10.9089527130127	-3997.1435546875
Gymnodinium_catenatum	-15475008.3427892	5971385.33192604	0.429515063762665	0.19303622841835	0.067486472427845	0.295627444982529	32.637996673584	27.6009616851807	21.4745349884033	11.1634607315063	9.83773136138916	0.624790906906128	-1.94000005722046	11.7777318954468	-115.388732910156
Gymnodinium_catenatum	-16205008.3427892	-3873614.66807396	0.188780725002289	0.179841548204422	0.0265671573579311	0.290444850921631	35.1534996032715	34.6708221435547	34.070686340332	1.08281409740448	20.6320343017578	16.2792911529541	13.1199035644531	7.51213121414185	-5896.62109375
Gymnodinium_catenatum	-16265008.3427892	6091385.33192604	0.155138120055199	0.0488654412329197	0.0032810119446367	0.0925966873764992	31.8736381530762	28.6850967407227	15.1504354476929	16.7232036590576	4.45920133590698	-1.01012670993805	-1.94000005722046	6.39920139312744	-3622.1318359375
Gymnodinium_catenatum	-16375008.3427892	4096385.33192604	0.200350567698479	0.156191378831863	0.0113679021596909	0.278518050909042	33.6372032165527	33.1743965148926	32.4758491516113	1.16135358810425	22.0994052886963	15.1312503814697	10.0069150924683	12.0924911499023	-4475.53076171875
Gymnodinium_catenatum	-16380008.3427892	3236385.33192604	0.25298547744751	0.174167275428772	0.00568148493766785	0.307999789714813	35.5572624206543	35.0922393798828	34.3896141052246	1.16764843463898	25.4219856262207	21.6556663513184	17.5659217834473	7.85606527328491	-5820.10546875
Gymnodinium_catenatum	-16425008.3427892	2006385.33192604	0.219376251101494	0.214641079306602	0.0389738418161869	0.3664690554142	35.126163482666	34.6526374816895	33.818058013916	1.30810630321503	26.8358135223389	24.5695190429688	22.9197826385498	3.91603016853333	-5094.16552734375
Gymnodinium_catenatum	-16455008.3427892	3976385.33192604	0.178193897008896	0.166320115327835	0.0393401272594929	0.274666339159012	33.8655395507812	33.4064521789551	32.7453308105469	1.12020695209503	23.2632598876953	16.2488822937012	10.6266231536865	12.6366367340088	-4938.2529296875
Gymnodinium_catenatum	-16685008.3427892	-4538614.66807396	0.177164107561111	0.144831195473671	0.0204588528722525	0.238947048783302	34.5537185668945	34.4384155273438	34.1455383300781	0.408177614212036	15.0862112045288	10.9177875518799	8.42830562591553	6.65790605545044	-5117.84912109375
Gymnodinium_catenatum	-16700008.3427892	6226385.33192604	0.0610971190035343	0.0391364134848118	0.00512175960466266	0.0791052579879761	31.5462703704834	29.4560871124268	26.2385883331299	5.30767965316772	-0.358637630939484	-1.60954606533051	-1.94000005722046	1.58136236667633	-3834.68579101562
Gymnodinium_catenatum	-16740008.3427892	-3893614.66807396	0.197007104754448	0.15313446521759	0.0336140878498554	0.255033433437347	35.0812873840332	34.640998840332	34.2723274230957	0.808960199356079	20.3333473205566	16.1744060516357	12.7834138870239	7.54993295669556	-5493.455078125
Gymnodinium_catenatum	-17100008.3427892	5171385.33192604	0.205889984965324	0.210674956440926	0.0417327247560024	0.46667754650116	33.1164283752441	32.6261291503906	31.9500102996826	1.16641664505005	13.8528938293457	6.84336948394775	2.38220524787903	11.4706878662109	-4236.10888671875
Gymnodinium_catenatum	-17200008.3427892	4181385.33192604	0.178227052092552	0.118856631219387	0.0109734702855349	0.208662331104279	33.6791763305664	33.1673278808594	32.384407043457	1.29476952552795	22.5513820648193	13.74534034729	8.93330574035645	13.6180753707886	-4958.55419921875
Gymnodinium_catenatum	-17215008.3427892	-3178614.66807396	0.408669203519821	0.280540227890015	0.0767892301082611	0.503740668296814	35.7856025695801	35.5265426635742	35.1563606262207	0.629244089126587	26.1505813598633	21.2067565917969	18.0255546569824	8.12502765655518	-5019.09130859375
Gymnodinium_catenatum	-175008.342789199	-293614.66807396	0.318354994058609	0.383501917123795	0.151134803891182	0.533478260040283	36.8144111633301	35.7166976928711	34.0005531311035	2.81385827064514	29.1980323791504	25.9534969329834	22.529224395752	6.66880941390991	-4874.39990234375
Gymnodinium_catenatum	-17595008.3427892	6101385.33192604	0.179968625307083	0.11776003241539	0.0264655258506536	0.228493556380272	32.135913848877	29.7921028137207	26.2731113433838	5.86280488967896	5.05291414260864	-0.789031505584717	-1.94000005722046	6.9929141998291	-2980.19262695312
Gymnodinium_catenatum	-17600008.3427892	5111385.33192604	0.342104315757751	0.278475731611252	0.0214856006205082	0.53106415271759	32.935718536377	32.5492477416992	32.0888938903809	0.84682434797287	13.727370262146	6.78520202636719	2.37909150123596	11.3482789993286	-4893.41650390625
Gymnodinium_catenatum	-17775008.3427892	5111385.33192604	0.252279758453369	0.285335958003998	0.0501358583569527	0.49674129486084	32.8752021789551	32.4946365356445	31.7870597839355	1.08814406394958	13.892861366272	6.74036598205566	2.30493521690369	11.587926864624	-6014.869140625
Gymnodinium_catenatum	-17930008.3427892	6111385.33192604	0.225703075528145	0.169703677296638	0.0404277928173542	0.390523910522461	32.196849822998	30.1030426025391	26.724308013916	5.47254228591919	5.21852540969849	-0.793968319892883	-1.94000005722046	7.15852546691895	-885.829772949219
Gymnodinium_catenatum	-17950008.3427892	5746385.33192604	0.0664367079734802	0.0463196933269501	0.0087015088647604	0.072122722864151	36.6029663085938	28.5635433197021	24.05446434021	12.5485010147095	16.036937713623	3.2128050327301	-1.88427555561066	17.9212131500244	-4.32818603515625
Gymnodinium_catenatum	-17995008.3427892	266385.33192604	0.492029219865799	0.545904099941254	0.213024750351906	0.817072868347168	35.4491233825684	35.1626319885254	34.8925857543945	0.556535005569458	29.4426288604736	27.4977149963379	25.2895488739014	4.15307950973511	-5105.5546875
Gymnodinium_catenatum	-18230008.3427892	3236385.33192604	0.230336427688599	0.175584509968758	0.0327088981866837	0.258530974388123	35.5475120544434	34.97265625	34.3153038024902	1.23220837116241	27.2030162811279	22.2192802429199	16.4831695556641	10.7198467254639	-5684.923828125
Gymnodinium_catenatum	-18325008.3427892	-4783614.66807396	0.530159652233124	0.397485852241516	0.103064514696598	0.532085180282593	34.71923828125	34.5087127685547	34.2392196655273	0.480018854141235	13.1481246948242	10.1954259872437	7.90918397903442	5.23894023895264	-5128.1982421875
Gymnodinium_catenatum	-18330008.3427892	3856385.33192604	0.255369454622269	0.179943203926086	0.0376520790159702	0.311370939016342	34.6270790100098	34.1559028625488	33.5339202880859	1.09315991401672	24.6463794708252	17.1659526824951	11.9145736694336	12.7318067550659	-5103.2626953125
Gymnodinium_catenatum	-18400008.3427892	4421385.33192604	0.217120453715324	0.126274824142456	0.0166516005992889	0.247215241193771	33.4782257080078	32.945198059082	32.189208984375	1.28901708126068	19.6028366088867	10.6109972000122	6.78918886184692	12.813648223877	-5238.46826171875
Gymnodinium_catenatum	-1855008.3427892	5286385.33192604	0.101251915097237	0.0913910493254662	0.0181268267333508	0.156475126743317	35.4786529541016	35.3537750244141	35.1438980102539	0.334754824638367	14.5422611236572	11.4804134368896	9.06631088256836	5.47594976425171	-515.602844238281
Gymnodinium_catenatum	-18660008.3427892	5941385.33192604	0.231533288955688	0.107297524809837	0.00611852388828993	0.252392441034317	32.9947319030762	31.7702369689941	30.1257915496826	2.86894059181213	9.76613235473633	1.4016307592392	-1.94000005722046	11.7061319351196	-48.4206962585449
Gymnodinium_catenatum	-18690008.3427892	-4613614.66807396	0.265904933214188	0.139460057020187	0.0290166381746531	0.229765385389328	34.8558349609375	34.6921463012695	34.514461517334	0.341372430324554	15.0219116210938	11.7768564224243	9.55417442321777	5.46773719787598	-5529.7900390625
Gymnodinium_catenatum	-18790008.3427892	-1523614.66807396	0.171759262681007	0.181282415986061	0.0750080123543739	0.23683725297451	36.0598030090332	35.2259635925293	34.0767097473145	1.98309457302094	29.8916931152344	28.7521438598633	27.3029098510742	2.588782787323	-5100.0859375
Gymnodinium_catenatum	-18875008.3427892	5301385.33192604	0.105738088488579	0.0800552219152451	0.0167399998754263	0.129849269986153	32.8373489379883	32.3929901123047	31.7538394927979	1.08350789546967	10.3844928741455	4.45318269729614	-0.0660719871520996	10.4505643844604	-84.7961273193359
Gymnodinium_catenatum	-18950008.3427892	3471385.33192604	0.269045382738113	0.233029067516327	0.0239348709583282	0.459317445755005	34.9422416687012	34.5673522949219	34.003833770752	0.938408672809601	26.399974822998	20.4327945709229	14.641224861145	11.7587490081787	-5727.416015625
Gymnodinium_catenatum	-18960008.3427892	-4803614.66807396	0.742387056350708	0.443522155284882	0.0743524730205536	0.739936053752899	34.8244857788086	34.5079193115234	34.2108535766602	0.613633036613464	14.0082025527954	10.5992946624756	8.32594966888428	5.68225288391113	-5223.048828125
Gymnodinium_catenatum	-19050008.3427892	586385.33192604	0.7175452709198	0.441822290420532	0.134102925658226	0.883055865764618	35.3892288208008	34.7712326049805	33.8612442016602	1.52798354625702	30.0564632415771	28.3404178619385	26.9430103302002	3.11345243453979	-5830.8056640625
Gymnodinium_catenatum	-19070008.3427892	4631385.33192604	0.155533164739609	0.115958392620087	0.0130910230800509	0.266262531280518	33.0332145690918	32.7277946472168	31.9905376434326	1.04267990589142	13.9911460876465	7.93072986602783	4.12976217269897	9.86138343811035	-5622.634765625
Gymnodinium_catenatum	-19170008.3427892	5866385.33192604	0.234008371829987	0.116186939179897	0.0160172879695892	0.24214343726635	33.3001174926758	31.2159080505371	27.0052871704102	6.29482841491699	8.27249431610107	0.907756268978119	-1.92012453079224	10.1926193237305	-43.8738632202148
Gymnodinium_catenatum	-19325008.3427892	-3003614.66807396	0.472434192895889	0.334348499774933	0.0386653803288937	0.570384383201599	35.8398590087891	35.5444602966309	35.0858764648438	0.753985285758972	26.6567401885986	22.0407657623291	18.6139869689941	8.04275417327881	-3409.08862304688
Gymnodinium_catenatum	-19555008.3427892	3381385.33192604	0.455611288547516	0.293965339660645	0.0250081662088633	0.518536508083344	35.2585411071777	34.6507835388184	34.2008743286133	1.05766594409943	26.7126941680908	21.1653785705566	15.4151639938354	11.2975301742554	-5170.8955078125
Gymnodinium_catenatum	-19590008.3427892	2446385.33192604	0.321293920278549	0.320196270942688	0.0697351172566414	0.469636678695679	35.9283332824707	35.3767242431641	34.7546234130859	1.17371261119843	28.9580593109131	26.2885456085205	23.4220848083496	5.53597402572632	-5361.75048828125
Gymnodinium_catenatum	-19600008.3427892	5516385.33192604	0.0906635299324989	0.0779948458075523	0.00657840445637703	0.169370770454407	33.1019058227539	32.3351974487305	30.2661094665527	2.83579516410828	11.0475177764893	3.06325650215149	-1.89521133899689	12.9427289962769	-124.518333435059
Gymnodinium_catenatum	-19640008.3427892	-2163614.66807396	0.199960976839066	0.237353384494781	0.0408429577946663	0.360166311264038	35.780891418457	35.0414390563965	33.92626953125	1.85462319850922	29.0470848083496	26.5499820709229	23.9744644165039	5.07262086868286	-2131.04833984375
Gymnodinium_catenatum	-19690008.3427892	26385.3319260404	0.317683905363083	0.549153447151184	0.021747512742877	1.2485386133194	35.5080223083496	35.2209014892578	33.8767318725586	1.63129258155823	30.3427963256836	28.0144367218018	25.35280418396	4.98999309539795	-5280.97021484375
Gymnodinium_catenatum	-19725008.3427892	-3288614.66807396	0.300119787454605	0.274859428405762	0.0105478661134839	0.448879063129425	36.1727447509766	35.6515502929688	35.2198638916016	0.952881097793579	24.6697082519531	20.2159328460693	16.8043479919434	7.86536121368408	-7425.18310546875
Gymnodinium_catenatum	-19905008.3427892	4281385.33192604	0.30656686425209	0.173179745674133	0.00575406942516565	0.383181303739548	34.0749816894531	33.5888442993164	32.7802391052246	1.29474401473999	20.2162437438965	12.0602836608887	7.0876636505127	13.1285800933838	-6134.240234375
Gymnodinium_catenatum	-19985008.3427892	2491385.33192604	0.461502850055695	0.306936591863632	0.0505975522100925	0.48385614156723	35.7329711914062	35.3873596191406	34.8678131103516	0.865159213542938	29.3058681488037	26.3451461791992	23.4625034332275	5.84336423873901	-5646.61572265625
Gymnodinium_catenatum	-2000008.3427892	-3723614.66807396	0.37347486615181	0.169548124074936	0.0368779115378857	0.302242249250412	35.4523544311523	35.1293182373047	34.7274475097656	0.724904537200928	21.3847618103027	16.828634262085	13.2030029296875	8.18175792694092	-2287.82568359375
Gymnodinium_catenatum	-2105008.3427892	2881385.33192604	0.165207371115685	0.184228509664536	0.0398590229451656	0.269422590732574	37.3321304321289	37.0063552856445	36.525821685791	0.806305944919586	25.4246120452881	22.1111240386963	19.1143188476562	6.31029319763184	-3840.984375
Gymnodinium_catenatum	-2140008.3427892	5996385.33192604	0.106340527534485	0.177354142069817	0.0376123301684856	0.305000782012939	34.4339370727539	33.0886764526367	29.6400890350342	4.79384756088257	4.14735555648804	-0.129394337534904	-1.81000602245331	5.95736169815063	-455.416168212891
Gymnodinium_catenatum	-2185008.3427892	466385.33192604	0.439087927341461	0.239622071385384	0.0235278178006411	0.456637859344482	36.1076202392578	34.7973823547363	32.4283676147461	3.6792528629303	29.8805236816406	28.0998001098633	26.6667594909668	3.21376490592957	-4741.16796875
Gymnodinium_catenatum	-2255008.3427892	-1798614.66807396	0.0608209930360317	0.118393532931805	0.0323940441012383	0.211907356977463	37.6859741210938	37.1018180847168	36.1374702453613	1.54850518703461	27.6246967315674	24.5480670928955	22.153450012207	5.47124671936035	-4775.34814453125
Gymnodinium_catenatum	-2570008.3427892	1666385.33192604	0.117146141827106	0.203182473778725	0.0528776161372662	0.410461246967316	36.684024810791	35.9887504577637	32.9894104003906	3.69461178779602	28.0440502166748	24.8495197296143	21.4518375396729	6.59221124649048	-413.283386230469
Gymnodinium_catenatum	-2875008.3427892	5721385.33192604	0.0794248655438423	0.0690070688724518	0.0149826854467392	0.121175266802311	35.2759437561035	35.173023223877	34.9899673461914	0.285974323749542	12.7613706588745	8.34934043884277	5.90996789932251	6.851402759552	-331.848602294922
Gymnodinium_catenatum	-2985008.3427892	1901385.33192604	0.0932155922055244	0.150670260190964	0.0159008465707302	0.288475871086121	37.1068572998047	36.3945465087891	33.4484481811523	3.65840888023376	27.465145111084	24.5593376159668	21.6139583587646	5.85118532180786	-4299.2958984375
Gymnodinium_catenatum	-2995008.3427892	-668614.66807396	0.0762459710240364	0.187583222985268	0.0328083448112011	0.359005212783813	36.4685707092285	36.0602760314941	34.3035354614258	2.16503381729126	29.3543243408203	27.3019046783447	25.6879634857178	3.66636085510254	-5652.32470703125
Gymnodinium_catenatum	-3020008.3427892	566385.33192604	0.666039645671844	0.371751964092255	0.0940406173467636	0.648990094661713	36.208137512207	35.0814247131348	32.7069511413574	3.50118517875671	29.2289485931396	27.8572978973389	26.0571365356445	3.17181062698364	-4250.26611328125
Gymnodinium_catenatum	-3045008.3427892	5976385.33192604	0.0243544690310955	0.0198851618915796	0.00308271986432374	0.0379094257950783	33.301929473877	30.9601097106934	27.4198551177979	5.88207674026489	2.23304176330566	-0.809960246086121	-1.93621170520782	4.1692533493042	-240.449066162109
Gymnodinium_catenatum	-3120008.3427892	-2893614.66807396	0.250347077846527	0.1861522346735	0.00677723856642842	0.302285641431808	36.8579864501953	36.275562286377	35.3838844299316	1.47410106658936	28.4464092254639	23.0457992553711	19.1687450408936	9.27766227722168	-4958.3232421875
Gymnodinium_catenatum	-3240008.3427892	-4713614.66807396	0.544020533561707	0.391143918037415	0.110207594931126	0.62613719701767	34.2829322814941	33.9552421569824	33.7077941894531	0.575137972831726	10.2538528442383	6.1744213104248	3.5140814781189	6.73977136611938	-4513.109375
Gymnodinium_catenatum	-3280008.3427892	4756385.33192604	0.449613034725189	0.317044079303741	0.0475105382502079	0.531329274177551	35.8059310913086	35.4790458679199	34.9306716918945	0.87525874376297	18.109619140625	13.883996963501	10.5011339187622	7.60848569869995	-3513.1552734375
Gymnodinium_catenatum	-3410008.3427892	-5983614.66807396	0.0641257539391518	0.0431608892977238	0.0116680981591344	0.067363478243351	34.5551719665527	34.0639152526855	32.8660583496094	1.68911027908325	-0.709307789802551	-1.69823372364044	-1.89939057826996	1.19008266925812	-4413.4560546875
Gymnodinium_catenatum	-3455008.3427892	1846385.33192604	0.111935280263424	0.146023899316788	0.0112437019124627	0.272903084754944	37.0275001525879	36.0196838378906	30.7267246246338	6.3007755279541	27.4374732971191	24.9141826629639	22.287712097168	5.14976072311401	-4980.1279296875
Gymnodinium_catenatum	-3465008.3427892	4871385.33192604	0.499487727880478	0.356748431921005	0.0608166083693504	0.626640796661377	35.4986953735352	35.1463356018066	34.5972595214844	0.90143871307373	16.5196800231934	12.3037223815918	8.19615650177002	8.32352352142334	-3638.185546875
Gymnodinium_catenatum	-35008.3427891992	-173614.66807396	0.464705884456635	0.427821725606918	0.178571119904518	0.487679600715637	36.5960388183594	35.3962593078613	33.7419891357422	2.85404849052429	29.3088264465332	26.1778984069824	22.6158638000488	6.69296216964722	-4487.07373046875
Gymnodinium_catenatum	-3620008.3427892	-4633614.66807396	0.831345498561859	0.425390005111694	0.165708497166634	0.655491173267365	34.3590202331543	34.1180992126465	33.717529296875	0.641490399837494	11.7857809066772	7.64266061782837	4.43447589874268	7.35130548477173	-5268.2099609375
Gymnodinium_catenatum	-3730008.3427892	-4228614.66807396	0.601232588291168	0.41197806596756	0.0947849527001381	0.642352104187012	35.2777290344238	34.6506843566895	34.0942497253418	1.1834808588028	18.0782928466797	12.8783979415894	9.06787300109863	9.01041889190674	-4941.125
Gymnodinium_catenatum	-375008.342789199	4956385.33192604	0.101260408759117	0.0395371653139591	0.00754122575744987	0.0782269611954689	32.7165107727051	31.6647319793701	30.6875190734863	2.02899026870728	18.6284828186035	12.4186305999756	5.93340969085693	12.6950740814209	-15.2137670516968
Gymnodinium_catenatum	-3765008.3427892	5781385.33192604	0.0860527232289314	0.253706604242325	0.0266996808350086	0.549440920352936	35.0166702270508	33.9413070678711	31.4594268798828	3.55724310874939	7.37116289138794	4.42339420318604	1.70077216625214	5.67039060592651	-225.673629760742
Gymnodinium_catenatum	-4045008.3427892	-478614.66807396	0.372208297252655	0.599016726016998	0.212661907076836	0.782513976097107	36.5951080322266	36.2088966369629	34.6020126342773	1.99309849739075	29.3391304016113	27.6569061279297	26.0781936645508	3.26093697547913	-2210.25610351562
Gymnodinium_catenatum	-4055008.3427892	-18614.6680739596	0.192093595862389	0.333836138248444	0.143824875354767	0.41605931520462	36.3160629272461	36.0145111083984	35.3760147094727	0.940045237541199	28.8568572998047	27.5445499420166	26.4800624847412	2.37679505348206	-4533.47265625
Gymnodinium_catenatum	-4070008.3427892	5706385.33192604	0.0677802413702011	0.451187610626221	0.215244561433792	0.456428855657578	35.1118392944336	34.7376823425293	32.678897857666	2.43294286727905	10.0609540939331	6.33379602432251	3.91002678871155	6.15092754364014	-925.332763671875
Gymnodinium_catenatum	-4090008.3427892	-4798614.66807396	0.966832339763641	0.506687581539154	0.0552297309041023	0.943985104560852	34.3435745239258	33.9072227478027	33.6102066040039	0.733370125293732	9.47129154205322	5.32918214797974	2.18861794471741	7.28267335891724	-5131.0234375
Gymnodinium_catenatum	-4160008.3427892	-4798614.66807396	1.07975280284882	0.527872323989868	0.0236685797572136	1.10397577285767	34.3290672302246	33.9118576049805	33.6091842651367	0.719884395599365	9.46541976928711	5.27149200439453	2.45996236801147	7.00545740127563	-4451.21240234375
Gymnodinium_catenatum	-4295008.3427892	-1658614.66807396	0.281644016504288	0.370929718017578	0.0903598293662071	0.66190630197525	37.6384162902832	37.2020378112793	36.4102554321289	1.22816014289856	28.9552230834961	26.8332672119141	25.0524597167969	3.90276408195496	-1501.59326171875
Gymnodinium_catenatum	-4415008.3427892	656385.33192604	1.05571532249451	0.69046825170517	0.172446891665459	1.2330139875412	36.3059577941895	35.4416885375977	33.2884101867676	3.01754856109619	29.6814823150635	27.8341732025146	26.2831516265869	3.39833068847656	-4547.146484375
Gymnodinium_catenatum	-4470008.3427892	-4788614.66807396	0.934221386909485	0.605265378952026	0.139422059059143	0.904947280883789	34.2378044128418	33.9538459777832	33.6281394958496	0.609666168689728	10.7705001831055	6.19035911560059	2.73739719390869	8.03310298919678	-5285.248046875
Gymnodinium_catenatum	-45008.3427891992	-933614.66807396	0.168271541595459	0.149608001112938	0.0197419282048941	0.27071812748909	37.0244598388672	35.9375915527344	34.2269248962402	2.79753613471985	28.3110427856445	25.104621887207	22.1439094543457	6.16713237762451	-4648.19140625
Gymnodinium_catenatum	-4595008.3427892	566385.33192604	1.46922194957733	0.765133023262024	0.170768290758133	1.30067491531372	36.2591323852539	35.675594329834	33.8835525512695	2.37558031082153	29.6307506561279	27.8506870269775	26.4236431121826	3.20710682868958	-4588.77197265625
Gymnodinium_catenatum	-4705008.3427892	4281385.33192604	0.725382328033447	0.562365770339966	0.207638621330261	0.97511899471283	36.3502731323242	35.8973808288574	35.0582427978516	1.29203009605408	24.4877872467041	18.6411266326904	14.6524209976196	9.83536624908447	-4821.61181640625
Gymnodinium_catenatum	-4725008.3427892	-173614.66807396	0.498479157686234	0.770407915115356	0.28227162361145	0.950139701366425	36.4258193969727	36.1012420654297	34.8851470947266	1.54067409038544	29.2781581878662	27.7257785797119	26.534330368042	2.74382638931274	-2572.66284179688
Gymnodinium_catenatum	-480008.342789199	6256385.33192604	0.061617910861969	0.114539481699467	0.0304320622235537	0.207529962062836	34.6458740234375	33.1163368225098	29.8662548065186	4.77962017059326	0.489531576633453	-1.43521225452423	-1.94000005722046	2.42953157424927	-1657.34716796875
Gymnodinium_catenatum	-4810008.3427892	-3608614.66807396	0.349199116230011	0.284137904644012	0.0553442537784576	0.508491694927216	36.4104461669922	35.8457260131836	35.337516784668	1.07293021678925	23.8575267791748	19.0700149536133	15.8350095748901	8.02251720428467	-4747.8203125
Gymnodinium_catenatum	-4880008.3427892	486385.33192604	1.28258168697357	0.780416011810303	0.160450011491776	1.2414253950119	36.321475982666	35.6615562438965	33.4682807922363	2.85319662094116	29.1411914825439	27.8596420288086	26.5614852905273	2.5797061920166	-3013.31323242188
Gymnodinium_catenatum	-4920008.3427892	556385.33192604	1.21953225135803	0.830681085586548	0.237883776426315	1.3219119310379	36.4118766784668	35.4589614868164	32.6161346435547	3.79573917388916	29.3039817810059	27.9516258239746	26.5599937438965	2.74398851394653	-3812.58471679688
Gymnodinium_catenatum	-5020008.3427892	5466385.33192604	0.281573981046677	0.541766166687012	0.366216331720352	0.384063452482224	35.0026626586914	34.2137908935547	31.9824085235596	3.0202522277832	7.82886362075806	3.88768792152405	0.250659108161926	7.57820463180542	-1751.43530273438
Gymnodinium_catenatum	-5075008.3427892	4616385.33192604	0.201726481318474	0.0964187905192375	0.0168471690267324	0.166315481066704	34.4326362609863	33.5482940673828	32.3328704833984	2.09976577758789	16.5699100494385	8.53092575073242	2.61113810539246	13.9587717056274	-252.909118652344
Gymnodinium_catenatum	-5170008.3427892	66385.3319260404	0.558422982692719	0.384677946567535	0.108409151434898	0.509179353713989	36.3501930236816	35.6193389892578	26.8706703186035	9.47952175140381	29.3348903656006	27.9939517974854	27.1801795959473	2.15471076965332	-36.1343574523926
Gymnodinium_catenatum	-520008.342789199	146385.33192604	0.680749237537384	0.484655529260635	0.248489856719971	0.564151763916016	36.0178565979004	34.9042205810547	33.7330360412598	2.28482103347778	29.9005851745605	27.5607929229736	25.0685214996338	4.83206272125244	-5094.50341796875
Gymnodinium_catenatum	-5205008.3427892	-68614.6680739596	0.211825340986252	0.308471381664276	0.0303443651646376	0.517068445682526	36.6998291015625	33.744800567627	16.5598220825195	20.140007019043	29.4045696258545	28.1867027282715	27.425537109375	1.97903287410736	-15.9392251968384
Gymnodinium_catenatum	-5225008.3427892	376385.33192604	0.754234492778778	0.636252880096436	0.079756923019886	1.21436703205109	36.3774337768555	35.9759712219238	35.0196342468262	1.35780048370361	29.1428775787354	27.8005180358887	26.7813758850098	2.36150145530701	-2387.36352539062
Gymnodinium_catenatum	-5245008.3427892	-4803614.66807396	0.696374475955963	0.424636453390121	0.141976967453957	0.796102464199066	34.3840103149414	34.0746231079102	33.7046966552734	0.679314851760864	12.0609140396118	7.4382586479187	4.10180616378784	7.95910787582397	-5672.32861328125
Gymnodinium_catenatum	-5270008.3427892	4346385.33192604	0.983896434307098	0.560557723045349	0.145752593874931	1.12041115760803	35.8312072753906	34.3589401245117	32.5381011962891	3.29310703277588	22.2180004119873	14.4188461303711	5.93304204940796	16.2849578857422	-3657.40234375
Gymnodinium_catenatum	-5285008.3427892	186385.33192604	1.08313155174255	0.696280181407928	0.246026709675789	0.86300790309906	35.1570854187012	32.9799652099609	25.4950847625732	9.66199970245361	29.360782623291	27.749418258667	26.9048557281494	2.45592641830444	-48.3151321411133
Gymnodinium_catenatum	-5305008.3427892	4616385.33192604	0.11124973744154	0.198366940021515	0.0436366945505142	0.300802975893021	33.7744255065918	32.7813949584961	31.7769203186035	1.99750542640686	14.9948387145996	5.44884872436523	-1.39927530288696	16.3941135406494	-146.924865722656
Gymnodinium_catenatum	-5355008.3427892	46385.3319260404	0.296118348836899	0.225740641355515	0.0170930158346891	0.396524995565414	35.481616973877	30.7193965911865	9.77873039245605	25.7028884887695	29.5093402862549	28.3358497619629	27.1891345977783	2.32020401954651	-10.6055994033813
Gymnodinium_catenatum	-5385008.3427892	-6148614.66807396	0.040288370102644	0.0414230190217495	0.0119824558496475	0.0714216306805611	34.7080307006836	34.3635292053223	33.2906379699707	1.41739118099213	-1.57064723968506	-1.78636491298676	-1.8696973323822	0.299050152301788	-477.45458984375
Gymnodinium_catenatum	-5410008.3427892	16385.3319260404	0.356218904256821	0.190729930996895	0.0412891320884228	0.308273673057556	34.5842514038086	25.8122119903564	3.84567761421204	30.7385730743408	29.301513671875	28.3482360839844	27.2099437713623	2.09157061576843	-8.10415172576904
Gymnodinium_catenatum	-5470008.3427892	-3093614.66807396	0.336619198322296	0.25898414850235	0.0676404535770416	0.355462253093719	36.2335243225098	34.8794326782227	29.9206809997559	6.31284284591675	26.2827110290527	20.7209053039551	15.3058128356934	10.9768981933594	-49.987133026123
Gymnodinium_catenatum	-550008.342789199	6216385.33192604	0.0409569852054119	0.169119536876678	0.0204027127474546	0.345826774835587	34.7009010314941	33.1723175048828	30.0264472961426	4.67445421218872	1.29298651218414	-0.862734258174896	-1.92841374874115	3.22140097618103	-1298.18041992188
Gymnodinium_catenatum	-5575008.3427892	996385.33192604	0.649867296218872	0.492699056863785	0.132673054933548	0.886203110218048	36.6083717346191	34.1617698669434	29.3652954101562	7.24307489395142	30.1247959136963	27.9706344604492	25.8102378845215	4.31455707550049	-4660.08349609375
Gymnodinium_catenatum	-560008.342789199	-3278614.66807396	0.437623143196106	0.301914066076279	0.00958632584661245	0.522787272930145	36.1803970336914	35.8669395446777	35.3371429443359	0.843253970146179	23.9852294921875	19.9212169647217	16.5744705200195	7.41075754165649	-4450.3984375
Gymnodinium_catenatum	-5655008.3427892	1146385.33192604	0.262028723955154	0.284386396408081	0.114075616002083	0.355291604995728	36.323314666748	34.5450172424316	29.3034515380859	7.01986408233643	30.1535682678223	27.7982215881348	25.5068283081055	4.64673900604248	-4958.767578125
Gymnodinium_catenatum	-5705008.3427892	-3598614.66807396	0.060990035533905	0.353624522686005	0.0267806313931942	0.648288428783417	36.903003692627	36.1810989379883	33.5012245178223	3.40177845954895	25.3202953338623	20.5869121551514	14.6898059844971	10.6304883956909	-1963.84008789062
Gymnodinium_catenatum	-5765008.3427892	6341385.33192604	0.0583689734339714	0.0427510067820549	0.010146850720048	0.0916150510311127	33.1549911499023	31.6400814056396	28.4134178161621	4.74157094955444	0.046805165708065	-1.60019755363464	-1.94000005722046	1.98680520057678	-1712.791015625
Gymnodinium_catenatum	-5905008.3427892	5611385.33192604	0.138819292187691	0.191036522388458	0.0235170442610979	0.329338282346725	34.9310760498047	34.2994155883789	32.9344215393066	1.99665379524231	7.97824048995972	3.17617607116699	-0.849821627140045	8.82806205749512	-2884.98364257812
Gymnodinium_catenatum	-5965008.3427892	4111385.33192604	0.994940996170044	0.678169906139374	0.19536055624485	1.12771952152252	36.4770393371582	35.744457244873	34.6775169372559	1.79951977729797	26.1141204833984	19.9131851196289	13.3577899932861	12.7563314437866	-5192.58935546875
Gymnodinium_catenatum	-5975008.3427892	6011385.33192604	0.0858810544013977	0.122604846954346	0.0210221409797668	0.266729027032852	33.7442283630371	32.6455421447754	30.6132297515869	3.13099813461304	7.96075582504272	1.36940062046051	-1.90815329551697	9.86890888214111	-596.872741699219
Gymnodinium_catenatum	-6025008.3427892	-4638614.66807396	0.590644359588623	0.465239286422729	0.157425314188004	0.786921560764313	34.9842262268066	34.3380470275879	33.8951301574707	1.08909964561462	16.1131324768066	10.771897315979	6.22932815551758	9.88380336761475	-5947.58203125
Gymnodinium_catenatum	-6040008.3427892	931385.33192604	0.807192623615265	0.53968745470047	0.0633925050497055	1.02071762084961	36.0999603271484	33.1903877258301	27.98122215271	8.11873722076416	30.2765846252441	28.2206687927246	26.4789009094238	3.79768347740173	-1263.93859863281
Gymnodinium_catenatum	-6100008.3427892	6086385.33192604	0.0534830242395401	0.0118545014411211	0.00223703985102475	0.0241501983255148	35.168083190918	33.1203308105469	31.2002811431885	3.9678008556366	4.34469079971313	0.0591541454195976	-1.81619668006897	6.16088724136353	-87.8976593017578
Gymnodinium_catenatum	-6115008.3427892	-3708614.66807396	0.246413037180901	0.130765989422798	0.0297490321099758	0.229758948087692	34.5474319458008	30.02614402771	26.5389537811279	8.00847721099854	23.782190322876	16.7582206726074	9.64594554901123	14.1362438201904	-20.7486133575439
Gymnodinium_catenatum	-6125008.3427892	-3653614.66807396	0.376440078020096	0.221043065190315	0.0467955656349659	0.467790693044662	33.7522926330566	27.0801811218262	22.768726348877	10.9835662841797	23.8852348327637	16.9753608703613	9.59263515472412	14.2925987243652	-27.2616424560547
Gymnodinium_catenatum	-6125008.3427892	2816385.33192604	0.255146235227585	0.21046407520771	0.016358595341444	0.377509385347366	37.5023536682129	36.946605682373	36.1488380432129	1.35351872444153	29.0501556396484	25.7888641357422	22.6984634399414	6.35169172286987	-5463.78515625
Gymnodinium_catenatum	-6135008.3427892	4686385.33192604	0.121694914996624	0.0393017344176769	0.00551710277795792	0.0765208676457405	32.1016883850098	31.5627212524414	30.7053413391113	1.39634501934052	17.8910274505615	7.06771373748779	-1.25273394584656	19.1437606811523	-143.246765136719
Gymnodinium_catenatum	-6150008.3427892	676385.33192604	0.211140170693398	0.243991807103157	0.150620654225349	0.17644102871418	35.9418907165527	34.1797180175781	28.9709415435791	6.97094964981079	29.3739566802979	27.502010345459	26.0281181335449	3.34583854675293	-6.76440763473511
Gymnodinium_catenatum	-6155008.3427892	6321385.33192604	0.0345425941050053	0.054023452103138	0.0186629053205252	0.0727836117148399	33.0589752197266	31.8353481292725	29.5397644042969	3.51920890808105	0.603042721748352	-1.54280459880829	-1.94000005722046	2.54304265975952	-277.126983642578
Gymnodinium_catenatum	-6215008.3427892	-3748614.66807396	0.310659527778625	0.113231725990772	0.0273708757013083	0.194522500038147	31.4151172637939	25.9438896179199	21.1509990692139	10.2641181945801	23.8861999511719	16.8142948150635	9.45476913452148	14.4314308166504	-14.5735960006714
Gymnodinium_catenatum	-6290008.3427892	4466385.33192604	0.115584403276443	0.127621829509735	0.0300014819949865	0.222432091832161	32.9259033203125	32.1085968017578	30.621150970459	2.30475354194641	20.2291889190674	9.14286041259766	1.42450797557831	18.8046817779541	-386.889678955078
Gymnodinium_catenatum	-6590008.3427892	-5783614.66807396	0.0969879105687141	0.0645136460661888	0.00885630026459694	0.108850374817848	34.5061073303223	32.3011627197266	28.574670791626	5.93143939971924	-0.423290997743607	-1.70406186580658	-1.90159332752228	1.47830164432526	-150.742385864258
Gymnodinium_catenatum	-6745008.3427892	4256385.33192604	0.423018753528595	0.279934793710709	0.0663776695728302	0.532709777355194	35.8273773193359	33.6193695068359	31.27907371521	4.54830360412598	23.6731910705566	14.8429775238037	6.83601760864258	16.8371734619141	-4099.75048828125
Gymnodinium_catenatum	-6885008.3427892	-4313614.66807396	0.123223222792149	0.0707262232899666	0.01568260230124	0.117896214127541	35.3438415527344	34.6642150878906	34.0113334655762	1.33250737190247	19.0326595306396	13.088529586792	8.24173355102539	10.7909250259399	-83.216552734375
Gymnodinium_catenatum	-6940008.3427892	4036385.33192604	1.40365862846375	0.874294102191925	0.271403163671494	1.25084137916565	36.48779296875	35.8656959533691	34.2795562744141	2.20823860168457	27.0700035095215	21.747428894043	13.8771963119507	13.1928062438965	-5024.46923828125
Gymnodinium_catenatum	-6995008.3427892	4871385.33192604	0.228505596518517	0.146888211369514	0.0396623350679874	0.264014184474945	32.1950225830078	28.8016700744629	22.2709827423096	9.92404174804688	15.8618307113647	5.75731420516968	-1.51568138599396	17.3775119781494	-102.863494873047
Gymnodinium_catenatum	-7025008.3427892	1526385.33192604	0.349023908376694	0.332881540060043	0.0920755788683891	0.444869190454483	36.2202377319336	34.4916687011719	32.2443046569824	3.97593355178833	30.2296562194824	28.0998935699463	26.4059944152832	3.82366180419922	-1129.96520996094
Gymnodinium_catenatum	-7035008.3427892	4546385.33192604	0.163281157612801	0.0785737261176109	0.00449235970154405	0.170764163136482	27.9749870300293	26.0540199279785	23.8821487426758	4.09283685684204	20.4681987762451	8.46229648590088	-1.58645677566528	22.0546550750732	-6.28876352310181
Gymnodinium_catenatum	-7075008.3427892	4621385.33192604	0.145777925848961	0.075560599565506	0.0144575871527195	0.14782452583313	29.1503982543945	27.9130725860596	26.2884311676025	2.86196660995483	20.611946105957	8.13982963562012	-1.52601301670074	22.1379585266113	-31.4962558746338
Gymnodinium_catenatum	-7095008.3427892	1851385.33192604	0.281960994005203	0.252475142478943	0.00700093014165759	0.573029100894928	36.3683662414551	34.6425170898438	32.8001747131348	3.56818985939026	29.9292678833008	27.9821510314941	25.8541831970215	4.0750846862793	-1311.05749511719
Gymnodinium_catenatum	-7160008.3427892	6066385.33192604	0.155532836914062	0.0999172180891037	0.0209041554480791	0.195983961224556	33.6284713745117	32.5143051147461	28.2717609405518	5.35671091079712	8.02865409851074	-0.184799447655678	-1.84744036197662	9.87609481811523	-2280.2802734375
Gymnodinium_catenatum	-7230008.3427892	2391385.33192604	0.394639760255814	0.282373368740082	0.0421525463461876	0.433374673128128	37.1361465454102	35.9375305175781	34.6087684631348	2.52737760543823	29.2989807128906	27.1199913024902	24.6795253753662	4.61945581436157	-5813.115234375
Gymnodinium_catenatum	-7345008.3427892	6026385.33192604	0.192463800311089	0.124186359345913	0.0482676737010479	0.193170219659805	33.4918365478516	32.101146697998	28.7438011169434	4.74803686141968	7.39160442352295	-0.110132545232773	-1.80906069278717	9.20066547393799	-2212.09033203125
Gymnodinium_catenatum	-7380008.3427892	3951385.33192604	1.55241000652313	0.909034013748169	0.121034637093544	1.59161603450775	36.5396766662598	36.0203819274902	35.0088233947754	1.5308552980423	27.6169452667236	21.5650520324707	12.8414707183838	14.7754735946655	-4615.25244140625
Gymnodinium_catenatum	-7395008.3427892	-5813614.66807396	0.131918862462044	0.0541989356279373	0.00987013429403305	0.0914591103792191	34.3280601501465	33.0291213989258	28.7573261260986	5.57073307037354	1.6772712469101	-0.770560681819916	-1.85886979103088	3.53614115715027	-425.980529785156
Gymnodinium_catenatum	-7460008.3427892	2146385.33192604	0.259853631258011	0.203557953238487	0.0242557004094124	0.37674754858017	36.4630699157715	35.3522071838379	33.7931900024414	2.66988062858582	29.4478816986084	27.5640907287598	25.3010597229004	4.14682102203369	-8134.14697265625
Gymnodinium_catenatum	-7470008.3427892	4796385.33192604	0.211954593658447	0.200206995010376	0.0657593682408333	0.347757160663605	26.4394454956055	19.540470123291	12.7499599456787	13.6894855499268	15.8585691452026	5.71563720703125	-1.12047445774078	16.9790439605713	-193.298736572266
Gymnodinium_catenatum	-7500008.3427892	3931385.33192604	1.29556167125702	0.920749068260193	0.257849603891373	1.36943829059601	36.56982421875	36.0123519897461	35.2082176208496	1.36160445213318	27.6248550415039	21.5905094146729	12.9785785675049	14.6462755203247	-4518.9033203125
Gymnodinium_catenatum	-7505008.3427892	3876385.33192604	1.45015633106232	1.03286468982697	0.113317035138607	1.80147778987885	36.6461181640625	36.1728363037109	35.3138771057129	1.33224201202393	28.0057983398438	23.4121952056885	17.4957981109619	10.5100002288818	-4817.83349609375
Gymnodinium_catenatum	-7545008.3427892	3846385.33192604	1.56516349315643	0.926532089710236	0.0391486510634422	1.85271620750427	36.6650199890137	36.2547454833984	35.3677711486816	1.29724848270416	27.9225254058838	23.6665706634521	18.8459091186523	9.07661628723145	-4817.5146484375
Gymnodinium_catenatum	-7710008.3427892	3231385.33192604	0.227068513631821	0.239694371819496	0.0302512533962727	0.377409398555756	36.9226951599121	36.5968589782715	36.1326675415039	0.790026545524597	28.904125213623	24.1578731536865	19.1305522918701	9.77357387542725	-5301.69580078125
Gymnodinium_catenatum	-7765008.3427892	6131385.33192604	0.153247758746147	0.118288174271584	0.021032027900219	0.232649654150009	33.5593566894531	32.4202117919922	29.7379169464111	3.82143998146057	6.72601509094238	-0.0664370954036713	-1.88554465770721	8.61155986785889	-1619.49548339844
Gymnodinium_catenatum	-7780008.3427892	4036385.33192604	0.519387245178223	0.301983594894409	0.0337457843124866	0.490514665842056	36.1864356994629	35.0043640136719	32.6222724914551	3.56416511535645	25.9774856567383	17.8494987487793	9.30731868743896	16.670166015625	-2423.20385742188
Gymnodinium_catenatum	-7835008.3427892	4116385.33192604	0.0724940821528435	0.125649616122246	0.0372572690248489	0.205894932150841	34.9777297973633	32.773796081543	31.3395195007324	3.63820958137512	23.3718376159668	13.6663427352905	5.17433166503906	18.1975059509277	-73.9278335571289
Gymnodinium_catenatum	-7835008.3427892	6356385.33192604	0.0638145133852959	0.0435869656503201	0.00803238805383444	0.0767323076725006	32.5527725219727	31.3573722839355	26.5081157684326	6.04465389251709	-0.467444837093353	-1.65767133235931	-1.94000005722046	1.47255516052246	-2171.70947265625
Gymnodinium_catenatum	-7995008.3427892	4196385.33192604	0.217032104730606	0.105238996446133	0.0133338300511241	0.196789354085922	32.8649444580078	30.6683616638184	27.4777984619141	5.38714408874512	22.476110458374	12.590970993042	2.96370482444763	19.5124053955078	-23.2080001831055
Gymnodinium_catenatum	-8080008.3427892	4161385.33192604	0.202383294701576	0.0498699769377708	0.00777048198506236	0.0829353481531143	31.9344730377197	29.5150623321533	25.9991703033447	5.93530416488647	23.9001140594482	13.0815372467041	2.31000804901123	21.5901069641113	-4.91450595855713
Gymnodinium_catenatum	-8160008.3427892	3851385.33192604	1.29723513126373	0.497602105140686	0.0798334553837776	1.228107213974	36.5098037719727	35.7131042480469	33.9501876831055	2.55961608886719	27.0605182647705	19.7610397338867	12.5491256713867	14.5113945007324	-2734.86791992188
Gymnodinium_catenatum	-8200008.3427892	-4973614.66807396	0.0722902789711952	0.0517184473574162	0.00253611779771745	0.0988946631550789	33.6597900390625	33.2736396789551	32.8475227355957	0.812268435955048	10.9135179519653	7.3733115196228	4.76872730255127	6.1447901725769	-15.6495380401611
Gymnodinium_catenatum	-8200008.3427892	4081385.33192604	0.112326502799988	0.0703819245100021	0.0174091644585133	0.103653714060783	34.0873336791992	32.1914520263672	29.9064769744873	4.18085765838623	25.2080821990967	14.2258911132812	4.0452036857605	21.162878036499	-33.2245826721191
Gymnodinium_catenatum	-8205008.3427892	3736385.33192604	1.68694972991943	1.050776720047	0.0672709792852402	1.86594974994659	36.5991592407227	36.105411529541	34.2887077331543	2.31044983863831	28.4449825286865	23.8067951202393	15.7841415405273	12.6608409881592	-3153.88305664062
Gymnodinium_catenatum	-830008.342789199	476385.33192604	0.957040250301361	0.562510371208191	0.185058981180191	0.738470792770386	34.9023132324219	33.9156265258789	32.236930847168	2.66538238525391	30.0005302429199	27.5843086242676	25.4582958221436	4.54223489761353	-84.6812438964844
Gymnodinium_catenatum	-8320008.3427892	3936385.33192604	0.121556900441647	0.109576538205147	0.020357895642519	0.163051754236221	35.0067481994629	33.148193359375	31.0535984039307	3.95314908027649	25.3995265960693	15.2389249801636	4.44588661193848	20.9536418914795	-25.9516506195068
Gymnodinium_catenatum	-8345008.3427892	5936385.33192604	0.0576198324561119	0.0265712440013885	0.00640561385080218	0.0375353954732418	32.9424171447754	30.1198635101318	25.0180931091309	7.92432403564453	5.10444355010986	-0.478012174367905	-1.87307274341583	6.97751712799072	-27.3691234588623
Gymnodinium_catenatum	-8400008.3427892	3106385.33192604	0.551830470561981	0.455285161733627	0.0514956265687943	0.805559158325195	36.8941345214844	36.4642868041992	35.9531898498535	0.940945386886597	29.5251178741455	25.1821784973145	20.9199562072754	8.60516262054443	-4936.615234375
Gymnodinium_catenatum	-8480008.3427892	3536385.33192604	1.07099306583405	0.813704490661621	0.0438736751675606	1.49210238456726	36.524097442627	36.1718482971191	35.7308921813965	0.793205797672272	29.3264808654785	25.3292274475098	20.0068607330322	9.31961917877197	-433.476867675781
Gymnodinium_catenatum	-8620008.3427892	3586385.33192604	0.313795328140259	0.140172943472862	0.0441993437707424	0.230054304003716	36.2543983459473	35.7597961425781	35.1995849609375	1.05481588840485	28.2694473266602	21.162992477417	11.3157072067261	16.9537391662598	-12.1783380508423
Gymnodinium_catenatum	-8685008.3427892	5541385.33192604	0.17973156273365	0.0628028959035873	0.00974831636995077	0.123590253293514	31.1718349456787	28.2964630126953	23.8175010681152	7.35433483123779	10.1999521255493	1.76594889163971	-1.79000604152679	11.9899578094482	-33.7797966003418
Gymnodinium_catenatum	-880008.342789199	461385.33192604	0.821228206157684	0.493596613407135	0.112339846789837	0.6996790766716	34.9306259155273	33.9427795410156	32.1470909118652	2.78353548049927	30.1235313415527	27.8547897338867	25.9313468933105	4.1921854019165	-511.480285644531
Gymnodinium_catenatum	-8910008.3427892	771385.33192604	0.118959210813046	0.549263894557953	0.0636387094855309	1.03856241703033	34.4826240539551	31.2383975982666	28.5888805389404	5.89374351501465	28.93869972229	27.444278717041	23.5694427490234	5.36925745010376	-2811.29907226562
Gymnodinium_catenatum	-8940008.3427892	5091385.33192604	0.153274729847908	0.0687637701630592	0.0129386158660054	0.138640642166138	28.8088340759277	22.1739559173584	17.8829517364502	10.9258832931519	10.0878934860229	2.58543658256531	-1.85922646522522	11.9471197128296	-53.3594093322754
Gymnodinium_catenatum	-900008.342789199	-5623614.66807396	0.0973518490791321	0.0481705479323864	0.0051040006801486	0.0860580429434776	34.5417289733887	34.1138572692871	32.8603401184082	1.68138802051544	0.824948966503143	-1.22352111339569	-1.88729667663574	2.71224522590637	-5019.11669921875
Gymnodinium_catenatum	-9015008.3427892	396385.33192604	0.574260056018829	0.349930971860886	0.134261384606361	0.513628363609314	34.7952499389648	32.9019737243652	30.4110641479492	4.38418388366699	28.6705932617188	26.8995800018311	23.4353122711182	5.23528003692627	-2408.876953125
Gymnodinium_catenatum	-9035008.3427892	2526385.33192604	0.716272711753845	0.433851808309555	0.0363363549113274	0.955051481723785	36.4297561645508	35.9784393310547	35.5655212402344	0.864236533641815	30.1649265289307	27.5338439941406	24.6537227630615	5.51120376586914	-1296.96533203125
Gymnodinium_catenatum	-9085008.3427892	2581385.33192604	1.19133353233337	0.776651263237	0.0706100761890411	1.62651181221008	36.3483047485352	35.9770584106445	35.3994483947754	0.94885665178299	30.4655208587646	27.40842628479	23.8461246490479	6.61939668655396	-928.575500488281
Gymnodinium_catenatum	-9170008.3427892	506385.33192604	0.43934765458107	0.466366410255432	0.0715773776173592	0.711855053901672	34.243782043457	32.6148300170898	30.0871467590332	4.15663719177246	29.3442821502686	27.6103649139404	26.0176219940186	3.32666039466858	-3427.48608398438
Gymnodinium_catenatum	-9250008.3427892	5546385.33192604	0.116518780589104	0.0576605945825577	0.00978364609181881	0.100446537137032	32.3649101257324	30.6722774505615	28.1581954956055	4.20671367645264	10.575927734375	1.19977700710297	-1.79182183742523	12.3677492141724	-175.674728393555
Gymnodinium_catenatum	-9265008.3427892	1161385.33192604	0.301310509443283	0.408856749534607	0.0453181192278862	0.704468667507172	36.0244522094727	35.2910614013672	34.0977630615234	1.92669236660004	29.5249900817871	28.2002220153809	26.599250793457	2.92573952674866	-988.064880371094
Gymnodinium_catenatum	-9510008.3427892	1781385.33192604	0.19404411315918	0.27510392665863	0.0697527304291725	0.540532231330872	36.4184417724609	35.7731094360352	34.9684295654297	1.45001137256622	29.8058376312256	28.0544738769531	26.0245723724365	3.7812647819519	-1183.77990722656
Gymnodinium_catenatum	-9605008.3427892	2451385.33192604	1.28352212905884	0.785811901092529	0.199226096272469	1.18370509147644	36.4065933227539	35.8927116394043	35.5037117004395	0.902882218360901	30.1250591278076	27.8803958892822	25.4817867279053	4.64327192306519	-1041.17797851562
Gymnodinium_catenatum	-9665008.3427892	2811385.33192604	1.16575109958649	0.931144058704376	0.279488205909729	1.23212957382202	36.5507965087891	35.9530410766602	34.900016784668	1.65077793598175	30.5482120513916	27.1851043701172	22.3363189697266	8.21189212799072	-3062.7734375
Gymnodinium_catenatum	-9725008.3427892	5376385.33192604	0.132644012570381	0.0567525923252106	0.00842009019106627	0.11137542873621	33.0009078979492	31.6659126281738	27.9301700592041	5.07073926925659	8.35509586334229	1.15805518627167	-1.82000601291656	10.1751012802124	-112.793899536133
Gymnodinium_catenatum	-980008.342789199	5851385.33192604	0.123294368386269	0.121743410825729	0.0332243591547012	0.270951181650162	35.444896697998	34.6671981811523	33.9278411865234	1.51705479621887	9.79785060882568	4.10013914108276	0.526007533073425	9.27184391021729	-1624.24365234375
Gymnodinium_catenatum	-9985008.3427892	6111385.33192604	0.193364769220352	0.391709566116333	0.0502202734351158	0.884840309619904	32.6609649658203	30.3555335998535	25.6659278869629	6.99503469467163	3.41465497016907	-0.900215923786163	-1.8733115196228	5.28796720504761	-240.927001953125
Gymnodinium_catenatum	10069991.6572108	2301385.33192604	0.256108611822128	0.139646753668785	0.0188436210155487	0.204176247119904	32.4752464294434	24.3027992248535	12.4684591293335	20.0067863464355	30.6336860656738	27.7677822113037	22.2928581237793	8.34082698822021	-9.46292495727539
Gymnodinium_catenatum	10279991.6572108	2186385.33192604	0.222845867276192	0.212449982762337	0.0427598357200623	0.332428842782974	32.3112106323242	28.0073165893555	15.3505792617798	16.9606323242188	30.6067581176758	28.0941982269287	24.2887268066406	6.31803131103516	-46.2303771972656
Gymnodinium_catenatum	1034991.6572108	-5753614.66807396	0.0688295587897301	0.0770549178123474	0.0137344263494015	0.190641671419144	34.4683532714844	33.942024230957	32.0872077941895	2.38114452362061	0.699513256549835	-1.16022396087646	-1.84863305091858	2.54814720153809	-5050.3935546875
Gymnodinium_catenatum	10424991.6572108	1661385.33192604	0.27929612994194	0.247621893882751	0.0645327270030975	0.389682024717331	33.3255462646484	31.1563529968262	25.7760791778564	7.54946565628052	31.3024234771729	28.5237312316895	26.1659488677979	5.13647508621216	-247.215270996094
Gymnodinium_catenatum	10879991.6572108	906385.33192604	0.224596127867699	0.201946884393692	0.0178745053708553	0.383708536624908	33.5125427246094	32.0589218139648	29.9417552947998	3.57078719139099	31.2044696807861	29.2136840820312	27.9457492828369	3.25872039794922	-87.2802734375
Gymnodinium_catenatum	10929991.6572108	-4283614.66807396	0.387418746948242	0.255292594432831	0.0684857666492462	0.392625063657761	35.0727882385254	34.7300033569336	34.3203544616699	0.752431809902191	14.1863985061646	11.6316947937012	10.0277271270752	4.1586709022522	-3799.84008789062
Gymnodinium_catenatum	11199991.6572108	1461385.33192604	0.0937969163060188	0.099320650100708	0.0150474328547716	0.129788368940353	26.137279510498	22.7165946960449	17.1918106079102	8.94547080993652	31.1610221862793	29.2077522277832	25.6901741027832	5.47084760665894	-11.5938024520874
Gymnodinium_catenatum	11344991.6572108	-2853614.66807396	0.607482075691223	0.389097571372986	0.0072659426368773	0.649092674255371	35.9783020019531	35.5423278808594	35.0176582336426	0.960646867752075	24.1521244049072	21.4865818023682	19.3934288024902	4.75869560241699	-5051.08154296875
Gymnodinium_catenatum	11394991.6572108	846385.33192604	0.217876106500626	0.296522587537766	0.058570608496666	0.482625961303711	32.6520576477051	31.5923595428467	30.5241413116455	2.12791657447815	31.2889060974121	29.2897911071777	27.1892127990723	4.09969282150269	-72.9954376220703
Gymnodinium_catenatum	1144991.6572108	-658614.66807396	0.297358006238937	0.255270659923553	0.054704561829567	0.415409415960312	36.4123458862305	32.7075424194336	27.1830806732178	9.22926330566406	29.6485652923584	26.4087619781494	22.4021892547607	7.24637603759766	-2593.94946289062
Gymnodinium_catenatum	11459991.6572108	6346385.33192604	0.0789125189185143	0.0435920245945454	0.0090683838352561	0.0766785889863968	33.5615158081055	31.8958511352539	29.0662326812744	4.49528074264526	-0.931671857833862	-1.74348425865173	-1.94000005722046	1.0083281993866	-4285.7978515625
Gymnodinium_catenatum	11479991.6572108	101385.33192604	0.0951420068740845	0.119364388287067	0.0380950197577477	0.176985800266266	31.3229866027832	29.7467842102051	28.2972793579102	3.02570748329163	30.6738185882568	29.2609958648682	27.5609798431396	3.11283683776855	-3.03647208213806
Gymnodinium_catenatum	11549991.6572108	-5128614.66807396	0.470195353031158	0.308952450752258	0.0372853241860867	0.565117359161377	33.9966201782227	33.8592872619629	33.7035827636719	0.293036937713623	4.46920728683472	2.11287689208984	0.371722459793091	4.09748506546021	-3603.97827148438
Gymnodinium_catenatum	11764991.6572108	761385.33192604	0.811946094036102	0.307846784591675	0.0184856243431568	0.497404038906097	33.5644302368164	32.5195960998535	31.2752990722656	2.28912997245789	30.8682022094727	28.5032958984375	24.8972911834717	5.97091102600098	-45.1234245300293
Gymnodinium_catenatum	11779991.6572108	-253614.66807396	0.349626779556274	0.295360594987869	0.113764688372612	0.371734827756882	33.4755668640137	31.4813594818115	29.6645450592041	3.8110203742981	30.8661003112793	29.1497898101807	27.374382019043	3.49171733856201	-4
Gymnodinium_catenatum	11829991.6572108	826385.33192604	0.625590860843658	0.35954025387764	0.0483443476259708	0.631994843482971	33.6377105712891	32.5611686706543	30.2737884521484	3.36392402648926	30.8318634033203	28.321870803833	24.6277809143066	6.2040810585022	-33.5837364196777
Gymnodinium_catenatum	12064991.6572108	-5838614.66807396	0.111544996500015	0.101049974560738	0.0265276953577995	0.181334018707275	34.4387168884277	33.4803047180176	30.1660499572754	4.27266883850098	0.125821441411972	-1.63543212413788	-1.94000005722046	2.06582140922546	-114.275764465332
Gymnodinium_catenatum	1214991.6572108	5461385.33192604	0.100401379168034	0.142486736178398	0.01708166860044	0.272790610790253	32.6145935058594	28.079231262207	19.9105796813965	12.7040119171143	19.6433639526367	10.0676517486572	-0.138267427682877	19.7816314697266	-2
Gymnodinium_catenatum	12179991.6572108	-148614.66807396	0.366106599569321	0.325580686330795	0.132073104381561	0.401242762804031	33.2428932189941	31.6408939361572	30.327844619751	2.91504979133606	30.9567680358887	29.2762546539307	27.6530647277832	3.30370211601257	-4.71273803710938
Gymnodinium_catenatum	12219991.6572108	1196385.33192604	1.11750674247742	0.819082975387573	0.164446592330933	1.29179954528809	33.694953918457	32.5236663818359	30.3892364501953	3.30571913719177	30.5902500152588	27.9944915771484	25.0624485015869	5.52780246734619	-311.090698242188
Gymnodinium_catenatum	12224991.6572108	976385.33192604	0.811064600944519	0.39230215549469	0.0563285648822784	0.626153886318207	33.5254249572754	32.4877853393555	30.1210060119629	3.4044201374054	30.7122211456299	28.3927249908447	25.43603515625	5.27618598937988	-1623.88952636719
Gymnodinium_catenatum	12264991.6572108	6296385.33192604	0.137862220406532	0.0497199967503548	0.00397649686783552	0.0878752470016479	31.9875774383545	29.5839900970459	26.510326385498	5.47725009918213	-0.628727078437805	-1.63838946819305	-1.94000005722046	1.31127297878265	-3240.67529296875
Gymnodinium_catenatum	12339991.6572108	-3903614.66807396	0.50123655796051	0.354957193136215	0.0374267771840096	0.68825775384903	35.8136444091797	35.414134979248	34.9674758911133	0.846169352531433	19.633731842041	15.6489267349243	11.5032358169556	8.13049602508545	-4395.90087890625
Gymnodinium_catenatum	12339991.6572108	811385.33192604	0.684613823890686	0.398785561323166	0.0815958604216576	0.692568182945251	33.6598892211914	32.443302154541	31.1677684783936	2.49211859703064	30.6476879119873	28.6288070678711	25.8050918579102	4.84259653091431	-1934.3447265625
Gymnodinium_catenatum	12354991.6572108	-1563614.66807396	0.624949753284454	0.358261048793793	0.0096826795488596	0.641391158103943	34.8728713989258	34.2270431518555	33.4896202087402	1.38325142860413	29.9258422851562	27.8215618133545	25.3877773284912	4.53806400299072	-5674.48876953125
Gymnodinium_catenatum	12394991.6572108	1816385.33192604	0.964688241481781	0.390929758548737	0.0671783089637756	0.755683362483978	34.3524971008301	33.118408203125	32.3606872558594	1.99180865287781	30.3933010101318	27.7581996917725	23.9427337646484	6.45056676864624	-817.157043457031
Gymnodinium_catenatum	1239991.6572108	-1008614.66807396	0.236079156398773	0.204776510596275	0.0156834963709116	0.386717438697815	37.0319633483887	35.0138626098633	29.8753547668457	7.15660905838013	29.9020214080811	25.9997997283936	21.8936233520508	8.00839900970459	-2725.47900390625
Gymnodinium_catenatum	12454991.6572108	-1053614.66807396	0.580644905567169	0.543472588062286	0.188475355505943	0.760642230510712	34.6259574890137	33.8608512878418	32.5534515380859	2.07250761985779	30.3366832733154	27.9333686828613	25.1010398864746	5.23564386367798	-3490.44165039062
Gymnodinium_catenatum	12479991.6572108	1266385.33192604	1.05542409420013	0.669693470001221	0.0703433528542519	1.32347166538239	33.6575469970703	32.5778312683105	31.1606540679932	2.49689388275146	30.7244186401367	28.3901252746582	25.871166229248	4.8532543182373	-3940.64794921875
Gymnodinium_catenatum	124991.657210801	4911385.33192604	0.493547648191452	0.223000034689903	0.0250428970903158	0.461883693933487	35.0162086486816	34.1090087890625	32.7008819580078	2.31532859802246	17.9352703094482	12.6820583343506	6.30624294281006	11.6290264129639	-25.262056350708
Gymnodinium_catenatum	12499991.6572108	2176385.33192604	0.669613003730774	0.239504083991051	0.0422069504857063	0.506820797920227	34.4341773986816	33.5009803771973	32.5146064758301	1.91956996917725	30.0273780822754	26.4773044586182	21.7115173339844	8.3158597946167	-96.0547866821289
Gymnodinium_catenatum	12574991.6572108	1181385.33192604	0.927568316459656	0.487971156835556	0.0305662620812654	1.06460094451904	33.5646705627441	32.4925308227539	31.3829936981201	2.18167686462402	30.7836380004883	28.5465278625488	26.1599006652832	4.62373542785645	-3723.08837890625
Gymnodinium_catenatum	12664991.6572108	-2383614.66807396	0.184794276952744	0.219001770019531	0.061210285872221	0.37667989730835	35.3872261047363	34.8122825622559	33.7337608337402	1.65346348285675	29.6285743713379	25.5823860168457	22.2125091552734	7.41606664657593	-236.767883300781
Gymnodinium_catenatum	1284991.6572108	-5323614.66807396	0.136534109711647	0.0854636654257774	0.0191055797040462	0.15374980866909	34.5455284118652	34.1700401306152	33.5472602844238	0.998267292976379	1.12621200084686	-0.659861028194427	-1.86538076400757	2.99159264564514	-5779.18212890625
Gymnodinium_catenatum	12934991.6572108	-1633614.66807396	0.517293632030487	0.254730880260468	0.022994315251708	0.475018531084061	34.9838256835938	34.3179588317871	33.4020805358887	1.58174467086792	30.6312141418457	28.1292552947998	25.170654296875	5.46055889129639	-5669.26220703125
Gymnodinium_catenatum	12934991.6572108	-913614.66807396	0.5075843334198	0.386310338973999	0.203871831297874	0.440099060535431	34.2512664794922	32.9392967224121	30.8116111755371	3.43965458869934	30.3322677612305	28.6820011138916	27.140007019043	3.19226002693176	-260.88671875
Gymnodinium_catenatum	12954991.6572108	716385.33192604	0.305933833122253	0.233916655182838	0.0619982667267323	0.308445423841476	32.4156532287598	29.9627075195312	26.5757732391357	5.8398814201355	30.9701900482178	29.0164375305176	26.3416519165039	4.62853908538818	-24.0997104644775
Gymnodinium_catenatum	12964991.6572108	2486385.33192604	0.707919061183929	0.284893810749054	0.0543915070593357	0.359083861112595	34.2404518127441	32.0453186035156	28.4307518005371	5.80970144271851	28.7779808044434	23.7852840423584	16.5963516235352	12.1816291809082	-7.49138021469116
Gymnodinium_catenatum	12984991.6572108	-3968614.66807396	0.465124875307083	0.32929790019989	0.0525126159191132	0.603202104568481	35.632755279541	35.2673759460449	34.8777961730957	0.754958033561707	18.6508121490479	15.1861658096313	12.0197334289551	6.63107919692993	-5111.16796875
Gymnodinium_catenatum	13259991.6572108	-263614.66807396	0.270253330469131	0.151004210114479	0.0611061230301857	0.208195626735687	34.5002136230469	32.632438659668	29.4651699066162	5.03504419326782	30.4029426574707	29.2825012207031	28.2020111083984	2.20093321800232	-131.295257568359
Gymnodinium_catenatum	13374991.6572108	2441385.33192604	0.487539023160934	0.224809885025024	0.0242827832698822	0.389989167451859	34.8978614807129	33.1459503173828	29.6040420532227	5.29382181167603	30.1080627441406	26.9473457336426	22.3939056396484	7.71415758132935	-122.080581665039
Gymnodinium_catenatum	13489991.6572108	-1968614.66807396	0.15991398692131	0.102255038917065	0.00970964506268501	0.165040135383606	35.5876655578613	34.8365592956543	33.9442100524902	1.64345693588257	31.2159996032715	27.6441135406494	23.2132949829102	8.00270462036133	-55.3792114257812
Gymnodinium_catenatum	13549991.6572108	3346385.33192604	0.282351583242416	0.144170090556145	0.0167370811104774	0.206781938672066	25.0236072540283	12.8410310745239	3.93741726875305	21.0861892700195	28.9895572662354	17.6212463378906	5.84766435623169	23.1418933868408	-5
Gymnodinium_catenatum	13554991.6572108	3726385.33192604	0.144139096140862	0.0959110409021378	0.0190139785408974	0.187207892537117	31.0640182495117	29.0053749084473	25.2179794311523	5.84603929519653	27.5897331237793	15.4621734619141	3.71412301063538	23.8756103515625	-34.2112274169922
Gymnodinium_catenatum	13564991.6572108	-3598614.66807396	0.529411733150482	0.341087818145752	0.0173911321908236	0.775756418704987	35.918041229248	35.6072082519531	35.355339050293	0.562701880931854	21.0337924957275	18.5609855651855	15.328423500061	5.70536851882935	-344.899627685547
Gymnodinium_catenatum	13629991.6572108	3951385.33192604	0.183123499155045	0.0733271464705467	0.0191108826547861	0.119827307760715	32.4380111694336	30.1681995391846	26.8130531311035	5.62495899200439	26.2717151641846	13.8915319442749	2.16129064559937	24.110424041748	-50.677906036377
Gymnodinium_catenatum	1364991.6572108	-703614.66807396	0.404304713010788	0.205835297703743	0.0344413705170155	0.376275539398193	27.787956237793	18.6726741790771	8.77585029602051	19.0121078491211	29.0641860961914	25.4342098236084	20.902551651001	8.16163349151611	-20.6231002807617
Gymnodinium_catenatum	13709991.6572108	3681385.33192604	0.131388381123543	0.0888777896761894	0.0284852012991905	0.126211583614349	33.6995468139648	31.1521816253662	26.6981391906738	7.00140762329102	27.810094833374	16.4701652526855	6.9076509475708	20.9024448394775	-69.6248931884766
Gymnodinium_catenatum	13789991.6572108	-1693614.66807396	0.120350562036037	0.114336088299751	0.0234102103859186	0.173421680927277	35.6086845397949	34.6614723205566	33.220142364502	2.38854050636292	31.0015602111816	28.569185256958	24.3999309539795	6.60162973403931	-29.6266708374023
Gymnodinium_catenatum	13824991.6572108	6321385.33192604	0.0762846395373344	0.0457187220454216	0.00970024708658457	0.0761987119913101	32.2889022827148	30.736644744873	29.03564453125	3.25325703620911	-0.680576980113983	-1.69013953208923	-1.94000005722046	1.25942301750183	-4201.607421875
Gymnodinium_catenatum	13909991.6572108	2971385.33192604	0.410717517137527	0.125130847096443	0.023192310705781	0.204365462064743	34.6756057739258	33.7478256225586	32.3511390686035	2.32446932792664	29.5287685394287	23.0540447235107	16.7803153991699	12.7484512329102	-96.4516372680664
Gymnodinium_catenatum	13964991.6572108	3476385.33192604	0.235838398337364	0.109055407345295	0.010074557736516	0.230420559644699	34.5130386352539	33.1536521911621	28.83083152771	5.68220853805542	28.9774532318115	19.1000919342041	11.9710254669189	17.0064277648926	-87.0637969970703
Gymnodinium_catenatum	13984991.6572108	2776385.33192604	1.28646838665009	0.446266710758209	0.0734610483050346	0.823625683784485	34.9817848205566	34.3504257202148	33.2883033752441	1.69348227977753	29.9568328857422	26.1121635437012	21.8335819244385	8.12325286865234	-2106.21508789062
Gymnodinium_catenatum	13999991.6572108	1316385.33192604	0.425861984491348	0.429205149412155	0.0899180695414543	0.696082770824432	34.417652130127	33.0499420166016	28.0142364501953	6.40341424942017	30.8305225372314	28.9626712799072	27.2354106903076	3.59511113166809	-2802.96337890625
Gymnodinium_catenatum	14004991.6572108	6131385.33192604	0.133430391550064	0.110079526901245	0.0282145068049431	0.214647829532623	24.5296154022217	19.5164890289307	7.7389931678772	16.790620803833	7.06372499465942	0.297368079423904	-1.81000602245331	8.87373065948486	-40.7159271240234
Gymnodinium_catenatum	14049991.6572108	1256385.33192604	0.211831137537956	0.373499423265457	0.104066669940948	0.703904151916504	34.724250793457	33.9803009033203	32.5816841125488	2.14256429672241	30.8207931518555	29.0496482849121	27.3974685668945	3.42332553863525	-7924.0458984375
Gymnodinium_catenatum	14054991.6572108	316385.33192604	0.444097340106964	0.693426966667175	0.0295381229370832	1.46062684059143	34.3298721313477	33.2171020507812	31.7028179168701	2.62705612182617	30.237813949585	29.1119365692139	28.0578346252441	2.17997980117798	-1623.6591796875
Gymnodinium_catenatum	14094991.6572108	836385.33192604	0.564935863018036	1.08448767662048	0.440422296524048	1.30962228775024	34.6130218505859	33.9179801940918	33.1210327148438	1.4919912815094	30.4949645996094	29.0507316589355	27.6667766571045	2.82818961143494	-414.243896484375
Gymnodinium_catenatum	14114991.6572108	2921385.33192604	1.02066969871521	0.611949861049652	0.202723145484924	0.899316251277924	34.9960441589355	34.3673858642578	33.2385215759277	1.75752556324005	29.937068939209	25.7436103820801	21.3083591461182	8.6287088394165	-1633.82092285156
Gymnodinium_catenatum	14124991.6572108	2416385.33192604	0.609028339385986	0.440488398075104	0.105255678296089	0.593981742858887	34.9822540283203	34.5657081604004	33.962085723877	1.02016603946686	30.1881217956543	26.6915473937988	22.3420848846436	7.8460373878479	-5541.68408203125
Gymnodinium_catenatum	14164991.6572108	6111385.33192604	0.217372626066208	0.179236456751823	0.0329606011509895	0.336349219083786	21.5150508880615	14.5410871505737	4.84163236618042	16.6734180450439	7.65853786468506	0.384781867265701	-1.80978107452393	9.46831893920898	-28.546817779541
Gymnodinium_catenatum	14214991.6572108	366385.33192604	1.31239676475525	0.640912413597107	0.122616931796074	1.1711014509201	34.8897514343262	33.781909942627	32.0429344177246	2.84681630134583	30.2824440002441	29.0970039367676	27.9914493560791	2.29099464416504	-2356.17651367188
Gymnodinium_catenatum	14289991.6572108	1731385.33192604	0.589242458343506	0.373261302709579	0.08878193795681	0.531884610652924	35.488410949707	34.3619651794434	33.7431869506836	1.74522376060486	30.6723155975342	28.7252464294434	26.7158870697021	3.95642828941345	-5663.63916015625
Gymnodinium_catenatum	14344991.6572108	626385.33192604	1.3110568523407	0.756899476051331	0.138474404811859	1.4648494720459	34.5994644165039	33.869945526123	33.1537933349609	1.44567239284515	30.345588684082	29.1555614471436	27.9443626403809	2.40122556686401	-5273.50537109375
Gymnodinium_catenatum	1434991.6572108	-3568614.66807396	0.595220863819122	0.485944092273712	0.112509056925774	0.696036994457245	35.7555999755859	35.4789009094238	35.0820159912109	0.673584222793579	21.4255504608154	18.2666206359863	15.363920211792	6.0616307258606	-4664.67724609375
Gymnodinium_catenatum	14389991.6572108	736385.33192604	1.18910443782806	0.766861379146576	0.0886491686105728	1.5596489906311	34.6096954345703	33.852725982666	33.1355476379395	1.47414815425873	30.4105625152588	29.1568298339844	27.9108791351318	2.49968338012695	-5304.8154296875
Gymnodinium_catenatum	1439991.6572108	-853614.66807396	0.424052029848099	0.254707872867584	0.0983363762497902	0.373475193977356	36.3671455383301	32.0165977478027	20.5752639770508	15.7918844223022	29.3912239074707	24.9956340789795	20.1799201965332	9.21130275726318	-46.5416831970215
Gymnodinium_catenatum	14454991.6572108	-13614.6680739596	0.599400877952576	0.466257750988007	0.130784273147583	0.750292360782623	34.9022750854492	33.7631721496582	31.9724159240723	2.92985916137695	29.8791408538818	29.0833644866943	27.8918914794922	1.98724985122681	-710.119934082031
Gymnodinium_catenatum	14479991.6572108	2926385.33192604	0.542077779769897	0.384946435689926	0.0900201424956322	0.682464361190796	34.9580116271973	34.5929718017578	33.7404861450195	1.21752536296844	29.8521842956543	24.8619079589844	20.1472873687744	9.70489692687988	-2711.203125
Gymnodinium_catenatum	14484991.6572108	4111385.33192604	0.268262088298798	0.200516015291214	0.0202059280127287	0.434284061193466	34.166618347168	33.547534942627	31.8982372283936	2.26838350296021	23.8917980194092	12.7626276016235	2.57440781593323	21.3173904418945	-2813.56396484375
Gymnodinium_catenatum	14494991.6572108	656385.33192604	1.73685646057129	0.861531972885132	0.242248952388763	1.37999522686005	34.5934753417969	33.9407539367676	33.1876525878906	1.40582311153412	30.2689113616943	29.1558856964111	27.9266490936279	2.34226131439209	-5538.72265625
Gymnodinium_catenatum	14524991.6572108	3851385.33192604	0.492356508970261	0.272873431444168	0.02589475736022	0.493425101041794	34.379825592041	33.4308776855469	30.8242111206055	3.55561423301697	26.3623809814453	17.4079818725586	9.31657695770264	17.045804977417	-1735.31884765625
Gymnodinium_catenatum	14524991.6572108	6166385.33192604	0.131422266364098	0.142684087157249	0.0173489693552256	0.356885313987732	27.5643157958984	23.9170818328857	19.0430965423584	8.52122020721436	6.24603605270386	-0.0777622833848	-1.83045589923859	8.076491355896	-83.6847381591797
Gymnodinium_catenatum	14539991.6572108	2291385.33192604	0.573628425598145	0.428709179162979	0.0801992043852806	0.659415781497955	34.9965057373047	34.588321685791	34.006908416748	0.989598035812378	30.0205478668213	27.393575668335	23.6514148712158	6.36913347244263	-5796.62255859375
Gymnodinium_catenatum	14579991.6572108	36385.3319260404	0.817482829093933	0.836945176124573	0.162422642111778	1.45202672481537	34.8527641296387	33.9386253356934	32.1829223632812	2.66984415054321	30.2138042449951	29.4780788421631	28.5599117279053	1.65389335155487	-438.380035400391
Gymnodinium_catenatum	1459991.6572108	5851385.33192604	0.366919487714767	0.189517244696617	0.0737798660993576	0.292107880115509	34.8094596862793	34.0263290405273	32.6036567687988	2.20580339431763	14.1261787414551	8.20127487182617	3.12315058708191	11.0030288696289	-63.4533653259277
Gymnodinium_catenatum	14659991.6572108	-1343614.66807396	0.160470753908157	0.082527294754982	0.0258365646004677	0.0922693237662315	35.5864334106445	33.408634185791	29.6722393035889	5.91419506072998	30.9147758483887	28.4752902984619	23.779447555542	7.13532781600952	-9.61899185180664
Gymnodinium_catenatum	14659991.6572108	6216385.33192604	0.203802451491356	0.127302184700966	0.00341591448523104	0.326311886310577	30.4388980865479	27.6339149475098	23.1597156524658	7.27918434143066	5.4150071144104	-0.754357099533081	-1.84265410900116	7.25766134262085	-208.416854858398
Gymnodinium_catenatum	14669991.6572108	6186385.33192604	0.091919869184494	0.113898806273937	0.0075333509594202	0.262469232082367	28.961555480957	25.981481552124	19.7679843902588	9.19357204437256	6.36484241485596	-0.313684284687042	-1.84516191482544	8.21000385284424	-99.7198715209961
Gymnodinium_catenatum	14739991.6572108	6166385.33192604	0.145333781838417	0.0825963616371155	0.0145202521234751	0.15538564324379	26.3478393554688	22.1133098602295	17.2947616577148	9.05307865142822	5.84388303756714	-0.177480489015579	-1.84409999847412	7.68798351287842	-48.1438941955566
Gymnodinium_catenatum	14844991.6572108	3321385.33192604	1.19340133666992	0.572279274463654	0.0907825380563736	1.18487536907196	34.9041404724121	34.546443939209	33.8476219177246	1.05651867389679	29.4419422149658	23.9357833862305	19.0452766418457	10.3966646194458	-4591.6357421875
Gymnodinium_catenatum	1484991.6572108	-1093614.66807396	0.39095151424408	0.20265731215477	0.0522403903305531	0.352884382009506	36.3245010375977	34.0837059020996	27.0426158905029	9.28188419342041	29.5245265960693	24.6971206665039	19.9377861022949	9.5867395401001	-6.11229610443115
Gymnodinium_catenatum	14959991.6572108	6056385.33192604	0.131949126720428	0.0802076905965805	0.00931572075933218	0.158109620213509	22.9222736358643	18.8639659881592	15.2987775802612	7.62349557876587	9.01782703399658	0.205559924244881	-1.80446588993073	10.8222932815552	-22.2216262817383
Gymnodinium_catenatum	15104991.6572108	4171385.33192604	0.158736065030098	0.127008557319641	0.0259608682245016	0.253307402133942	34.1195106506348	33.6920928955078	32.6632041931152	1.45630812644958	24.7035083770752	11.1734933853149	0.942223489284515	23.7612857818604	-3482.6396484375
Gymnodinium_catenatum	15244991.6572108	-1603614.66807396	0.18364754319191	0.108589164912701	0.0364415720105171	0.174716114997864	36.1493301391602	34.5423469543457	31.0625705718994	5.08675956726074	31.322151184082	27.4338665008545	21.4204387664795	9.90171337127686	-29.9469337463379
Gymnodinium_catenatum	15344991.6572108	521385.33192604	1.23402488231659	0.627771258354187	0.0670177489519119	1.37445020675659	34.8145179748535	34.1458625793457	33.2078247070312	1.60669195652008	30.4302520751953	29.4492435455322	27.9401226043701	2.4901294708252	-4575.3349609375
Gymnodinium_catenatum	15409991.6572108	1576385.33192604	0.270263314247131	0.229974552989006	0.0548494271934032	0.359110593795776	35.2697639465332	34.4447555541992	33.7930641174316	1.47670030593872	30.4891185760498	28.9667625427246	27.3415508270264	3.14756774902344	-4703.89501953125
Gymnodinium_catenatum	15519991.6572108	4596385.33192604	0.102598555386066	0.112439021468163	0.018720842897892	0.194296196103096	34.026798248291	33.0426254272461	31.0647525787354	2.96204853057861	20.3018798828125	8.87832641601562	1.39739608764648	18.904483795166	-1430.3525390625
Gymnodinium_catenatum	15539991.6572108	4346385.33192604	0.271267741918564	0.241249203681946	0.0482180789113045	0.393461734056473	34.131031036377	33.7753753662109	33.1007881164551	1.03024446964264	24.9350242614746	13.0894155502319	4.31439638137817	20.620626449585	-3192.29565429688
Gymnodinium_catenatum	15549991.6572108	3606385.33192604	1.11518824100494	0.573152303695679	0.0431904383003712	1.21486485004425	34.7683410644531	34.201301574707	32.8573532104492	1.91098833084106	27.4877471923828	21.0017833709717	15.3976726531982	12.0900745391846	-1769.50732421875
Gymnodinium_catenatum	15564991.6572108	-1578614.66807396	0.0572533570230007	0.0965185761451721	0.0271048787981272	0.16986158490181	35.6408424377441	34.5349388122559	33.0502586364746	2.59058117866516	30.6727409362793	28.0350666046143	24.6136169433594	6.05912351608276	-58.4761810302734
Gymnodinium_catenatum	15594991.6572108	4146385.33192604	0.770038664340973	0.236247569322586	0.0184765979647636	0.461982131004333	34.1418266296387	33.5281791687012	32.2982749938965	1.84355127811432	26.7404880523682	15.7609434127808	7.20621967315674	19.5342674255371	-61.3052139282227
Gymnodinium_catenatum	15594991.6572108	4241385.33192604	0.344792544841766	0.152339041233063	0.0500353798270226	0.179711863398552	34.0946578979492	33.7038917541504	32.867115020752	1.22754335403442	25.4905853271484	13.9672889709473	4.0894250869751	21.4011611938477	-125.360893249512
Gymnodinium_catenatum	15759991.6572108	121385.33192604	0.689655005931854	0.522076785564423	0.0432679913938046	0.865797460079193	35.0669174194336	34.286434173584	33.5712699890137	1.49564850330353	30.3330097198486	29.6566181182861	28.6919822692871	1.64102709293365	-3105.10595703125
Gymnodinium_catenatum	1584991.6572108	6151385.33192604	0.233754962682724	0.242490813136101	0.0663299635052681	0.384588211774826	35.2311897277832	35.0236129760742	34.4440994262695	0.787091135978699	8.67316341400146	5.85009956359863	3.7431013584137	4.93006181716919	-1042.533203125
Gymnodinium_catenatum	15879991.6572108	3206385.33192604	0.57636296749115	0.410546064376831	0.0177613645792007	0.71109801530838	35.0497817993164	34.6128845214844	33.9873352050781	1.06244730949402	29.0839061737061	22.9846382141113	18.000431060791	11.0834760665894	-7782.94970703125
Gymnodinium_catenatum	15994991.6572108	6326385.33192604	0.112485781311989	0.0525197014212608	0.00943231582641602	0.0980131328105927	31.9896678924561	30.5058517456055	26.3917083740234	5.59795808792114	-0.572793364524841	-1.7058230638504	-1.94000005722046	1.36720657348633	-1358.1337890625
Gymnodinium_catenatum	16054991.6572108	3381385.33192604	1.19145703315735	0.657404243946075	0.0170925427228212	1.24803447723389	34.9275550842285	34.5498085021973	33.8686103820801	1.05894565582275	28.6416091918945	22.377908706665	17.1030521392822	11.538556098938	-5444.3857421875
Gymnodinium_catenatum	16104991.6572108	531385.33192604	0.899183511734009	0.463482916355133	0.0428421273827553	0.937421977519989	34.7554626464844	34.0863876342773	33.4914131164551	1.26404821872711	30.1942939758301	29.507640838623	28.444408416748	1.74988615512848	-3927.87182617188
Gymnodinium_catenatum	16119991.6572108	3246385.33192604	0.517503976821899	0.411734282970428	0.020926846191287	0.772961556911469	35.0442543029785	34.6040496826172	34.0200309753418	1.02422213554382	28.9571838378906	22.7499046325684	17.3934841156006	11.5636987686157	-5945.13330078125
Gymnodinium_catenatum	16244991.6572108	3966385.33192604	0.7301265001297	0.514527857303619	0.121377639472485	0.917385160923004	34.5597076416016	33.9470596313477	32.9348526000977	1.62485778331757	24.7536563873291	16.2068786621094	6.01959896087646	18.734058380127	-5283.32421875
Gymnodinium_catenatum	16309991.6572108	176385.33192604	0.919231235980988	0.538148760795593	0.192842900753021	0.807870447635651	35.0401420593262	34.2520027160645	33.4690971374512	1.57104456424713	30.1919994354248	29.6910285949707	28.962532043457	1.22946727275848	-4524.88720703125
Gymnodinium_catenatum	16339991.6572108	5031385.33192604	0.0973851308226585	0.0791954100131989	0.0065610553137958	0.127606555819511	32.970386505127	32.5494384765625	31.7347621917725	1.23562157154083	14.7332715988159	4.65898418426514	-1.85038661956787	16.5836582183838	-1429.02770996094
Gymnodinium_catenatum	16364991.6572108	3291385.33192604	0.460887998342514	0.357809454202652	0.051136489957571	0.562904596328735	35.0118064880371	34.613883972168	34.0174026489258	0.994403183460236	28.4796619415283	22.6207141876221	17.6250991821289	10.8545618057251	-6044.61572265625
Gymnodinium_catenatum	16554991.6572108	3531385.33192604	1.02309119701385	0.722348392009735	0.0840505436062813	1.43706166744232	34.8399429321289	34.5431060791016	34.0125312805176	0.827413439750671	28.0131931304932	21.7880382537842	16.0440330505371	11.9691600799561	-6272.6826171875
Gymnodinium_catenatum	16609991.6572108	6196385.33192604	0.0946841090917587	0.0733782947063446	0.0143428621813655	0.167204782366753	27.7877769470215	25.7074317932129	22.412296295166	5.37548160552979	2.12379026412964	-1.0290846824646	-1.94000005722046	4.0637903213501	-76.1696395874023
Gymnodinium_catenatum	16614991.6572108	6051385.33192604	0.207608878612518	0.121523074805737	0.012773547321558	0.231531739234924	23.0588645935059	17.9089221954346	12.3056297302246	10.7532358169556	5.70826959609985	-0.341139823198318	-1.89863967895508	7.60690927505493	-7
Gymnodinium_catenatum	16724991.6572108	3631385.33192604	1.46396732330322	0.827285408973694	0.223015904426575	1.2743307352066	34.8508262634277	34.5061531066895	33.8010330200195	1.04979360103607	27.667537689209	21.356014251709	14.6490859985352	13.0184507369995	-6040.4951171875
Gymnodinium_catenatum	16754991.6572108	4476385.33192604	0.11400417983532	0.200033381581306	0.0535303726792336	0.293318510055542	33.082103729248	32.658504486084	32.0548782348633	1.02722585201263	15.6689128875732	6.41361522674561	0.551792204380035	15.1171207427979	-4829.68701171875
Gymnodinium_catenatum	16769991.6572108	4551385.33192604	0.115511894226074	0.151463836431503	0.0149859329685569	0.310136914253235	32.98779296875	32.5469703674316	31.8714466094971	1.11634826660156	12.9982309341431	5.18702459335327	0.117558307945728	12.880672454834	-1204.16723632812
Gymnodinium_catenatum	16879991.6572108	2631385.33192604	0.52918815612793	0.362168937921524	0.0217330101877451	0.677770793437958	35.4719581604004	35.012336730957	34.5198936462402	0.952064871788025	29.7730236053467	26.6167526245117	22.4542007446289	7.31882238388062	-5558.04541015625
Gymnodinium_catenatum	16879991.6572108	3826385.33192604	1.1420214176178	0.752457678318024	0.168642535805702	1.33904707431793	34.7902793884277	34.2854156494141	33.7343215942383	1.05595922470093	26.8961181640625	19.102367401123	12.6883554458618	14.2077627182007	-5986.6533203125
Gymnodinium_catenatum	16999991.6572108	4296385.33192604	0.4683957695961	0.228621065616608	0.0376970395445824	0.460835665464401	33.8630638122559	33.0277252197266	32.3249206542969	1.53814339637756	20.5183143615723	9.46381092071533	1.7343031167984	18.7840118408203	-5248.607421875
Gymnodinium_catenatum	17004991.6572108	-3788614.66807396	1.51464509963989	0.824832201004028	0.219533339142799	1.43600702285767	35.8030738830566	35.6328506469727	35.4190254211426	0.384048372507095	23.8019409179688	19.6630249023438	15.7647476196289	8.03719329833984	-4784.7080078125
Gymnodinium_catenatum	17034991.6572108	-3483614.66807396	0.573109090328217	0.736774861812592	0.207579553127289	1.22203922271729	35.7490272521973	35.5643310546875	35.2949981689453	0.454029709100723	25.3971405029297	21.8974285125732	17.5383491516113	7.8587908744812	-4562.83349609375
Gymnodinium_catenatum	17134991.6572108	3606385.33192604	1.30957973003387	0.815660893917084	0.116151176393032	1.35414659976959	34.8190422058105	34.4429588317871	33.9002876281738	0.91875422000885	27.5193881988525	20.9428024291992	14.6478185653687	12.8715686798096	-5806.59814453125
Gymnodinium_catenatum	17254991.6572108	5331385.33192604	0.0950855687260628	0.0531649850308895	0.00753626087680459	0.0933204293251038	32.9294624328613	32.438304901123	31.6498355865479	1.27962565422058	12.3206310272217	4.03266906738281	-1.41815912723541	13.738790512085	-153.3837890625
Gymnodinium_catenatum	17369991.6572108	-5718614.66807396	0.186564087867737	0.101004213094711	0.0219964012503624	0.18529424071312	34.3817825317383	33.8474960327148	32.1760673522949	2.20571517944336	1.6090966463089	-1.30877017974854	-1.89182460308075	3.50092124938965	-3155.46411132812
Gymnodinium_catenatum	17384991.6572108	2716385.33192604	0.393891394138336	0.295011729001999	0.0173200722783804	0.464806437492371	35.4774360656738	35.1019287109375	34.4991188049316	0.978317856788635	29.7729892730713	26.2222843170166	22.038215637207	7.73477411270142	-5944.19384765625
Gymnodinium_catenatum	17404991.6572108	-2583614.66807396	0.480225503444672	0.537396550178528	0.0614617913961411	0.877540528774261	35.900505065918	35.4608955383301	35.0829658508301	0.81753933429718	27.48193359375	24.3016262054443	21.5275955200195	5.95433855056763	-1996.66772460938
Gymnodinium_catenatum	17509991.6572108	6261385.33192604	0.0720213353633881	0.0724445432424545	0.0132765229791403	0.141798406839371	31.8363285064697	30.0757637023926	20.9724559783936	10.8638715744019	0.256142735481262	-1.54335689544678	-1.94000005722046	2.19614267349243	-922.038391113281
Gymnodinium_catenatum	17554991.6572108	3211385.33192604	0.488659530878067	0.331028163433075	0.0170687232166529	0.60164749622345	35.1804847717285	34.7288436889648	33.9476356506348	1.23284935951233	28.2284851074219	23.0515480041504	17.546178817749	10.6823062896729	-5663.2353515625
Gymnodinium_catenatum	17609991.6572108	4436385.33192604	0.300296425819397	0.187008053064346	0.0383671186864376	0.319656401872635	33.5314750671387	32.9610862731934	32.3056640625	1.22581124305725	17.9101047515869	8.3037166595459	1.52619087696075	16.3839130401611	-5488.9326171875
Gymnodinium_catenatum	17689991.6572108	6081385.33192604	0.0758642926812172	0.0528819337487221	0.00247607170604169	0.0977766215801239	26.7326107025146	22.9363250732422	20.3955936431885	6.33701610565186	6.32410860061646	-0.924463331699371	-1.94000005722046	8.26410865783691	-17.265007019043
Gymnodinium_catenatum	17694991.6572108	3406385.33192604	1.04950869083405	0.708396017551422	0.112675577402115	1.15334677696228	34.8369026184082	34.5522155761719	33.9862747192383	0.850631356239319	27.466215133667	21.7461585998535	15.8537797927856	11.6124353408813	-2708.1455078125
Gymnodinium_catenatum	17844991.6572108	-2173614.66807396	0.220936939120293	0.240031287074089	0.07074935734272	0.42547819018364	35.6057319641113	35.1084442138672	34.0021629333496	1.60356998443604	28.4819755554199	25.783052444458	23.2192611694336	5.26271343231201	-272.402709960938
Gymnodinium_catenatum	17884991.6572108	5996385.33192604	0.119477048516273	0.0785164758563042	0.0122262425720692	0.124718680977821	27.7809715270996	18.9605255126953	11.0031490325928	16.7778224945068	6.42908620834351	-0.260319948196411	-1.91569983959198	8.34478569030762	-13.8270835876465
Gymnodinium_catenatum	17899991.6572108	-3523614.66807396	0.700716972351074	0.45798134803772	0.105065405368805	0.683634340763092	35.8381233215332	35.631664276123	35.3923759460449	0.445746809244156	24.7627563476562	20.3377494812012	16.9572143554688	7.80554103851318	-2233.03393554688
Gymnodinium_catenatum	17919991.6572108	6046385.33192604	0.117076762020588	0.0859577432274818	0.0116120902821422	0.146269008517265	28.1886215209961	22.3302402496338	16.6463012695312	11.5423192977905	8.21861362457275	-0.71502149105072	-1.93185353279114	10.1504678726196	-17.2362880706787
Gymnodinium_catenatum	17934991.6572108	6261385.33192604	0.0834905430674553	0.112091578543186	0.0126844951882958	0.372995436191559	31.9782085418701	30.2618503570557	20.7783470153809	11.1998624801636	0.0639331862330437	-1.55949580669403	-1.94000005722046	2.00393319129944	-1850.49072265625
Gymnodinium_catenatum	18054991.6572108	6051385.33192604	0.104075394570827	0.0757003054022789	0.00162815826479346	0.138619855046272	28.6537914276123	23.0686550140381	18.3619174957275	10.2918748855591	7.91078758239746	-0.822300612926483	-1.94000005722046	9.85078811645508	-31.7889957427979
Gymnodinium_catenatum	18144991.6572108	5981385.33192604	0.0982392430305481	0.0789741054177284	0.0129368854686618	0.139946833252907	30.7606811523438	21.9696846008301	16.4565753936768	14.3041048049927	5.71539449691772	-0.323999762535095	-1.92185020446777	7.6372447013855	-37.0109786987305
Gymnodinium_catenatum	18204991.6572108	5311385.33192604	0.109008207917213	0.263768941164017	0.0418384298682213	0.490155637264252	33.1594543457031	32.8062591552734	31.8218898773193	1.33756518363953	13.4445323944092	4.62900543212891	-1.51088130474091	14.9554138183594	-1133.87182617188
Gymnodinium_catenatum	18304991.6572108	6291385.33192604	0.0796330943703651	0.0393240600824356	0.00833291560411453	0.0632873848080635	32.7556076049805	31.493579864502	25.4907569885254	7.26485109329224	-0.512646973133087	-1.61178457736969	-1.94000005722046	1.42735302448273	-2790.54907226562
Gymnodinium_catenatum	18339991.6572108	6191385.33192604	0.0942547544836998	0.0566772483289242	0.0166199374943972	0.0915759578347206	31.7053489685059	29.3826313018799	15.128924369812	16.5764255523682	1.8937840461731	-1.47662854194641	-1.94000005722046	3.83378410339355	-141.217239379883
Gymnodinium_catenatum	18579991.6572108	6161385.33192604	0.0976450592279434	0.0603261515498161	0.0141688287258148	0.0908785760402679	31.8308353424072	29.2672100067139	17.9095973968506	13.921238899231	2.15591192245483	-1.43636465072632	-1.94000005722046	4.09591197967529	-80.5142364501953
Gymnodinium_catenatum	18729991.6572108	5481385.33192604	0.145005509257317	0.240275293588638	0.0168522335588932	0.490983456373215	33.170768737793	32.872444152832	31.3710021972656	1.79976391792297	13.4503889083862	4.40027666091919	-1.42428314685822	14.8746719360352	-3005.18286132812
Gymnodinium_catenatum	1874991.6572108	-4528614.66807396	0.471137493848801	0.317411780357361	0.0482052154839039	0.639623701572418	34.4762878417969	34.0316009521484	33.7337341308594	0.742552638053894	10.9404621124268	8.12537097930908	5.74513006210327	5.19533252716064	-4654.60888671875
Gymnodinium_catenatum	18799991.6572108	3736385.33192604	0.780792415142059	0.545193433761597	0.0792055875062943	0.93402361869812	34.7368278503418	34.4039268493652	33.7068367004395	1.02999079227448	26.1709461212158	19.1031093597412	13.6550846099854	12.5158605575562	-4961.3349609375
Gymnodinium_catenatum	18824991.6572108	5151385.33192604	0.166061878204346	0.116310343146324	0.0263508688658476	0.195732459425926	33.1245231628418	32.9317092895508	32.5863075256348	0.538215696811676	12.1617517471313	5.50696849822998	0.798252761363983	11.3634996414185	-1649.08850097656
Gymnodinium_catenatum	18874991.6572108	5131385.33192604	0.220889449119568	0.103537760674953	0.00792977586388588	0.170028388500214	33.1187057495117	32.9077262878418	32.5931129455566	0.525590658187866	11.7544641494751	5.65486335754395	1.33581936359406	10.4186449050903	-817.990905761719
Gymnodinium_catenatum	18914991.6572108	6186385.33192604	0.0864564776420593	0.0649114027619362	0.00991042703390121	0.134323164820671	31.9467334747314	29.6168918609619	13.7396554946899	18.2070789337158	2.28518033027649	-1.47452652454376	-1.94000005722046	4.22518014907837	-332.244262695312
Gymnodinium_catenatum	18934991.6572108	-3148614.66807396	0.418182343244553	0.322383135557175	0.0501170344650745	0.515040397644043	36.2176818847656	35.7219390869141	35.3734550476074	0.844229400157928	23.9670867919922	20.7750129699707	17.6508541107178	6.31623220443726	-1553.74951171875
Gymnodinium_catenatum	19004991.6572108	3161385.33192604	0.305927276611328	0.295219600200653	0.0383366905152798	0.480667382478714	35.4568977355957	34.8491859436035	34.3105735778809	1.14632570743561	28.4870700836182	23.0727596282959	18.255464553833	10.2316055297852	-5605.06103515625
Gymnodinium_catenatum	19004991.6572108	3651385.33192604	0.798629283905029	0.561907529830933	0.126315474510193	1.013836145401	34.8809356689453	34.4790420532227	33.6271362304688	1.25380158424377	26.5649833679199	19.812349319458	14.6949529647827	11.8700313568115	-4862.82568359375
Gymnodinium_catenatum	19019991.6572108	6001385.33192604	0.133787885308266	0.0985300317406654	0.0075381975620985	0.1525037586689	31.6912670135498	25.8583545684814	20.588846206665	11.1024188995361	6.99197387695312	-0.464369982481003	-1.94000005722046	8.93197441101074	-28.0036201477051
Gymnodinium_catenatum	19059991.6572108	3816385.33192604	0.63650518655777	0.479827225208282	0.0925748124718666	0.822967708110809	34.8786735534668	34.3697471618652	33.5585784912109	1.32009541988373	25.899694442749	18.2736415863037	11.9492483139038	13.9504470825195	-4223.32763671875
Gymnodinium_catenatum	19064991.6572108	-4873614.66807396	0.105664864182472	0.104096971452236	0.0158671028912067	0.270888596773148	34.5992965698242	34.3435592651367	34.2134170532227	0.38587898015976	11.6144981384277	8.97212791442871	7.19581365585327	4.41868543624878	-521.684936523438
Gymnodinium_catenatum	19129991.6572108	5501385.33192604	0.130693435668945	0.187511995434761	0.0458692125976086	0.270328640937805	33.2603073120117	32.8857460021973	31.8297824859619	1.43052709102631	11.9782447814941	4.18147325515747	-1.22216832637787	13.2004127502441	-2644.30712890625
Gymnodinium_catenatum	19144991.6572108	6041385.33192604	0.0933581292629242	0.0724649503827095	0.0129622370004654	0.117981888353825	31.9854850769043	27.9880657196045	24.0295333862305	7.9559531211853	7.04611730575562	-0.749075412750244	-1.94000005722046	8.98611736297607	-108.357620239258
Gymnodinium_catenatum	19164991.6572108	6316385.33192604	0.0607836320996284	0.0400212071835995	0.0141151081770658	0.0677541270852089	32.6563606262207	31.5680541992188	26.9443321228027	5.71202707290649	-0.999362349510193	-1.68319392204285	-1.94000005722046	0.940637648105621	-2795.88354492188
Gymnodinium_catenatum	19294991.6572108	3981385.33192604	0.469426512718201	0.299448370933533	0.0767829716205597	0.479977995157242	34.5892639160156	34.2081604003906	33.5467796325684	1.04248237609863	24.196008682251	16.2182197570801	11.2897968292236	12.9062128067017	-5685.5283203125
Gymnodinium_catenatum	19389991.6572108	-5098614.66807396	0.75211489200592	0.500684261322021	0.180755496025085	0.648429572582245	34.374870300293	34.1768112182617	33.8698539733887	0.50501412153244	9.01882266998291	7.21018886566162	6.07454347610474	2.94427967071533	-4070.95385742188
Gymnodinium_catenatum	19534991.6572108	-3248614.66807396	0.293113261461258	0.323764652013779	0.0348824635148048	0.586946785449982	36.168529510498	35.7009506225586	35.2631072998047	0.905418694019318	24.7263202667236	20.4164371490479	17.4097595214844	7.31656074523926	-4081.0576171875
Gymnodinium_catenatum	19534991.6572108	4766385.33192604	0.177181109786034	0.222604393959045	0.0320442616939545	0.459100425243378	33.2052040100098	32.7946586608887	32.4130783081055	0.792126417160034	12.2805871963501	6.35609149932861	2.59530162811279	9.6852855682373	-4908.35986328125
Gymnodinium_catenatum	19669991.6572108	6111385.33192604	0.0904053300619125	0.0534481257200241	0.0067263818345964	0.0791743248701096	31.8885688781738	29.4248352050781	19.813362121582	12.0752058029175	5.68650531768799	-1.22026073932648	-1.94000005722046	7.62650537490845	-97.7963714599609
Gymnodinium_catenatum	19734991.6572108	5751385.33192604	0.074205681681633	0.088347002863884	0.00607402203604579	0.163719326257706	30.790075302124	22.7764778137207	14.5228490829468	16.2672271728516	12.5234842300415	1.52323198318481	-1.94000005722046	14.4634847640991	-8.43395805358887
Gymnodinium_catenatum	19759991.6572108	3731385.33192604	0.594867706298828	0.439060509204865	0.111979849636555	0.767278015613556	34.9635200500488	34.4162750244141	33.7117080688477	1.25181412696838	25.8128223419189	18.7211856842041	12.4029150009155	13.4099073410034	-3723.94067382812
Gymnodinium_catenatum	19784991.6572108	421385.33192604	0.580721497535706	0.505146682262421	0.0650829821825027	1.01529657840729	35.5316696166992	34.7990074157715	33.8808708190918	1.65079784393311	30.3243198394775	28.741418838501	27.2593784332275	3.06494140625	-5760.51904296875
Gymnodinium_catenatum	19869991.6572108	6151385.33192604	0.0703347623348236	0.152260705828667	0.030972158536315	0.292832851409912	32.4722023010254	30.0570888519287	18.7803630828857	13.6918392181396	5.43965435028076	-1.2706800699234	-1.94000005722046	7.37965440750122	-433.782501220703
Gymnodinium_catenatum	19874991.6572108	3546385.33192604	0.572968900203705	0.478643357753754	0.0786314010620117	0.752156019210815	34.9763450622559	34.528865814209	33.8435211181641	1.1328239440918	26.2805099487305	20.0470657348633	14.5797348022461	11.7007761001587	-2863.78442382812
Gymnodinium_catenatum	19874991.6572108	621385.33192604	0.945817172527313	0.42717382311821	0.102165259420872	0.848258078098297	35.1442031860352	34.5545959472656	33.7699012756348	1.374302983284	30.0329551696777	28.6873970031738	27.6041889190674	2.42876672744751	-5690.69189453125
Gymnodinium_catenatum	20029991.6572108	-3738614.66807396	0.365591496229172	0.270897030830383	0.0838788747787476	0.455222398042679	35.7107772827148	35.4856834411621	35.148998260498	0.561777234077454	21.7677593231201	17.7743835449219	14.6610403060913	7.10671806335449	-2768.32934570312
Gymnodinium_catenatum	2049991.6572108	5181385.33192604	0.172868847846985	0.121341459453106	0.021572669968009	0.182065203785896	7.28616523742676	6.81477928161621	5.90268707275391	1.38347828388214	20.1591339111328	10.2247381210327	0.91108500957489	19.2480487823486	-2.48466062545776
Gymnodinium_catenatum	2054991.6572108	3761385.33192604	0.227993354201317	0.182503432035446	0.0367854945361614	0.338923096656799	39.139705657959	38.2853813171387	37.4912261962891	1.64847767353058	28.0064220428467	21.0337371826172	15.06494140625	12.9414796829224	-4031.32592773438
Gymnodinium_catenatum	2149991.6572108	5276385.33192604	0.121371731162071	0.0762328505516052	0.0126480413600802	0.150103867053986	7.33932304382324	6.98784112930298	6.71223211288452	0.627090990543365	20.174991607666	9.72834491729736	0.889070868492126	19.2859210968018	-111.986175537109
Gymnodinium_catenatum	2204991.6572108	5206385.33192604	0.126352980732918	0.0953458175063133	0.0309801436960697	0.155089423060417	7.30830812454224	6.92446708679199	6.41632175445557	0.891986191272736	20.6510677337646	10.4099388122559	0.790981650352478	19.8600845336914	-55.9703521728516
Gymnodinium_catenatum	224991.657210801	5056385.33192604	0.162602871656418	0.149838611483574	0.0179611649364233	0.278740614652634	34.8502006530762	34.2683372497559	33.7150611877441	1.1351410150528	17.9020080566406	11.3010654449463	4.02514886856079	13.876859664917	-22.5957221984863
Gymnodinium_catenatum	2249991.6572108	-3903614.66807396	0.900979340076447	0.902510166168213	0.293602168560028	1.36360108852386	35.6772766113281	35.4771003723145	35.186107635498	0.491168528795242	23.597827911377	20.4887218475342	17.2712497711182	6.32657861709595	-4543.29345703125
Gymnodinium_catenatum	2254991.6572108	6281385.33192604	0.105584695935249	0.0759078860282898	0.0134051758795977	0.114578492939472	35.1214179992676	33.6636810302734	30.1910133361816	4.93040561676025	3.47599720954895	-0.486365139484406	-1.85764479637146	5.33364200592041	-80.3105621337891
Gymnodinium_catenatum	2304991.6572108	-4018614.66807396	1.35065531730652	1.01721906661987	0.322437018156052	1.39683699607849	35.6760063171387	35.4736595153809	35.0998649597168	0.576143622398376	23.4543113708496	20.0885944366455	15.1935338973999	8.26077747344971	-5192.13623046875
Gymnodinium_catenatum	2344991.6572108	3481385.33192604	0.287953555583954	0.273492187261581	0.0787215903401375	0.497016072273254	39.0970191955566	38.5759506225586	37.8038177490234	1.29320061206818	27.7911701202393	21.7631149291992	16.2015514373779	11.5896186828613	-2919.38037109375
Gymnodinium_catenatum	24991.6572108008	6241385.33192604	0.104035951197147	0.171779423952103	0.0213779751211405	0.350024372339249	35.0127906799316	33.8491592407227	30.823917388916	4.18887376785278	3.70443987846375	0.671952545642853	-1.28123760223389	4.98567724227905	-2571.8857421875
Gymnodinium_catenatum	2579991.6572108	5991385.33192604	0.137580186128616	0.0433586724102497	0.0107934894040227	0.0725944340229034	34.7128295898438	34.1419105529785	32.7399978637695	1.97283148765564	11.2996301651001	6.22006940841675	1.92139732837677	9.3782320022583	-31.0624866485596
Gymnodinium_catenatum	2609991.6572108	-4728614.66807396	0.707581281661987	0.437062561511993	0.00984136294573545	0.859348177909851	33.9474411010742	33.7386741638184	33.4349555969238	0.512483894824982	7.38889408111572	4.56679487228394	2.66495537757874	4.72393798828125	-4496.224609375
Gymnodinium_catenatum	2704991.6572108	4081385.33192604	0.0906297862529755	0.0975651890039444	0.0266518890857697	0.189576357603073	38.873363494873	33.0538864135742	25.6913375854492	13.1820240020752	27.226469039917	19.1692237854004	12.5759258270264	14.6505422592163	-933.07421875
Gymnodinium_catenatum	2729991.6572108	-4008614.66807396	1.42259049415588	0.871947586536407	0.345985949039459	1.10233879089355	35.6131362915039	35.3095893859863	34.8989486694336	0.714185655117035	21.8123779296875	18.0935440063477	14.435751914978	7.37662649154663	-3651.35278320312
Gymnodinium_catenatum	3064991.6572108	-3523614.66807396	0.435235410928726	1.26754307746887	0.289368659257889	1.76928687095642	35.6191520690918	35.3766288757324	35.0644760131836	0.554677188396454	25.7321739196777	22.5986137390137	19.6334190368652	6.09875392913818	-1219.41528320312
Gymnodinium_catenatum	3114991.6572108	-3473614.66807396	0.200513273477554	0.84520423412323	0.2547228038311	1.20689749717712	35.5955047607422	35.3752708435059	35.0536346435547	0.541871845722198	25.5350036621094	22.2170124053955	19.3079261779785	6.22707796096802	-117.328544616699
Gymnodinium_catenatum	3119991.6572108	4351385.33192604	0.107085660099983	0.0544155426323414	0.0181558933109045	0.0929012596607208	19.2882499694824	17.7083854675293	15.7302894592285	3.55796051025391	27.1845397949219	15.6696939468384	5.4016284942627	21.7829113006592	-19.7361831665039
Gymnodinium_catenatum	3154991.6572108	3446385.33192604	0.288839876651764	0.331498742103577	0.0694617927074432	0.661963582038879	39.5000686645508	39.0569458007812	38.5022468566895	0.997821867465973	27.4369010925293	21.8892822265625	16.3953628540039	11.0415372848511	-3034.15625
Gymnodinium_catenatum	3154991.6572108	4116385.33192604	0.0498485416173935	0.115243457257748	0.0239922162145376	0.202498689293861	29.5633449554443	23.138334274292	18.7816219329834	10.7817249298096	26.0817966461182	16.6016101837158	6.79333066940308	19.2884654998779	-41.829906463623
Gymnodinium_catenatum	3399991.6572108	4446385.33192604	0.128740757703781	0.0705506056547165	0.0257852524518967	0.103758610785007	19.9110565185547	17.9457683563232	14.1699743270874	5.74108219146729	27.6767406463623	15.9953784942627	6.48952960968018	21.1872119903564	-84.5538864135742
Gymnodinium_catenatum	3459991.6572108	-5088614.66807396	0.762581288814545	0.366703450679779	0.0479219108819962	0.699917554855347	34.0203285217285	33.8429908752441	33.5484008789062	0.471925348043442	3.25943994522095	1.61404931545258	0.230773821473122	3.02866625785828	-5626.89404296875
Gymnodinium_catenatum	3554991.6572108	-5323614.66807396	0.48848819732666	0.272502183914185	0.0807230174541473	0.528549492359161	34.0727729797363	33.8171768188477	32.9243507385254	1.14841973781586	2.37021946907043	0.496967762708664	-1.5023604631424	3.87257981300354	-5430.85009765625
Gymnodinium_catenatum	3559991.6572108	4406385.33192604	0.0831807106733322	0.207960858941078	0.00946113187819719	0.423474043607712	19.9903240203857	18.8827590942383	17.5997886657715	2.3905348777771	27.7624130249023	16.0173320770264	7.01371669769287	20.7486953735352	-1598.04833984375
Gymnodinium_catenatum	3614991.6572108	-3823614.66807396	1.22225475311279	0.772112011909485	0.150634095072746	1.11084342002869	35.6894378662109	35.4772758483887	35.1641693115234	0.525267779827118	22.9224262237549	19.2213001251221	16.0071849822998	6.91524171829224	-4289.9482421875
Gymnodinium_catenatum	3679991.6572108	4566385.33192604	0.0414414629340172	0.030925877392292	0.00855776574462652	0.0486952997744083	16.959659576416	14.6063222885132	11.3517627716064	5.60789680480957	27.3586044311523	14.4784688949585	2.86944794654846	24.4891567230225	-6.51910734176636
Gymnodinium_catenatum	3689991.6572108	-5263614.66807396	0.31326824426651	0.215357601642609	0.0188851188868284	0.371530324220657	34.0690803527832	33.8388366699219	33.1256446838379	0.943435549736023	2.71616101264954	0.933265745639801	-1.05275642871857	3.76891756057739	-5659.91064453125
Gymnodinium_catenatum	3704991.6572108	-3908614.66807396	1.13173735141754	0.857849717140198	0.307115316390991	1.20941877365112	35.6789169311523	35.4173889160156	35.0343322753906	0.64458441734314	22.4930877685547	18.4334316253662	14.5196123123169	7.97347545623779	-3733.81079101562
Gymnodinium_catenatum	3869991.6572108	4336385.33192604	0.17976251244545	0.150706186890602	0.0411150828003883	0.247538074851036	20.066370010376	18.9258728027344	17.8169898986816	2.24937987327576	27.6289901733398	16.2091426849365	6.44828128814697	21.1807098388672	-2204.04516601562
Gymnodinium_catenatum	3879991.6572108	3461385.33192604	0.389220714569092	0.22858464717865	0.0183903183788061	0.46809846162796	39.589672088623	38.8850440979004	37.8923149108887	1.69735455513	29.3207969665527	23.0346164703369	16.630090713501	12.6907062530518	-892.508544921875
Gymnodinium_catenatum	3899991.6572108	5731385.33192604	0.0875590518116951	0.0497540794312954	0.012509417720139	0.089357502758503	25.7054710388184	22.0880069732666	17.9385280609131	7.76694297790527	15.5030822753906	4.50088834762573	-1.77162110805511	17.2747039794922	-7
Gymnodinium_catenatum	3919991.6572108	6276385.33192604	0.0826646387577057	0.041041187942028	0.00706942658871412	0.0613094083964825	34.7410888671875	33.8822364807129	31.6664199829102	3.07467031478882	1.96500945091248	-1.21574866771698	-1.88964629173279	3.85465574264526	-190.834518432617
Gymnodinium_catenatum	3954991.6572108	-4843614.66807396	0.640291392803192	0.455302655696869	0.144509866833687	0.733725070953369	33.976131439209	33.785213470459	33.509334564209	0.46679612994194	5.76504325866699	3.50754499435425	1.70928120613098	4.05576133728027	-4826.52685546875
Gymnodinium_catenatum	4029991.6572108	-3238614.66807396	0.492543190717697	0.490293771028519	0.0126972896978259	1.00006067752838	35.7754974365234	35.4667625427246	35.0974807739258	0.678014874458313	26.6802463531494	22.8896007537842	19.0194358825684	7.66081190109253	-2047.14758300781
Gymnodinium_catenatum	4054991.6572108	-4043614.66807396	1.2649153470993	0.839625000953674	0.147974088788033	1.32105469703674	35.6482696533203	35.3550224304199	34.8041801452637	0.844087362289429	20.9609355926514	17.5553207397461	13.3278951644897	7.63304090499878	-5311.8447265625
Gymnodinium_catenatum	4129991.6572108	6136385.33192604	0.113914176821709	0.0546512268483639	0.0154461758211255	0.0818333774805069	35.0848770141602	34.8073387145996	32.0202102661133	3.06466698646545	7.8548846244812	2.51719999313354	-0.266958445310593	8.1218433380127	-215.008819580078
Gymnodinium_catenatum	4379991.6572108	-3853614.66807396	0.977852582931519	0.619665920734406	0.148764342069626	1.0964720249176	35.7356109619141	35.5119590759277	35.1944923400879	0.541118144989014	22.3221130371094	18.7135944366455	15.1580638885498	7.16404914855957	-4663.70361328125
Gymnodinium_catenatum	4519991.6572108	1881385.33192604	0.321292996406555	0.239416286349297	0.0694807171821594	0.356462210416794	37.9542770385742	36.9380302429199	36.312557220459	1.64171850681305	32.4818496704102	29.6166343688965	26.0606880187988	6.4211630821228	-1029.70568847656
Gymnodinium_catenatum	4569991.6572108	1956385.33192604	0.151258498430252	0.0950557142496109	0.00921461824327707	0.154472708702087	38.2102470397949	37.1933937072754	36.1000709533691	2.11017656326294	32.0590744018555	29.8612174987793	26.629207611084	5.42986917495728	-10.4567193984985
Gymnodinium_catenatum	4644991.6572108	-4033614.66807396	1.18553614616394	0.81317275762558	0.122043684124947	1.2912905216217	35.6451797485352	35.3160591125488	34.5931434631348	1.05203378200531	21.3390159606934	17.6466426849365	13.4868049621582	7.85221099853516	-3555.22290039062
Gymnodinium_catenatum	4684991.6572108	-1483614.66807396	0.665852725505829	0.492580533027649	0.0153316846117377	0.824805617332458	35.3899307250977	34.9579811096191	34.5217323303223	0.8681960105896	29.9083957672119	27.654993057251	25.1556434631348	4.75275182723999	-3088.68212890625
Gymnodinium_catenatum	4689991.6572108	-4218614.66807396	0.534247517585754	0.42864191532135	0.0208599083125591	0.953131318092346	35.474178314209	34.3962936401367	33.7232246398926	1.7509526014328	18.9488925933838	12.4652471542358	8.76952171325684	10.179370880127	-2170.9404296875
Gymnodinium_catenatum	4909991.6572108	-4023614.66807396	1.14753997325897	0.752086699008942	0.0936737284064293	1.30017173290253	35.6261787414551	35.3566780090332	34.6288108825684	0.997369468212128	20.7724742889404	17.3444976806641	13.974100112915	6.79837369918823	-2696.85888671875
Gymnodinium_catenatum	4959991.6572108	5976385.33192604	0.124387554824352	0.0507513955235481	0.0103722047060728	0.0890335589647293	34.9538764953613	34.4582366943359	33.3994636535645	1.55441081523895	11.9165287017822	3.71934986114502	-1.53753674030304	13.454065322876	-79.145866394043
Gymnodinium_catenatum	4994991.6572108	-5428614.66807396	0.219053581357002	0.161659464240074	0.0282352641224861	0.275987088680267	34.0155487060547	33.8007164001465	33.3408851623535	0.674664795398712	1.89169788360596	-0.022339791059494	-1.90971839427948	3.80141639709473	-5511.72705078125
Gymnodinium_catenatum	49991.6572108008	-1268614.66807396	0.106707446277142	0.160936683416367	0.0186554845422506	0.262032806873322	36.9883346557617	36.3651657104492	35.4342002868652	1.55413293838501	27.2969188690186	23.8669967651367	20.642692565918	6.65422534942627	-5560.2578125
Gymnodinium_catenatum	49991.6572108008	6141385.33192604	0.0715746805071831	0.0533234886825085	0.0114784594625235	0.0801756680011749	35.0378570556641	34.6676216125488	33.0592918395996	1.97856843471527	6.50855731964111	1.62792599201202	-0.920791149139404	7.42934799194336	-3709.79321289062
Gymnodinium_catenatum	5309991.6572108	-398614.66807396	0.649850606918335	0.574324071407318	0.144929096102715	1.07185530662537	35.6799621582031	35.3320922851562	34.4719161987305	1.20804703235626	30.2817153930664	27.7076797485352	25.0228404998779	5.25887632369995	-4886.99072265625
Gymnodinium_catenatum	5384991.6572108	-1198614.66807396	0.318520933389664	0.706259667873383	0.280020505189896	0.87181144952774	35.5776481628418	34.9866981506348	34.4679794311523	1.10966777801514	29.5870132446289	26.9699230194092	24.4592056274414	5.12780714035034	-4019.0888671875
Gymnodinium_catenatum	5414991.6572108	6141385.33192604	0.198013752698898	0.0634227842092514	0.00765833351761103	0.132647782564163	35.0132064819336	34.7220916748047	31.854097366333	3.15910792350769	7.38267517089844	2.21494245529175	-1.13199245929718	8.51466751098633	-203.724761962891
Gymnodinium_catenatum	5439991.6572108	-3903614.66807396	0.922635078430176	0.58463180065155	0.0667375028133392	0.953257322311401	35.6389579772949	35.4570388793945	34.8855323791504	0.753426194190979	21.953031539917	17.7540550231934	15.5156135559082	6.43741846084595	-2560.26684570312
Gymnodinium_catenatum	5439991.6572108	-4258614.66807396	1.04782867431641	0.534670293331146	0.129450902342796	1.1098667383194	34.8703651428223	33.9474983215332	33.4629249572754	1.40744161605835	14.4490528106689	9.44698905944824	5.73399448394775	8.71505832672119	-2921.29125976562
Gymnodinium_catenatum	5479991.6572108	6206385.33192604	0.0970242023468018	0.0464016385376453	0.0131111573427916	0.0729410648345947	34.9949073791504	34.490650177002	32.3017463684082	2.6931631565094	4.53935670852661	0.0974567160010338	-1.87390923500061	6.41326570510864	-261.588195800781
Gymnodinium_catenatum	5534991.6572108	1331385.33192604	0.576039671897888	0.569903910160065	0.0323147475719452	1.1259434223175	36.9517288208008	36.2762832641602	35.7836608886719	1.16806757450104	31.580997467041	28.5919094085693	25.0549201965332	6.5260763168335	-2346.57153320312
Gymnodinium_catenatum	5539991.6572108	151385.33192604	1.40978181362152	0.656445145606995	0.0694513395428658	1.07838225364685	35.6940879821777	35.3564453125	34.8444595336914	0.84963071346283	30.5666275024414	27.5573577880859	25.3877620697021	5.1788649559021	-4864.74072265625
Gymnodinium_catenatum	5604991.6572108	1491385.33192604	1.27299737930298	0.698464632034302	0.0931535065174103	1.17964696884155	36.6734619140625	36.0788612365723	35.5210723876953	1.15239012241364	30.9040794372559	28.1974487304688	25.0055656433105	5.89851331710815	-2064.33422851562
Gymnodinium_catenatum	5609991.6572108	3146385.33192604	0.0331190004944801	0.143066391348839	0.026636753231287	0.302290707826614	38.9353332519531	38.0315933227539	36.4331474304199	2.50218796730042	34.0289306640625	25.6983489990234	15.4851312637329	18.5437984466553	-15
Gymnodinium_catenatum	564991.657210801	5516385.33192604	0.321697145700455	0.131504237651825	0.0200306065380573	0.263419300317764	34.2342529296875	32.6405029296875	29.2562084197998	4.97804737091064	16.6082992553711	9.74529647827148	3.21897411346436	13.3893260955811	-53.2441215515137
Gymnodinium_catenatum	5664991.6572108	3036385.33192604	0.0772663131356239	0.107319042086601	0.0162262097001076	0.176315397024155	39.4354972839355	38.9308547973633	38.2840232849121	1.1514744758606	34.296688079834	26.4401092529297	17.3022804260254	16.99440574646	-24.5698547363281
Gymnodinium_catenatum	5674991.6572108	706385.33192604	1.97118055820465	0.892998993396759	0.1898103505373	1.79953503608704	36.1084632873535	35.5077705383301	35.1081161499023	1.00034761428833	30.0134563446045	27.3144702911377	25.0279693603516	4.98548603057861	-4964.55078125
Gymnodinium_catenatum	5714991.6572108	786385.33192604	2.36296439170837	1.06689620018005	0.226202428340912	2.18378281593323	36.2200584411621	35.5373649597168	35.1181335449219	1.10192739963531	29.9830989837646	27.2870121002197	24.9224853515625	5.06061220169067	-4981.73583984375
Gymnodinium_catenatum	5789991.6572108	2571385.33192604	0.088165208697319	0.0575618967413902	0.0113940099254251	0.105854727327824	39.5437622070312	37.6686134338379	35.5543098449707	3.98945212364197	34.5772361755371	27.7005271911621	18.3945503234863	16.1826858520508	-5.64856004714966
Gymnodinium_catenatum	5814991.6572108	-5268614.66807396	0.202606126666069	0.153758451342583	0.0291006397455931	0.30210092663765	33.9671630859375	33.8209381103516	33.667854309082	0.299306243658066	2.58086943626404	0.839929103851318	-0.768178522586823	3.34904789924622	-5365.85302734375
Gymnodinium_catenatum	5844991.6572108	351385.33192604	1.22593677043915	0.745250821113586	0.0692643970251083	1.40041148662567	35.8409004211426	35.3940238952637	34.9557342529297	0.885166466236115	30.645923614502	27.8428783416748	25.514440536499	5.13148260116577	-5128.4423828125
Gymnodinium_catenatum	5934991.6572108	641385.33192604	1.37399971485138	0.872508108615875	0.152920573949814	1.64814436435699	36.3166618347168	35.5376663208008	35.1123542785645	1.20430958271027	30.3360710144043	27.6372337341309	25.3212184906006	5.01485395431519	-5106.67529296875
Gymnodinium_catenatum	5989991.6572108	1441385.33192604	1.2363588809967	0.743343472480774	0.154170125722885	1.45271301269531	36.754020690918	35.978702545166	35.4456329345703	1.30838859081268	30.7618961334229	26.8902816772461	23.9630470275879	6.79884958267212	-3081.3603515625
Gymnodinium_catenatum	6019991.6572108	1581385.33192604	1.12090110778809	0.744649887084961	0.165296658873558	1.2687703371048	36.7734832763672	36.0610160827637	35.6077880859375	1.16569435596466	30.6917304992676	26.9233989715576	23.4249000549316	7.26682996749878	-2231.11547851562
Gymnodinium_catenatum	6034991.6572108	-4148614.66807396	1.28254270553589	0.802580654621124	0.0512916631996632	1.44592487812042	35.5526885986328	35.1565475463867	34.0809478759766	1.47173953056335	18.7454586029053	15.7923793792725	11.0681562423706	7.67730188369751	-4225.83447265625
Gymnodinium_catenatum	6079991.6572108	771385.33192604	1.28776657581329	0.964727461338043	0.215218722820282	1.62793326377869	36.5385589599609	35.6011199951172	35.0966453552246	1.44191443920135	30.3179187774658	27.5344161987305	25.4138889312744	4.90402936935425	-5127.5380859375
Gymnodinium_catenatum	6089991.6572108	1426385.33192604	1.3833771944046	0.823758065700531	0.138581410050392	1.67532563209534	36.9197616577148	36.0133514404297	35.4842300415039	1.43553423881531	30.7033843994141	26.9581909179688	24.3616981506348	6.34168577194214	-3522.720703125
Gymnodinium_catenatum	6104991.6572108	1081385.33192604	1.65770471096039	1.11674416065216	0.239423051476479	1.90085518360138	37.0056495666504	35.7661056518555	35.1573829650879	1.84826648235321	30.1362495422363	26.9692096710205	23.8589324951172	6.2773175239563	-4642.255859375
Gymnodinium_catenatum	6139991.6572108	301385.33192604	0.797816276550293	0.64873880147934	0.076848991215229	1.0667816400528	35.9130783081055	35.406005859375	34.7008323669434	1.21224641799927	30.824728012085	28.3824005126953	26.0719356536865	4.75279188156128	-5044.90771484375
Gymnodinium_catenatum	6484991.6572108	-2653614.66807396	0.523239076137543	0.355377078056335	0.030736306682229	0.559228301048279	35.8204727172852	35.3168525695801	34.9426116943359	0.877862811088562	27.8883895874023	24.7794914245605	22.012752532959	5.8756365776062	-5051.53369140625
Gymnodinium_catenatum	669991.657210801	-4173614.66807396	0.348509937524796	0.270140051841736	0.0509606339037418	0.446996629238129	35.2094268798828	34.3907661437988	33.976375579834	1.23305213451385	14.3882865905762	11.625412940979	8.88418388366699	5.50410270690918	-5037.49853515625
Gymnodinium_catenatum	7004991.6572108	41385.3319260404	1.13251447677612	0.866642355918884	0.0689794793725014	1.22368216514587	35.8186531066895	35.2020950317383	34.6058158874512	1.21283686161041	30.7595081329346	29.2673835754395	27.667049407959	3.09245824813843	-4027.79028320312
Gymnodinium_catenatum	7099991.6572108	-4458614.66807396	1.29212141036987	0.68995189666748	0.203995540738106	1.2138466835022	35.3040885925293	34.4409065246582	33.870002746582	1.434086561203	15.0272836685181	10.8981943130493	7.69063091278076	7.33665370941162	-4780.4169921875
Gymnodinium_catenatum	7114991.6572108	-4313614.66807396	0.89486289024353	0.699700653553009	0.182960152626038	1.11449110507965	35.4345054626465	35.1067543029785	34.3750877380371	1.05941927433014	17.0056934356689	14.6041460037231	11.2993059158325	5.70638799667358	-4989.94775390625
Gymnodinium_catenatum	7134991.6572108	-4948614.66807396	0.231828078627586	0.134153261780739	0.0113674979656935	0.252428323030472	33.8839454650879	33.766975402832	33.5975875854492	0.286357551813126	5.32509803771973	3.28477931022644	1.65807557106018	3.66702246665955	-4033.9755859375
Gymnodinium_catenatum	7449991.6572108	2626385.33192604	0.187823280692101	0.109840631484985	0.0322079285979271	0.144528523087502	36.677848815918	35.899169921875	32.8852043151855	3.79264140129089	30.0627918243408	26.6368656158447	21.6759090423584	8.38688278198242	-42.6183700561523
Gymnodinium_catenatum	7514991.6572108	-4533614.66807396	0.840583145618439	0.487231880426407	0.0519874170422554	0.898538291454315	33.9838600158691	33.7216987609863	33.4425086975098	0.541348516941071	9.50679492950439	6.28099536895752	3.64440774917603	5.86238765716553	-2495.3896484375
Gymnodinium_catenatum	7674991.6572108	6196385.33192604	0.351935893297195	0.424826264381409	0.142334580421448	0.567910373210907	34.9836006164551	34.4047355651855	32.2366752624512	2.74692535400391	4.43801498413086	-0.0788429379463196	-1.85863637924194	6.29665040969849	-81.6637954711914
Gymnodinium_catenatum	7739991.6572108	-4313614.66807396	0.89884340763092	0.58847576379776	0.131901144981384	0.958521604537964	35.3168601989746	34.926399230957	34.1612205505371	1.15563821792603	16.9131469726562	13.508861541748	11.4890537261963	5.42409372329712	-4204.9482421875
Gymnodinium_catenatum	784991.657210801	-428614.66807396	0.363523989915848	0.329100012779236	0.082381434738636	0.430835157632828	36.218635559082	34.2960090637207	28.9666595458984	7.25197744369507	29.9176445007324	26.2741088867188	22.5722465515137	7.34539794921875	-4349.4580078125
Gymnodinium_catenatum	7909991.6572108	-4518614.66807396	1.05885946750641	0.561995625495911	0.0619024857878685	1.0400652885437	34.750659942627	34.0793914794922	33.6179542541504	1.13270688056946	12.121148109436	8.78578758239746	5.50420904159546	6.61694002151489	-3400.71240234375
Gymnodinium_catenatum	7919991.6572108	5826385.33192604	0.0668611973524094	0.0289303306490183	0.0028224615380168	0.0454697124660015	27.5896606445312	26.9094142913818	24.625955581665	2.96370530128479	10.2716665267944	1.24957060813904	-1.79985904693604	12.0715255737305	-45.7520332336426
Gymnodinium_catenatum	7994991.6572108	-4293614.66807396	1.00741231441498	0.520602345466614	0.109023623168468	0.897762894630432	35.1756057739258	34.8341369628906	34.1127662658691	1.06283867359161	16.6130065917969	13.0310182571411	10.4493312835693	6.16367483139038	-3779.4091796875
Gymnodinium_catenatum	8264991.6572108	5931385.33192604	0.0778363272547722	0.0511398836970329	0.0138072837144136	0.103442475199699	25.1833305358887	24.7730407714844	23.4064521789551	1.77687859535217	11.4651775360107	1.34122323989868	-1.80000603199005	13.2651834487915	-33.6260528564453
Gymnodinium_catenatum	8504991.6572108	-33614.6680739596	1.18523907661438	0.757305920124054	0.168072447180748	1.08536744117737	35.7213935852051	34.895824432373	34.0937309265137	1.6276638507843	30.473258972168	29.3045043945312	28.2511501312256	2.22210907936096	-4599.22900390625
Gymnodinium_catenatum	8534991.6572108	-4508614.66807396	0.966913342475891	0.502025961875916	0.0930074229836464	0.9115309715271	34.9611740112305	34.2716789245605	33.6914863586426	1.26969015598297	13.4526596069336	10.9694871902466	8.53705978393555	4.91559934616089	-3490.38745117188
Gymnodinium_catenatum	8644991.6572108	6031385.33192604	0.0263170972466469	0.0152404755353928	0.00233976449817419	0.0254584886133671	17.0410385131836	14.2766580581665	11.6368722915649	5.40416622161865	8.38668632507324	0.472638815641403	-1.80000603199005	10.186692237854	-19.5317420959473
Gymnodinium_catenatum	8814991.6572108	461385.33192604	0.553336262702942	0.472981631755829	0.0148510606959462	0.771129190921783	35.865177154541	34.6943702697754	33.1540260314941	2.71114897727966	30.4356422424316	28.849027633667	27.2749042510986	3.16073751449585	-4299.9423828125
Gymnodinium_catenatum	8889991.6572108	6101385.33192604	0.231155529618263	0.254234582185745	0.0544186234474182	0.516928017139435	28.9951496124268	21.8548393249512	5.65559577941895	23.3395538330078	8.6882791519165	0.655970394611359	-1.79451107978821	10.4827899932861	-35.6493682861328
Gymnodinium_catenatum	8954991.6572108	576385.33192604	0.748492181301117	0.785064041614532	0.130154624581337	1.23432505130768	35.6077156066895	34.2276420593262	30.3146438598633	5.29307079315186	30.4214458465576	28.595703125	27.1586208343506	3.26282501220703	-4227.2958984375
Gymnodinium_catenatum	8959991.6572108	1536385.33192604	0.904770791530609	0.755736112594604	0.0254404749721289	1.29173719882965	34.2600784301758	32.7776031494141	27.3939266204834	6.86615324020386	30.1627712249756	28.5711994171143	26.0313186645508	4.13145160675049	-886.336486816406
Gymnodinium_catenatum	899991.657210801	5191385.33192604	0.206756487488747	0.101618066430092	0.0340191908180714	0.197067856788635	33.5780181884766	31.6652889251709	30.1133842468262	3.46463370323181	19.0989856719971	10.9122533798218	1.3042049407959	17.7947807312012	-11.9478750228882
Gymnodinium_catenatum	899991.657210801	5336385.33192604	0.671299755573273	0.35626807808876	0.0931065678596497	0.640557527542114	34.5663223266602	33.4822959899902	31.3645763397217	3.20174837112427	17.6867408752441	10.6416940689087	2.64082336425781	15.0459175109863	-26.8692989349365
Gymnodinium_catenatum	9199991.6572108	6341385.33192604	0.0728668197989464	0.048222828656435	0.0108165349811316	0.0796144232153893	34.7245292663574	33.3386726379395	29.8571243286133	4.86740350723267	-1.05000603199005	-1.72164452075958	-1.94000005722046	0.889994025230408	-3722.23950195312
Gymnodinium_catenatum	9339991.6572108	-573614.66807396	0.806787371635437	0.431573897600174	0.0971724987030029	0.741785824298859	35.404914855957	34.4731750488281	33.4168472290039	1.98806869983673	29.9492492675781	28.8570423126221	27.4646511077881	2.48459768295288	-5020.38818359375
Gymnodinium_catenatum	9349991.6572108	1576385.33192604	0.811599791049957	0.552076697349548	0.0189263448119164	1.00779390335083	34.0673217773438	33.3017120361328	29.1710376739502	4.89628601074219	30.4851856231689	28.6858348846436	26.3102989196777	4.17488813400269	-3180.87548828125
Gymnodinium_catenatum	9464991.6572108	6186385.33192604	0.117380544543266	0.0630206391215324	0.0157388988882303	0.0957286804914474	34.6909370422363	32.4555397033691	29.7876930236816	4.90324401855469	4.81454515457153	-0.454054594039917	-1.80500459671021	6.61954975128174	-48.2965621948242
Gymnodinium_catenatum	969991.657210801	-5123614.66807396	0.413333564996719	0.242293283343315	0.0493566878139973	0.447847753763199	34.2224006652832	33.9082641601562	33.4379844665527	0.784419178962708	1.71507942676544	0.0455772504210472	-1.58839881420135	3.3034782409668	-4319.65087890625
Gymnodinium_catenatum	9734991.6572108	-2793614.66807396	0.491258025169373	0.386800527572632	0.0133505538105965	0.668020844459534	36.0620613098145	35.710636138916	34.9916229248047	1.0704380273819	25.3838386535645	22.1845741271973	19.5756950378418	5.80814409255981	-1474.37194824219
Gymnodinium_catenatum	9819991.6572108	1916385.33192604	1.03635680675507	0.530357539653778	0.0823819115757942	0.929914951324463	34.3174743652344	32.7968635559082	27.6797485351562	6.6377272605896	30.268762588501	28.3675842285156	25.3313827514648	4.93737936019897	-2361.1982421875
Gymnodinium_catenatum	9994991.6572108	2331385.33192604	0.249842002987862	0.123456344008446	0.040920116007328	0.168265849351883	33.1312675476074	23.684253692627	11.6027460098267	21.5285205841064	30.3040504455566	27.6584491729736	22.2593746185303	8.04467582702637	-6.33533239364624
Gymnodinium_catenatum	-10217219.7714253	1524633.41193872	0.301302999258041	0.277682155370712	0.097567692399025	0.376979380846024	33.9898719787598	32.9103813171387	30.9952793121338	2.99459409713745	30.6011390686035	29.3902282714844	27.7828788757324	2.81825947761536	-36.9558258056641
Gymnodinium_catenatum	-10223972.3534134	2063936.7188073	0.110418200492859	0.103792667388916	0.0138097712770104	0.189241871237755	36.7241859436035	35.2785682678223	31.0040187835693	5.72016477584839	29.5612926483154	27.3072967529297	23.47096824646	6.09032201766968	-15.7187795639038
Gymnodinium_catenatum	-10242662.480862	2261867.10578494	0.106838449835777	0.0676554590463638	0.0139155779033899	0.124138958752155	36.9031066894531	36.3419456481934	34.6752433776855	2.22786474227905	29.8781719207764	27.0704326629639	22.7838115692139	7.09436082839966	-30.837329864502
Gymnodinium_catenatum	-10289489.4689223	2096814.96827496	0.153881520032883	0.150182321667671	0.0303655751049519	0.262978613376617	36.7378540039062	35.5169715881348	31.5892791748047	5.14857530593872	29.7347030639648	27.2549705505371	23.3252124786377	6.40949201583862	-78.886474609375
Gymnodinium_catenatum	-10342518.122581	1490920.93715236	0.538963556289673	0.425102680921555	0.104939661920071	0.632008910179138	34.1465301513672	33.2349662780762	31.6813259124756	2.46520233154297	30.6918067932129	29.281270980835	27.3670787811279	3.3247275352478	-6077.513671875
Gymnodinium_catenatum	-10356195.133669	2252475.56641467	0.306595504283905	0.267746955156326	0.0698129236698151	0.43827548623085	36.8360900878906	36.0158996582031	34.4043159484863	2.43177485466003	30.1024799346924	27.0843811035156	22.8236408233643	7.27884006500244	-2173.75903320312
Gymnodinium_catenatum	-10484076.4439953	1649737.14515584	0.357238799333572	0.393881171941757	0.134788885712624	0.62720513343811	34.3851356506348	33.302173614502	31.7898406982422	2.59529447555542	30.7458610534668	28.564962387085	24.6771240234375	6.06873607635498	-236.235336303711
Gymnodinium_catenatum	-10571188.1003985	1623471.90428776	0.28440272808075	0.386663526296616	0.111540615558624	0.609796822071075	34.4753341674805	33.5156288146973	32.1164016723633	2.35893177986145	30.3185977935791	27.9050750732422	23.312816619873	7.00577974319458	-5835.89208984375
Gymnodinium_catenatum	-10607488.4066249	2552875.00357735	0.66214919090271	0.460427761077881	0.0541477091610432	0.713741481304169	36.589958190918	36.2710456848145	35.5600128173828	1.02994453907013	30.285213470459	26.6807823181152	22.0032596588135	8.28195476531982	-3440.43994140625
Gymnodinium_catenatum	-10654669.7021986	1391132.00758064	0.346833735704422	0.466565996408463	0.0857706740498543	0.743374586105347	34.3122253417969	33.6252136230469	32.2897644042969	2.02245783805847	30.2083206176758	28.2407665252686	23.1361560821533	7.07216596603394	-4141.3466796875
Gymnodinium_catenatum	-10709731.7136959	2475183.95883465	0.588661193847656	0.419300228357315	0.0864228457212448	0.752970159053802	36.6282653808594	36.267822265625	35.6269493103027	1.00131678581238	30.1738090515137	26.7529697418213	22.172477722168	8.00133228302002	-2431.416015625
Gymnodinium_catenatum	-10712997.3812544	1611507.4331531	0.447239696979523	0.495772629976273	0.151051610708237	0.77885240316391	34.3158302307129	33.4946632385254	32.0881309509277	2.22770071029663	30.4639530181885	28.6534843444824	25.0631904602051	5.40076208114624	-3676.51000976562
Gymnodinium_catenatum	-10743572.8463687	1192052.39239254	0.500522196292877	0.447374403476715	0.0754628032445908	0.769103765487671	34.2952651977539	33.502613067627	32.645866394043	1.64939892292023	30.1017570495605	28.3795394897461	24.5639781951904	5.53777885437012	-4061.52392578125
Gymnodinium_catenatum	-10798623.2466792	2914759.64245655	0.16618113219738	0.179124489426613	0.0621911510825157	0.250088661909103	36.2744216918945	34.1050682067871	31.7394504547119	4.5349702835083	29.8720588684082	24.3163719177246	17.2172966003418	12.6547613143921	-30.2678852081299
Gymnodinium_catenatum	-10876473.353264	2504046.69919124	0.47570663690567	0.275724440813065	0.0938015654683113	0.425225466489792	36.4550971984863	35.5184020996094	33.3518409729004	3.1032543182373	29.5935230255127	25.8879699707031	20.583610534668	9.00991249084473	-25.6336574554443
Gymnodinium_catenatum	-10928736.5968705	1716689.9056986	0.354208499193192	0.397798925638199	0.0507932342588902	0.657008290290833	34.2068099975586	33.2907333374023	31.418758392334	2.7880494594574	30.6841259002686	29.2547664642334	27.7159194946289	2.96820759773254	-3590.14379882812
Gymnodinium_catenatum	-10987779.3656787	1739176.6016943	0.349096387624741	0.365654855966568	0.0570668950676918	0.601329207420349	34.2183570861816	33.3199462890625	31.515453338623	2.70290350914001	30.6290512084961	29.2151679992676	27.604118347168	3.02493214607239	-2623.32104492188
Gymnodinium_catenatum	-11021928.0826349	759737.049311274	0.773522257804871	0.437578111886978	0.150613412261009	0.545652747154236	34.7772216796875	33.4150810241699	32.5476837158203	2.22953796386719	29.7813129425049	27.8554744720459	26.1980628967285	3.58325028419495	-3508.5390625
Gymnodinium_catenatum	-11045776.6171237	1310055.91933412	0.46154847741127	0.572880923748016	0.132275804877281	1.12178945541382	34.1992645263672	33.5170745849609	32.5980110168457	1.60125339031219	30.4380798339844	28.6972026824951	26.1789665222168	4.25911378860474	-3538.77514648438
Gymnodinium_catenatum	-11047164.4827099	1550767.56363502	0.821758687496185	0.578258991241455	0.164559319615364	0.930816411972046	34.2416687011719	33.5240592956543	32.3380584716797	1.90361213684082	30.3277015686035	29.2421817779541	27.5928745269775	2.73482728004456	-3489.25439453125
Gymnodinium_catenatum	-1116402.4436699	3614637.55473949	0.243563011288643	0.182685524225235	0.0496452413499355	0.267167270183563	36.847354888916	36.5005760192871	36.1914520263672	0.655905365943909	23.6030597686768	19.7522869110107	16.02880859375	7.57424974441528	-4248.77099609375
Gymnodinium_catenatum	-11317962.9172594	865809.96390889	0.602287650108337	0.44399020075798	0.01057059597224	0.732196152210236	34.6406860351562	33.4193916320801	32.4300231933594	2.21066331863403	29.8206729888916	27.991003036499	25.8813667297363	3.93930721282959	-3231.94409179688
Gymnodinium_catenatum	-11459107.0109385	907346.670252116	0.542007684707642	0.408140182495117	0.0353991575539112	0.654056251049042	34.741081237793	33.4313278198242	32.3912315368652	2.349848985672	29.8083305358887	28.03564453125	25.8432540893555	3.96507787704468	-2992.6103515625
Gymnodinium_catenatum	-11490978.5428691	1859076.11055694	0.34988471865654	0.289099961519241	0.0706916227936745	0.411054074764252	34.613151550293	33.875129699707	32.432975769043	2.1801745891571	30.6810874938965	28.6024684906006	25.9219856262207	4.7591028213501	-3786.87768554688
Gymnodinium_catenatum	-11499922.2664247	1183155.72055778	0.411333858966827	0.461779445409775	0.123435460031033	0.758367002010345	34.237865447998	33.5218963623047	32.710132598877	1.52773189544678	29.9636058807373	28.4977016448975	26.975622177124	2.98798298835754	-3113.46118164062
Gymnodinium_catenatum	-11502802.3358299	1656278.70503304	0.448004394769669	0.330631911754608	0.0563211664557457	0.658916711807251	34.5298080444336	33.7328987121582	32.4836235046387	2.04618215560913	30.3086471557617	28.8590068817139	27.194580078125	3.11406660079956	-3138.638671875
Gymnodinium_catenatum	-1160550.96068543	6024136.64132245	0.0596059300005436	0.0746393650770187	0.0111849810928106	0.156939223408699	34.9635925292969	34.5028839111328	32.4705429077148	2.49304866790771	6.51350784301758	1.8515157699585	-0.862575054168701	7.37608289718628	-1029.92565917969
Gymnodinium_catenatum	-11818437.3101635	2429055.11918861	0.303923487663269	0.238827466964722	0.0163220185786486	0.427895247936249	34.5622444152832	32.8043746948242	27.6539859771729	6.90825843811035	31.2439994812012	26.8336734771729	19.8288192749023	11.4151811599731	-58.3031883239746
Gymnodinium_catenatum	-1182153.00514482	4216583.22152343	0.194061204791069	0.150591671466827	0.0314565822482109	0.248981401324272	36.1807708740234	35.8599014282227	35.5302352905273	0.6505366563797	20.5966281890869	16.6104011535645	13.1755466461182	7.42108249664307	-3176.70776367188
Gymnodinium_catenatum	-11854206.9673615	2339981.10426193	0.286344826221466	0.235164791345596	0.0389413312077522	0.461500644683838	34.6466293334961	33.6627349853516	29.8871097564697	4.75951910018921	31.2884464263916	27.1736869812012	20.9569091796875	10.3315372467041	-300.674194335938
Gymnodinium_catenatum	-11856734.6322195	2424167.15370152	0.323392540216446	0.25091814994812	0.00526250153779984	0.436770170927048	34.7594299316406	33.5746383666992	30.0525856018066	4.70684623718262	31.1956996917725	26.8737697601318	19.9274806976318	11.2682199478149	-504.348937988281
Gymnodinium_catenatum	-11872619.2540399	1795225.68864387	0.278384000062943	0.247811019420624	0.0306024570018053	0.373849987983704	35.0201110839844	34.0460357666016	32.9526557922363	2.06745576858521	30.0918006896973	27.8517246246338	24.6856060028076	5.40619611740112	-3370.81640625
Gymnodinium_catenatum	-11930273.2212502	1543230.60891378	0.429324328899384	0.310945719480515	0.035180076956749	0.559012711048126	34.4637641906738	33.669921875	32.8531494140625	1.61061310768127	29.9431171417236	28.3110599517822	26.5923519134521	3.35076522827148	-3722.46655273438
Gymnodinium_catenatum	-11963819.9511602	2580749.66685586	0.271752715110779	0.217288225889206	0.0288261547684669	0.393605887889862	34.9600257873535	33.6674537658691	30.6324100494385	4.32761430740356	31.137825012207	26.0976543426514	18.5366134643555	12.6012115478516	-48.5624961853027
Gymnodinium_catenatum	-12169771.415919	2633701.97247376	0.330662786960602	0.260142654180527	0.0144497519358993	0.473005175590515	35.2424659729004	34.4624519348145	32.6552696228027	2.5871946811676	31.1377353668213	25.744592666626	18.2117824554443	12.9259519577026	-2592.6865234375
Gymnodinium_catenatum	-12178442.8760966	1233995.27810099	0.499914258718491	0.390863806009293	0.0673996806144714	0.680412232875824	34.4793319702148	33.4746932983398	32.5673828125	1.91195166110992	29.5298442840576	28.2180843353271	26.7078380584717	2.82200527191162	-3548.65698242188
Gymnodinium_catenatum	-12250461.6605658	1715239.92124879	0.262820273637772	0.235332906246185	0.0229744762182236	0.403706848621368	34.7887077331543	33.969108581543	32.9845581054688	1.80414962768555	29.9223461151123	27.4812469482422	25.1121692657471	4.81017684936523	-3686.53051757812
Gymnodinium_catenatum	-12275160.4572774	1447155.39432597	0.298588633537292	0.245353952050209	0.0224680230021477	0.412884294986725	34.549877166748	33.5986862182617	32.726318359375	1.82356035709381	29.2211055755615	28.0321712493896	26.3964176177979	2.82468795776367	-2601.45336914062
Gymnodinium_catenatum	-12294878.2482456	2629396.30146171	0.25454518198967	0.1336490213871	0.0480811037123203	0.201177552342415	35.2386817932129	34.5698204040527	33.8369560241699	1.40172588825226	30.6157722473145	24.870922088623	18.0816898345947	12.5340814590454	-149.205184936523
Gymnodinium_catenatum	-12386474.2826825	2961370.50347733	0.28922575712204	0.330047458410263	0.0524610243737698	0.525901019573212	35.5876197814941	34.6534614562988	33.4877281188965	2.09989333152771	31.2430095672607	24.2286682128906	15.8158025741577	15.427206993103	-300.482452392578
Gymnodinium_catenatum	-12393681.8359906	1529278.8847923	0.286233305931091	0.226582422852516	0.0081842252984643	0.378462105989456	34.5755081176758	33.6505432128906	32.7943267822266	1.78117799758911	29.3524608612061	27.8120365142822	25.8269443511963	3.52551627159119	-3619.38940429688
Gymnodinium_catenatum	-12445135.2283269	2829599.48669707	0.213135004043579	0.315157562494278	0.106904119253159	0.458657950162888	35.1997184753418	34.6947937011719	33.9983444213867	1.20137596130371	31.0528392791748	24.2308788299561	16.4040851593018	14.648754119873	-11
Gymnodinium_catenatum	-12730746.0871315	2959852.40993909	0.112276367843151	0.0588981471955776	0.0126127004623413	0.0816777050495148	34.1175575256348	33.5914497375488	33.2184638977051	0.899094820022583	25.1361503601074	18.907808303833	15.1161937713623	10.0199546813965	-6.08554840087891
Gymnodinium_catenatum	-12801359.3455618	3062292.33883148	0.0764592066407204	0.118186667561531	0.0280296113342047	0.21263861656189	34.011531829834	33.5261573791504	33.2341842651367	0.777343690395355	23.8791198730469	17.5250797271729	13.8649387359619	10.014181137085	-106.995399475098
Gymnodinium_catenatum	-13089552.4131804	3452982.40826719	0.118131667375565	0.150731608271599	0.0420208945870399	0.235511139035225	33.6446838378906	33.3446426391602	32.9740676879883	0.670616984367371	23.0964412689209	17.7279415130615	13.7788600921631	9.31758117675781	-845.451416015625
Gymnodinium_catenatum	-13229979.1196238	3216861.49940502	0.330114781856537	0.252013444900513	0.0845415741205215	0.392633855342865	33.6879119873047	33.4113235473633	33.0528411865234	0.635069847106934	21.394681930542	17.2367248535156	14.4856700897217	6.90901231765747	-3487.07275390625
Gymnodinium_catenatum	-13266889.1098523	2887683.93733171	0.232846409082413	0.245123133063316	0.0663067921996117	0.384471923112869	34.0866851806641	33.6576728820801	33.3112907409668	0.775392591953278	23.4879837036133	18.9120826721191	16.1046257019043	7.38335657119751	-3836.31958007812
Gymnodinium_catenatum	-13306316.6776718	2331893.37269676	0.147064432501793	0.170610815286636	0.0538188591599464	0.27722954750061	35.1443481445312	34.3786430358887	33.8246917724609	1.31965482234955	25.8037967681885	22.0204315185547	19.0060005187988	6.79779672622681	-3941.93432617188
Gymnodinium_catenatum	-13324992.5792892	3352164.48781715	0.19672566652298	0.224028185009956	0.0569447316229343	0.440097898244858	33.6866722106934	33.3808059692383	32.9759178161621	0.710752964019775	20.6109619140625	16.069034576416	13.4531507492065	7.15781164169312	-3186.38525390625
Gymnodinium_catenatum	-134461.302147565	4436482.83728264	0.125781565904617	0.120776742696762	0.047169666737318	0.151712119579315	35.1375007629395	32.6853408813477	28.9990634918213	6.13843679428101	22.0122699737549	16.3239517211914	10.6740856170654	11.3381843566895	-18.5169105529785
Gymnodinium_catenatum	-13484488.6603788	3653722.5887729	0.123317115008831	0.194289818406105	0.0479476489126682	0.379569500684738	33.6910362243652	33.264533996582	32.5117034912109	1.17932951450348	17.9789409637451	13.6730928421021	10.7975263595581	7.18141508102417	-552.870788574219
Gymnodinium_catenatum	-135354.543553416	342405.195937477	0.734448790550232	0.359750598669052	0.0741300731897354	0.69966584444046	35.2250480651855	34.6155662536621	33.351390838623	1.87365329265594	30.3079452514648	27.8802165985107	24.9650020599365	5.342942237854	-5077.96533203125
Gymnodinium_catenatum	-13683393.1403867	3845601.5170076	0.154132008552551	0.206580802798271	0.0493926778435707	0.360087633132935	33.3749771118164	32.3628616333008	29.590705871582	3.78427052497864	17.6336765289307	12.8404426574707	10.1349754333496	7.49870157241821	-434.694366455078
Gymnodinium_catenatum	-13690889.1013411	4695069.38221443	0.113499350845814	0.0847543030977249	0.0130632510408759	0.131790533661842	29.5282440185547	24.4002895355225	16.7267875671387	12.801456451416	15.2142705917358	10.3108320236206	7.04385852813721	8.17041301727295	-103.822242736816
Gymnodinium_catenatum	-13762142.2978385	4759891.25923524	0.15607450902462	0.155220121145248	0.0447846949100494	0.253423869609833	29.7581768035889	25.3148307800293	18.7582321166992	10.9999446868896	14.2273788452148	9.99614334106445	6.79623889923096	7.43114042282104	-71.8656921386719
Gymnodinium_catenatum	-13767732.4847677	4733539.9472507	0.165000036358833	0.154081225395203	0.0766165852546692	0.171200349926949	30.2349491119385	25.2800922393799	17.942174911499	12.2927732467651	11.9477872848511	9.3609037399292	6.95823669433594	4.98955059051514	-56.617618560791
Gymnodinium_catenatum	-13796184.6498257	4616687.68488174	0.361937791109085	0.100371316075325	0.0105638336390257	0.157731801271439	30.8375682830811	26.6789131164551	19.061128616333	11.7764406204224	16.2116031646729	11.4707956314087	7.37193489074707	8.83966827392578	-5.24593591690063
Gymnodinium_catenatum	-13805423.7585696	4527813.12571657	0.27970963716507	0.349375665187836	0.149978473782539	0.421834617853165	32.1368217468262	28.3510112762451	20.30517578125	11.8316440582275	16.1055507659912	11.9266195297241	8.27505397796631	7.83049774169922	-40.8137550354004
Gymnodinium_catenatum	-13863584.6573541	2860916.84749037	0.145727902650833	0.152358993887901	0.0447099283337593	0.210628986358643	34.4625854492188	33.9264183044434	33.2074890136719	1.25509524345398	22.8238658905029	19.2047176361084	16.8721618652344	5.9517035484314	-4244.1728515625
Gymnodinium_catenatum	-13866745.1125532	4403169.67866414	0.190118491649628	0.170120149850845	0.0634640231728554	0.278266370296478	33.0928993225098	31.3886852264404	27.4140930175781	5.67880725860596	15.7889089584351	11.7030715942383	8.72186851501465	7.06704139709473	-168.580825805664
Gymnodinium_catenatum	-13874994.4855914	4529684.67391927	0.235611096024513	0.221838876605034	0.0437667965888977	0.351185142993927	32.4718246459961	29.3238925933838	22.5739212036133	9.89790153503418	17.2877902984619	12.3842554092407	8.27311897277832	9.01467227935791	-452.640075683594
Gymnodinium_catenatum	-13895269.3427785	3047823.40236958	0.101165860891342	0.143595337867737	0.0349004343152046	0.229473367333412	34.1278800964355	33.6272010803223	33.0833740234375	1.04450583457947	22.318603515625	18.5489807128906	16.1200885772705	6.19851398468018	-4317.08740234375
Gymnodinium_catenatum	-13929580.5544647	4336535.9254208	0.232225611805916	0.21149742603302	0.0330195538699627	0.384384989738464	33.4857292175293	31.869930267334	28.8327198028564	4.65300893783569	16.8793296813965	12.192831993103	8.93897533416748	7.940354347229	-1789.66918945312
Gymnodinium_catenatum	-13939138.5956672	4370903.18391994	0.235184893012047	0.199946358799934	0.0158076323568821	0.341645568609238	33.2309226989746	31.5497512817383	28.2529716491699	4.97795009613037	17.7081279754639	12.4802932739258	8.82518482208252	8.88294410705566	-1714.68835449219
Gymnodinium_catenatum	-14009662.3141327	4640742.043412	0.198797419667244	0.159576758742332	0.0173555109649897	0.302000343799591	32.6420783996582	31.3891868591309	26.9509334564209	5.69114446640015	17.6924781799316	12.1536741256714	7.90839147567749	9.78408622741699	-1861.14013671875
Gymnodinium_catenatum	-14045868.6091978	4920625.46026405	0.088027335703373	0.08929493278265	0.00307105574756861	0.150438010692596	29.6473140716553	28.2113971710205	26.5561084747314	3.09120655059814	13.821475982666	9.26970481872559	6.15277862548828	7.66869831085205	-71.2404251098633
Gymnodinium_catenatum	-1410441.72449972	4703585.70101128	0.201060086488724	0.15276275575161	0.0174332931637764	0.25511160492897	35.9838256835938	35.6565475463867	35.4824562072754	0.501370131969452	18.5512142181396	14.4902801513672	10.9369258880615	7.61428737640381	-4349.5244140625
Gymnodinium_catenatum	-14128472.5491591	4122344.84501688	0.281095594167709	0.299799591302872	0.060520563274622	0.510976254940033	33.5510559082031	32.5023040771484	31.1149463653564	2.43610835075378	18.4150447845459	13.3554010391235	9.50271034240723	8.91233444213867	-3148.18432617188
Gymnodinium_catenatum	-14175873.5676839	4856275.12852001	0.409704327583313	0.202525570988655	0.0367896817624569	0.313853532075882	31.9942016601562	30.798999786377	28.8377437591553	3.1564576625824	15.2510137557983	10.4985160827637	6.73620414733887	8.51481056213379	-63.9155044555664
Gymnodinium_catenatum	-14222594.6703846	4912814.9708673	0.222809195518494	0.171564266085625	0.00963260419666767	0.264525234699249	30.8275337219238	29.8313045501709	28.5598011016846	2.2677321434021	14.2186899185181	9.83964347839355	6.58435583114624	7.63433408737183	-8.37455368041992
Gymnodinium_catenatum	-14353261.7682077	3910496.01989949	0.285673409700394	0.271610856056213	0.0455292351543903	0.526613473892212	33.2429733276367	32.7054176330566	31.8438453674316	1.39912867546082	19.7757034301758	15.0307207107544	11.3229198455811	8.45278263092041	-4755.888671875
Gymnodinium_catenatum	-14354009.8813821	4380316.24829512	0.18138076364994	0.165856972336769	0.0439113676548004	0.304819792509079	32.9410209655762	32.361759185791	30.6444683074951	2.29655170440674	19.3381099700928	13.1111402511597	8.54641151428223	10.7916984558105	-2899.43505859375
Gymnodinium_catenatum	-14429227.5980943	4358617.4063673	0.191915169358253	0.160965710878372	0.0352278053760529	0.256737649440765	32.8857345581055	32.4660148620605	31.2556667327881	1.63006722927094	19.5488719940186	13.2407455444336	8.88168811798096	10.6671838760376	-3285.24951171875
Gymnodinium_catenatum	-14452271.7271994	4153070.94871408	0.187224268913269	0.177154630422592	0.050252839922905	0.257014274597168	33.1705780029297	32.5587615966797	31.431770324707	1.73880755901337	19.7701683044434	14.1758193969727	10.3255805969238	9.44458770751953	-3170.32568359375
Gymnodinium_catenatum	-14478668.2712639	5048990.46032403	0.143662631511688	0.126260221004486	0.0177571177482605	0.177500113844872	32.4136810302734	31.1467227935791	28.4192638397217	3.9944167137146	15.3786821365356	10.0303211212158	6.21720266342163	9.16147994995117	-256.337493896484
Gymnodinium_catenatum	-14518628.0352386	5170175.68095797	0.32492658495903	0.327910929918289	0.00993739161640406	0.585954785346985	31.4834003448486	28.5233669281006	20.2613563537598	11.2220449447632	14.2169046401978	9.1745719909668	5.13328075408936	9.0836238861084	-11.4418411254883
Gymnodinium_catenatum	-14562336.8046621	5236583.35333302	0.180362850427628	0.0859898775815964	0.0146669670939445	0.156345933675766	31.4751949310303	28.6966800689697	20.8593635559082	10.6158313751221	15.6144685745239	9.07937622070312	4.46662425994873	11.1478452682495	-56.0283126831055
Gymnodinium_catenatum	-14586919.0563103	5246582.02291398	0.148955345153809	0.0682607367634773	0.0117078376933932	0.124502114951611	31.4780673980713	28.9002723693848	21.9815692901611	9.49649810791016	15.606032371521	8.97810745239258	4.3326358795166	11.2733964920044	-90.7757339477539
Gymnodinium_catenatum	-14680588.1788026	3966326.49351788	0.221426621079445	0.188665837049484	0.0288787707686424	0.303008764982224	33.360294342041	32.8684997558594	32.3114242553711	1.04886877536774	20.9035835266113	15.5737628936768	11.5578603744507	9.34572410583496	-4473.056640625
Gymnodinium_catenatum	-14796537.4050262	4879738.72130865	0.169438168406487	0.119623772799969	0.0254273749887943	0.168500527739525	32.6787910461426	32.3027191162109	31.7569141387939	0.921877205371857	17.2398586273193	10.2767324447632	6.15074443817139	11.0891132354736	-3030.673828125
Gymnodinium_catenatum	-14837322.2285278	4734756.75115409	0.173367395997047	0.130653068423271	0.00826891325414181	0.262633591890335	32.7823524475098	32.4531440734863	32.2142219543457	0.568132877349854	17.6734275817871	10.7067356109619	6.4796347618103	11.1937923431396	-2426.47021484375
Gymnodinium_catenatum	-14891681.0089998	4773964.8418959	0.22226682305336	0.107149124145508	0.00363857252523303	0.226669162511826	32.8011436462402	32.4315795898438	32.1462287902832	0.65491658449173	17.4323406219482	10.4468898773193	6.236328125	11.1960134506226	-3356.35888671875
Gymnodinium_catenatum	-14941452.1407227	5226204.07584044	0.304189294576645	0.155675441026688	0.0311609320342541	0.253357410430908	32.1849899291992	30.8110885620117	26.6907005310059	5.49428939819336	14.6032476425171	9.17795562744141	5.30499839782715	9.29825019836426	-174.810928344727
Gymnodinium_catenatum	-14987713.4218609	5017724.58927638	0.269485712051392	0.270029157400131	0.0403287559747696	0.474413394927979	32.6339797973633	32.2625579833984	31.7925853729248	0.841394126415253	16.4779624938965	9.74914169311523	5.69980096817017	10.7781620025635	-3229.24975585938
Gymnodinium_catenatum	-1505247.22711344	5543936.56262526	0.286640524864197	0.185756802558899	0.0221715103834867	0.362638533115387	35.4056053161621	35.2844734191895	35.0686912536621	0.336913347244263	13.6671915054321	10.3776359558105	8.35923862457275	5.30795335769653	-1665.91577148438
Gymnodinium_catenatum	-1539512.12555824	4821855.13743741	0.161914885044098	0.146619707345963	0.00784350000321865	0.251327872276306	35.9167213439941	35.5948104858398	35.3943481445312	0.522372663021088	17.8586978912354	13.9203720092773	10.676097869873	7.18259906768799	-4231.08056640625
Gymnodinium_catenatum	-211384.478639914	-282058.269318147	0.321300327777863	0.391496986150742	0.164580777287483	0.539189040660858	36.8455924987793	35.705451965332	33.9142875671387	2.93130707740784	29.2043476104736	25.9563159942627	22.5168647766113	6.68748188018799	-4855.33203125
Gymnodinium_catenatum	-226177.819085717	-290961.623048354	0.312063157558441	0.392858743667603	0.159257918596268	0.548298954963684	36.8976821899414	35.7174224853516	33.8902435302734	3.0074405670166	29.2191753387451	25.9521312713623	22.5184459686279	6.70073080062866	-4961.42724609375
Gymnodinium_catenatum	-238901.900615076	4620841.84266645	0.133884534239769	0.113519355654716	0.0309200547635555	0.195707589387894	34.9629325866699	33.6996994018555	31.3764343261719	3.58649587631226	19.898099899292	14.4738655090332	8.22010326385498	11.6779975891113	-13.344090461731
Gymnodinium_catenatum	-262654.737574395	544335.41860646	0.540331304073334	0.223505839705467	0.0535807721316814	0.386126577854156	35.287296295166	34.0682945251465	31.3885402679443	3.89875745773315	29.5942325592041	27.1131706237793	23.8745880126953	5.71964406967163	-16.1245269775391
Gymnodinium_catenatum	-299654.035698615	6004588.84158817	0.34881779551506	0.210905343294144	0.0293600410223007	0.363818138837814	35.3221473693848	35.0767021179199	34.3685035705566	0.953646183013916	10.1721172332764	6.15855073928833	3.72399830818176	6.44811964035034	-2864.08935546875
Gymnodinium_catenatum	-301348.54955643	-214136.589266991	0.389318764209747	0.407214432954788	0.205816239118576	0.49174553155899	36.6509819030762	35.6050491333008	33.7904472351074	2.8605329990387	29.2745895385742	25.9965133666992	22.4905090332031	6.7840781211853	-5057.17236328125
Gymnodinium_catenatum	-330612.29866665	3759888.30630614	0.42258083820343	0.275770246982574	0.0570394694805145	0.454396396875381	36.884708404541	36.2912826538086	35.9571762084961	0.927530288696289	25.7121601104736	18.9433078765869	14.282940864563	11.4292192459106	-950.468872070312
Gymnodinium_catenatum	-34268.6962068137	-257976.11115996	0.399206399917603	0.414523988962173	0.195699289441109	0.498428702354431	36.8182029724121	35.6021347045898	33.8971290588379	2.92107319831848	29.2400455474854	26.0245532989502	22.4466571807861	6.79338884353638	-4793.45654296875
Gymnodinium_catenatum	-369818.341132281	5974263.15763574	0.222307786345482	0.183173090219498	0.0440319180488586	0.322020500898361	35.2733345031738	35.1099166870117	34.8715400695801	0.40179717540741	10.3371696472168	6.46545457839966	3.6693708896637	6.66779947280884	-3337.9931640625
Gymnodinium_catenatum	-3767.69430641457	539114.159754069	0.813447773456573	0.433991491794586	0.0967026129364967	0.73717737197876	35.7215995788574	34.5169372558594	30.892505645752	4.82909536361694	29.8238563537598	27.2371921539307	23.5453300476074	6.27852725982666	-3510.34765625
Gymnodinium_catenatum	-410328.681128887	77199.8749029581	0.449464052915573	0.44850018620491	0.185009568929672	0.634142637252808	36.0542221069336	34.9626922607422	33.7948036193848	2.25941967964172	29.7368659973145	27.3345184326172	24.5866222381592	5.15024518966675	-5117.69921875
Gymnodinium_catenatum	-467408.950506978	4978268.38816906	0.087726779282093	0.0625867992639542	0.0132078155875206	0.108102656900883	33.7878341674805	32.4325904846191	30.728178024292	3.05965447425842	17.804651260376	12.3152675628662	6.26284742355347	11.5418033599854	-18.5950050354004
Gymnodinium_catenatum	-482422.756524801	5842233.48607533	0.185205787420273	0.116573110222816	0.00842247251421213	0.235268220305443	35.3270645141602	34.9865570068359	34.6582527160645	0.668811857700348	11.3901243209839	6.26972103118896	3.03352570533752	8.35659885406494	-3154.00708007812
Gymnodinium_catenatum	-48288.9373800661	6136384.9121919	0.0766913890838623	0.0554207339882851	0.0164932981133461	0.0816817507147789	35.0166282653809	34.6401138305664	32.5646934509277	2.4519362449646	6.4427490234375	1.56391036510468	-0.96439403295517	7.407142162323	-3633.32299804688
Gymnodinium_catenatum	-493377.876453709	4394977.05211346	0.12808832526207	0.113476902246475	0.0123625118285418	0.20893694460392	35.8503379821777	35.4790496826172	34.4928321838379	1.35750365257263	21.914529800415	16.4897136688232	11.8258295059204	10.0887002944946	-1973.74755859375
Gymnodinium_catenatum	-601961.819789793	6180880.15058289	0.0239091757684946	0.212148189544678	0.0248634442687035	0.431701600551605	34.9879531860352	33.9490242004395	30.8230972290039	4.16485548019409	3.54808855056763	0.614726006984711	-1.76445174217224	5.31254005432129	-2509.697265625
Gymnodinium_catenatum	-645342.760775516	556069.983139535	0.616256177425385	0.267814844846725	0.0165030267089605	0.497319489717484	35.365608215332	34.2299766540527	32.4923324584961	2.87327647209167	29.5635204315186	26.7400283813477	23.436450958252	6.1270694732666	-15.4279365539551
Gymnodinium_catenatum	-679771.275617298	3727575.04880407	0.484362632036209	0.297150135040283	0.192443683743477	0.223750367760658	36.4600982666016	36.0615043640137	35.6967658996582	0.763332962989807	23.5097999572754	18.9298896789551	15.0142459869385	8.49555492401123	-201.008590698242
Gymnodinium_catenatum	-690520.929368716	5981496.35018433	0.225335597991943	0.171225845813751	0.029451871290803	0.361157715320587	35.2084770202637	35.0070838928223	34.7032203674316	0.505257666110992	9.45908069610596	5.19543552398682	2.63200855255127	6.82707118988037	-2679.84594726562
Gymnodinium_catenatum	-692076.898019694	6225124.84811161	0.0744773149490356	0.114987783133984	0.0304494854062796	0.190852925181389	34.5438957214355	32.9400825500488	29.9699821472168	4.57391214370728	0.56048321723938	-1.27580142021179	-1.94000005722046	2.50048327445984	-466.013946533203
Gymnodinium_catenatum	-695755.524669351	3729019.35508791	0.412015825510025	0.175304025411606	0.0423486717045307	0.293501108884811	36.3876571655273	35.9663238525391	35.5351715087891	0.852484345436096	23.7180786132812	18.9938678741455	14.9212951660156	8.79678344726562	-90.9774475097656
Gymnodinium_catenatum	-7103473.26710007	4231130.47778776	0.431445360183716	0.325549006462097	0.0556428544223309	0.670489013195038	35.3892822265625	32.9567985534668	30.5650634765625	4.82421970367432	22.8122577667236	13.792444229126	4.23116397857666	18.5810928344727	-2855.11108398438
Gymnodinium_catenatum	-7131305.59126841	4368743.43660661	0.155649214982986	0.131820678710938	0.0207976046949625	0.288118898868561	31.8505077362061	30.6573638916016	29.21706199646	2.63344550132751	19.4980659484863	9.39753818511963	0.462103813886642	19.035961151123	-121.860511779785
Gymnodinium_catenatum	-7144685.76286884	3839373.66726064	1.30455529689789	0.783245861530304	0.167292013764381	1.33379364013672	36.6438636779785	36.345386505127	35.5237617492676	1.12010502815247	27.7108364105225	23.1026782989502	18.5402679443359	9.17056846618652	-5024.48486328125
Gymnodinium_catenatum	-7165619.49495528	4172911.3566115	0.661541759967804	0.542170584201813	0.0849871337413788	1.11685919761658	36.1129379272461	34.3145904541016	31.3823089599609	4.73062992095947	24.5552501678467	16.3825588226318	7.38495826721191	17.1702919006348	-3860.54077148438
Gymnodinium_catenatum	-7194020.40370169	4664443.67511304	0.101585671305656	0.0806657746434212	0.0132156675681472	0.146826133131981	29.6379718780518	27.1473770141602	24.5753536224365	5.06261730194092	19.8975944519043	7.89199209213257	-1.52054512500763	21.418140411377	-27.4012393951416
Gymnodinium_catenatum	-7195075.04137753	4050802.71011358	1.19664132595062	0.771901071071625	0.0709151923656464	1.31851053237915	36.5102920532227	35.770191192627	33.8491020202637	2.66119241714478	26.94211769104	20.5369338989258	13.3702573776245	13.5718612670898	-4767.701171875
Gymnodinium_catenatum	-7200265.10263261	4106950.54617628	1.21540188789368	0.619391322135925	0.133326813578606	1.07089650630951	36.4395637512207	35.3820304870605	33.1931457519531	3.24641919136047	26.4086837768555	19.1567535400391	11.523419380188	14.8852653503418	-4543.93359375
Gymnodinium_catenatum	-7253955.70997307	3977342.11973368	1.34564614295959	0.87130731344223	0.259718865156174	1.2957376241684	36.5900001525879	35.9507179260254	34.7595024108887	1.83050036430359	27.3428268432617	21.4178295135498	13.5071220397949	13.8357048034668	-4878.9560546875
Gymnodinium_catenatum	-7257578.75609168	3886826.47863852	1.51886332035065	0.885134339332581	0.0425354614853859	1.77407348155975	36.6161231994629	36.2428779602051	35.3851737976074	1.23095095157623	27.7070465087891	23.184362411499	18.0409069061279	9.66614055633545	-4957.67041015625
Gymnodinium_catenatum	-726974.377943516	-171291.729127683	0.416258782148361	0.445732057094574	0.21388341486454	0.569170236587524	36.6379699707031	35.6802444458008	34.4796371459961	2.15833401679993	28.9919471740723	25.8075332641602	22.3615398406982	6.63040637969971	-5120.52490234375
Gymnodinium_catenatum	-7274801.82826763	3613925.22737343	0.525514543056488	0.464915782213211	0.0422299467027187	0.75114780664444	36.6889801025391	36.4579086303711	35.9566879272461	0.732292890548706	28.0618991851807	22.9008121490479	18.2376480102539	9.82425022125244	-5053.46875
Gymnodinium_catenatum	-7278295.40307821	4844466.50609343	0.17943599820137	0.188660994172096	0.0246920417994261	0.318507254123688	28.9791221618652	22.1990051269531	15.6394386291504	13.3396825790405	16.8948440551758	5.87915754318237	-1.36988508701324	18.2647285461426	-259.305084228516
Gymnodinium_catenatum	-7286343.40982502	4851073.30575909	0.207645028829575	0.198889821767807	0.0299341809004545	0.341363906860352	29.3460559844971	22.0087738037109	15.5841407775879	13.7619152069092	16.9729671478271	5.86715650558472	-1.39286112785339	18.3658294677734	-231.040267944336
Gymnodinium_catenatum	-7500738.00978512	4033105.00714889	1.10836207866669	0.559192538261414	0.0642683357000351	1.06730806827545	36.3889656066895	35.5715026855469	33.7644462585449	2.62452244758606	26.6891555786133	19.4880752563477	7.28585720062256	19.4032974243164	-3780.5712890625
Gymnodinium_catenatum	-7546453.5806153	4389949.05585404	0.141633003950119	0.111802697181702	0.0260408315807581	0.173496276140213	33.3802261352539	31.7644233703613	30.0791835784912	3.30104207992554	17.8819751739502	9.77581691741943	3.58029222488403	14.301682472229	-220.699722290039
Gymnodinium_catenatum	-7611150.72664457	3689634.50811066	0.730474770069122	0.559655010700226	0.080584704875946	0.914030075073242	36.6802368164062	36.405818939209	35.8035583496094	0.876677513122559	28.1970806121826	23.0859069824219	18.3816051483154	9.81547546386719	-5060.97021484375
Gymnodinium_catenatum	-7630320.32416624	3419639.01426886	0.351488143205643	0.309512555599213	0.0479026213288307	0.544670104980469	36.7456932067871	36.5011672973633	36.0153846740723	0.730306386947632	28.4693164825439	23.3778553009033	18.5993137359619	9.87000274658203	-5177.99853515625
Gymnodinium_catenatum	-775283.088038694	4799713.38805369	0.0913013443350792	0.0647744163870811	0.013226262293756	0.105887554585934	35.6357460021973	35.3537750244141	34.8731575012207	0.762588202953339	18.5324001312256	13.6439151763916	9.77720737457275	8.75519275665283	-132.395446777344
Gymnodinium_catenatum	-7758642.01640655	4701864.63865837	0.120035164058208	0.0444704443216324	0.00411284295842052	0.0979158356785774	28.1375751495361	20.9215908050537	13.2533578872681	14.8842172622681	13.9126176834106	5.71160697937012	-0.875878810882568	14.7884960174561	-3.106036901474
Gymnodinium_catenatum	-7812759.04284147	3456227.1556147	0.385528206825256	0.321921288967133	0.00684936717152596	0.5960733294487	36.7620887756348	36.5093154907227	36.0652351379395	0.69685035943985	28.507884979248	23.3787803649902	18.7362785339355	9.77160453796387	-5402.39013671875
Gymnodinium_catenatum	-7825695.58356155	3844689.5105371	1.96896862983704	1.02584671974182	0.321613878011703	1.63088977336884	36.6590614318848	36.2522735595703	35.4880867004395	1.17097449302673	28.5049514770508	23.8215789794922	18.3387203216553	10.1662302017212	-4250.5283203125
Gymnodinium_catenatum	-7829857.50942324	4650969.74461569	0.121240921318531	0.044687781482935	0.010773278772831	0.0832002684473991	28.0455093383789	20.8497867584229	13.1888113021851	14.8566970825195	18.73313331604	8.23342418670654	-0.932605028152466	19.6657390594482	-3.67382097244263
Gymnodinium_catenatum	-7835237.24842661	3544024.17177255	0.516479313373566	0.484154313802719	0.00718197086825967	0.954441428184509	36.7083549499512	36.4668006896973	35.923397064209	0.784957706928253	28.1843547821045	23.191219329834	18.5099010467529	9.67445373535156	-5379.29931640625
Gymnodinium_catenatum	-7839093.3846721	4357947.61138095	0.138147041201591	0.156695574522018	0.0567468963563442	0.192924976348877	32.9136772155762	31.3289699554443	28.0799541473389	4.83372259140015	19.9640522003174	10.732611656189	2.79642677307129	17.1676254272461	-26.4676113128662
Gymnodinium_catenatum	-7854234.26395138	4079106.94070516	0.350958943367004	0.19626159965992	0.0257542952895164	0.342458188533783	35.7605247497559	33.8076057434082	31.9729614257812	3.78756213188171	24.5318851470947	15.4217138290405	6.94018507003784	17.5916996002197	-276.290100097656
Gymnodinium_catenatum	-7912714.90743604	4026262.76985927	0.533241093158722	0.259390324354172	0.0486598946154118	0.421093106269836	36.2693519592285	35.0176734924316	32.5682373046875	3.70111393928528	26.5478744506836	17.8272171020508	9.5845890045166	16.963285446167	-2508.3095703125
Gymnodinium_catenatum	-7941681.11311601	3789844.77020964	1.81516706943512	0.861278533935547	0.0870133936405182	1.84581327438354	36.6509552001953	36.3188438415527	35.6299247741699	1.02103042602539	28.4055786132812	23.8963527679443	16.5602912902832	11.8452863693237	-4174.1640625
Gymnodinium_catenatum	-7980116.70189595	3969836.22807496	0.774421215057373	0.347632944583893	0.0408784188330173	0.669856667518616	36.2678184509277	35.4298400878906	33.3991928100586	2.86862397193909	26.7119579315186	18.7001819610596	11.3785886764526	15.3333702087402	-2710.1015625
Gymnodinium_catenatum	-7998626.93717334	3590171.38860175	0.634735226631165	0.563344538211823	0.109361857175827	0.878761470317841	36.7009086608887	36.4433784484863	35.9041061401367	0.796806037425995	28.154411315918	23.2269477844238	18.6054725646973	9.54893779754639	-4546.828125
Gymnodinium_catenatum	-800403.221533148	248709.519142885	0.733052730560303	0.423898488283157	0.0306200291961432	0.611934840679169	35.733829498291	34.8943824768066	33.6901702880859	2.04365754127502	30.1881790161133	27.7455062866211	25.2121601104736	4.97601842880249	-4937.38818359375
Gymnodinium_catenatum	-8009171.00097712	3661288.43881629	0.736008524894714	0.587068140506744	0.0436446852982044	1.12809836864471	36.6928977966309	36.4222717285156	35.9221878051758	0.770710468292236	28.3154182434082	23.3139324188232	18.4282112121582	9.88720512390137	-4341.1513671875
Gymnodinium_catenatum	-8039181.80347986	3894862.5260183	1.45821154117584	0.609939694404602	0.143437832593918	1.53553354740143	36.4767608642578	35.8030395507812	34.3724555969238	2.10430407524109	27.0813884735107	19.8749389648438	12.5944442749023	14.4869441986084	-3200.19750976562
Gymnodinium_catenatum	-8044709.50195677	3745475.09259562	1.71363663673401	0.824078142642975	0.0726499259471893	1.72295236587524	36.6932945251465	36.3434181213379	35.6193351745605	1.07395887374878	28.4244556427002	24.1071720123291	18.2162322998047	10.2082252502441	-3869.89526367188
Gymnodinium_catenatum	-8063299.20540332	4158725.42456605	0.198760062456131	0.0994228646159172	0.0327896252274513	0.146291390061378	32.6430702209473	30.4435005187988	27.2578048706055	5.3852653503418	23.7286529541016	13.0960102081299	2.7933976650238	20.9352550506592	-5.13903188705444
Gymnodinium_catenatum	-8070304.44867264	4140637.55461161	0.179259747266769	0.130432739853859	0.0414851792156696	0.202400967478752	33.5359382629395	31.7190589904785	29.3963756561279	4.139564037323	23.9308300018311	13.3732347488403	3.48990154266357	20.4409294128418	-30.4344844818115
Gymnodinium_catenatum	-818848.260886285	3648711.2749178	0.240433037281036	0.118026956915855	0.0245238523930311	0.192440167069435	36.8083839416504	36.4817390441895	36.1791381835938	0.629247844219208	24.3838710784912	20.1085758209229	15.9383220672607	8.44554805755615	-1225.29919433594
Gymnodinium_catenatum	-8223194.45294845	3857047.53033647	0.868922829627991	0.377970606088638	0.0721493512392044	0.735888957977295	36.4213752746582	35.3200798034668	33.1260948181152	3.29528260231018	26.6493434906006	18.7148780822754	11.3567552566528	15.2925891876221	-1846.73315429688
Gymnodinium_catenatum	-8278429.74264973	3695977.85243661	1.7018837928772	1.16942167282104	0.0638999193906784	1.95735585689545	36.4997253417969	36.0157279968262	34.3992233276367	2.10050225257874	28.5850391387939	24.1552829742432	17.593132019043	10.9919061660767	-2426.32153320312
Gymnodinium_catenatum	-8301345.16627454	3982738.14312794	0.100451096892357	0.105197302997112	0.0339090563356876	0.162402167916298	34.5812339782715	32.8302001953125	30.7383670806885	3.8428680896759	25.0977439880371	14.7858028411865	3.6112949848175	21.4864482879639	-20.9275035858154
Gymnodinium_catenatum	-8311948.56239192	3350031.09759907	0.448898166418076	0.476005107164383	0.087942473590374	0.758229672908783	36.7825469970703	36.4047203063965	35.7858810424805	0.996664226055145	29.1338024139404	24.3731079101562	19.4245357513428	9.70926761627197	-4466.74462890625
Gymnodinium_catenatum	-8318057.37717414	3662734.34528665	1.72981095314026	1.18555772304535	0.201950192451477	1.74344217777252	36.5044784545898	36.1104316711426	35.4398612976074	1.06461894512177	28.834846496582	24.4958724975586	19.264799118042	9.57004737854004	-2339.94384765625
Gymnodinium_catenatum	-8338786.6873937	3583127.96661347	1.13979637622833	0.735382378101349	0.186240777373314	1.29344236850739	36.5907516479492	36.2229537963867	35.7611236572266	0.829629898071289	29.2208499908447	25.4188117980957	21.3736801147461	7.84716892242432	-3172.49487304688
Gymnodinium_catenatum	-8363867.73272902	3593157.37343899	1.35690748691559	0.892496705055237	0.170598357915878	1.39362335205078	36.5625381469727	36.191276550293	35.7522583007812	0.810279607772827	29.3393230438232	25.4667644500732	21.1694297790527	8.16989231109619	-2956.8447265625
Gymnodinium_catenatum	-8369468.47879879	3391105.44988467	0.493765264749527	0.472074240446091	0.118356257677078	0.806409299373627	36.7233695983887	36.3688468933105	35.8381614685059	0.885208189487457	29.1431465148926	24.5943183898926	20.1538181304932	8.98932838439941	-3987.31323242188
Gymnodinium_catenatum	-8379992.76258616	3653275.20394782	1.04309177398682	0.530894041061401	0.0717101618647575	0.974299490451813	36.3634757995605	35.7041549682617	33.7754821777344	2.5879921913147	28.3830833435059	23.3887538909912	17.4384937286377	10.9445905685425	-44.6999130249023
Gymnodinium_catenatum	-8386491.34502845	3785282.38355973	0.148834049701691	0.1048519089818	0.0426550731062889	0.17628712952137	35.9377174377441	33.1403007507324	29.0800704956055	6.85764741897583	26.4643020629883	17.0308532714844	6.49886894226074	19.9654331207275	-26.8177375793457
Gymnodinium_catenatum	-8452677.18289888	3764668.1895725	0.134819164872169	0.128526747226715	0.0315871350467205	0.195645332336426	35.7077903747559	31.909631729126	27.3889827728271	8.31880760192871	27.1022777557373	17.2106838226318	5.14051485061646	21.9617614746094	-2.0287401676178
Gymnodinium_catenatum	-8465069.76929989	3392820.43205431	0.545758545398712	0.372104525566101	0.115150384604931	0.621152579784393	36.6768035888672	36.3103103637695	35.833625793457	0.843176007270813	29.3406658172607	25.3896713256836	21.2880325317383	8.05263423919678	-2383.19140625
Gymnodinium_catenatum	-8495561.18674963	3492894.69143668	1.09869205951691	0.952960312366486	0.109807901084423	1.53218841552734	36.5282363891602	36.160285949707	35.6972427368164	0.83099627494812	29.6121463775635	25.8884563446045	20.4495029449463	9.1626443862915	-690.216735839844
Gymnodinium_catenatum	-8524720.51253505	3551713.31237755	0.551135897636414	0.158521696925163	0.0164420790970325	0.290116339921951	36.5495643615723	36.1833038330078	35.7716903686523	0.777873039245605	28.7955265045166	23.8137149810791	17.4133949279785	11.3821315765381	-39.5402297973633
Gymnodinium_catenatum	-8558038.43785951	3848429.64042268	0.113111779093742	0.0313970968127251	0.00303703802637756	0.0623605251312256	28.2063674926758	24.1670417785645	20.0188045501709	8.18756103515625	28.2903518676758	16.7355136871338	3.74153614044189	24.5488166809082	-3.38565158843994
Gymnodinium_catenatum	-856531.180203352	6109274.79648791	0.0943825542926788	0.0653418377041817	0.02187011949718	0.12006714195013	34.9599914550781	34.2343559265137	31.2343788146973	3.72561001777649	5.85013437271118	1.413458943367	-1.37587225437164	7.22600698471069	-3306.32055664062
Gymnodinium_catenatum	-8611568.12080366	3451790.4952783	0.808483183383942	0.737482666969299	0.202285662293434	1.14893162250519	36.5112037658691	36.1603660583496	35.6778221130371	0.833380699157715	29.3785991668701	25.3060207366943	19.9379024505615	9.44069576263428	-303.428070068359
Gymnodinium_catenatum	-8719547.47018493	3409804.18119078	0.749506056308746	0.461020976305008	0.0854766368865967	0.878085315227509	36.5085296630859	36.1658592224121	35.7019882202148	0.806541800498962	29.2283000946045	24.8720989227295	19.1585083007812	10.0697917938232	-244.188293457031
Gymnodinium_catenatum	-872218.187514884	95878.2688631164	0.573753118515015	0.528246998786926	0.263855904340744	0.654989898204803	36.3046035766602	35.1739349365234	34.1899490356445	2.11465406417847	29.5416049957275	26.8153972625732	23.398509979248	6.14309406280518	-5184.42138671875
Gymnodinium_catenatum	-8772284.28157576	4980613.11336583	0.0839200019836426	0.0322833135724068	0.00827732216566801	0.0571705587208271	15.9435377120972	10.4466114044189	6.98607778549194	8.95746040344238	12.7114734649658	3.66856002807617	-1.86006700992584	14.5715398788452	-20
Gymnodinium_catenatum	-938647.063537654	202976.784781395	0.587481260299683	0.469311624765396	0.159843847155571	0.58937680721283	35.8467330932617	35.0169296264648	33.8807144165039	1.96601867675781	30.0087108612061	27.4563808441162	24.3458442687988	5.66286563873291	-5147.86572265625
Gymnodinium_catenatum	-961764.874557579	6044162.45014112	0.119768030941486	0.0769777521491051	0.00818237103521824	0.185231477022171	34.9878196716309	34.2864723205566	31.8595504760742	3.12826800346375	6.62440204620361	1.79926156997681	-0.854020059108734	7.47842168807983	-2324.2744140625
Gymnodinium_catenatum	-969885.836069642	5528517.31243619	0.254231125116348	0.126646459102631	0.0187300909310579	0.262826770544052	35.4838829040527	35.3144378662109	35.1923522949219	0.291532278060913	12.7776699066162	10.1291971206665	8.32905101776123	4.44861793518066	-460.353973388672
Gymnodinium_catenatum	-975805.112344997	5887597.02403597	0.171554207801819	0.0721617937088013	0.0135691864416003	0.130818739533424	35.3201446533203	34.7395172119141	34.0394821166992	1.28066170215607	9.35836601257324	3.75455760955811	0.356276631355286	9.00208950042725	-1476.84704589844
Gymnodinium_catenatum	-993497.010361576	233743.726079473	0.589880406856537	0.419583261013031	0.0813059583306313	0.598762035369873	35.773853302002	34.9682197570801	33.4248008728027	2.34905576705933	30.1241779327393	27.5856590270996	24.3971099853516	5.72706747055054	-4894.236328125
Gymnodinium_catenatum	104948.002349762	570819.779925589	0.606647551059723	0.42270302772522	0.126676499843597	0.647512435913086	35.7150650024414	34.312572479248	30.7914485931396	4.92361688613892	29.7856254577637	27.4694175720215	24.0061645507812	5.77946138381958	-2679.59228515625
Gymnodinium_catenatum	1130416.62871033	3569372.65027916	0.0398845076560974	0.0446686297655106	0.0149742932990193	0.0542233735322952	39.0483055114746	38.1572685241699	37.1635665893555	1.88473868370056	29.7081489562988	21.6780586242676	13.0861053466797	16.6220455169678	-10.9195938110352
Gymnodinium_catenatum	1210210.39072053	3926798.9303978	0.267528623342514	0.256976395845413	0.0516604334115982	0.502955377101898	38.0167579650879	37.4291152954102	36.7588310241699	1.25792837142944	27.3674430847168	19.6318016052246	13.7765169143677	13.5909261703491	-678.890747070312
Gymnodinium_catenatum	1214986.43310263	4165634.13134412	0.320748209953308	0.18243533372879	0.038729976862669	0.31431171298027	38.3911666870117	37.9099311828613	37.3484992980957	1.04266834259033	26.9715232849121	19.2115726470947	13.4188890457153	13.5526342391968	-1440.31994628906
Gymnodinium_catenatum	130012.73323275	3922667.30660262	0.295959621667862	0.248330980539322	0.0577044412493706	0.487593591213226	37.5843124389648	36.7210655212402	36.2590026855469	1.32531094551086	26.838773727417	19.9813823699951	13.8632106781006	12.9755620956421	-1540.63293457031
Gymnodinium_catenatum	13131893.4227994	4007697.29809287	0.118430770933628	0.0725235044956207	0.0108855487778783	0.117416933178902	26.1906452178955	18.2038116455078	14.5136766433716	11.6769695281982	27.0840167999268	14.3001298904419	0.196648612618446	26.8873691558838	-3.53969097137451
Gymnodinium_catenatum	13253708.6422506	3984196.03654562	0.0980220884084702	0.101702392101288	0.0170893762260675	0.182293474674225	29.3605575561523	24.5042190551758	19.0866508483887	10.2739057540894	26.4622039794922	13.2852373123169	-0.224221393465996	26.6864261627197	-22.2260112762451
Gymnodinium_catenatum	13332324.9556579	3930815.91619988	0.113201104104519	0.0838130265474319	0.00891156028956175	0.192191764712334	28.7345027923584	25.5364761352539	22.0433826446533	6.69111967086792	26.735221862793	13.5965156555176	0.226758673787117	26.5084629058838	-20.6678905487061
Gymnodinium_catenatum	13406720.389936	3545767.56842011	0.168770328164101	0.1843421459198	0.0279347710311413	0.279285818338394	29.18479347229	25.8091335296631	20.1687126159668	9.01607990264893	28.4984264373779	16.1061401367188	3.66966867446899	24.8287582397461	-7.2415337562561
Gymnodinium_catenatum	13446267.6202795	2773571.32566781	0.464643627405167	0.264032483100891	0.0172901879996061	0.535151481628418	34.2185478210449	32.6886329650879	30.376594543457	3.84195303916931	28.8455581665039	22.9087963104248	15.3547620773315	13.4907960891724	-74.5242080688477
Gymnodinium_catenatum	13452575.4033066	2869085.1638182	0.41154670715332	0.441909998655319	0.0887514501810074	0.678409099578857	33.9260749816895	30.7772274017334	25.9911041259766	7.93497228622437	28.7768726348877	21.4195327758789	13.2459363937378	15.5309362411499	-40.2672691345215
Gymnodinium_catenatum	13480190.959536	3440345.25970839	0.201838508248329	0.111503839492798	0.0224918927997351	0.157887011766434	29.1073303222656	22.7736186981201	14.8879470825195	14.2193832397461	29.8271465301514	16.9816818237305	4.62647533416748	25.2006721496582	-8.69932556152344
Gymnodinium_catenatum	13500556.3391134	3339420.52615107	0.225990831851959	0.0497077889740467	0.0133438939228654	0.0923506692051888	16.0835094451904	7.74390983581543	1.85194718837738	14.2315616607666	29.4659481048584	17.7189025878906	5.97114133834839	23.4948062896729	-5.47401666641235
Gymnodinium_catenatum	13503332.1321709	3896117.5320758	0.201374337077141	0.107757672667503	0.0200756248086691	0.189021542668343	28.4510383605957	26.0117416381836	23.6748962402344	4.77614259719849	25.8865909576416	13.4669246673584	1.67152154445648	24.2150707244873	-19.0536689758301
Gymnodinium_catenatum	13521674.7904067	4118087.9915178	0.0382754020392895	0.0557611137628555	0.0147821707651019	0.108752138912678	28.0337162017822	27.0769138336182	25.9356021881104	2.09811353683472	26.2605361938477	12.2243852615356	-1.68748676776886	27.9480228424072	-15.0925388336182
Gymnodinium_catenatum	13537941.6221726	3601505.8224221	0.155984371900558	0.107095964252949	0.00753920478746295	0.167334988713264	32.1767539978027	28.6671390533447	21.9406700134277	10.2360820770264	27.5342769622803	16.2808895111084	5.69387435913086	21.8404026031494	-30.6981334686279
Gymnodinium_catenatum	13550619.0732996	4142299.76478433	0.0365053825080395	0.0614840276539326	0.0198647920042276	0.10897583514452	27.5888252258301	26.4848442077637	24.9895839691162	2.59924221038818	26.6077671051025	12.6481151580811	-1.69830477237701	28.3060722351074	-2.74807453155518
Gymnodinium_catenatum	13577140.439556	4131017.09660385	0.0402352027595043	0.0356999076902866	0.00873042643070221	0.0542519427835941	27.4923629760742	26.4183406829834	24.9023609161377	2.590003490448	26.5677738189697	12.6312980651855	-1.66761422157288	28.235387802124	-6.78540468215942
Gymnodinium_catenatum	13577730.8540935	2933898.77714999	0.692336678504944	0.373922407627106	0.0185513366013765	0.767672419548035	34.154613494873	32.7097969055176	30.4424476623535	3.71216344833374	28.8491287231445	22.0114574432373	13.9623374938965	14.886791229248	-73.8666839599609
Gymnodinium_catenatum	13590528.2616985	2640846.56881682	1.34196662902832	0.771432518959045	0.135548159480095	1.41624629497528	34.8867263793945	33.9580307006836	32.5352401733398	2.35148453712463	29.2938327789307	26.199426651001	22.5885200500488	6.70531368255615	-222.593856811523
Gymnodinium_catenatum	13596172.7682504	3398979.51844938	0.245509758591652	0.151580065488815	0.0180768668651581	0.22308112680912	31.521879196167	24.3573741912842	14.4997472763062	17.0221309661865	27.7769947052002	16.9913196563721	5.44758987426758	22.329402923584	-19.205265045166
Gymnodinium_catenatum	13602769.3379699	2955260.10058947	0.6688631772995	0.402784556150436	0.0303468145430088	0.81447172164917	34.1507911682129	32.7881927490234	30.5801277160645	3.57066416740417	28.8232727050781	22.0100841522217	13.951021194458	14.8722505569458	-77.4249877929688
Gymnodinium_catenatum	13622057.3680498	2625639.84389296	1.62060010433197	0.888715982437134	0.323651105165482	1.23526787757874	34.9496231079102	34.1015434265137	32.8108406066895	2.13878130912781	29.8554229736328	26.7372608184814	23.0121536254883	6.84327077865601	-530.770324707031
Gymnodinium_catenatum	13639646.2042132	3666342.43219469	0.139239802956581	0.106070138514042	0.029248034581542	0.200633868575096	33.6178398132324	30.7504215240479	25.3054389953613	8.31240081787109	27.6080150604248	16.3043727874756	6.24767112731934	21.3603439331055	-65.7990112304688
Gymnodinium_catenatum	13644076.0692334	3303852.83872786	0.254574060440063	0.224249392747879	0.039937186986208	0.310980945825577	31.3850421905518	25.5771446228027	12.2553024291992	19.1297397613525	28.124885559082	18.4507904052734	8.01179313659668	20.1130924224854	-31.2337322235107
Gymnodinium_catenatum	13650977.4693505	3476775.62896925	0.155940249562263	0.0889309197664261	0.0193559881299734	0.128416299819946	33.4806518554688	29.4872894287109	20.1455898284912	13.3350610733032	27.4236507415771	16.6758289337158	6.44520282745361	20.9784469604492	-31.356164932251
Gymnodinium_catenatum	13655084.5186238	2664465.71602636	1.43188071250916	0.8721764087677	0.279954493045807	1.26123785972595	34.954216003418	34.1814041137695	32.8896141052246	2.06460309028625	29.8989505767822	26.661922454834	22.8909778594971	7.00797319412231	-1418.30322265625
Gymnodinium_catenatum	13669276.0499431	3334970.28919108	0.270484536886215	0.155434012413025	0.0367382317781448	0.25177937746048	32.6179161071777	28.5811729431152	16.1257801055908	16.4921360015869	28.036003112793	18.3569011688232	7.54456853866577	20.49143409729	-34.0290756225586
Gymnodinium_catenatum	13697826.3028415	3573422.41231553	0.162861570715904	0.104823380708694	0.0283445157110691	0.158947452902794	34.1330375671387	31.0400009155273	23.7186584472656	10.4143781661987	28.3633689880371	17.1236228942871	7.62754440307617	20.7358245849609	-70.3371505737305
Gymnodinium_catenatum	13740405.8011914	3222811.96246754	0.311555862426758	0.190447300672531	0.0187356881797314	0.425203800201416	34.1189498901367	32.7786140441895	26.4391937255859	7.67975425720215	28.2200164794922	19.8788890838623	10.5242071151733	17.6958084106445	-57.2517204284668
Gymnodinium_catenatum	13784180.6484014	2761631.84792265	0.965938210487366	0.555580914020538	0.115247391164303	0.923877775669098	34.9391136169434	34.2500991821289	33.013069152832	1.9260436296463	29.5509910583496	26.1622314453125	22.1629619598389	7.3880295753479	-168.068481445312
Gymnodinium_catenatum	13795010.002391	3633098.47310371	0.157423585653305	0.0800901353359222	0.0177842061966658	0.133004978299141	33.7934226989746	31.5197200775146	27.2087287902832	6.58469486236572	28.6712894439697	16.4862403869629	6.95571756362915	21.7155723571777	-78.7983703613281
Gymnodinium_catenatum	13819835.0446512	3223071.00087203	0.242734640836716	0.135900408029556	0.0157406385987997	0.289808601140976	34.1243171691895	33.1673126220703	29.1219100952148	5.00240755081177	28.677885055542	19.9123725891113	9.95321369171143	18.7246704101562	-53.2322425842285
Gymnodinium_catenatum	13877954.5577933	3807526.10345014	0.0966777056455612	0.0955379009246826	0.0266900509595871	0.163872718811035	32.7747001647949	31.114652633667	28.6720848083496	4.10261726379395	27.8044586181641	15.1228761672974	5.22829675674438	22.5761623382568	-69.3697128295898
Gymnodinium_catenatum	13910245.7788166	4050195.22780931	0.11430399864912	0.034347016364336	0.0113690150901675	0.0565975978970528	32.0739135742188	30.3757820129395	27.8728218078613	4.20108938217163	25.2512950897217	12.9159383773804	-1.41606163978577	26.6673564910889	-15.5635576248169
Gymnodinium_catenatum	13921225.6527747	3417808.72670485	0.160259380936623	0.0996730402112007	0.0367940925061703	0.126460924744606	34.1509590148926	32.5709609985352	26.7546730041504	7.39628458023071	28.8756370544434	18.5488834381104	10.0240936279297	18.851541519165	-66.0899047851562
Gymnodinium_catenatum	13940689.7304155	3421237.55068131	0.169234082102776	0.102382883429527	0.039936613291502	0.136752903461456	34.2776565551758	32.8130073547363	27.366662979126	6.91099405288696	28.9629020690918	18.8191318511963	10.5716238021851	18.3912792205811	-72.5434036254883
Gymnodinium_catenatum	13947548.3756829	2672607.55964613	0.317742049694061	0.147200882434845	0.0229682121425867	0.234538182616234	35.0169830322266	34.4773559570312	33.610668182373	1.40631783008575	29.8660106658936	25.9326057434082	21.5939769744873	8.27203464508057	-25.1662197113037
Gymnodinium_catenatum	13953478.4586391	2692726.17665555	0.492806404829025	0.189102485775948	0.047180961817503	0.333273649215698	35.0342788696289	34.457462310791	33.5490684509277	1.48521077632904	29.9069519042969	25.9698085784912	21.6386852264404	8.26826572418213	-351.628936767578
Gymnodinium_catenatum	13966322.3651407	3614207.07566168	0.0940347239375114	0.127490982413292	0.0255058854818344	0.239357501268387	32.6882019042969	31.2051067352295	28.5179843902588	4.17021799087524	27.6367530822754	15.2860336303711	6.02319717407227	21.6135559082031	-51.7941207885742
Gymnodinium_catenatum	13969048.0080824	3457089.14903056	0.24098040163517	0.1212043389678	0.00837477669119835	0.253247737884521	34.4980392456055	33.1850776672363	28.8714199066162	5.62661981582642	29.0816707611084	19.3264560699463	12.1053857803345	16.9762840270996	-93.410888671875
Gymnodinium_catenatum	13978899.5856566	3461255.40674784	0.250957399606705	0.114006757736206	0.0113730747252703	0.231323629617691	34.5294609069824	33.2502098083496	29.2548160552979	5.27464437484741	29.1370792388916	19.4465484619141	12.527398109436	16.6096801757812	-92.2713241577148
Gymnodinium_catenatum	13995404.040631	2894775.83524964	0.702993094921112	0.469023644924164	0.162567734718323	0.60303658246994	34.8639068603516	34.1783332824707	32.9193916320801	1.94451689720154	29.5741920471191	25.3435840606689	20.8804206848145	8.69377040863037	-150.894485473633
Gymnodinium_catenatum	14001748.591127	2838447.11504834	1.19238841533661	0.781700730323792	0.396239846944809	0.806310057640076	34.9403381347656	34.2770729064941	33.0905609130859	1.84977662563324	29.8134880065918	25.9412384033203	21.6717185974121	8.14176845550537	-1469.07019042969
Gymnodinium_catenatum	1401066.22965956	3888387.02047442	0.157254442572594	0.128992944955826	0.0155262351036072	0.258386999368668	38.2397804260254	37.5709609985352	36.8528785705566	1.38689863681793	26.3063945770264	19.4202461242676	13.9852838516235	12.3211107254028	-7.38163995742798
Gymnodinium_catenatum	14034148.3740394	2947409.86140338	0.721680581569672	0.423710703849792	0.124138034880161	0.596123516559601	34.8743934631348	34.1700706481934	32.871696472168	2.00269484519958	29.6132030487061	25.200159072876	20.7789154052734	8.83428764343262	-220.464447021484
Gymnodinium_catenatum	14070303.3122297	2836193.92367375	1.06532907485962	0.379767894744873	0.0487229190766811	0.852924585342407	35.004810333252	34.3966865539551	33.3986434936523	1.60616874694824	29.8947868347168	25.8961353302002	21.5663108825684	8.32847690582275	-1619.23376464844
Gymnodinium_catenatum	14104850.3679285	3833654.9842529	0.0703268498182297	0.0624953731894493	0.00289718247950077	0.106559857726097	29.168909072876	25.5400333404541	20.2517204284668	8.91718864440918	25.7260093688965	14.0965986251831	2.37279033660889	23.3532180786133	-2.68051028251648
Gymnodinium_catenatum	14184037.1920867	3020044.19323886	1.00542199611664	0.737623631954193	0.322217762470245	0.833777785301208	34.9861068725586	34.3707466125488	33.1522903442383	1.83381390571594	29.8594074249268	25.5221347808838	21.1597194671631	8.69968795776367	-1153.73510742188
Gymnodinium_catenatum	14197008.527689	2626639.04082222	0.608906745910645	0.425117254257202	0.0881387442350388	0.803989231586456	34.9728965759277	34.5570297241211	33.9889373779297	0.983956515789032	29.9868793487549	26.0617961883545	21.5484409332275	8.43843841552734	-6708.2197265625
Gymnodinium_catenatum	14292317.1636806	3430307.31855475	0.207900911569595	0.146803915500641	0.0202903971076012	0.277640879154205	34.8094177246094	33.9777603149414	32.0658912658691	2.74352717399597	29.59250831604	21.32883644104	14.7470645904541	14.8454446792603	-213.679138183594
Gymnodinium_catenatum	14323204.3903207	4044710.51098965	0.511094391345978	0.241802617907524	0.0486248135566711	0.533035576343536	34.2055397033691	33.4761657714844	31.567777633667	2.63776063919067	24.7161483764648	13.7618894577026	2.77710580825806	21.9390411376953	-1545.60083007812
Gymnodinium_catenatum	14350005.7787961	4095417.84425339	0.417966216802597	0.241469904780388	0.064656637609005	0.456205785274506	34.1989784240723	33.4080047607422	31.7683582305908	2.43061947822571	23.6282444000244	12.9143629074097	2.47716522216797	21.1510791778564	-239.403121948242
Gymnodinium_catenatum	14356435.1041062	3529448.78480721	0.42607718706131	0.325865626335144	0.167216628789902	0.335213005542755	34.7242698669434	33.7865447998047	31.2998104095459	3.42445945739746	29.5222015380859	20.4935188293457	14.0178089141846	15.5043935775757	-129.504241943359
Gymnodinium_catenatum	14387499.0513074	-3497671.68295633	0.305899977684021	0.294790685176849	0.053581640124321	0.607609510421753	36.0981101989746	35.6550636291504	35.4253463745117	0.672764480113983	21.3933982849121	18.2009124755859	14.9971532821655	6.39624500274658	-543.785217285156
Gymnodinium_catenatum	14417376.9710875	-3905691.48602831	0.210690066218376	0.15629480779171	0.0397639535367489	0.25913143157959	35.4370193481445	35.116081237793	34.8029975891113	0.634018421173096	18.4321784973145	15.2308645248413	12.2045822143555	6.22759628295898	-5381.86083984375
Gymnodinium_catenatum	14423675.4172042	3715355.82219436	0.682404696941376	0.588547050952911	0.156929522752762	0.947890222072601	34.3778915405273	32.6536064147949	30.1580677032471	4.21982383728027	25.8728866577148	18.1222991943359	11.0587472915649	14.8141403198242	-77.5726013183594
Gymnodinium_catenatum	14436896.2734202	3553799.88203134	0.38276880979538	0.313747674226761	0.124870665371418	0.375064700841904	34.7387428283691	33.7353248596191	31.0986595153809	3.64008164405823	29.0927124023438	20.1478652954102	13.7097024917603	15.3830089569092	-101.93497467041
Gymnodinium_catenatum	14463017.7460715	3684153.41995698	0.399250328540802	0.285621285438538	0.0882193297147751	0.398390799760818	34.461555480957	32.7881393432617	30.0967597961426	4.36479425430298	27.2480754852295	18.9257736206055	12.3290977478027	14.9189767837524	-149.714813232422
Gymnodinium_catenatum	144650.432720341	50285.1553739673	0.606614530086517	0.363321989774704	0.11713819950819	0.522484183311462	35.7713470458984	34.6966552734375	32.7932586669922	2.97808957099915	29.7652778625488	27.4018077850342	24.8183708190918	4.94690752029419	-4648.23486328125
Gymnodinium_catenatum	14475715.820399	-3654688.25130319	0.235782831907272	0.176322013139725	0.0303852055221796	0.29250031709671	35.7585563659668	35.4840240478516	35.2110710144043	0.5474853515625	20.168285369873	17.0327339172363	14.1441841125488	6.02410221099854	-4282.8828125
Gymnodinium_catenatum	14485185.4665105	3943965.36355427	0.51106995344162	0.318981915712357	0.0681493729352951	0.5549156665802	34.366153717041	33.4804458618164	30.8697128295898	3.49644207954407	26.4478073120117	16.2530479431152	6.79626941680908	19.651538848877	-836.022033691406
Gymnodinium_catenatum	14494497.924537	3162001.31162835	0.921401619911194	0.833907544612885	0.255032002925873	1.18295669555664	34.9151306152344	34.3207778930664	33.1348838806152	1.78024399280548	29.6515731811523	24.8897323608398	20.558801651001	9.0927734375	-387.914398193359
Gymnodinium_catenatum	14496048.4705085	3762333.3335064	0.476883918046951	0.293009608983994	0.039475105702877	0.559840202331543	34.3672370910645	33.202262878418	30.5131587982178	3.85407710075378	26.4633026123047	18.0950393676758	9.96431636810303	16.498987197876	-1801.54870605469
Gymnodinium_catenatum	14500528.160748	3271918.04241758	0.424111515283585	0.402512609958649	0.0902681723237038	0.628745794296265	34.8299942016602	34.1004409790039	32.5732650756836	2.25672745704651	29.2560806274414	23.1486263275146	17.8392124176025	11.4168691635132	-345.879272460938
Gymnodinium_catenatum	14502917.7368015	3334867.49362927	0.244684994220734	0.125465229153633	0.0374012924730778	0.170755371451378	34.8152236938477	33.8932914733887	32.1828575134277	2.63236689567566	29.080379486084	22.1966705322266	16.3405666351318	12.7398128509521	-12
Gymnodinium_catenatum	14502963.6168474	4059010.37684103	0.317405968904495	0.275725722312927	0.0432611629366875	0.621879041194916	34.1930351257324	33.5986099243164	32.0003814697266	2.19265556335449	25.1556835174561	13.7620229721069	3.52083325386047	21.6348495483398	-2583.56567382812
Gymnodinium_catenatum	14512649.899392	3934012.75779914	0.498794257640839	0.327139616012573	0.0849605426192284	0.560294389724731	34.3652267456055	33.5247039794922	30.9714603424072	3.39376592636108	26.4308815002441	16.3925132751465	7.35309743881226	19.0777835845947	-2292.04077148438
Gymnodinium_catenatum	14553429.8881223	4007711.02186004	0.48628693819046	0.298048049211502	0.0610828772187233	0.512387275695801	34.2636184692383	33.616870880127	32.003101348877	2.26051926612854	25.8678588867188	15.1679134368896	4.85839700698853	21.0094623565674	-3064.68017578125
Gymnodinium_catenatum	14561886.4755913	2643969.59425848	0.506365776062012	0.397515207529068	0.013270485214889	0.672728478908539	35.008846282959	34.6522331237793	34.2068138122559	0.802030324935913	30.1188068389893	25.7225399017334	20.8282222747803	9.29058456420898	-4062.47241210938
Gymnodinium_catenatum	14640537.6380303	4279274.31749729	0.160982608795166	0.203059926629066	0.0161614380776882	0.330544829368591	33.9734115600586	32.9683647155762	31.5827579498291	2.39065480232239	22.7094116210938	9.83325099945068	-0.293564110994339	23.0029754638672	-439.002777099609
Gymnodinium_catenatum	14652492.4726329	3319640.23166459	1.07609593868256	0.637024283409119	0.0619854964315891	1.51969695091248	34.8470230102539	34.1870384216309	32.7999877929688	2.04703450202942	28.9818820953369	23.3321495056152	18.0143489837646	10.9675331115723	-232.890899658203
Gymnodinium_catenatum	14668025.5872395	-3529094.48001333	0.271248400211334	0.223707512021065	0.0738480985164642	0.421864986419678	36.1096153259277	35.6897888183594	35.4645347595215	0.645084202289581	21.0968742370605	18.0949268341064	15.1353387832642	5.96153402328491	-612.655395507812
Gymnodinium_catenatum	14678655.1375358	-3596605.11707815	0.250631302595139	0.198618024587631	0.018152417615056	0.362556099891663	35.9073104858398	35.6155700683594	35.3053092956543	0.601998686790466	20.6229190826416	17.5335254669189	14.6486988067627	5.97421932220459	-1155.27319335938
Gymnodinium_catenatum	14692323.0128399	2526886.98648474	0.482827603816986	0.418048590421677	0.022667245939374	0.734680771827698	35.0237770080566	34.6610298156738	34.1250762939453	0.898699104785919	30.270622253418	26.3378353118896	22.4094543457031	7.86116647720337	-5280.40673828125
Gymnodinium_catenatum	14697709.2575115	4351740.13051071	0.0899938195943832	0.0501409396529198	0.0187922567129135	0.0634838938713074	35.0979080200195	32.9011764526367	30.9349308013916	4.16297769546509	22.879035949707	9.23185729980469	-1.90889811515808	24.787935256958	-8.03569984436035
Gymnodinium_catenatum	14763375.663023	3880363.90333746	0.44136044383049	0.301880329847336	0.061867281794548	0.499028861522675	34.3813629150391	33.6174240112305	31.7554740905762	2.62588715553284	26.8738059997559	17.2666702270508	9.04096221923828	17.8328437805176	-2181.92236328125
Gymnodinium_catenatum	14785238.816076	3983136.60796504	0.463370978832245	0.272268742322922	0.0501690730452538	0.542377650737762	34.3340263366699	33.709400177002	32.2563285827637	2.07769727706909	26.4258804321289	15.9687175750732	6.64671039581299	19.7791690826416	-2818.9970703125
Gymnodinium_catenatum	14830158.2277084	-3448289.51696606	0.229409456253052	0.106087990105152	0.0389472022652626	0.145733967423439	36.2847862243652	35.98095703125	35.5819892883301	0.702799558639526	20.7428112030029	17.8220310211182	15.0049390792847	5.73787260055542	-68.2290344238281
Gymnodinium_catenatum	14868666.508242	3594265.21488769	0.604883193969727	0.252303242683411	0.0813459157943726	0.370389938354492	34.8369178771973	33.6049346923828	31.5765705108643	3.26034784317017	27.9207439422607	19.6637210845947	12.7707958221436	15.1499481201172	-6.18875789642334
Gymnodinium_catenatum	14883359.9429733	3875134.43071977	0.531192123889923	0.303042501211166	0.082505963742733	0.487296164035797	34.3761978149414	33.6774215698242	31.8046283721924	2.57156705856323	27.3504981994629	17.697509765625	9.7700777053833	17.5804214477539	-650.308654785156
Gymnodinium_catenatum	14897786.4364429	3445822.4984807	1.19394946098328	0.911420226097107	0.169645711779594	1.67247951030731	34.845043182373	34.271598815918	33.0458450317383	1.79919755458832	29.0802326202393	23.3064155578613	18.1426525115967	10.9375801086426	-1036.37023925781
Gymnodinium_catenatum	14910154.2610792	-4212355.52730426	0.240217387676239	0.162935525178909	0.025679174810648	0.270599812269211	35.1585311889648	34.8334121704102	34.6453437805176	0.513187408447266	15.9181575775146	12.7501945495605	10.3888463973999	5.52931070327759	-5081.23974609375
Gymnodinium_catenatum	14912751.6472073	-3991902.55968833	0.249389424920082	0.182891562581062	0.0178717169910669	0.307552248239517	35.408805847168	35.0865516662598	34.8167266845703	0.592082440853119	17.97922706604	14.7196598052979	12.2143726348877	5.76485395431519	-5508.3154296875
Gymnodinium_catenatum	14926841.9886968	3254124.53321152	0.892648100852966	0.417861431837082	0.0819207429885864	0.711201846599579	34.9397773742676	34.5868301391602	34.0090141296387	0.930762648582458	29.3337249755859	23.4482746124268	18.4607105255127	10.8730154037476	-4448.12744140625
Gymnodinium_catenatum	14982552.207654	-3616455.98530817	0.335028022527695	0.142535552382469	0.0354338325560093	0.189793363213539	36.1338157653809	35.8381462097168	35.5549621582031	0.578855931758881	20.5909690856934	17.6794910430908	14.9542608261108	5.63670921325684	-100.080139160156
Gymnodinium_catenatum	14983346.6263342	4082384.59303761	0.430856317281723	0.202959820628166	0.06253482401371	0.351780116558075	34.2808570861816	33.8140525817871	32.8582534790039	1.42260324954987	25.8299827575684	13.4500789642334	3.23567819595337	22.5943031311035	-1199.64855957031
Gymnodinium_catenatum	14989165.5946421	3955147.66666971	0.570241153240204	0.331513732671738	0.112704545259476	0.57634162902832	34.3173904418945	33.7812995910645	32.5143814086914	1.8030116558075	27.1694869995117	16.5817527770996	8.00819206237793	19.1612949371338	-2974.95922851562
Gymnodinium_catenatum	15004428.6969402	3234453.58217653	0.523194849491119	0.465237110853195	0.142208740115166	0.655931770801544	34.9162368774414	34.5886344909668	34.0299949645996	0.886240661144257	29.3474960327148	23.3198127746582	18.3238487243652	11.0236473083496	-4282.943359375
Gymnodinium_catenatum	15031062.4774315	3996552.72417	0.471872389316559	0.320871859788895	0.048024408519268	0.699471831321716	34.3022079467773	33.8127403259277	32.5781860351562	1.72402322292328	26.7608013153076	15.8343076705933	6.66360425949097	20.0971946716309	-2371.77661132812
Gymnodinium_catenatum	15040331.7087346	3504089.41241995	1.03441405296326	0.233114972710609	0.0633587315678596	0.388723939657211	34.8061561584473	34.0878753662109	32.5959663391113	2.21019196510315	28.348653793335	22.1184864044189	16.0446472167969	12.3040056228638	-815.144897460938
Gymnodinium_catenatum	15050249.542015	-3983293.55619624	0.254566252231598	0.190585911273956	0.02343874797225	0.285034865140915	35.4877967834473	35.1576652526855	34.920955657959	0.566839635372162	18.5038318634033	14.9332799911499	12.0724458694458	6.43138694763184	-5547.681640625
Gymnodinium_catenatum	15056918.5714191	-3734283.90951494	0.346359521150589	0.16023887693882	0.0236152000725269	0.263987988233566	35.902286529541	35.5894622802734	35.2705917358398	0.631696760654449	20.1144733428955	16.9103450775146	13.56467628479	6.54979658126831	-3535.81079101562
Gymnodinium_catenatum	15060823.8366768	3976342.70997173	0.586844563484192	0.330165296792984	0.023548262193799	0.688070714473724	34.2858734130859	33.7999992370605	32.5367088317871	1.7491637468338	26.8909664154053	16.2305355072021	7.76845121383667	19.1225147247314	-2971.99536132812
Gymnodinium_catenatum	15062058.5444434	4241436.15721056	0.131492912769318	0.101759165525436	0.00884835980832577	0.179341524839401	34.1059951782227	33.4011077880859	32.1970024108887	1.9089914560318	23.7103481292725	10.4657211303711	0.898190855979919	22.8121566772461	-3555.22119140625
Gymnodinium_catenatum	15064675.4475764	2592172.18713432	0.513542890548706	0.397985547780991	0.0192574188113213	0.685164630413055	35.0382385253906	34.7138290405273	34.2920188903809	0.746223449707031	30.2520580291748	26.2794151306152	21.902774810791	8.34928417205811	-5053.95556640625
Gymnodinium_catenatum	15109606.5786944	3246397.34547869	0.522326827049255	0.41937580704689	0.134067595005035	0.59100204706192	34.9017944335938	34.5740203857422	34.0222702026367	0.87952584028244	29.4156169891357	23.185474395752	18.363208770752	11.0524082183838	-4341.17431640625
Gymnodinium_catenatum	15110671.9070166	3456811.79387689	1.68841111660004	1.06821012496948	0.306035399436951	1.58799767494202	34.8911056518555	34.4063949584961	33.3409309387207	1.5501754283905	29.1695346832275	23.7241096496582	18.8126964569092	10.3568391799927	-2819.82983398438
Gymnodinium_catenatum	15118662.8015768	3984887.1069183	0.504562377929688	0.331339001655579	0.0626016035676003	0.547807693481445	34.268627166748	33.8126335144043	32.6917839050293	1.57684504985809	26.7407665252686	16.2068901062012	7.84549856185913	18.8952674865723	-2682.49536132812
Gymnodinium_catenatum	15138320.6259094	4320426.73733917	0.119602657854557	0.105691269040108	0.0237369742244482	0.175293475389481	34.1079711914062	33.2453536987305	31.8998908996582	2.20807933807373	22.6129455566406	10.1433572769165	0.769488155841827	21.8434581756592	-3584.67358398438
Gymnodinium_catenatum	15141844.0138538	4100878.84993483	0.317542940378189	0.190808489918709	0.0410112962126732	0.331313014030457	34.2077255249023	33.8185272216797	32.9743118286133	1.23341429233551	25.6843395233154	13.1738452911377	2.92774724960327	22.756591796875	-1805.59094238281
Gymnodinium_catenatum	15178322.1545727	-4682164.89860513	0.383566558361053	0.241495028138161	0.0617637410759926	0.402605891227722	34.689208984375	34.4826545715332	34.2701377868652	0.419068485498428	11.9119758605957	9.64973068237305	8.40677642822266	3.50519824028015	-3946.37133789062
Gymnodinium_catenatum	15185445.474561	3276951.08360003	0.904085040092468	0.5006103515625	0.105215221643448	0.765569806098938	34.8827590942383	34.5698776245117	34.0327033996582	0.850057542324066	29.4567680358887	23.0912342071533	18.4626731872559	10.9940958023071	-4346.36328125
Gymnodinium_catenatum	151916.92382469	5072044.90985517	0.16491661965847	0.134841293096542	0.0500335916876793	0.208623260259628	34.7078056335449	34.1621742248535	33.7116165161133	0.996190309524536	17.1702156066895	10.9647655487061	4.02311229705811	13.1471042633057	-16.3377475738525
Gymnodinium_catenatum	15203765.5138026	-3972547.19749189	0.293532282114029	0.223059594631195	0.0265337340533733	0.385819226503372	35.5580406188965	35.2252044677734	34.9592437744141	0.598795473575592	18.3804054260254	15.0440359115601	12.0883588790894	6.29204559326172	-5547.20751953125
Gymnodinium_catenatum	15206365.3366555	5218584.34496809	0.0934824272990227	0.0778218284249306	0.0176948420703411	0.153432831168175	32.9440040588379	27.3761348724365	19.8346691131592	13.1093368530273	13.3264303207397	3.37705039978027	-1.79060363769531	15.1170339584351	-41.0644760131836
Gymnodinium_catenatum	15209601.4850343	5223190.92724577	0.100316368043423	0.0802968963980675	0.0177011154592037	0.159917756915092	33.2510528564453	27.7731304168701	20.0012264251709	13.2498254776001	13.4620561599731	3.39735722541809	-1.79031574726105	15.2523717880249	-42.6376686096191
Gymnodinium_catenatum	15229484.1997217	3815663.38824623	0.269812941551208	0.194758996367455	0.0711015313863754	0.292729914188385	34.1655082702637	33.2818298339844	31.0491714477539	3.11633586883545	28.5173892974854	18.0042705535889	8.71005630493164	19.8073329925537	-10.1189184188843
Gymnodinium_catenatum	15234477.3117324	4453434.07556879	0.114453077316284	0.148241236805916	0.0246522277593613	0.29967388510704	33.7177200317383	32.4634475708008	30.4080657958984	3.30965375900269	19.9641513824463	8.41945362091064	0.339920252561569	19.624231338501	-1653.40295410156
Gymnodinium_catenatum	15254520.2623447	4039845.59974977	0.505409061908722	0.282008737325668	0.0416025556623936	0.541502356529236	34.264030456543	33.8177833557129	32.7238388061523	1.54019272327423	26.7649269104004	15.9334001541138	7.00311803817749	19.7618083953857	-2538.72021484375
Gymnodinium_catenatum	15259344.482256	5224421.46279903	0.0897536128759384	0.0863113254308701	0.0202284902334213	0.152139589190483	33.4237098693848	28.9982051849365	21.4018688201904	12.02184009552	13.8595180511475	3.49677443504333	-1.79000604152679	15.6495237350464	-51.1239891052246
Gymnodinium_catenatum	15274769.7930657	-3780689.23459096	0.452306002378464	0.14741313457489	0.0628576800227165	0.207582041621208	36.0531883239746	35.7842483520508	35.4944343566895	0.558753430843353	20.0760383605957	17.054801940918	14.2975597381592	5.77847862243652	-67.7339935302734
Gymnodinium_catenatum	15340987.6951395	3579900.35361131	1.11922669410706	0.397016942501068	0.0337047837674618	0.758089542388916	34.8009071350098	34.0653533935547	32.5900459289551	2.210862159729	27.8924980163574	20.6145496368408	14.1233043670654	13.7691946029663	-892.055297851562
Gymnodinium_catenatum	15348507.5824103	4412876.91197553	0.167352572083473	0.151496604084969	0.021720863878727	0.287343800067902	34.0881462097168	33.2906150817871	32.0645294189453	2.02361655235291	21.8760566711426	10.3578987121582	1.57210671901703	20.3039493560791	-2807.54931640625
Gymnodinium_catenatum	15349253.7307336	-3428138.97768067	0.0482882373034954	0.0283504109829664	0.00940124597400427	0.0449681580066681	40.920726776123	39.9198036193848	38.7976188659668	2.12310767173767	24.5874576568604	18.2812232971191	12.4335632324219	12.1538944244385	-14.3525342941284
Gymnodinium_catenatum	15351409.7061084	3591028.53941702	1.2912745475769	0.390214055776596	0.0540111884474754	0.718151390552521	34.7948570251465	34.0011444091797	32.4506454467773	2.34421300888062	27.7886943817139	20.5222663879395	14.0451307296753	13.7435636520386	-650.470581054688
Gymnodinium_catenatum	15372686.9777054	4564426.68874485	0.148641884326935	0.28063702583313	0.0800433829426765	0.545649588108063	33.4260482788086	32.2402954101562	29.9110107421875	3.51503825187683	19.2532234191895	7.99395227432251	0.349910408258438	18.9033126831055	-114.436798095703
Gymnodinium_catenatum	15373083.8079994	4602479.95456471	0.144709467887878	0.243579089641571	0.0586087256669998	0.417330503463745	33.2890090942383	32.0322494506836	29.4985237121582	3.79048347473145	18.8693790435791	7.66051292419434	-0.261865437030792	19.1312446594238	-15.2331209182739
Gymnodinium_catenatum	15392603.156746	-3602072.28702492	0.442650198936462	0.0373583473265171	0.0118172122165561	0.0606202371418476	36.7276382446289	36.2341613769531	35.8161888122559	0.911447882652283	23.3927536010742	17.5389080047607	12.2140216827393	11.1787328720093	-34.7139282226562
Gymnodinium_catenatum	15406369.5453504	3324321.24757743	1.40055060386658	0.750148117542267	0.162700593471527	1.48842310905457	34.8883972167969	34.5288276672363	33.6922264099121	1.19616961479187	29.4713096618652	23.2237281799316	18.5215702056885	10.9497394561768	-3658.62866210938
Gymnodinium_catenatum	15413159.9777962	5333558.96844081	0.0523321628570557	0.13159953057766	0.00895554572343826	0.249330401420593	33.8943786621094	31.7890777587891	28.5130424499512	5.38133716583252	14.5479526519775	4.00120115280151	-1.7885228395462	16.3364753723145	-46.2298469543457
Gymnodinium_catenatum	15493636.3708381	3409666.17101522	1.63805878162384	0.696593940258026	0.0315160974860191	1.48253512382507	34.9017181396484	34.4674415588379	33.6111946105957	1.29052293300629	29.0833148956299	23.1089859008789	16.866870880127	12.2164459228516	-739.189147949219
Gymnodinium_catenatum	15520835.5024123	3676935.18613068	0.356613576412201	0.138410553336143	0.0485441833734512	0.213119760155678	34.6269493103027	33.1682281494141	29.0688724517822	5.5580792427063	26.9300575256348	19.8792457580566	13.7825450897217	13.1475133895874	-149.224319458008
Gymnodinium_catenatum	15537571.3302029	4159532.09987541	0.697212755680084	0.364716976881027	0.0123082082718611	0.746553897857666	34.1617889404297	33.6935882568359	32.4309387207031	1.73084878921509	26.633264541626	15.7206573486328	7.59844207763672	19.0348224639893	-1920.06030273438
Gymnodinium_catenatum	15561650.0384845	-3856933.34548574	0.505650699138641	0.205596670508385	0.0673144310712814	0.352601289749146	36.044303894043	35.6642112731934	35.2250289916992	0.819275796413422	18.6564292907715	15.8156538009644	13.6686344146729	4.98779487609863	-37.6897506713867
Gymnodinium_catenatum	15579548.1298282	-1539857.82945285	0.0620428398251534	0.0883552804589272	0.0246431566774845	0.139429539442062	35.6081962585449	34.5031204223633	32.8737297058105	2.7344651222229	30.5894927978516	28.0715827941895	24.8053245544434	5.78416728973389	-59.0025215148926
Gymnodinium_catenatum	15607950.8332417	2902521.07172011	0.350134044885635	0.316857993602753	0.0150354541838169	0.595427334308624	35.0493202209473	34.7326278686523	34.2359313964844	0.813390970230103	29.4471073150635	24.5445251464844	19.5661277770996	9.8809814453125	-3297.97509765625
Gymnodinium_catenatum	15625725.8970606	4209979.83769107	1.25620591640472	0.414872646331787	0.0863667726516724	0.720686674118042	34.1082763671875	33.7714500427246	32.896240234375	1.21203529834747	25.887056350708	14.6744785308838	5.89682674407959	19.9902305603027	-49
Gymnodinium_catenatum	15626447.7168146	5124700.09840997	0.207764506340027	0.167228654026985	0.049136646091938	0.264168560504913	31.7788887023926	27.4968891143799	19.0766258239746	12.702262878418	15.5860061645508	4.26417398452759	-1.77943098545074	17.3654384613037	-11.4376745223999
Gymnodinium_catenatum	15636951.006091	4596847.70527726	0.179583981633186	0.11146454513073	0.0122098391875625	0.177923962473869	33.9731101989746	33.3021507263184	31.9470348358154	2.02607488632202	20.7315578460693	9.8015661239624	1.97985732555389	18.7516994476318	-1367.50708007812
Gymnodinium_catenatum	15668173.6807685	-1798115.9919366	0.0356980003416538	0.0437862947583199	0.0100157624110579	0.0763593539595604	35.1900062561035	33.9871444702148	29.504451751709	5.68555736541748	30.9230556488037	26.9297981262207	20.560001373291	10.3630542755127	-18.5402946472168
Gymnodinium_catenatum	15679899.9815327	4935118.44156481	0.169632941484451	0.124320328235626	0.0508664585649967	0.164091140031815	32.1453666687012	29.3156604766846	20.3367118835449	11.8086538314819	18.2298393249512	6.1078953742981	-1.65036058425903	19.880199432373	-60.3195037841797
Gymnodinium_catenatum	15680038.557682	4827378.64235798	0.14005534350872	0.119745582342148	0.0148077420890331	0.236145213246346	32.4378509521484	29.6367511749268	24.7289390563965	7.70891237258911	18.1995525360107	6.38655090332031	-1.60145843029022	19.8010120391846	-102.078147888184
Gymnodinium_catenatum	15726605.0792064	4223301.51398799	0.930166721343994	0.666680753231049	0.0769610404968262	1.47238171100616	34.0420303344727	33.3591346740723	32.4517402648926	1.59029018878937	24.3062324523926	12.9684057235718	3.02821803092957	21.2780151367188	-217.596694946289
Gymnodinium_catenatum	15727039.9378777	3845748.03786321	0.230092495679855	0.234561160206795	0.0288978442549706	0.435934752225876	34.4899063110352	33.4522476196289	32.3255081176758	2.16439938545227	24.4040107727051	16.4976863861084	8.14695644378662	16.2570533752441	-113.667617797852
Gymnodinium_catenatum	15729052.9045847	3164061.15895549	0.639243543148041	0.374751776456833	0.0544736832380295	0.620575606822968	35.0727653503418	34.623592376709	33.9884071350098	1.08435916900635	29.1276702880859	23.2454452514648	18.1798534393311	10.9478168487549	-3842.0517578125
Gymnodinium_catenatum	15737404.8366599	-1763317.21909941	0.145285993814468	0.101572975516319	0.010600246489048	0.164430201053619	35.302661895752	34.0384788513184	30.4506683349609	4.85199213027954	30.9252586364746	27.0551815032959	21.0638809204102	9.86137771606445	-16.2804145812988
Gymnodinium_catenatum	15741816.0742732	5136810.59641819	0.188633292913437	0.122401237487793	0.0162800643593073	0.234182581305504	32.3270645141602	27.9804096221924	19.2732963562012	13.0537672042847	17.0621547698975	4.75995111465454	-1.77992212772369	18.842077255249	-27.8060932159424
Gymnodinium_catenatum	15765108.5791182	-1436219.79440304	0.250699937343597	0.0852406173944473	0.017395930364728	0.125168055295944	35.6121826171875	33.9912223815918	30.8432064056396	4.76897525787354	30.4179306030273	27.711238861084	24.0545272827148	6.36340379714966	-7.16756725311279
Gymnodinium_catenatum	15772570.2093285	-4718741.07927929	0.348222017288208	0.236533775925636	0.0640174299478531	0.391972452402115	34.8629684448242	34.561840057373	34.2628746032715	0.600094079971313	12.0263738632202	9.89240837097168	8.50180530548096	3.52456879615784	-4298.671875
Gymnodinium_catenatum	15773942.3483706	3497986.64786086	1.35046410560608	0.601714372634888	0.140721008181572	1.11372363567352	34.9010887145996	34.5303382873535	33.7905807495117	1.11050820350647	28.7205619812012	22.7295913696289	17.5933609008789	11.1272001266479	-6645.234375
Gymnodinium_catenatum	15795436.6045043	4144075.96919695	0.344522178173065	0.416690051555634	0.125959768891335	0.633617579936981	34.0235786437988	33.5811309814453	32.7690391540527	1.25453746318817	23.9655838012695	13.2664089202881	3.0256826877594	20.9399013519287	-201.284469604492
Gymnodinium_catenatum	15806890.5954767	4011287.58850941	0.131818279623985	0.554927051067352	0.153373718261719	0.871314764022827	34.0395774841309	33.5502395629883	32.8459205627441	1.19365537166595	23.7407093048096	14.1868677139282	5.18835020065308	18.552360534668	-115.459739685059
Gymnodinium_catenatum	15828558.0988719	-3963121.33162453	0.286979377269745	0.11813647300005	0.0517132692039013	0.154759213328362	35.8929061889648	35.5758094787598	35.3083152770996	0.584592580795288	18.965913772583	15.8834638595581	13.3613157272339	5.60459804534912	-162.986373901367
Gymnodinium_catenatum	15830636.5245148	5150599.8004464	0.276117295026779	0.173697099089622	0.0239972043782473	0.321163535118103	32.6028861999512	27.8203773498535	19.8950080871582	12.7078790664673	18.0279560089111	4.83150911331177	-1.78035604953766	19.8083114624023	-30.5138072967529
Gymnodinium_catenatum	15836211.7661989	3763243.26945641	1.34055423736572	0.715112805366516	0.16413027048111	1.42181181907654	34.7672805786133	34.1064796447754	33.2631340026855	1.50414657592773	27.5262851715088	19.7264347076416	11.181845664978	16.3444385528564	-3968.3955078125
Gymnodinium_catenatum	15839582.7389445	5171556.99139308	0.279940724372864	0.203959122300148	0.0257158298045397	0.414550125598907	32.6705932617188	28.8366661071777	21.97580909729	10.6947860717773	17.0364742279053	4.51992845535278	-1.78250515460968	18.8189792633057	-43.5619049072266
Gymnodinium_catenatum	1584785.34275638	4422041.73723457	0.070334754884243	0.0516415983438492	0.0142489625141025	0.0818057879805565	38.2496223449707	36.8221588134766	34.8421211242676	3.40749907493591	26.4960079193115	18.5668964385986	11.7629890441895	14.7330188751221	-67.3339385986328
Gymnodinium_catenatum	15872597.512504	5135658.44110134	0.154282808303833	0.104606978595257	0.0409059263765812	0.117212049663067	32.6159324645996	27.1826877593994	18.8341999053955	13.7817325592041	17.7244758605957	4.72549390792847	-1.77958250045776	19.5040588378906	-11.1809616088867
Gymnodinium_catenatum	15892099.3632462	3179448.88625833	0.572100818157196	0.378273189067841	0.0128871062770486	0.631809413433075	35.0789947509766	34.6252975463867	33.9947891235352	1.08420598506927	29.0616130828857	23.0823287963867	18.0777397155762	10.9838733673096	-8222.3251953125
Gymnodinium_catenatum	15892136.8810716	-1054903.92241469	0.614737808704376	0.397289454936981	0.208295375108719	0.360830366611481	35.0438003540039	33.8300323486328	31.3800163269043	3.66378498077393	29.8449096679688	27.5688285827637	24.9243240356445	4.92058610916138	-2.81336879730225
Gymnodinium_catenatum	15894591.4983367	3092601.16958792	0.480578511953354	0.37205895781517	0.0261223427951336	0.643221318721771	35.1228141784668	34.6668548583984	34.1463470458984	0.976466774940491	29.0859317779541	23.4899082183838	18.7474231719971	10.338508605957	-9522.3349609375
Gymnodinium_catenatum	15898813.8008226	3241141.11900357	0.711677730083466	0.473005384206772	0.0282090324908495	0.907156825065613	35.0602416992188	34.5962562561035	33.9699058532715	1.09033584594727	29.0410747528076	22.8593044281006	17.8450508117676	11.19602394104	-6195.72216796875
Gymnodinium_catenatum	15899213.5087724	-4991606.28299281	1.33787262439728	0.605629801750183	0.149361953139305	1.03660345077515	34.4002876281738	34.0300407409668	33.7982444763184	0.602042317390442	8.66640377044678	6.39145183563232	4.07371044158936	4.59269332885742	-3664.37353515625
Gymnodinium_catenatum	15914260.3768904	-1265573.86200588	0.313286572694778	0.198012307286263	0.0570603534579277	0.264860838651657	35.7938117980957	34.9054183959961	33.0835037231445	2.71030807495117	29.7960758209229	27.0479011535645	23.8942337036133	5.90184211730957	-17.3817176818848
Gymnodinium_catenatum	15961837.3346774	-4202191.30542109	0.241058796644211	0.181527927517891	0.0300090275704861	0.315098524093628	35.5018463134766	35.2005043029785	34.8900680541992	0.611776947975159	17.6477241516113	14.3906288146973	12.0030603408813	5.6446647644043	-3403.67846679688
Gymnodinium_catenatum	15971476.3060838	3710988.35350279	1.82891976833344	1.01082384586334	0.203727453947067	1.78872549533844	34.8444519042969	34.4347991943359	33.573429107666	1.27102041244507	28.132698059082	21.6753749847412	14.4189033508301	13.713794708252	-5966.38916015625
Gymnodinium_catenatum	15971573.4424413	3577723.48509045	1.05370688438416	0.721588850021362	0.0626982226967812	1.257453083992	34.8618774414062	34.5400810241699	33.873836517334	0.988040328025818	28.6473503112793	22.2039928436279	17.2937240600586	11.3536281585693	-5662.599609375
Gymnodinium_catenatum	15977707.2742642	5446771.92581293	0.0616010949015617	0.133237764239311	0.0148710859939456	0.273274660110474	33.2099876403809	32.0859069824219	29.8666725158691	3.34331703186035	15.3404226303101	4.12268161773682	-1.86591982841492	17.2063426971436	-88.0826187133789
Gymnodinium_catenatum	15979946.8795793	5192955.23736297	0.145443797111511	0.130736514925957	0.0326416753232479	0.197634488344193	32.874137878418	30.9702186584473	24.9990577697754	7.87508153915405	14.19313621521	3.81150674819946	-1.78283131122589	15.9759683609009	-186.397979736328
Gymnodinium_catenatum	15986178.2345414	4094343.36761334	0.680377125740051	0.459920763969421	0.0761158391833305	0.773147284984589	34.2070121765137	33.4447479248047	32.6136474609375	1.59336388111115	23.6756935119629	13.147970199585	3.01384019851685	20.6618518829346	-2249.49658203125
Gymnodinium_catenatum	15992248.8430268	4043827.65208745	0.915670096874237	0.545544564723969	0.0918409898877144	0.934711933135986	34.3552703857422	33.6602554321289	32.8103904724121	1.54488086700439	24.2892894744873	14.750599861145	4.91403341293335	19.3752555847168	-2940.1396484375
Gymnodinium_catenatum	15995125.8955347	-4138941.66289633	0.181527435779572	0.158332854509354	0.0222912076860666	0.317416906356812	35.7981224060059	35.4323883056641	35.1253814697266	0.672741174697876	18.1909694671631	15.1472625732422	12.7270212173462	5.46394729614258	-105.806686401367
Gymnodinium_catenatum	15998746.6054919	4620145.15193421	0.203719854354858	0.374111294746399	0.151129320263863	0.601393103599548	32.9296379089355	31.7012577056885	29.3145523071289	3.61508440971375	17.5807514190674	6.22215509414673	-1.91279232501984	19.4935436248779	-108.047821044922
Gymnodinium_catenatum	16021705.573001	4174836.15765535	0.534898996353149	0.383793205022812	0.0656910687685013	0.713845252990723	34.0293922424316	33.1473388671875	32.2865982055664	1.74279677867889	22.6991748809814	11.1463298797607	1.10750579833984	21.5916690826416	-3055.37182617188
Gymnodinium_catenatum	16028061.3865803	3811084.93666955	1.65371191501617	0.864611625671387	0.224427506327629	1.66308045387268	34.7668647766113	34.2037353515625	33.4374580383301	1.32940936088562	27.3440017700195	19.7640953063965	12.3078556060791	15.0361461639404	-6095.12646484375
Gymnodinium_catenatum	16029716.4409685	-4985397.3595899	1.01441371440887	0.591103971004486	0.129678219556808	1.07453632354736	34.4035835266113	34.0147132873535	33.7724151611328	0.63116979598999	9.3501672744751	6.68383979797363	4.44067525863647	4.90949201583862	-3541.02465820312
Gymnodinium_catenatum	16040886.5032267	4039977.31165424	0.955851674079895	0.568225860595703	0.106034643948078	0.878116369247437	34.3908615112305	33.7155876159668	32.8817939758301	1.50906777381897	24.3059329986572	14.8545818328857	5.30861234664917	18.9973201751709	-5641.98828125
Gymnodinium_catenatum	16047092.3538031	3866392.15192259	1.53557014465332	0.774133682250977	0.0670199170708656	1.62727069854736	34.723819732666	34.1238861083984	33.3186645507812	1.40515899658203	26.8221187591553	18.3826293945312	9.22373294830322	17.5983867645264	-6328.349609375
Gymnodinium_catenatum	16049536.6749392	4594105.89471454	0.144785717129707	0.208651959896088	0.0470419190824032	0.367705404758453	32.8742713928223	31.9749813079834	30.4938983917236	2.38037085533142	17.7498188018799	6.40841245651245	-1.91565203666687	19.6654720306396	-2385.79272460938
Gymnodinium_catenatum	16050050.3365151	5037576.22475511	0.102848224341869	0.22624371945858	0.0109885707497597	0.483780592679977	32.8233070373535	31.228910446167	26.6864242553711	6.13688373565674	15.1959323883057	4.16914892196655	-1.76645147800446	16.9623832702637	-115.493461608887
Gymnodinium_catenatum	16052265.8840081	3642469.19691136	1.52753746509552	0.851764857769012	0.268895268440247	1.39205694198608	34.8720245361328	34.5187187194824	33.7219543457031	1.15006732940674	28.5495910644531	21.9473686218262	15.5361080169678	13.0134830474854	-5692.17919921875
Gymnodinium_catenatum	16054049.4814283	5139769.97454159	0.0964402034878731	0.1402937322855	0.0443648509681225	0.250019431114197	32.8852920532227	31.3533000946045	27.1258888244629	5.75940275192261	14.6894702911377	4.24948883056641	-1.77581834793091	16.4652900695801	-903.6083984375
Gymnodinium_catenatum	16064098.936523	5231231.667455	0.123977929353714	0.0832557752728462	0.0220360644161701	0.146631449460983	32.9911079406738	31.935977935791	27.4785480499268	5.51256132125854	12.61194896698	3.24987030029297	-1.72220873832703	14.3341579437256	-396.207763671875
Gymnodinium_catenatum	16066217.2084171	3770127.63448087	1.68901920318604	0.904902696609497	0.115878045558929	1.64884448051453	34.7792053222656	34.2685661315918	33.4337997436523	1.34540462493896	27.5140533447266	20.6460933685303	13.4928674697876	14.021185874939	-5609.14892578125
Gymnodinium_catenatum	16069860.4909546	4108579.00266087	0.774707555770874	0.55803644657135	0.0859443545341492	0.95782732963562	34.3658180236816	33.4939155578613	32.6434783935547	1.72233819961548	23.2741622924805	12.8843717575073	2.66592144966125	20.6082420349121	-7305.9248046875
Gymnodinium_catenatum	16075421.9864169	4430471.44889188	0.472654849290848	0.387216329574585	0.0598868876695633	0.720112562179565	33.281307220459	32.2310638427734	30.9655418395996	2.31576251983643	19.8784046173096	7.51481151580811	-1.83150446414948	21.7099094390869	-469.309326171875
Gymnodinium_catenatum	16085766.0144583	3831435.68057221	1.57965540885925	0.863728523254395	0.150892361998558	1.62750566005707	34.7602386474609	34.1778373718262	33.4056854248047	1.35455250740051	26.9854850769043	19.2825183868408	10.9220600128174	16.0634250640869	-5677.97412109375
Gymnodinium_catenatum	16086252.4852803	3390390.30839749	1.18042385578156	0.685929000377655	0.0166604667901993	1.27456092834473	34.9239234924316	34.5478286743164	33.8485984802246	1.07532334327698	28.7154445648193	22.3237838745117	17.0650100708008	11.6504344940186	-5755.27978515625
Gymnodinium_catenatum	16087186.7487539	-1201632.19793025	1.05785489082336	0.455846101045609	0.0869712308049202	0.933806300163269	35.3760452270508	34.7508239746094	33.4094848632812	1.96656215190887	29.6313381195068	27.1897659301758	24.3732891082764	5.25804853439331	-1421.61096191406
Gymnodinium_catenatum	16098228.8790952	-1342758.69076382	0.733055353164673	0.375122576951981	0.0827721804380417	0.636293828487396	35.3695335388184	34.7724380493164	33.6534576416016	1.71607661247253	29.5505256652832	27.1908302307129	24.3199558258057	5.23056888580322	-3088.033203125
Gymnodinium_catenatum	16098676.4860915	3688427.53917961	1.80480873584747	1.03030061721802	0.138101384043694	1.88998830318451	34.8614273071289	34.4615707397461	33.6459846496582	1.2154426574707	27.9632434844971	21.5201797485352	14.6560668945312	13.3071756362915	-5705.50390625
Gymnodinium_catenatum	16102355.8166838	3893565.53148685	1.30279660224915	0.731067061424255	0.0227175615727901	1.57329833507538	34.6713104248047	34.094783782959	33.2631530761719	1.40815663337708	26.342622756958	17.8766403198242	7.21295642852783	19.1296653747559	-5772.9501953125
Gymnodinium_catenatum	16116219.8908757	-4125842.49398055	0.298515975475311	0.210662111639977	0.0473042577505112	0.359177052974701	35.9297332763672	35.5165557861328	35.2385139465332	0.691217541694641	18.8662700653076	14.9041576385498	11.9673023223877	6.89896821975708	-12.1008167266846
Gymnodinium_catenatum	16117842.3937157	3626681.85389836	1.35516476631165	0.888563275337219	0.238635331392288	1.52245557308197	34.859992980957	34.5131797790527	33.7494926452637	1.11049866676331	28.3474903106689	21.7585773468018	15.5289945602417	12.8184967041016	-5811.7822265625
Gymnodinium_catenatum	16179538.8176545	-4839753.44561045	0.5773885846138	0.437920957803726	0.028736611828208	0.815363526344299	34.6565322875977	34.3456344604492	33.9949493408203	0.661584138870239	10.9850664138794	8.73147106170654	6.44744634628296	4.53762006759644	-4317.87353515625
Gymnodinium_catenatum	16187052.2611421	3879729.83008474	1.11449778079987	0.727582395076752	0.0324119664728642	1.71303653717041	34.7004623413086	34.1261520385742	33.3234596252441	1.37700319290161	26.1032409667969	18.0142364501953	9.52909469604492	16.574146270752	-5459.76416015625
Gymnodinium_catenatum	16187958.1271028	4512538.78831389	0.158356606960297	0.18463958799839	0.0320537835359573	0.316950649023056	32.7863121032715	32.2080230712891	31.5280094146729	1.25830376148224	17.7604427337646	6.93634748458862	-1.71205639839172	19.4724979400635	-2900.7255859375
Gymnodinium_catenatum	16191724.4294294	4253780.64505493	0.503270208835602	0.34080845117569	0.0719639882445335	0.758213102817535	33.8477249145508	32.9571342468262	32.0493278503418	1.79839420318604	20.739185333252	9.85694122314453	0.950282156467438	19.7889022827148	-4005.5546875
Gymnodinium_catenatum	16196053.4759303	3363813.43317478	0.977043747901917	0.575337290763855	0.00636889412999153	1.14882564544678	34.926872253418	34.5631675720215	33.7926826477051	1.13418889045715	28.5664844512939	22.3891353607178	17.1783924102783	11.3880920410156	-5829.6494140625
Gymnodinium_catenatum	16206806.6416596	3782827.89187367	1.29616105556488	0.862511992454529	0.252949446439743	1.55593919754028	34.7656402587891	34.2177352905273	33.4941062927246	1.27153599262238	27.1905956268311	19.7211055755615	12.6436862945557	14.5469093322754	-5601.87548828125
Gymnodinium_catenatum	16207070.3184838	4203853.23324311	0.674283564090729	0.529747843742371	0.160633504390717	0.964469015598297	34.0966377258301	33.2207946777344	32.1609230041504	1.93571317195892	21.9643039703369	10.971471786499	1.44559097290039	20.5187129974365	-6994.58740234375
Gymnodinium_catenatum	16219277.1877812	4880683.96646472	0.0867618471384048	0.0992655530571938	0.0174837298691273	0.188276901841164	32.8773040771484	32.2823257446289	31.1063709259033	1.77093517780304	13.9460067749023	4.19634294509888	-1.78523433208466	15.7312412261963	-596.00439453125
Gymnodinium_catenatum	16228306.4674499	4133093.55539108	0.440877050161362	0.50201803445816	0.0368362739682198	0.995516300201416	34.1604766845703	33.3977012634277	32.2800178527832	1.88045597076416	22.3174667358398	11.9870586395264	2.72235679626465	19.5951099395752	-5250.12939453125
Gymnodinium_catenatum	16256063.8797376	4197152.78193863	0.665275275707245	0.516173541545868	0.158325016498566	0.75987696647644	34.1564903259277	33.2460441589355	32.2122650146484	1.94422674179077	21.6970863342285	11.0516881942749	1.82786965370178	19.8692169189453	-4375.48046875
Gymnodinium_catenatum	16262976.0710643	-4554066.24420534	0.389307200908661	0.29800608754158	0.0311293713748455	0.504478693008423	35.4101486206055	34.9113731384277	34.293701171875	1.11644923686981	14.8003330230713	12.1476707458496	9.98617839813232	4.81415414810181	-2275.33569335938
Gymnodinium_catenatum	16280933.7499975	-1009015.11862974	0.330703854560852	0.368679612874985	0.0579105094075203	0.701933264732361	35.3124923706055	34.1645164489746	30.9743022918701	4.33819103240967	29.8900375366211	27.7904586791992	25.1195964813232	4.77044153213501	-1758.69909667969
Gymnodinium_catenatum	16343487.5065287	-4954763.76191358	0.812706053256989	0.544705331325531	0.0532040633261204	1.14487588405609	34.594539642334	34.2567749023438	33.903392791748	0.691150009632111	10.2166471481323	7.9961838722229	5.64476537704468	4.57188129425049	-3893.21948242188
Gymnodinium_catenatum	16351320.849429	3882996.39409677	1.01367664337158	0.550511181354523	0.0376256518065929	0.933925151824951	34.6404151916504	34.1735343933105	33.6177368164062	1.02267706394196	26.1894512176514	17.955192565918	10.6643762588501	15.5250749588013	-5612.15869140625
Gymnodinium_catenatum	16403016.1273082	5004220.26049023	0.0822140946984291	0.0775558277964592	0.00360465236008167	0.163958117365837	33.0443077087402	32.6009559631348	31.7779216766357	1.26638603210449	14.5404663085938	4.69553470611572	-1.8538715839386	16.3943386077881	-1318.15283203125
Gymnodinium_catenatum	16431267.3360634	-4932958.78479	0.603463172912598	0.495052874088287	0.157828524708748	0.774897873401642	34.5917129516602	34.3311309814453	33.8835334777832	0.708179950714111	10.436240196228	8.5067720413208	6.70461320877075	3.73162698745728	-4073.0439453125
Gymnodinium_catenatum	16440531.5314687	4269995.13276694	0.469315677881241	0.425074309110641	0.09548319876194	0.675849735736847	33.8155326843262	32.8386459350586	32.1299591064453	1.68557512760162	20.4063148498535	9.05982112884521	1.231605052948	19.1747093200684	-6629.84130859375
Gymnodinium_catenatum	16449391.1841528	3574425.55847359	1.19792377948761	0.901060819625854	0.23093593120575	1.57891404628754	34.8304977416992	34.5244560241699	33.8837966918945	0.946702778339386	28.1888847351074	21.7239894866943	15.3971090316772	12.7917757034302	-6019.81982421875
Gymnodinium_catenatum	16457287.0387124	-1116534.22872977	0.302701622247696	0.330542236566544	0.0844726413488388	0.452951788902283	35.3837394714355	34.4361038208008	31.7679271697998	3.61581039428711	29.898754119873	27.3858966827393	24.8969860076904	5.00176763534546	-499.695892333984
Gymnodinium_catenatum	16467016.9657047	3539096.09389227	1.0000547170639	0.835922598838806	0.15032260119915	1.32904255390167	34.8225250244141	34.5358123779297	33.9505844116211	0.871939420700073	28.1888580322266	21.8901901245117	15.9414443969727	12.2474136352539	-6163.70703125
Gymnodinium_catenatum	16485404.7304229	3701929.35338693	1.66741585731506	1.02098548412323	0.279627412557602	1.65068125724792	34.7734222412109	34.3699493408203	33.7392921447754	1.03412985801697	28.0718383789062	20.7640171051025	13.6039161682129	14.4679231643677	-5779.982421875
Gymnodinium_catenatum	16488355.712386	4306804.94330098	0.419679433107376	0.422937721014023	0.0479179657995701	0.705276966094971	33.5429801940918	32.720531463623	31.8699283599854	1.67305266857147	19.2427864074707	8.40967559814453	0.986466944217682	18.2563190460205	-7866.318359375
Gymnodinium_catenatum	16492363.7764853	4199777.62123135	0.270314574241638	0.389922320842743	0.0335520356893539	0.870453536510468	33.6375312805176	32.9372482299805	32.1730918884277	1.46444010734558	20.7963390350342	10.0146389007568	1.99435448646545	18.8019847869873	-5266.1904296875
Gymnodinium_catenatum	16524556.0510129	3832226.96623877	1.29386496543884	0.72276109457016	0.0883399993181229	1.31244421005249	34.7159156799316	34.2545547485352	33.6447525024414	1.07116162776947	26.8242969512939	18.8481998443604	11.7390003204346	15.0852966308594	-5751.77490234375
Gymnodinium_catenatum	16568230.8068532	-949191.798640443	0.485720932483673	0.243894577026367	0.111036628484726	0.290191680192947	35.0763397216797	34.311824798584	33.2625007629395	1.81383693218231	30.0776691436768	28.8932209014893	27.1395111083984	2.93815898895264	-146.481262207031
Gymnodinium_catenatum	16602284.5534294	-4589547.03545697	0.58099365234375	0.338778346776962	0.0764959901571274	0.687776803970337	35.23193359375	34.8048515319824	34.4276962280273	0.804240047931671	15.0876216888428	11.8255004882812	9.39864921569824	5.68897294998169	-3490.90625
Gymnodinium_catenatum	16626358.4269398	-4545925.27030929	0.512704133987427	0.340787023305893	0.0883630812168121	0.523181974887848	35.375114440918	34.9332084655762	34.5704803466797	0.80463320016861	16.2939128875732	12.4525957107544	9.7903470993042	6.50356483459473	-3472.13549804688
Gymnodinium_catenatum	16639022.8357877	-1528663.73120227	0.33079731464386	0.322783648967743	0.104729808866978	0.489986747503281	35.2249946594238	34.7085838317871	33.5947647094727	1.63022828102112	29.7018280029297	27.4774608612061	25.1769905090332	4.52483654022217	-4625.2958984375
Gymnodinium_catenatum	16658184.4965487	4401606.33584493	0.35734161734581	0.291485071182251	0.03309191390872	0.693247973918915	33.0893287658691	32.6452789306641	31.9713592529297	1.11796963214874	17.2281703948975	7.36844253540039	0.897869050502777	16.33030128479	-7853.24072265625
Gymnodinium_catenatum	16659282.4769825	4268553.80876832	0.240624770522118	0.237539440393448	0.0418906435370445	0.423258304595947	33.3668441772461	32.7917366027832	32.084098815918	1.28274476528168	19.3872032165527	8.77473640441895	1.07365000247955	18.3135528564453	-5051.60546875
Gymnodinium_catenatum	16673618.780694	-1696624.2615823	0.237843468785286	0.278113514184952	0.0105727771297097	0.561262667179108	35.3483772277832	34.8448524475098	34.0961837768555	1.25219285488129	29.5126476287842	27.1204662322998	24.84987449646	4.66277503967285	-1059.94458007812
Gymnodinium_catenatum	16688879.0362788	-3866453.07845218	0.279856294393539	0.320463389158249	0.102941960096359	0.412772804498672	35.7540245056152	35.5674705505371	35.3864936828613	0.367528587579727	21.8891353607178	17.3862285614014	13.81116771698	8.07796859741211	-49.5613288879395
Gymnodinium_catenatum	16705746.5090906	-4837796.07590987	0.591653883457184	0.390551805496216	0.112018100917339	0.695408523082733	34.619026184082	34.318531036377	33.9926490783691	0.626376748085022	11.0652265548706	8.71926403045654	6.75222587585449	4.31300067901611	-3169.296875
Gymnodinium_catenatum	16752508.8968705	-1207786.82797664	0.327922642230988	0.363740593194962	0.108518868684769	0.487145721912384	35.1907272338867	34.537296295166	33.0952987670898	2.0954282283783	29.7734050750732	27.4995365142822	25.2916698455811	4.48173475265503	-1088.28454589844
Gymnodinium_catenatum	16762344.8097857	4689858.29729015	0.20300580561161	0.156949371099472	0.0285601262003183	0.246894896030426	32.9621238708496	32.429515838623	31.7693958282471	1.19272983074188	12.697660446167	5.22351312637329	-0.342404305934906	13.0400648117065	-3435.33862304688
Gymnodinium_catenatum	16769072.8466068	-4774488.27225427	0.540336489677429	0.298949867486954	0.084538534283638	0.506471812725067	34.710563659668	34.3981513977051	34.083137512207	0.627427160739899	11.7707872390747	9.5966157913208	7.65682458877563	4.11396265029907	-1703.74645996094
Gymnodinium_catenatum	16796285.6083684	3794943.6108517	1.30582022666931	0.799776971340179	0.213563233613968	1.34662413597107	34.7961540222168	34.346321105957	33.7062072753906	1.0899475812912	27.3576736450195	19.717004776001	12.7448921203613	14.6127824783325	-5818.3935546875
Gymnodinium_catenatum	16803225.7794836	-1207164.01646355	0.29848325252533	0.387150675058365	0.17107230424881	0.516601860523224	35.1623001098633	34.5311164855957	33.3371620178223	1.82513642311096	29.7115020751953	27.5168552398682	25.4041500091553	4.30735301971436	-47.4886283874512
Gymnodinium_catenatum	16815593.9831659	-3715042.0449488	0.340051293373108	0.7349494099617	0.244841173291206	1.32381176948547	35.7724380493164	35.6131248474121	35.3983688354492	0.37407061457634	24.3233413696289	20.030818939209	15.833423614502	8.48991775512695	-4179.7734375
Gymnodinium_catenatum	16817662.4375764	4468038.43931076	0.230532348155975	0.218100488185883	0.0343932174146175	0.404827237129211	33.134391784668	32.670841217041	32.1476249694824	0.986766219139099	16.166109085083	6.76006126403809	0.620995998382568	15.5451135635376	-7013.39111328125
Gymnodinium_catenatum	16825608.821298	-4663214.29163419	0.402166426181793	0.264119833707809	0.0511021055281162	0.490762829780579	35.0102386474609	34.6377944946289	34.2631454467773	0.747093319892883	13.7788314819336	10.8761777877808	8.95030403137207	4.82852697372437	-3097.46313476562
Gymnodinium_catenatum	1682752.04319004	3501970.75495365	0.127397507429123	0.165856137871742	0.019656864926219	0.268281161785126	38.8307418823242	38.3447570800781	37.7548408508301	1.07589888572693	28.6810493469238	21.9691734313965	15.4817790985107	13.1992712020874	-476.602722167969
Gymnodinium_catenatum	16829292.978926	4282760.6141828	0.267533719539642	0.188902795314789	0.0451742336153984	0.304115951061249	33.5638046264648	32.8305168151855	32.0706253051758	1.49317765235901	19.6745872497559	8.83339309692383	1.27410399913788	18.400484085083	-5024.48828125
Gymnodinium_catenatum	16833921.6188002	-4689570.03369177	0.433506458997726	0.260337382555008	0.05761544033885	0.430942237377167	34.9471549987793	34.5928344726562	34.250789642334	0.69636458158493	13.3876829147339	10.7041425704956	8.80130672454834	4.58637666702271	-4333.95263671875
Gymnodinium_catenatum	16842998.7743085	-3606950.58833133	0.391110390424728	0.644675135612488	0.202340289950371	1.07833564281464	35.7392845153809	35.576057434082	35.3487091064453	0.390574395656586	24.5822410583496	20.6300811767578	16.2196636199951	8.36257743835449	-1281.64245605469
Gymnodinium_catenatum	16854371.5488584	-4139103.61018063	0.686761081218719	0.582632005214691	0.075066439807415	1.15006279945374	35.8172302246094	35.5169944763184	35.1106185913086	0.706614375114441	21.6037979125977	16.6612720489502	13.4087257385254	8.19507217407227	-4675.8046875
Gymnodinium_catenatum	16862082.2046018	-4508839.37373502	0.502376973628998	0.288329631090164	0.0367076396942139	0.483076393604279	35.2778091430664	34.9243927001953	34.6059875488281	0.671821594238281	15.8645524978638	12.6317358016968	10.343035697937	5.5215163230896	-4694.833984375
Gymnodinium_catenatum	16863861.1761128	-3933781.80925597	0.887213885784149	0.700554132461548	0.110824540257454	1.09674465656281	35.8525657653809	35.6288757324219	35.4290771484375	0.423488795757294	22.787712097168	18.4481143951416	14.5563488006592	8.23136234283447	-4628.32568359375
Gymnodinium_catenatum	16877386.0118067	-4867002.38077974	0.780715823173523	0.467329502105713	0.12396501749754	0.642321228981018	34.5915832519531	34.2563514709473	33.9588966369629	0.632686138153076	10.5948009490967	8.36523723602295	6.40662145614624	4.1881799697876	-3858.70629882812
Gymnodinium_catenatum	16886179.9657503	4412626.85195748	0.195451065897942	0.290741801261902	0.0194516517221928	0.54887330532074	33.2139549255371	32.7046508789062	32.0408020019531	1.17315626144409	17.1864624023438	7.29356384277344	0.961978912353516	16.2244834899902	-5745.75048828125
Gymnodinium_catenatum	16903800.0770824	-2577883.08498673	0.139937698841095	0.149264588952065	0.0353439562022686	0.240075349807739	36.0319557189941	35.4531173706055	34.5535659790039	1.47838926315308	27.6377773284912	23.632833480835	19.5394916534424	8.09828662872314	-26.3449058532715
Gymnodinium_catenatum	16921459.2920449	4697559.93721745	0.114753097295761	0.147090792655945	0.027297418564558	0.254906088113785	32.980297088623	32.5903167724609	32.065502166748	0.914793133735657	11.2530279159546	4.64316606521606	-0.066591776907444	11.319619178772	-3314.49755859375
Gymnodinium_catenatum	16939205.4013853	-3621817.90029315	0.630700349807739	0.716776967048645	0.228811874985695	1.13192188739777	35.7825965881348	35.6053848266602	35.3684883117676	0.414107918739319	25.0677433013916	20.9312362670898	16.1829433441162	8.88479995727539	-4799.97412109375
Gymnodinium_catenatum	16942343.771349	-3716885.8723505	1.03648412227631	0.828517556190491	0.0765990689396858	1.40573239326477	35.8056983947754	35.6302947998047	35.3907356262207	0.414963960647583	24.3410892486572	20.3070335388184	16.0417747497559	8.29931449890137	-4855.70654296875
Gymnodinium_catenatum	16950375.4327009	4735736.67490084	0.174319118261337	0.12371551990509	0.0334793403744698	0.20070792734623	33.0155487060547	32.6194381713867	31.8909587860107	1.12458825111389	11.3631687164307	4.66399478912354	-0.165259838104248	11.5284280776978	-3277.69604492188
Gymnodinium_catenatum	16950894.3003586	4702922.45916973	0.118654377758503	0.132884815335274	0.0265768244862556	0.226089999079704	33.0052070617676	32.6299362182617	32.0977668762207	0.907439947128296	10.9062042236328	4.52940607070923	0.0666932538151741	10.8395109176636	-3125.7392578125
Gymnodinium_catenatum	16952419.7906112	-2128505.64931849	0.379409611225128	0.192266553640366	0.0241398122161627	0.301264673471451	35.5134353637695	35.1318969726562	34.5466499328613	0.966785371303558	28.8515911102295	26.0204963684082	23.4177074432373	5.43388366699219	-504.936370849609
Gymnodinium_catenatum	16956084.2610504	4122859.33782848	0.522773146629333	0.374535799026489	0.118499539792538	0.585351526737213	34.3996925354004	33.8958358764648	33.0837516784668	1.3159396648407	24.4236621856689	14.5347232818604	7.96402597427368	16.4596347808838	-5632.36767578125
Gymnodinium_catenatum	16957075.3814346	4404867.25847689	0.123474597930908	0.258611559867859	0.046204648911953	0.467303574085236	33.2019996643066	32.7276153564453	32.014778137207	1.18722188472748	17.333776473999	7.32845783233643	0.932796597480774	16.4009799957275	-5232.92578125
Gymnodinium_catenatum	16992978.4937922	-2593810.41410349	0.217407912015915	0.100924603641033	0.0191453918814659	0.154161706566811	35.8057060241699	35.3717765808105	34.8932266235352	0.91247832775116	27.6919994354248	24.3000335693359	20.6352081298828	7.05679035186768	-29.9392681121826
Gymnodinium_catenatum	16995877.685685	4182586.52050333	0.619175672531128	0.337419420480728	0.099774144589901	0.533653378486633	34.2535629272461	33.7950592041016	33.2002067565918	1.05335748195648	23.467622756958	13.511155128479	6.1103572845459	17.3572654724121	-5558.70654296875
Gymnodinium_catenatum	16996820.311379	-3511672.20357028	0.546668171882629	0.726927101612091	0.229091912508011	1.28007173538208	35.7770156860352	35.5761642456055	35.3315658569336	0.445451468229294	25.3546886444092	21.6170864105225	17.3259334564209	8.02875518798828	-4796.591796875
Gymnodinium_catenatum	17001069.8742394	4621329.61315138	0.287724137306213	0.275392472743988	0.0531670339405537	0.46661788225174	33.1038360595703	32.7397804260254	32.2694244384766	0.834409296512604	12.1849451065063	5.0567569732666	0.530670940876007	11.6542739868164	-2362.2451171875
Gymnodinium_catenatum	17024165.6464378	-3887589.26169132	1.33911275863647	0.72127377986908	0.207712233066559	1.20101606845856	35.7895393371582	35.6205940246582	35.439769744873	0.349767655134201	22.6711044311523	18.5810089111328	15.0731430053711	7.59796190261841	-4581.041015625
Gymnodinium_catenatum	17040598.709245	-2692750.71930537	0.0944109186530113	0.0518410466611385	0.016907837241888	0.0832597315311432	36.1299209594727	35.5154266357422	34.8700637817383	1.25985765457153	27.5172424316406	23.2927474975586	18.7632522583008	8.75398921966553	-21.3073596954346
Gymnodinium_catenatum	17117112.8486128	-3426993.11800735	0.522651135921478	0.649204730987549	0.13677591085434	1.05023455619812	35.7385063171387	35.5600662231445	35.2138557434082	0.524648725986481	25.7757968902588	22.3591976165771	18.4046783447266	7.37112045288086	-4808.98779296875
Gymnodinium_catenatum	17155859.2242286	-2999497.01384718	0.210382133722305	0.672967076301575	0.155438989400864	1.1751229763031	35.7205352783203	35.4051055908203	35.0689010620117	0.651632964611053	27.2769241333008	24.0700416564941	20.6922416687012	6.58468151092529	-1300.27783203125
Gymnodinium_catenatum	17163530.1884334	-3584489.44276871	1.30312967300415	0.887262642383575	0.21142403781414	1.35995364189148	35.7678146362305	35.5914916992188	35.3872604370117	0.38055232167244	25.4134006500244	21.4191551208496	16.9384574890137	8.47494316101074	-4892.44091796875
Gymnodinium_catenatum	17172546.0390414	-2641978.60082175	0.329659104347229	0.403018534183502	0.104554869234562	0.692933320999146	35.8069000244141	35.375545501709	34.9985466003418	0.808353662490845	27.8222045898438	24.8066101074219	21.5176582336426	6.30454778671265	-4109.79052734375
Gymnodinium_catenatum	17184933.2259698	-3211911.3249122	0.441145926713943	0.553009748458862	0.141994372010231	0.917961537837982	35.8095855712891	35.5312042236328	35.1929893493652	0.616595506668091	26.8859939575195	23.015739440918	18.7662830352783	8.11971092224121	-4487.77587890625
Gymnodinium_catenatum	1719191.50573837	4354412.71789783	0.252237945795059	0.0929162129759789	0.0115503333508968	0.20174951851368	38.9802360534668	38.0587501525879	36.489429473877	2.49080657958984	26.2532711029053	18.7024402618408	12.5254716873169	13.7277984619141	-199.201965332031
Gymnodinium_catenatum	17218067.0818807	-1661404.42685695	0.320030868053436	0.338592648506165	0.101927824318409	0.665919482707977	35.310920715332	34.7175178527832	33.8491477966309	1.46177089214325	30.0928936004639	27.6366996765137	25.5577220916748	4.5351710319519	-4569.29541015625
Gymnodinium_catenatum	17228043.8529573	-2051838.20894775	0.372270673513412	0.265147119760513	0.0918450281023979	0.371648788452148	35.5307922363281	35.0791511535645	34.1540985107422	1.37669444084167	29.1453094482422	26.1898593902588	23.8550090789795	5.29030132293701	-2849.6806640625
Gymnodinium_catenatum	17280980.0271103	-2959090.02605115	0.775713741779327	0.575401961803436	0.0794413164258003	0.967427134513855	35.8591499328613	35.525749206543	35.2145233154297	0.644623816013336	26.8001594543457	23.5060729980469	20.1471042633057	6.6530556678772	-3030.79150390625
Gymnodinium_catenatum	17336014.8323825	-3848567.6728201	0.586975693702698	0.446941673755646	0.0243817362934351	0.784411311149597	35.7729682922363	35.5951690673828	35.279541015625	0.493424564599991	22.9087810516357	18.5871982574463	15.2255830764771	7.68319845199585	-4619.92138671875
Gymnodinium_catenatum	17368275.7065133	-3195619.03765545	1.05565059185028	0.717234551906586	0.0875314176082611	1.34847104549408	35.8102188110352	35.5709571838379	35.2542152404785	0.556005775928497	26.57643699646	22.4644336700439	19.3063163757324	7.27012205123901	-4668.439453125
Gymnodinium_catenatum	17389111.4126443	-3228732.47512848	1.20761954784393	0.651923954486847	0.0878025069832802	1.2019876241684	35.8142127990723	35.578857421875	35.2194976806641	0.594718277454376	26.5236797332764	22.3092155456543	18.887035369873	7.63664484024048	-576.687622070312
Gymnodinium_catenatum	17419383.8497638	-3982522.63940641	0.432071268558502	0.403000146150589	0.0207843594253063	0.788570404052734	35.8240203857422	35.5515174865723	35.1362380981445	0.687781691551208	22.3148651123047	17.6271743774414	14.4894895553589	7.82537508010864	-4354.74462890625
Gymnodinium_catenatum	17427903.5600071	-2967213.93391853	1.0686948299408	0.592345058917999	0.0583109520375729	1.08739566802979	35.9071311950684	35.5786781311035	35.2915344238281	0.615596771240234	26.4342517852783	22.9443511962891	19.8757076263428	6.55854320526123	-4739.330078125
Gymnodinium_catenatum	17436596.7186383	-2816958.88409286	0.904423296451569	0.585277915000916	0.0364969708025455	1.05789339542389	36.0406303405762	35.5605506896973	35.2177276611328	0.822900533676147	26.6726188659668	23.4217872619629	20.632963180542	6.03965663909912	-4833.818359375
Gymnodinium_catenatum	17443487.3739597	-3339562.27655166	1.03893578052521	0.695382416248322	0.0882183536887169	1.18440186977386	35.7730560302734	35.5919723510742	35.3287353515625	0.444320261478424	26.0283966064453	21.8775501251221	17.3459663391113	8.68242931365967	-4571.02978515625
Gymnodinium_catenatum	17478439.0652073	-2778753.45603732	0.768286287784576	0.522011935710907	0.0208677873015404	1.05106496810913	36.2393760681152	35.5629997253418	35.2418746948242	0.997502088546753	26.8007164001465	23.5424022674561	20.6128520965576	6.18786430358887	-4663.8876953125
Gymnodinium_catenatum	17622001.4031999	-4133493.5664372	0.294480293989182	0.238735884428024	0.0596034415066242	0.423409104347229	35.6758117675781	35.3560409545898	34.7619132995605	0.913899123668671	20.1482238769531	16.0092067718506	13.0846328735352	7.06359148025513	-4846.72119140625
Gymnodinium_catenatum	1762480.68663233	3704740.98095474	0.448941290378571	0.180789425969124	0.0358682088553905	0.327669560909271	38.5657501220703	37.9813003540039	37.1540946960449	1.41165280342102	28.25559425354	20.7453460693359	14.7355546951294	13.5200395584106	-2596.798828125
Gymnodinium_catenatum	17684472.7829635	-3831951.14415629	0.50627988576889	0.385634988546371	0.0800035446882248	0.699872374534607	35.8232955932617	35.5878791809082	35.3549842834473	0.468310415744781	22.4869956970215	18.5456295013428	14.9902048110962	7.49679088592529	-5050.1015625
Gymnodinium_catenatum	17755063.7937101	-3558423.3003134	0.990978896617889	0.576288104057312	0.071175143122673	1.00983357429504	35.8185501098633	35.6234359741211	35.4102668762207	0.40828350186348	24.3811359405518	20.3538913726807	17.1191825866699	7.26195287704468	-3650.72192382812
Gymnodinium_catenatum	17800253.8751798	-3420597.81622935	0.783524811267853	0.582834541797638	0.061764121055603	0.969872534275055	35.8517227172852	35.6269493103027	35.3211898803711	0.530536353588104	25.3209476470947	21.0187530517578	17.4463081359863	7.87463903427124	-2355.75805664062
Gymnodinium_catenatum	17844452.0781732	-3571784.61866955	0.84904944896698	0.556414246559143	0.0744242370128632	1.07301986217499	35.8390617370605	35.629768371582	35.4184036254883	0.420656889677048	24.1546974182129	20.1062717437744	16.6876754760742	7.46702241897583	-2127.63916015625
Gymnodinium_catenatum	17931781.8253088	-3418132.89836902	0.629263043403625	0.439908474683762	0.0403596870601177	0.751812636852264	35.8630981445312	35.6400337219238	35.3824157714844	0.480679929256439	25.1160888671875	20.7870655059814	17.2285022735596	7.88758707046509	-1355.81018066406
Gymnodinium_catenatum	18003068.1922051	-3186903.28674519	0.434673696756363	0.370695739984512	0.040898185223341	0.583812296390533	36.0021362304688	35.6794548034668	35.4195137023926	0.582622051239014	25.3641185760498	21.5656204223633	18.2585926055908	7.10552453994751	-1158.4296875
Gymnodinium_catenatum	1861477.65749439	4306977.62943966	0.341650635004044	0.112415730953217	0.0172612108290195	0.212639838457108	39.1744842529297	38.3575668334961	37.1540145874023	2.0204701423645	26.157341003418	19.0679702758789	12.9913368225098	13.1660060882568	-115.804191589355
Gymnodinium_catenatum	194534.543379372	680389.672256692	0.349541872739792	0.161054670810699	0.0263194236904383	0.290270566940308	35.182933807373	32.9626197814941	28.6867923736572	6.49614000320435	29.393238067627	27.435417175293	23.9285430908203	5.4646954536438	-26.9488658905029
Gymnodinium_catenatum	195085.985792251	181914.120785118	0.437927156686783	0.269980698823929	0.0720009282231331	0.413173139095306	35.5172309875488	34.5748481750488	32.6781196594238	2.83911466598511	30.0798110961914	27.8725738525391	25.43115234375	4.64865970611572	-4599.78271484375
Gymnodinium_catenatum	2056253.43618902	3732905.04414065	0.224624440073967	0.199672505259514	0.0212105195969343	0.366711050271988	39.0220031738281	38.264232635498	37.4108505249023	1.61115396022797	28.0546550750732	21.1084461212158	15.1598701477051	12.8947849273682	-4105.611328125
Gymnodinium_catenatum	2124914.77753661	3188965.02997225	0.218771949410439	0.0926361307501793	0.0112552708014846	0.150439500808716	38.5569610595703	36.5966758728027	32.4206657409668	6.13629531860352	28.3879947662354	22.1591014862061	16.3011913299561	12.0868034362793	-15.2915058135986
Gymnodinium_catenatum	2179989.78489921	3393842.98014551	0.162970870733261	0.181581690907478	0.0191978216171265	0.276679039001465	38.9591751098633	38.428352355957	37.6243362426758	1.33483982086182	27.9964179992676	21.9019584655762	16.3586864471436	11.6377325057983	-806.238647460938
Gymnodinium_catenatum	2198311.33258948	3264294.08904976	0.0956745371222496	0.1349246352911	0.0411199070513248	0.228818446397781	38.7847900390625	37.5703659057617	35.3315963745117	3.45319533348083	27.7407455444336	21.946361541748	16.3525123596191	11.3882322311401	-134.977447509766
Gymnodinium_catenatum	231457.065335091	30850.8007186949	0.561539232730865	0.360794961452484	0.100291520357132	0.501534402370453	35.7510147094727	34.6645164489746	32.5361442565918	3.21487021446228	29.7236633300781	27.3329677581787	24.6683006286621	5.05536413192749	-4615.99169921875
Gymnodinium_catenatum	2333381.8550354	5207068.84570722	0.115950226783752	0.0748121365904808	0.017887931317091	0.136015817523003	7.26549768447876	6.79306793212891	6.29473304748535	0.970765113830566	21.3264408111572	10.2170085906982	-0.447291254997253	21.7737312316895	-4.55899572372437
Gymnodinium_catenatum	236394.805676909	3778632.96217718	0.358905076980591	0.0899472311139107	0.0119513068348169	0.134040981531143	37.0206985473633	36.4657745361328	36.1134834289551	0.907216250896454	25.9744129180908	19.6049728393555	14.3676376342773	11.6067771911621	-12.8629417419434
Gymnodinium_catenatum	2390343.48299321	3534429.70825621	0.265549570322037	0.203593865036964	0.0651794448494911	0.368344098329544	39.1258010864258	38.6291389465332	37.5360374450684	1.58976364135742	27.526683807373	21.3977680206299	15.7673053741455	11.7593793869019	-2362.70166015625
Gymnodinium_catenatum	2431951.01438887	3678914.11762208	0.147913008928299	0.269129902124405	0.0766884833574295	0.478058606386185	39.2321014404297	38.3803291320801	35.4760131835938	3.75608777999878	27.1633625030518	20.9407253265381	15.4210414886475	11.7423219680786	-3605.82250976562
Gymnodinium_catenatum	2476814.30399578	3764989.08083536	0.24510782957077	0.230363458395004	0.0392164550721645	0.416500896215439	39.0403938293457	37.6737899780273	34.5948753356934	4.4455189704895	27.4886913299561	20.7579212188721	15.2089385986328	12.2797517776489	-1737.03271484375
Gymnodinium_catenatum	2517707.6197657	4120456.09415216	0.0824596881866455	0.0321032330393791	0.00970306806266308	0.0446092188358307	37.6184043884277	34.860652923584	30.0105133056641	7.60789251327515	27.4310188293457	19.3663463592529	11.9003925323486	15.5306253433228	-10.2311277389526
Gymnodinium_catenatum	2522912.41740377	3936271.6641256	0.067413792014122	0.0420582294464111	0.00963722355663776	0.0821081176400185	38.5736503601074	35.303035736084	31.0049514770508	7.56869840621948	26.967113494873	19.7318458557129	13.5574731826782	13.4096403121948	-117.561065673828
Gymnodinium_catenatum	253758.30281879	5828124.80704129	0.258088082075119	0.150653287768364	0.0422076396644115	0.250995874404907	35.3282051086426	35.1420249938965	34.6820373535156	0.646165192127228	13.1871652603149	8.80316734313965	6.25264024734497	6.93452548980713	-1601.47570800781
Gymnodinium_catenatum	2670430.68905751	4085341.51964372	0.103118970990181	0.0474421493709087	0.0132235642522573	0.0794119164347649	38.7627182006836	33.0963172912598	25.7270908355713	13.035626411438	27.6006088256836	19.3536052703857	12.6191778182983	14.9814319610596	-147.609375
Gymnodinium_catenatum	2677500.26186006	3803422.66290724	0.118237048387527	0.134110316634178	0.0370367132127285	0.237797692418098	39.153148651123	37.1730346679688	33.3259086608887	5.82724189758301	26.8515510559082	20.2535018920898	14.5283117294312	12.3232393264771	-653.201171875
Gymnodinium_catenatum	2715532.40637884	3738757.90633553	0.137575298547745	0.157510638237	0.0458968915045261	0.309370458126068	39.5017433166504	38.1250953674316	33.950855255127	5.55088567733765	26.9653434753418	20.5422630310059	14.9048433303833	12.0605001449585	-751.915405273438
Gymnodinium_catenatum	2723353.11698871	3665578.58092465	0.123818293213844	0.0579355657100677	0.0034413596149534	0.113251082599163	39.658145904541	38.5240478515625	36.2015495300293	3.45659375190735	27.0158519744873	20.7789611816406	15.2632102966309	11.7526407241821	-63.2842254638672
Gymnodinium_catenatum	2793009.86426178	3881275.23189643	0.078542597591877	0.0807130411267281	0.00957341305911541	0.182732909917831	39.7563209533691	37.651741027832	33.0923461914062	6.66397571563721	26.2679653167725	19.6161804199219	14.4584503173828	11.8095149993896	-193.283828735352
Gymnodinium_catenatum	280760.175723325	5446462.18855957	0.211173251271248	0.164661899209023	0.0516075789928436	0.230246260762215	35.3252067565918	34.8739547729492	32.9299201965332	2.39528489112854	15.8693771362305	10.2307538986206	5.77781677246094	10.0915613174438	-115.565711975098
Gymnodinium_catenatum	2819216.97038264	3847174.85508056	0.100102692842484	0.105861678719521	0.0216973461210728	0.195001497864723	39.9049491882324	38.2001152038574	34.4872856140137	5.41766166687012	25.9841346740723	19.7949275970459	14.8067302703857	11.1774034500122	-100.078918457031
Gymnodinium_catenatum	2966084.07956424	4111790.00420295	0.0979664921760559	0.310625165700912	0.060044139623642	0.531248986721039	34.8218841552734	26.6494445800781	19.924768447876	14.8971138000488	26.4821872711182	18.0000038146973	10.6064672470093	15.8757200241089	-30.8727283477783
Gymnodinium_catenatum	297051.962644896	4972031.64674527	0.29044446349144	0.14748153090477	0.0445926152169704	0.284666419029236	34.9732818603516	33.3571853637695	29.7208614349365	5.25242185592651	18.9342975616455	12.4761991500854	4.72709941864014	14.2071981430054	-26.4941368103027
Gymnodinium_catenatum	3009358.60143157	3564965.67353413	0.367885321378708	0.338228464126587	0.0842758566141129	0.593927621841431	39.4626274108887	39.0309791564941	38.1736602783203	1.28896701335907	27.0401458740234	21.1781997680664	15.5949668884277	11.4451780319214	-2659.74438476562
Gymnodinium_catenatum	3177636.12020887	4206679.2861377	0.103279590606689	0.128605753183365	0.00963093899190426	0.290061712265015	19.6783142089844	18.2992095947266	16.5455532073975	3.13275980949402	27.1646537780762	16.2837829589844	6.24768018722534	20.9169731140137	-67.2761917114258
Gymnodinium_catenatum	325807.070605746	3916705.21131394	0.291427940130234	0.258471369743347	0.0242204163223505	0.493378818035126	37.5004005432129	36.7749900817871	36.3038520812988	1.19654989242554	26.7007598876953	19.9774475097656	14.0084495544434	12.6923112869263	-2791.41186523438
Gymnodinium_catenatum	3355589.69502254	4192692.69949605	0.231142744421959	0.152570903301239	0.0364558473229408	0.335714906454086	20.7207260131836	18.764274597168	17.4646511077881	3.25607395172119	27.2980785369873	16.3961009979248	6.33926248550415	20.9588165283203	-86.7605285644531
Gymnodinium_catenatum	3385479.74427689	4553125.10210302	0.0818225219845772	0.0731607005000114	0.00943528302013874	0.112426422536373	19.152982711792	17.3740329742432	14.3108081817627	4.84217357635498	27.2985076904297	14.7133026123047	2.9520320892334	24.3464756011963	-19.9943828582764
Gymnodinium_catenatum	3420570.79297294	4187482.03498201	0.197945103049278	0.111139036715031	0.0222254619002342	0.187435254454613	20.5801162719727	18.7921390533447	17.4945449829102	3.08557200431824	27.2518424987793	16.4641933441162	6.31321716308594	20.9386253356934	-801.043640136719
Gymnodinium_catenatum	3449111.60066216	3693478.36897086	0.249350696802139	0.232004836201668	0.0460374057292938	0.403170317411423	39.6733245849609	39.2442321777344	38.8633193969727	0.810001730918884	29.5798053741455	22.1150932312012	16.0569076538086	13.5228967666626	-2375.89233398438
Gymnodinium_catenatum	3483115.00373164	4257311.61032975	0.252001076936722	0.156878873705864	0.0380552671849728	0.251165181398392	20.1617755889893	18.8020401000977	17.8103408813477	2.3514358997345	27.6532230377197	16.5274047851562	6.64412021636963	21.0091037750244	-2172.109375
Gymnodinium_catenatum	3495824.47264817	3544189.2458581	0.511109590530396	0.203803971409798	0.0529219955205917	0.348271518945694	39.6232872009277	39.1911964416504	38.7011871337891	0.922101318836212	28.6862506866455	22.1113700866699	16.3744373321533	12.3118133544922	-2582.97436523438
Gymnodinium_catenatum	3495939.44737789	4513471.17679893	0.0671294927597046	0.0651014372706413	0.0153569402173162	0.10743098706007	19.8819274902344	18.4839038848877	16.7168979644775	3.1650288105011	27.6088104248047	15.49001121521	5.23155498504639	22.377254486084	-43.9892044067383
Gymnodinium_catenatum	3542937.09899789	4609049.7265974	0.0674758180975914	0.0122313741594553	0.00426171347498894	0.0170566365122795	18.9340324401855	17.5053787231445	15.9204664230347	3.0135657787323	26.7231674194336	13.95836353302	1.72669565677643	24.9964714050293	-3.46364855766296
Gymnodinium_catenatum	355583.375096193	402159.324281943	0.313957840204239	0.232634261250496	0.0568043738603592	0.421571552753448	35.6216735839844	34.3862457275391	32.2490272521973	3.37264728546143	30.2453784942627	27.952262878418	25.1943016052246	5.05107593536377	-3816.67749023438
Gymnodinium_catenatum	35959.2270817421	6030404.56142158	0.400136440992355	0.239941030740738	0.0892889201641083	0.398426324129105	35.3035469055176	35.0656967163086	34.4777412414551	0.825804471969604	9.90325355529785	6.0011100769043	3.74374318122864	6.15951061248779	-2874.63623046875
Gymnodinium_catenatum	3633106.82174711	4476195.02882013	0.0992778390645981	0.110391661524773	0.0126070538535714	0.192754819989204	19.9963512420654	18.8138599395752	17.3556632995605	2.6406877040863	27.6360530853271	15.9425172805786	6.83381652832031	20.8022365570068	-157.881988525391
Gymnodinium_catenatum	3692289.71383155	4295653.65332433	0.266998410224915	0.177351534366608	0.0515642948448658	0.318211317062378	20.2784843444824	18.8768482208252	17.8819484710693	2.39653658866882	27.6740398406982	16.3508434295654	6.54809713363647	21.1259441375732	-2203.3759765625
Gymnodinium_catenatum	370465.242138706	5005592.76858568	0.250313401222229	0.10349952429533	0.0212077908217907	0.213036507368088	34.8819885253906	32.7445373535156	29.2293605804443	5.65262508392334	19.0358009338379	12.2207612991333	4.61265563964844	14.4231452941895	-27.4388961791992
Gymnodinium_catenatum	418344.771518052	-263631.283316408	0.322261422872543	0.358151823282242	0.145457774400711	0.427110850811005	36.5884628295898	35.2261962890625	33.0472297668457	3.54123568534851	29.3905906677246	26.2216091156006	22.4717140197754	6.91887855529785	-4198.19677734375
Gymnodinium_catenatum	456927.569415033	5009568.2940542	0.236124008893967	0.137125179171562	0.0444108992815018	0.241313219070435	34.0448760986328	30.4745635986328	26.6492366790771	7.39563894271851	19.4518775939941	12.0815362930298	4.10262823104858	15.3492488861084	-15.7558622360229
Gymnodinium_catenatum	475111.415082583	-316888.202437723	0.326203972101212	0.323382794857025	0.118416585028172	0.415822744369507	36.5850601196289	35.2604293823242	32.7246551513672	3.86040329933167	29.4578590393066	26.1497001647949	22.4981536865234	6.9597053527832	-4528.40380859375
Gymnodinium_catenatum	514664.145461941	481024.937463067	0.312856107950211	0.236443296074867	0.0775419399142265	0.306761860847473	35.1744194030762	32.8962135314941	29.0608825683594	6.11353635787964	30.1013221740723	28.0901641845703	25.8859405517578	4.21538209915161	-1201.99096679688
Gymnodinium_catenatum	539739.791324651	677919.239139371	0.2157983481884	0.0493659265339375	0.0142118530347943	0.0724965035915375	29.1418628692627	26.2271747589111	23.3265018463135	5.81536054611206	29.7905158996582	28.0358200073242	25.6716766357422	4.11883974075317	-2.43941450119019
Gymnodinium_catenatum	543092.229490962	5287989.70272322	0.146339431405067	0.0728451982140541	0.0174784399569035	0.124478369951248	35.149356842041	34.8327178955078	33.7761192321777	1.37323641777039	17.499698638916	10.5665521621704	3.46699786186218	14.0327014923096	-47.864616394043
Gymnodinium_catenatum	546977.552283932	4265157.46673897	0.212852999567986	0.19061091542244	0.0260154660791159	0.370424419641495	38.5072021484375	38.0054168701172	37.2531890869141	1.2540123462677	24.0675182342529	17.326244354248	12.7077083587646	11.3598098754883	-1978.72314453125
Gymnodinium_catenatum	551825.814546047	504150.48362299	0.350732147693634	0.212812975049019	0.0508101470768452	0.312663376331329	34.2318496704102	31.5073947906494	28.0123291015625	6.21952247619629	30.0405101776123	28.0911655426025	26.0153484344482	4.02516222000122	-277.28076171875
Gymnodinium_catenatum	59402.3060445562	569022.108314458	0.648249864578247	0.420699447393417	0.161986172199249	0.606537163257599	35.7258834838867	34.3934211730957	30.7402305603027	4.98565149307251	29.7458171844482	27.3421878814697	23.7657794952393	5.98003673553467	-2681.32641601562
Gymnodinium_catenatum	626720.661362004	352667.838488263	0.279198497533798	0.189967587590218	0.0433875881135464	0.296995639801025	34.8973770141602	32.5054244995117	27.4365234375	7.460853099823	30.0084819793701	27.9694881439209	25.6269187927246	4.38156461715698	-2081.291015625
Gymnodinium_catenatum	646396.153882941	-10279.8155964818	0.471927553415298	0.261302649974823	0.0758314579725266	0.374650359153748	35.7320747375488	33.587890625	30.8460597991943	4.88601589202881	29.6694889068604	27.1525573730469	24.1302547454834	5.53923416137695	-2846.62182617188
Gymnodinium_catenatum	771372.865108216	440390.47881736	0.188573032617569	0.146185785531998	0.0310806762427092	0.213025823235512	31.1792774200439	28.1236438751221	22.9691619873047	8.21011447906494	29.8302593231201	27.9360389709473	25.7695446014404	4.06071424484253	-77.8473892211914
Gymnodinium_catenatum	858118.974121721	4150.54296964314	0.258280336856842	0.159545868635178	0.0440524592995644	0.273304253816605	34.6068954467773	31.9263515472412	28.5647659301758	6.04213047027588	29.654712677002	27.2177352905273	24.1132678985596	5.54144525527954	-2663.43920898438
Gymnodinium_catenatum	862820.205186384	5333420.78484601	0.631496965885162	0.285591185092926	0.0565122179687023	0.554278016090393	34.6342849731445	33.6675148010254	31.596607208252	3.03767800331116	17.6784343719482	10.6612539291382	2.91294932365417	14.7654857635498	-34.328010559082
Gymnodinium_catenatum	920369.029657906	128020.871333535	0.33070307970047	0.156025350093842	0.0389665998518467	0.252981424331665	33.8959159851074	30.563793182373	27.3672294616699	6.52868700027466	29.7892227172852	27.6330642700195	25.0652923583984	4.72392988204956	-2186.82421875
Gymnodinium_catenatum	921961.572386937	432454.546884029	0.123438157141209	0.107305631041527	0.0199649836868048	0.217773512005806	30.0113945007324	26.8441276550293	21.9519710540771	8.05942440032959	29.7592697143555	27.9431552886963	25.7207088470459	4.03856039047241	-90.5258865356445
Gymnodinium_catenatum	927286.34970998	387492.030380333	0.186791867017746	0.122479826211929	0.0173424258828163	0.245234817266464	30.801420211792	27.8277282714844	23.3386631011963	7.46275806427002	29.8338069915771	27.9679851531982	25.6814231872559	4.15238285064697	-865.904235839844
Gymnodinium_catenatum	943480.567078572	4406846.34499457	0.0510003119707108	0.205577254295349	0.0195492096245289	0.476839393377304	38.5735931396484	38.1188278198242	37.6634902954102	0.910101175308228	25.9023494720459	18.4668922424316	12.9018564224243	13.0004940032959	-1170.54162597656
Gymnodinium_catenatum	950091.432249904	97194.5260668108	0.2038893699646	0.139092311263084	0.0445690043270588	0.241349205374718	33.4238891601562	30.0774230957031	26.5261974334717	6.89769268035889	29.7248916625977	27.5704002380371	24.8329429626465	4.89195013046265	-2153.79833984375
Gymnodinium_catenatum	987579.065483965	268577.140721451	0.537463188171387	0.183746516704559	0.0287027563899755	0.385437786579132	32.8825035095215	28.8028392791748	23.7747402191162	9.10776519775391	29.6531372070312	27.8615245819092	25.3639030456543	4.28923463821411	-1741.15148925781
Gymnodinium_catenatum	992115.628105415	388407.013880931	0.316548347473145	0.116858758032322	0.0211673434823751	0.248248368501663	29.6268692016602	25.4095592498779	19.1643848419189	10.4624843597412	29.7302474975586	27.9969635009766	25.5241165161133	4.206130027771	-173.399887084961
Gymnodinium_catenatum	997549.477869352	3888900.48065333	0.444343119859695	0.331232726573944	0.0374001562595367	0.655969500541687	37.9968566894531	37.223762512207	36.4164581298828	1.58039689064026	27.164119720459	19.6866760253906	14.0729827880859	13.091136932373	-571.56005859375
