# Supplementary material for: Projecting Future Climate Change-Mediated Impacts in Three Paralytic Shellfish Toxins-Producing Dinoflagellate Species
Source: Biology (Basel). 2022 Sep 29;11(10):1424. doi: 10.3390/biology11101424 (PMC9598431; doi:10.3390/biology11101424)
Supplement: Supplementary file 1 [file biology-11-01424-s001.zip › Curated_species_datasets/Alexandrium_catenella.csv]

x	y	Species	present_env.1	present_env.2	present_env.3	present_env.4	present_env.5	present_env.6	present_env.7	present_env.8	present_env.9	present_env.10	present_env.11	MS_bathy_5m_lonlat
-0.0166	5.6698	Alexandrium_catenella	0.218178689479828	0.03033079020679	0.413753360509872	35.628173828125	34.287971496582	30.5049896240234	5.1231861114502	29.1712741851807	26.7896289825439	22.6524448394775	6.51882886886597	-12.4017689599998
-0.69	37.96	Alexandrium_catenella	0.0703895092010498	0.00826630275696516	0.120291635394096	37.5337371826172	36.6379470825195	36.11962890625	1.41411197185516	26.7185573577881	19.7686367034912	13.5089931488037	13.2095642089844	-24.4296000000023
-1.26374	44.54228	Alexandrium_catenella	0.129195809364319	0.0472050160169601	0.176906853914261	34.7587585449219	31.8661460876465	28.1321411132812	6.62661504745483	21.8410396575928	16.1489219665527	10.3549757003784	11.4860639572144	-18.5784248319964
-102.038	17.986	Alexandrium_catenella	0.227200031280518	0.0387146063148975	0.411583036184311	34.1301803588867	32.4886322021484	29.2791748046875	4.85100603103638	30.6403312683105	28.525369644165	25.2832527160645	5.35707902908325	-198.579999999995
-105.236944	21.447222	Alexandrium_catenella	0.0899689644575119	0.0297818090766668	0.140006452798843	34.0585174560547	30.4279747009277	22.8791236877441	11.1793928146362	31.2709560394287	27.4948406219482	21.296215057373	9.97474098205566	-36.9925037153298
-106.128	22.6052	Alexandrium_catenella	0.205322220921516	0.0147221367806196	0.372845530509949	34.591381072998	32.7477073669434	27.5029945373535	7.08838891983032	31.2199935913086	26.7963562011719	19.7599925994873	11.4600009918213	-54.8945856
-106.424	23.181333	Alexandrium_catenella	0.266204029321671	0.0345456786453724	0.451509088277817	34.7960052490234	33.1833992004395	29.3872241973877	5.40878105163574	31.0855484008789	26.5321197509766	19.5676937103271	11.5178546905518	-26.7299986400036
-106.4525	23.147	Alexandrium_catenella	0.302065849304199	0.0427745319902897	0.489785015583038	34.7931442260742	33.2009620666504	29.321662902832	5.47148180007935	31.0879955291748	26.5480480194092	19.586181640625	11.5018138885498	-32.645600000004
-106.503056	23.131389	Alexandrium_catenella	0.316390573978424	0.0441858656704426	0.494585305452347	34.8142204284668	33.2522888183594	29.5391235351562	5.27509784698486	31.0940208435059	26.5452442169189	19.5589275360107	11.5350933074951	-53.8844521555177
-109.667664	23.058561	Alexandrium_catenella	0.34305927157402	0.0740379616618156	0.49417769908905	34.9654388427734	34.2224998474121	33.092098236084	1.87333905696869	30.4041500091553	25.3805866241455	19.7560405731201	10.6481094360352	-154.807200000008
-110.4078	24.1488	Alexandrium_catenella	0.0497840158641338	0.0189288388937712	0.0796242877840996	35.1688613891602	34.4669761657715	33.4809455871582	1.68791401386261	30.1299934387207	24.5646514892578	18.3699932098389	11.7600002288818	-7.74719999999982
-112.02025	24.550883	Alexandrium_catenella	0.199001714587212	0.0624805130064487	0.252862423658371	34.6348190307617	34.02734375	33.3936614990234	1.24115598201752	28.6660919189453	21.608211517334	16.9190654754639	11.7470264434814	-32.0775995800002
-114.4216	31.3288	Alexandrium_catenella	0.030250770971179	0.00365096889436245	0.0650815218687057	35.9334335327148	35.4060859680176	34.548885345459	1.38454604148865	31.4416656494141	23.5519008636475	14.6577348709106	16.7839317321777	-20.9725024000004
-114.6153	27.3662	Alexandrium_catenella	0.26102015376091	0.0492484085261822	0.501400411128998	34.4484672546387	33.7558059692383	33.3296012878418	1.11886703968048	26.1023902893066	18.5883026123047	14.6006946563721	11.5016956329346	-65.9199123200018
-114.900467	27.602967	Alexandrium_catenella	0.22565121948719	0.0528098531067371	0.390489220619202	34.3128700256348	33.6651802062988	33.3110733032227	1.00179803371429	25.7599925994873	18.1021518707275	14.3399925231934	11.4199991226196	-128.173675313466
-115.869583	29.837683	Alexandrium_catenella	0.282354056835175	0.0330023765563965	0.562528312206268	33.7615852355957	33.4357986450195	33.1615867614746	0.599999010562897	22.3602809906006	17.1241817474365	13.659631729126	8.70064926147461	-185.22029665181
-122.133333	37.518333	Alexandrium_catenella	0.0147460680454969	0.00630716001614928	0.0161545462906361	33.4780654907227	32.0460510253906	28.7463989257812	4.73166799545288	16.9062271118164	12.6549892425537	10.360541343689	6.54568576812744	-4.59598655996773
-122.218333	37.568333	Alexandrium_catenella	0.0191921442747116	0.0054357023909688	0.0262859351933002	33.4073333740234	31.9130935668945	28.3829689025879	5.02436494827271	16.9361267089844	12.6561393737793	10.3396682739258	6.59645795822144	-6.57596559983885
-122.338333	37.698333	Alexandrium_catenella	0.0229080747812986	0.0083285653963685	0.0384803004562855	33.4359397888184	31.9367713928223	28.2820625305176	5.1538782119751	17.1091995239258	12.5514936447144	10.1238374710083	6.98536205291748	-8.59041631988827
-122.358333	37.788333	Alexandrium_catenella	0.0514831766486168	0.0198663789778948	0.0681439489126205	33.4887046813965	31.9675064086914	28.1623878479004	5.32631492614746	17.1389656066895	12.5750503540039	10.1249332427979	7.01403188705444	-11.2639556801279
-122.37	38.028333	Alexandrium_catenella	0.0322083868086338	0.00595160108059645	0.0545682236552238	33.5714950561523	32.1649208068848	28.5002765655518	5.07121896743774	17.0682563781738	12.4622764587402	10.0415315628052	7.02672481536865	-5.24080752000009
-122.421667	37.846667	Alexandrium_catenella	0.0499993413686752	0.0100280465558171	0.0809634253382683	33.4948348999023	32.0320739746094	28.2821998596191	5.21263694763184	17.1223163604736	12.528865814209	10.0977325439453	7.02458381652832	-11.1007862399682
-123.040001	48.099998	Alexandrium_catenella	0.121100410819054	0.00299696368165314	0.2315893471241	29.6728954315186	24.7406692504883	17.3547134399414	12.3181829452515	12.3048839569092	9.44903659820557	6.71429204940796	5.59059190750122	-24.8014453608637
-125.0992	50.0307	Alexandrium_catenella	0.179777801036835	0.0409401953220367	0.379495561122894	30.0024814605713	25.4408950805664	19.6933784484863	10.3091039657593	17.12477684021	11.1296300888062	6.53184795379639	10.5929288864136	-151.929702079994
-4.623889	54.083333	Alexandrium_catenella	0.0664822980761528	0.00619703065603971	0.101519040763378	34.7067031860352	33.9451904296875	33.052906036377	1.65379798412323	15.1635293960571	11.2715320587158	6.48344898223877	8.68008041381836	-12.6467277866878
-73.059998	41.220001	Alexandrium_catenella	0.10588077455759	0.00233589997515082	0.200449377298355	30.2882194519043	26.8343029022217	22.1797218322754	8.10849761962891	24.1751499176025	13.0511331558228	1.16961598396301	23.0055332183838	-5.12009600000051
-99.875267	16.849847	Alexandrium_catenella	0.225647792220116	0.0192001108080149	0.436713546514511	34.2346725463867	33.1210098266602	31.0710735321045	3.16359901428223	30.7499923706055	28.8309020996094	25.8399925231934	4.90999984741211	-32.5958911529079
-99.922231	16.839947	Alexandrium_catenella	0.221766129136086	0.028216402977705	0.427272319793701	34.2337226867676	33.1064872741699	31.018518447876	3.21520590782166	30.7294235229492	28.8619289398193	25.9919471740723	4.73747587203979	-82.5122869600125
126.278137	34.771748	Alexandrium_catenella	0.0349560007452965	0.0087081165984273	0.0524325780570507	31.7056655883789	30.0629978179932	26.8354167938232	4.87024879455566	26.0198764801025	15.8409328460693	6.66960287094116	19.3502731323242	-9.08153694163046
126.332489	37.034615	Alexandrium_catenella	0.0881418362259865	0.0192592348903418	0.122496537864208	29.4141273498535	26.4060592651367	21.4252452850342	7.98888206481934	25.1313495635986	13.6366510391235	2.39065194129944	22.7406978607178	-18.0858799999979
126.384796	37.018993	Alexandrium_catenella	0.139352351427078	0.0525352954864502	0.177073642611504	29.5349502563477	26.4472846984863	21.4308242797852	8.1041259765625	25.2311687469482	13.7461185455322	2.36844897270203	22.8627185821533	-10.3175361653118
126.413361	34.783993	Alexandrium_catenella	0.0432583354413509	0.0129440873861313	0.07367043197155	31.7258052825928	30.0820159912109	26.8627071380615	4.86309814453125	26.1304664611816	15.9463777542114	6.78424215316772	19.3462238311768	-7.95524072867209
126.420326	37.018429	Alexandrium_catenella	0.145331859588623	0.0492892041802406	0.195564359426498	29.285530090332	25.9314975738525	20.7805824279785	8.50494956970215	25.3063468933105	13.8066778182983	2.40345096588135	22.9028968811035	-8.7553425412149
126.440201	35.971119	Alexandrium_catenella	0.130456179380417	0.0560164153575897	0.168055787682533	31.8672046661377	29.9290714263916	26.3349761962891	5.53222703933716	28.0126667022705	14.9627914428711	3.88724088668823	24.1254253387451	-11.2053757250069
126.6194	35.978283	Alexandrium_catenella	0.12521468102932	0.0519904270768166	0.165408715605736	31.8136672973633	29.6864166259766	25.8367958068848	5.97687196731567	28.0759811401367	15.0939283370972	3.9152500629425	24.1607303619385	-2.85997882240003
126.690163	37.025021	Alexandrium_catenella	0.0586934685707092	0.0137085877358913	0.0981004238128662	29.1440315246582	25.646354675293	20.4150657653809	8.72896671295166	25.700647354126	14.0996437072754	2.48045706748962	23.2201900482178	-6.79301541164767
126.729477	35.996151	Alexandrium_catenella	0.129416257143021	0.0545002110302448	0.170664131641388	31.8059024810791	29.5947914123535	25.5727710723877	6.23313093185425	28.0640144348145	15.1040782928467	3.95022797584534	24.1137866973877	-4.19968200822552
126.798821	36.971741	Alexandrium_catenella	0.0315085165202618	0.00697377510368824	0.04944833740592	29.3376998901367	26.0494899749756	20.8587951660156	8.47890377044678	25.8261051177979	14.1697044372559	2.68584394454956	23.1402606964111	-4.80067020003093
127.654724	34.886803	Alexandrium_catenella	0.0857684537768364	0.0182784646749496	0.139198794960976	32.9836273193359	30.8196487426758	28.7239475250244	4.259681224823	27.0499935150146	17.8553352355957	10.3599939346313	16.6900005340576	-4.77059986156781
127.788147	34.877697	Alexandrium_catenella	0.0936925634741783	0.030046870931983	0.122792437672615	33.1104431152344	30.8638038635254	28.6674365997314	4.4430079460144	26.6144142150879	17.770112991333	10.3226232528687	16.2917919158936	-11.4100346295232
127.796455	34.74958	Alexandrium_catenella	0.126891136169434	0.0117639200761914	0.202901855111122	33.0489158630371	30.8035945892334	28.5984706878662	4.45044422149658	26.5576610565186	17.7308616638184	10.3316717147827	16.2259883880615	-14.3272135743989
127.917412	34.583374	Alexandrium_catenella	0.0872911438345909	0.0197458434849977	0.137056201696396	33.3056907653809	31.060209274292	28.8687782287598	4.43691396713257	26.3908309936523	17.7590160369873	10.5238075256348	15.8670234680176	-23.0522087293447
127.933479	34.958576	Alexandrium_catenella	0.112255692481995	0.0442583337426186	0.146703600883484	33.2595062255859	30.9765663146973	28.6958351135254	4.56367206573486	26.3938827514648	17.7581825256348	10.4009504318237	15.9929323196411	-7.09093956876877
128.083511	34.583958	Alexandrium_catenella	0.098205141723156	0.0199049059301615	0.16157354414463	33.4112854003906	31.1387119293213	28.8004951477051	4.61079120635986	26.2299938201904	17.7091979980469	10.4299936294556	15.8000001907349	-34.2557660926403
128.09494	34.708878	Alexandrium_catenella	0.098205141723156	0.0199049059301615	0.16157354414463	33.3874435424805	31.0889511108398	28.725341796875	4.66210412979126	26.3054618835449	17.8106727600098	10.6446971893311	15.6607646942139	-25.3541209977629
128.096512	34.78944	Alexandrium_catenella	0.0981021746993065	0.0304352603852749	0.15326064825058	33.3759994506836	31.069149017334	28.6950912475586	4.68090915679932	26.2369270324707	17.7272968292236	10.4484748840332	15.7884521484375	-19.7666448230407
128.602051	35.146534	Alexandrium_catenella	0.0775265544652939	0.0278084669262171	0.120538391172886	33.679630279541	31.4185390472412	28.7185974121094	4.96103286743164	26.2399940490723	17.9113578796387	10.9899940490723	15.25	-9.37366462303976
128.727188	38.020973	Alexandrium_catenella	0.269845485687256	0.0477547720074654	0.498261898756027	34.1763954162598	33.055248260498	30.8033828735352	3.37301397323608	25.8038883209229	15.8896741867065	6.65611791610718	19.1477699279785	-44.7221650983306
129.072464	35.094673	Alexandrium_catenella	0.223261520266533	0.0433625318109989	0.409765750169754	33.9844017028809	31.8428497314453	29.1534748077393	4.83092498779297	26.8930263519287	18.5241031646729	11.9393701553345	14.9536561965942	-21.9223853021495
129.109634	35.0728	Alexandrium_catenella	0.307926505804062	0.0472184121608734	0.554484188556671	34.0312919616699	31.9689121246338	29.2496891021729	4.78160095214844	27.0940647125244	18.7142562866211	12.2000894546509	14.8939762115479	-41.390158470403
129.397369	36.048153	Alexandrium_catenella	0.462727218866348	0.0875221565365791	0.796993613243103	34.347282409668	32.6230163574219	30.2200756072998	4.12720823287964	25.5952320098877	17.7209339141846	10.4441347122192	15.1510972976685	-13.3657760854241
129.407959	35.441349	Alexandrium_catenella	0.483175992965698	0.086961105465889	0.881283760070801	34.3013191223145	32.3692283630371	29.8115310668945	4.48978900909424	26.9772491455078	18.6244621276855	12.0813665390015	14.895881652832	-40.3669108940226
129.463882	36.018002	Alexandrium_catenella	0.50197958946228	0.0853236690163612	0.888762235641479	34.344539642334	32.6196746826172	30.2217903137207	4.12274885177612	25.6105155944824	17.7699489593506	10.4472894668579	15.1632270812988	-14.8440562554917
134.429993	34.209999	Alexandrium_catenella	0.196679323911667	0.0244067292660475	0.372863620519638	34.7039222717285	33.152156829834	31.2435169219971	3.46040391921997	27.4669151306152	19.9598064422607	12.6864233016968	14.7804918289185	-18.1124791979853
134.610001	34.220001	Alexandrium_catenella	0.130413204431534	0.0312828831374645	0.225006088614464	34.6746406555176	33.1343078613281	31.1915550231934	3.48308706283569	27.3832778930664	20.0806865692139	12.8469915390015	14.5362863540649	-32.7853684798582
134.631667	34.1	Alexandrium_catenella	0.130413204431534	0.0312828831374645	0.225006088614464	34.6690406799316	33.1210632324219	31.1367454528809	3.53229689598083	27.2299938201904	20.1352214813232	13.1399936676025	14.0900001525879	-13.6960547999991
134.966667	34	Alexandrium_catenella	0.0858874917030334	0.0203064903616905	0.135231345891953	34.6608543395996	33.2552146911621	31.2393474578857	3.42150902748108	27.6402416229248	20.8946762084961	14.4338550567627	13.2063865661621	-65.2999319999954
136.899994	34.360001	Alexandrium_catenella	0.186573997139931	0.0465347617864609	0.267253965139389	34.7192344665527	33.5784759521484	31.1533546447754	3.56587910652161	27.4299926757812	20.1904487609863	14.0099935531616	13.4199991226196	-21.2493643441923
138.35001	-34.55	Alexandrium_catenella	0.0439471341669559	0.0131981065496802	0.073881559073925	36.7142143249512	36.2266311645508	35.806770324707	0.907441973686218	23.5699939727783	17.565788269043	12.2099933624268	11.3600006103516	-22.1878039999989
138.51	-34.762	Alexandrium_catenella	0.0600828677415848	0.00704389810562134	0.111063309013844	36.6454391479492	36.182487487793	35.7445755004883	0.900866985321045	23.1467399597168	17.5105628967285	12.3073291778564	10.839409828186	-4.35751999999805
143.380005	44.34	Alexandrium_catenella	0.458144545555115	0.0980753749608994	0.767956018447876	33.2807540893555	32.2060317993164	30.5361557006836	2.74459910392761	20.1299934387207	8.06908416748047	-1.89000594615936	22.0200004577637	-19.2592184000023
144.520004	-38.09	Alexandrium_catenella	0.036747220903635	0.00364148151129484	0.0579237751662731	35.8752517700195	35.6786689758301	35.4379615783691	0.437287002801895	20.9661827087402	15.7461414337158	10.9085292816162	10.057653427124	-5.85845568000059
144.59282	-38.02932	Alexandrium_catenella	0.0414054468274117	0.00720519805327058	0.0642691254615784	35.8939018249512	35.6884002685547	35.4453735351562	0.448529988527298	21.074878692627	15.7486524581909	10.8387804031372	10.2360982894897	-5.61384000000004
144.76411	-38.33032	Alexandrium_catenella	0.0884092301130295	0.0338838957250118	0.136145561933517	35.895679473877	35.6914138793945	35.4478950500488	0.447788000106812	20.6211624145508	15.7742547988892	11.5163583755493	9.10480403900146	-9.45121222399773
144.86862	-38.31293	Alexandrium_catenella	0.077492743730545	0.029737763106823	0.118466749787331	35.9077301025391	35.6943626403809	35.4534683227539	0.454261988401413	20.653169631958	15.7694892883301	11.4790678024292	9.17410182952881	-12.3314455455988
144.87041	-38.05703	Alexandrium_catenella	0.0259904433041811	0.00502389390021563	0.0505755692720413	35.9005165100098	35.6925201416016	35.4497566223145	0.450760990381241	21.3758487701416	15.7644214630127	10.7016315460205	10.6742162704468	-19.2136345487999
144.889	-37.862	Alexandrium_catenella	0.0303496643900871	0.0030979011207819	0.0575130246579647	35.9070434570312	35.6932678222656	35.4512062072754	0.45584100484848	21.7999935150146	15.7761297225952	10.4099941253662	11.3899993896484	-7.66399999999968
144.99132	-38.30341	Alexandrium_catenella	0.0395134314894676	0.0151935648173094	0.0598124638199806	35.9130325317383	35.6961669921875	35.4556007385254	0.457432001829147	20.7014427185059	15.7548885345459	11.3824396133423	9.31900310516357	-10.0670359551972
147.5	-18.5	Alexandrium_catenella	0.209451988339424	0.0183876901865005	0.344433605670929	35.4544486999512	35.0703201293945	34.4406471252441	1.01380097866058	29.1636428833008	26.2322940826416	23.1892795562744	5.97436285018921	-33.0000000000002
149.887	-36.8985	Alexandrium_catenella	0.215376898646355	0.0344985015690327	0.395095884799957	35.7417602539062	35.5656661987305	35.3687171936035	0.37303900718689	22.5799942016602	17.9784030914307	13.8999938964844	8.68000030517578	-9.42556800000125
149.889	-36.9674	Alexandrium_catenella	0.141079887747765	0.00878109969198704	0.282168239355087	35.741870880127	35.5651817321777	35.3743133544922	0.367554992437363	22.7748069763184	18.110818862915	14.0329036712646	8.74190330505371	-13.9503488000048
149.892	-37.0763	Alexandrium_catenella	0.117731146514416	0.0137597182765603	0.215883791446686	35.7420654296875	35.5602951049805	35.3709335327148	0.371132999658585	22.7283554077148	17.9870491027832	13.9476642608643	8.78069114685059	-13.4458287999996
149.92	-36.8926	Alexandrium_catenella	0.228626564145088	0.0393062233924866	0.416725158691406	35.7417068481445	35.5656433105469	35.3686027526855	0.373106002807617	22.9004287719727	18.2416477203369	14.1389245986938	8.76150417327881	-22.1710079999992
149.986	-36.6747	Alexandrium_catenella	0.329337507486343	0.0811228528618813	0.537957489490509	35.7460403442383	35.5792694091797	35.3772468566895	0.36879700422287	22.9718360900879	18.4346332550049	14.3132400512695	8.65859603881836	-24.6720576000066
150.054	-36.4238	Alexandrium_catenella	0.350869685411453	0.0909624695777893	0.629873394966125	35.7485160827637	35.5873908996582	35.3794631958008	0.36905300617218	23.1497249603271	18.7921714782715	14.6879291534424	8.46179580688477	-24.4565440000128
150.117	-36.2126	Alexandrium_catenella	0.402350455522537	0.145417034626007	0.755670011043549	35.746883392334	35.5856513977051	35.373779296875	0.373102992773056	23.1820182800293	19.0173778533936	14.9360227584839	8.24599647521973	-23.5285759999995
150.129	-35.6729	Alexandrium_catenella	0.405239820480347	0.135165214538574	0.737508296966553	35.7432556152344	35.5866012573242	35.3638038635254	0.379453510046005	23.0925426483154	19.1080417633057	14.9184551239014	8.17408657073975	-1.28799999999939
150.131	-36.0683	Alexandrium_catenella	0.296375066041946	0.0978969112038612	0.554236888885498	35.7447891235352	35.583610534668	35.3671340942383	0.377654999494553	23.1428337097168	19.0420799255371	14.9542722702026	8.18856143951416	-21.8887104000026
150.732	-34.8628	Alexandrium_catenella	0.309599578380585	0.076881967484951	0.573628127574921	35.7258338928223	35.5569801330566	35.3229675292969	0.402866005897522	23.7182731628418	19.7241172790527	15.5191316604614	8.19914245605469	-6.92242240000592
151.151	-33.5604	Alexandrium_catenella	0.160860165953636	0.0484111309051514	0.264611303806305	35.7007446289062	35.5277976989746	35.2703285217285	0.430416494607925	23.7548770904541	20.2769546508789	16.1401195526123	7.6147575378418	-1
151.186	-34.0166	Alexandrium_catenella	0.434898018836975	0.0303740333765745	0.878372669219971	35.6920928955078	35.5334396362305	35.294261932373	0.397830009460449	23.9132785797119	20.3724918365479	16.0195446014404	7.89373397827148	-19.8420608000075
151.251	-33.848	Alexandrium_catenella	0.253547310829163	0.038319256156683	0.506657660007477	35.7009696960449	35.5433959960938	35.3146476745605	0.386321008205414	23.9103622436523	20.4072189331055	16.0731945037842	7.83716821670532	-19.6801280000139
151.2633	-33.8258	Alexandrium_catenella	0.218994677066803	0.037909634411335	0.434335678815842	35.70068359375	35.5346717834473	35.286693572998	0.413989007472992	23.8598117828369	20.3722381591797	16.0862617492676	7.77355003356934	-20.8040710400074
151.326	-33.4632	Alexandrium_catenella	0.157174155116081	0.0526399649679661	0.242741391062737	35.7038841247559	35.5214958190918	35.2527732849121	0.451110005378723	23.7870330810547	20.3112926483154	16.1554222106934	7.63161087036133	-2.52583360000078
151.373	-33.4937	Alexandrium_catenella	0.179312646389008	0.0644811391830444	0.286288440227509	35.709041595459	35.5203514099121	35.2414741516113	0.467568010091782	23.7648887634277	20.3252220153809	16.2546482086182	7.51024103164673	-9.89044480000007
151.986	-32.7614	Alexandrium_catenella	0.220449090003967	0.0766085460782051	0.33375683426857	35.7342643737793	35.5314140319824	35.2722625732422	0.462000012397766	23.7159423828125	20.5688304901123	17.1779937744141	6.5379490852356	-10.050105600003
152.052	-32.6648	Alexandrium_catenella	0.2472755163908	0.0811301171779633	0.420550793409348	35.7304077148438	35.5290336608887	35.2666435241699	0.463761985301971	23.7430305480957	20.59885597229	17.38134765625	6.3616828918457	-7.23276160000495
152.126	-32.692	Alexandrium_catenella	0.257348924875259	0.0710684731602669	0.463403135538101	35.7307357788086	35.5293273925781	35.2665634155273	0.46417099237442	23.8096084594727	20.6933708190918	17.4379081726074	6.37169981002808	-33.784432000001
152.168	-32.6698	Alexandrium_catenella	0.269111603498459	0.0420508682727814	0.537853837013245	35.7322425842285	35.5317420959473	35.2707862854004	0.46145299077034	23.8978786468506	20.776985168457	17.5398330688477	6.35804605484009	-20.9561344000003
152.594	-31.8805	Alexandrium_catenella	0.247920528054237	0.0183863770216703	0.571987271308899	35.7349052429199	35.519115447998	35.2358169555664	0.499089002609253	24.3999938964844	21.170560836792	17.7099933624268	6.69000101089478	-8.40434400000104
152.826	-31.6433	Alexandrium_catenella	0.352988690137863	0.0374045744538307	0.791160762310028	35.7334671020508	35.5042457580566	35.1726226806641	0.560844004154205	25.4267749786377	22.0495662689209	18.3915023803711	7.03527307510376	-18.0050768000025
152.95	-30.7084	Alexandrium_catenella	0.115734428167343	0.00884160678833723	0.239170148968697	35.7301597595215	35.4642868041992	35.0785598754883	0.651602029800415	26.1177005767822	22.499584197998	18.6648845672607	7.45281600952148	-12
153.348	-29.4324	Alexandrium_catenella	0.203588232398033	0.0107430750504136	0.482925355434418	35.7082862854004	35.4273796081543	35.0157852172852	0.692499995231628	26.2728233337402	22.6432151794434	19.267126083374	7.00569677352905	-15.6097728000064
153.569	-28.8763	Alexandrium_catenella	0.234330967068672	0.0101807042956352	0.518191576004028	35.7034378051758	35.4084739685059	34.9987831115723	0.704653024673462	26.6268730163574	23.1163101196289	19.7033786773682	6.9234938621521	-19.6890656000054
22.938333	39.354167	Alexandrium_catenella	0.0280054118484259	0.00929951295256615	0.0399942919611931	38.3124656677246	34.4194259643555	29.4609088897705	8.85155963897705	27.5586090087891	19.6720218658447	12.9018459320068	14.6567630767822	-30.779910320672
22.941592	40.618341	Alexandrium_catenella	0.0326981954276562	0.0122200436890125	0.0499319322407246	37.8428802490234	34.4557876586914	28.8403739929199	9.00250720977783	27.5165309906006	19.3444023132324	11.7967767715454	15.7197542190552	-13.9275295805441
23.483333	38.025	Alexandrium_catenella	0.0380011387169361	0.00840715598315001	0.0644522309303284	38.9164657592773	36.1247825622559	32.2904472351074	6.62601613998413	27.6276588439941	20.1763401031494	13.6567916870117	13.9708671569824	-20.0399968000002
23.585	37.9575	Alexandrium_catenella	0.0435810834169388	0.0124008022248745	0.0686567276716232	38.935302734375	36.0760841369629	32.1449279785156	6.79037523269653	27.6188774108887	20.2652435302734	13.8992052078247	13.719672203064	-32.8800000000007
23.785	38.323333	Alexandrium_catenella	0.0310361720621586	0.0105400308966637	0.0456174612045288	38.9343338012695	35.1251182556152	30.7951469421387	8.13918590545654	27.4255065917969	19.799747467041	13.4055585861206	14.0199480056763	-24.2087889599997
24.203333	38.18	Alexandrium_catenella	0.0366877280175686	0.0104233603924513	0.0606554225087166	38.9537391662598	35.0322647094727	30.5471572875977	8.40658283233643	27.11985206604	19.6381874084473	13.6248655319214	13.4949865341187	-35.1060283999985
3.0152	42.81245	Alexandrium_catenella	0.0637217313051224	0.0136030782014132	0.105956271290779	38.2313766479492	37.5329856872559	36.1049499511719	2.12642598152161	22.9581680297852	16.6744785308838	10.9298286437988	12.0283393859863	-18.29256224
3.03487	42.88512	Alexandrium_catenella	0.0590550303459167	0.0115661099553108	0.0959939286112785	38.2072486877441	37.4998321533203	36.0732688903809	2.13397693634033	22.9296703338623	16.6515884399414	10.8674039840698	12.0622663497925	-25.6221753536008
3.10673	43.10652	Alexandrium_catenella	0.0665295347571373	0.00881424453109503	0.0939584672451019	38.170223236084	37.4270057678223	35.9131507873535	2.25707292556763	22.8899936676025	16.5271530151367	10.4299936294556	12.460000038147	-20.7507759871991
3.66454	43.4343	Alexandrium_catenella	0.0604401677846909	0.0110856713727117	0.0870547145605087	38.0688514709473	37.0902214050293	34.9097290039062	3.15912103652954	23.4176387786865	16.7279987335205	10.8206377029419	12.5970010757446	-12.4452801280006
3.670537	43.447304	Alexandrium_catenella	0.0768489614129066	0.0189092848449945	0.110124640166759	38.0756912231445	37.1108055114746	34.9693641662598	3.10632801055908	23.4369564056396	16.7387790679932	10.8440198898315	12.5929374694824	-12.4750678251525
3.77387	43.43614	Alexandrium_catenella	0.0729095190763474	0.0181240402162075	0.0986305251717567	38.0437088012695	36.9858093261719	34.599292755127	3.44441795349121	23.5349807739258	16.7592239379883	10.7975463867188	12.737434387207	-11.3384352127993
3.90952	43.52084	Alexandrium_catenella	0.0600214265286922	0.0191001631319523	0.0820218995213509	37.923469543457	36.7213134765625	34.0900344848633	3.83343601226807	23.604663848877	16.7635898590088	10.7112159729004	12.8934478759766	-8.61300116480114
