# Supplementary material for: Projecting Future Climate Change-Mediated Impacts in Three Paralytic Shellfish Toxins-Producing Dinoflagellate Species
Source: Biology (Basel). 2022 Sep 29;11(10):1424. doi: 10.3390/biology11101424 (PMC9598431; doi:10.3390/biology11101424)
Supplement: Supplementary file 1 [file biology-11-01424-s001.zip › Curated_species_datasets/Alexandrium_minutum.csv]

x	y	Species	present_env.1	present_env.2	present_env.3	present_env.4	present_env.5	present_env.6	present_env.7	present_env.8	present_env.9	present_env.10	present_env.11	MS_bathy_5m_lonlat
-0.14	38.53	Alexandrium_minutum	0.0804537460207939	0.0206237249076366	0.165218710899353	38.0443649291992	36.8131904602051	36.1575622558594	1.88680505752563	26.948673248291	19.737491607666	13.1461038589478	13.8025693893433	-34.294800000002
-0.24284	49.31091	Alexandrium_minutum	0.11870951205492	0.0330504067242146	0.226823449134827	34.9123115539551	34.4092712402344	33.5950698852539	1.31724202632904	18.8242321014404	13.0122785568237	6.1246280670166	12.6996049880981	-7.7963587072
-0.308008	49.346405	Alexandrium_minutum	0.052524384111166	0.0143436333164573	0.0897988975048065	34.92822265625	34.424373626709	33.5976409912109	1.33058202266693	18.7600955963135	13.0121717453003	6.20787715911865	12.5522193908691	-10.1148887628799
-0.33	39.41	Alexandrium_minutum	0.088378056883812	0.00434610433876514	0.153456166386604	38.1599617004395	37.1566047668457	36.2108497619629	1.94911098480225	26.9492473602295	19.520471572876	12.7422504425049	14.2069969177246	-17.5432
-0.69	37.96	Alexandrium_minutum	0.0703895092010498	0.00826630275696516	0.120291635394096	37.5337371826172	36.6379470825195	36.11962890625	1.41411197185516	26.7185573577881	19.7686367034912	13.5089931488037	13.2095642089844	-24.4296000000023
-1.09928	44.68022	Alexandrium_minutum	0.129369214177132	0.0601960122585297	0.145281627774239	34.5402374267578	31.6127529144287	27.7921619415283	6.74807596206665	21.71164894104	15.9781160354614	10.078293800354	11.633355140686	-13.3756911616001
-1.1251	45.90298	Alexandrium_minutum	0.0955940261483192	0.0151797737926245	0.144169747829437	34.6663475036621	33.0808792114258	29.3879795074463	5.27836990356445	21.0199928283691	14.8780612945557	7.96999406814575	13.0499992370605	-2.002005824
-1.15275	46.0164	Alexandrium_minutum	0.0761976465582848	0.00946630071848631	0.113483525812626	34.7767105102539	33.3640098571777	30.1557159423828	4.62099409103394	20.8883152008057	14.8143930435181	7.94820785522461	12.9401073455811	-4.39190319999964
-1.20011	46.22998	Alexandrium_minutum	0.0764548406004906	0.020774781703949	0.112931475043297	34.9651107788086	33.684440612793	31.0625991821289	3.90251088142395	20.812894821167	14.7398643493652	7.90916395187378	12.9037313461304	-2.35844000000004
-1.20844	45.96864	Alexandrium_minutum	0.0800764486193657	0.011058964766562	0.13028159737587	34.7249298095703	33.2921485900879	29.9898834228516	4.73504495620728	20.8822250366211	14.9078207015991	8.07220554351807	12.8100185394287	-5.49279324160007
-1.233948	46.273151	Alexandrium_minutum	0.0843659117817879	0.0259863529354334	0.130773052573204	34.9672203063965	33.695671081543	31.1481246948242	3.81909704208374	20.8081817626953	14.7219390869141	7.91512393951416	12.8930568695068	-2.84610725868792
-1.26374	44.54228	Alexandrium_minutum	0.129195809364319	0.0472050160169601	0.176906853914261	34.7587585449219	31.8661460876465	28.1321411132812	6.62661504745483	21.8410396575928	16.1489219665527	10.3549757003784	11.4860639572144	-18.5784248319964
-1.37695	46.27815	Alexandrium_minutum	0.122785963118076	0.0378128588199615	0.183079808950424	34.9966926574707	33.7460517883301	31.2539005279541	3.74279189109802	20.6617946624756	14.6954956054688	7.97581005096436	12.6859846115112	-6.80144519999977
-1.42971	43.66583	Alexandrium_minutum	0.113904863595963	0.0234822202473879	0.177757382392883	35.6753273010254	34.5053672790527	31.4380321502686	4.23729610443115	22.6288223266602	16.6118774414062	11.0035362243652	11.6252861022949	-22.4934085392
-1.7933	46.48932	Alexandrium_minutum	0.11824843287468	0.0302001740783453	0.163883298635483	35.0901527404785	34.0336952209473	32.2194137573242	2.87074089050293	20.3019390106201	14.6668834686279	8.20553493499756	12.0964040756226	-10.0688241919987
-1.844735	48.676212	Alexandrium_minutum	0.0556811206042767	0.0187655445188284	0.102666772902012	35.0773315429688	34.4346923828125	33.802848815918	1.27448296546936	18.8297348022461	13.3239593505859	6.84065914154053	11.9890756607056	-12.7067371907206
-1.971685	48.53653	Alexandrium_minutum	0.0712835565209389	0.0248371344059706	0.124741978943348	35.0910606384277	34.4767761230469	33.8426704406738	1.24838995933533	18.7762145996094	13.3172445297241	6.90305995941162	11.8731546401978	-1
-122.133333	37.518333	Alexandrium_minutum	0.0147460680454969	0.00630716001614928	0.0161545462906361	33.4780654907227	32.0460510253906	28.7463989257812	4.73166799545288	16.9062271118164	12.6549892425537	10.360541343689	6.54568576812744	-4.59598655996773
-122.338333	37.698333	Alexandrium_minutum	0.0229080747812986	0.0083285653963685	0.0384803004562855	33.4359397888184	31.9367713928223	28.2820625305176	5.1538782119751	17.1091995239258	12.5514936447144	10.1238374710083	6.98536205291748	-8.59041631988827
-122.421667	37.846667	Alexandrium_minutum	0.0499993413686752	0.0100280465558171	0.0809634253382683	33.4948348999023	32.0320739746094	28.2821998596191	5.21263694763184	17.1223163604736	12.528865814209	10.0977325439453	7.02458381652832	-11.1007862399682
-2.06085	47.04212	Alexandrium_minutum	0.12510284781456	0.0503618381917477	0.150367796421051	34.6316108703613	32.6085166931152	29.3937606811523	5.23785018920898	19.5421085357666	14.0312089920044	7.66978693008423	11.8723220825195	-4.75723686400039
-2.08614	46.78565	Alexandrium_minutum	0.122685432434082	0.0468367822468281	0.20344015955925	34.8984756469727	33.4605445861816	30.8670425415039	4.03143215179443	19.7430934906006	14.2957372665405	7.96070194244385	11.7823905944824	-5.29850339200067
-2.19944	47.01908	Alexandrium_minutum	0.143570363521576	0.0552296340465546	0.163640856742859	34.6122512817383	32.4256629943848	29.0515575408936	5.56069278717041	19.490385055542	14.0711765289307	7.70554494857788	11.784839630127	-5.0312907775998
-2.243193	48.640697	Alexandrium_minutum	0.0981727838516235	0.0329583697021008	0.172606483101845	35.14453125	34.5744972229004	33.9524192810059	1.19211101531982	18.4044780731201	13.267463684082	7.25501012802124	11.149468421936	-10.1610423751213
-2.34516	47.25916	Alexandrium_minutum	0.130783811211586	0.0468985326588154	0.185108482837677	34.5802001953125	32.5381965637207	29.3927135467529	5.18748807907104	19.2524757385254	13.8810358047485	7.50976800918579	11.7427082061768	-4.93472092160025
-2.51416	47.3	Alexandrium_minutum	0.156337827444077	0.0403055548667908	0.227214902639389	34.7178268432617	32.9465675354004	30.1229457855225	4.59488296508789	19.2150611877441	13.9093399047852	7.51507806777954	11.6999826431274	-10.0796799999997
-2.52518	47.50615	Alexandrium_minutum	0.0709782391786575	0.020036717876792	0.107978709042072	34.9414672851562	33.3629379272461	30.7762355804443	4.16523313522339	19.1622161865234	13.8418388366699	7.49624300003052	11.6659727096558	-4.06459940799942
-2.57169	48.58039	Alexandrium_minutum	0.0871175155043602	0.0280639622360468	0.165914714336395	35.1949424743652	34.6706161499023	34.0506706237793	1.14427399635315	18.2378616333008	13.2601699829102	7.5435791015625	10.6942825317383	-8.8287316127987
-2.59032	47.42117	Alexandrium_minutum	0.0839588865637779	0.0195444133132696	0.144758567214012	34.9521331787109	33.3898468017578	30.8249683380127	4.12716484069824	19.1501426696777	13.8528966903687	7.49489212036133	11.6552505493164	-8.52912643199971
-2.93668	47.55283	Alexandrium_minutum	0.127753168344498	0.0179417505860329	0.247564360499382	35.3527793884277	34.1954765319824	32.0184364318848	3.33434295654297	18.9775943756104	13.8641176223755	7.75566291809082	11.2219314575195	-9.92832000000038
-2.999213	48.830193	Alexandrium_minutum	0.146788612008095	0.0526625663042068	0.253013014793396	35.2634582519531	34.8041152954102	34.2106628417969	1.05279397964478	18.0466575622559	13.2293262481689	7.72758007049561	10.3190784454346	-6.85657267382407
-3.04187	48.82871	Alexandrium_minutum	0.196424260735512	0.072585292160511	0.354060411453247	35.2667045593262	34.8109474182129	34.2211647033691	1.0455379486084	18.0145225524902	13.2288694381714	7.75994300842285	10.2545795440674	-6.4453355455999
-3.09375	47.53476	Alexandrium_minutum	0.160816550254822	0.0176788810640574	0.299322754144669	35.4283981323242	34.4289703369141	32.482536315918	2.94586300849915	18.9112586975098	13.8895606994629	7.9494800567627	10.9617786407471	-5.85020000000084
-3.10638	48.7785	Alexandrium_minutum	0.170517325401306	0.0633672028779984	0.309702605009079	35.2860565185547	34.8574829101562	34.2871551513672	0.998902022838593	17.8948936462402	13.2127370834351	7.85165023803711	10.0432434082031	-2.11720000000025
-3.19869	47.67418	Alexandrium_minutum	0.14435401558876	0.00787930749356747	0.271903365850449	35.4761962890625	34.6017112731934	32.7586402893066	2.71755504608154	18.9014892578125	13.8925466537476	8.06110954284668	10.8403797149658	-6.33023994559961
-3.207185	47.656494	Alexandrium_minutum	0.160622075200081	0.0117749162018299	0.302684783935547	35.4687652587891	34.5565910339355	32.7120246887207	2.75674295425415	18.8714351654053	13.8824348449707	8.0477237701416	10.8237113952637	-7.17708754351942
-3.31619	47.70266	Alexandrium_minutum	0.176600575447083	0.0271736606955528	0.335319042205811	35.4821014404297	34.6347999572754	32.8339424133301	2.64815592765808	18.9649868011475	13.9468879699707	8.21077156066895	10.7542152404785	-6.08712334080001
-3.58176	48.7263	Alexandrium_minutum	0.137783825397491	0.0480511374771595	0.254122167825699	35.3481750488281	34.9861373901367	34.4400329589844	0.90814197063446	17.0215473175049	13.0894212722778	8.44478225708008	8.5767650604248	-8.12627788799889
-3.58596	48.79485	Alexandrium_minutum	0.107631355524063	0.0319425538182259	0.201239734888077	35.3614768981934	35.0224571228027	34.480640411377	0.880833983421326	16.7721576690674	13.0611810684204	8.65466022491455	8.11749744415283	-14.5934156159958
-3.64205	48.67918	Alexandrium_minutum	0.108181409537792	0.0369099378585815	0.200029313564301	35.3635864257812	35.0222206115723	34.4779167175293	0.885672986507416	16.7321624755859	13.0486936569214	8.6521692276001	8.07999324798584	-11.6137999999999
-3.6447	47.78633	Alexandrium_minutum	0.120218269526958	0.00754915503785014	0.194142580032349	35.5257682800293	34.841381072998	33.3372993469238	2.18846797943115	18.9183940887451	13.9695138931274	8.55029678344727	10.3680973052979	-12.4985771680012
-3.82822	48.70818	Alexandrium_minutum	0.121061250567436	0.0430165678262711	0.221770331263542	35.3772239685059	35.0297012329102	34.4731292724609	0.904094994068146	16.5015773773193	13.0009050369263	8.76785945892334	7.733717918396	-9.55571031679999
-3.85756	48.64785	Alexandrium_minutum	0.122659407556057	0.0461418554186821	0.220135882496834	35.3880424499512	35.0473747253418	34.4805526733398	0.907491028308868	16.529993057251	13.0081758499146	8.73999404907227	7.78999900817871	-5.19194796800014
-3.89356	48.67468	Alexandrium_minutum	0.122659392654896	0.0461418554186821	0.220135852694511	35.3786010742188	35.0440406799316	34.477912902832	0.900686979293823	16.4455337524414	12.989917755127	8.79644870758057	7.64908504486084	-5.77478973440011
-3.94256	48.60984	Alexandrium_minutum	0.1325893253088	0.0474419109523296	0.243365243077278	35.3895683288574	35.0503082275391	34.4814376831055	0.908132016658783	16.3549652099609	12.9696426391602	8.84185123443604	7.5131139755249	-2
-3.94992	47.83341	Alexandrium_minutum	0.100003302097321	0.020367618650198	0.18373629450798	35.5442352294922	34.9576301574707	33.6851615905762	1.85907101631165	18.6081504821777	13.8568773269653	8.63666534423828	9.97148513793945	-12.5816257663999
-4.07637	47.86616	Alexandrium_minutum	0.107212081551552	0.0237399078905582	0.200856685638428	35.5466575622559	34.9718589782715	33.7283401489258	1.8183159828186	18.5497817993164	13.8583002090454	8.75760746002197	9.79217529296875	-3.39787213440003
-4.17087	47.84832	Alexandrium_minutum	0.144255146384239	0.0241020061075687	0.262320995330811	35.5594520568848	35.0451469421387	33.9769592285156	1.58249294757843	18.4125576019287	13.8352365493774	8.8670539855957	9.54550361633301	-3.06812661120009
-4.24137	47.78832	Alexandrium_minutum	0.136385798454285	0.0166382137686014	0.245933398604393	35.5654373168945	35.0422782897949	33.958553314209	1.60688400268555	18.5627193450928	13.929048538208	9.02098846435547	9.54173183441162	-7.66549648640366
-4.284717	48.116158	Alexandrium_minutum	0.07064238935709	0.0111881615594029	0.129234060645103	35.5056648254395	35.0999641418457	34.3051338195801	1.20052897930145	17.5475921630859	13.485034942627	8.73245143890381	8.81514072418213	-9
-4.32089	48.41483	Alexandrium_minutum	0.0587203726172447	0.00656553497537971	0.108412615954876	35.4781112670898	35.1320762634277	34.5673332214355	0.910776019096375	16.7956027984619	13.1698522567749	8.83078575134277	7.96481704711914	-2.40271999999943
-4.34906	47.8526	Alexandrium_minutum	0.160501524806023	0.0226791221648455	0.26922681927681	35.5433921813965	35.0948905944824	34.1818084716797	1.36158394813538	18.1899929046631	13.7895393371582	8.98999404907227	9.19999885559082	-11.4056469759992
-4.38107	48.39225	Alexandrium_minutum	0.0579061098396778	0.00635001668706536	0.106790602207184	35.4753150939941	35.1256675720215	34.5788459777832	0.896467983722687	17.4499931335449	13.3120393753052	8.66999340057373	8.77999973297119	-5.21851999999998
-4.49422	48.22199	Alexandrium_minutum	0.0746445432305336	0.0124492393806577	0.136056482791901	35.4762687683105	35.1364898681641	34.5664215087891	0.909844994544983	17.1565380096436	13.3458681106567	8.81497764587402	8.34156036376953	-11.5190935840007
-4.52739	48.294	Alexandrium_minutum	0.0654906556010246	0.00929457694292068	0.121412187814713	35.4795951843262	35.1368637084961	34.5794258117676	0.900168001651764	16.7639560699463	13.1809072494507	8.85217952728271	7.91177606582642	-7.5274025600011
-4.55974	48.599	Alexandrium_minutum	0.138972088694572	0.033769816160202	0.208877071738243	35.4920921325684	35.1305160522461	34.5914192199707	0.900672972202301	16.0139255523682	12.8705835342407	9.14261054992676	6.87131500244141	-9.72004159999921
-4.58907	48.59834	Alexandrium_minutum	0.138140812516212	0.0297250859439373	0.219530075788498	35.4974174499512	35.1364936828613	34.6051597595215	0.89225697517395	15.6999931335449	12.7556753158569	9.24999332427979	6.44999980926514	-10.8209706079996
-4.60557	48.575	Alexandrium_minutum	0.182589620351791	0.0339372418820858	0.308372437953949	35.5016899108887	35.1417655944824	34.6236724853516	0.878018021583557	16.160551071167	12.92711353302	9.11321830749512	7.04733276367188	-8.23316000000005
-5.115	48.45	Alexandrium_minutum	0.111312858760357	0.019923560321331	0.179911509156227	35.5851211547852	35.2155609130859	34.745174407959	0.839947998523712	16.6956462860107	13.123649597168	9.41547870635986	7.28016805648804	-40.5519999999995
-65.1342	-54.3739	Alexandrium_minutum	0.12878492474556	0.063723623752594	0.132524281740189	34.152702331543	33.9492797851562	33.6367835998535	0.515918016433716	9.31999397277832	7.07090282440186	5.07999420166016	4.23999977111816	-104.48065728
-8.8	42.23	Alexandrium_minutum	0.165974408388138	0.0334216542541981	0.235953241586685	35.8352890014648	35.3136024475098	33.3248291015625	2.51045989990234	18.875789642334	15.3725614547729	12.1502485275269	6.72554016113281	-17.5319999999986
-99.857544	16.838425	Alexandrium_minutum	0.225647792220116	0.0192001108080149	0.436713546514511	34.2346725463867	33.1210098266602	31.0710735321045	3.16359901428223	30.7499923706055	28.8309020996094	25.8399925231934	4.90999984741211	-35.7424596992013
-99.922231	16.839947	Alexandrium_minutum	0.221766129136086	0.028216402977705	0.427272319793701	34.2337226867676	33.1064872741699	31.018518447876	3.21520590782166	30.7294235229492	28.8619289398193	25.9919471740723	4.73747587203979	-82.5122869600125
0.07	40.04	Alexandrium_minutum	0.0657667219638824	0.0173268783837557	0.0909604653716087	38.1551475524902	37.1323089599609	35.872013092041	2.28313207626343	27.0311298370361	19.4427490234375	12.455584526062	14.5755453109741	-10.6076000000015
0.43	40.4	Alexandrium_minutum	0.0851030200719833	0.00920912064611912	0.140618190169334	38.1091651916504	36.8115921020508	35.0469207763672	3.06224393844604	26.9476299285889	19.2779598236084	12.1825399398804	14.7650899887085	-11.2140000000013
1.4745	50.23128	Alexandrium_minutum	0.0840634107589722	0.0283278897404671	0.154988452792168	34.7600898742676	33.7282295227051	31.9301261901855	2.82996392250061	18.9114685058594	12.7796440124512	5.6728777885437	13.2385911941528	-15.6835030400055
1.548658	50.753132	Alexandrium_minutum	0.360433012247086	0.10297654569149	0.699145555496216	35.0079803466797	34.076545715332	32.5703086853027	2.4376699924469	18.1883068084717	12.6119823455811	5.93445301055908	12.2538537979126	-13.2211737054707
10.01396	63.40607	Alexandrium_minutum	0.070681020617485	0.0266942735761404	0.111348986625671	34.5535774230957	33.1388969421387	29.8542289733887	4.69934892654419	15.8785419464111	8.71312522888184	3.4482319355011	12.4303102493286	-197.83730525441
10.569373	59.81498	Alexandrium_minutum	0.0528712756931782	0.0109258992597461	0.0808177813887596	32.6451644897461	28.2033405303955	20.1828289031982	12.4623384475708	19.5330543518066	9.7280101776123	-1.34648501873016	20.8795394897461	-43.014842973122
10.590569	59.35867	Alexandrium_minutum	0.0821017175912857	0.015464342199266	0.137713491916656	32.6174163818359	28.1371688842773	20.0194969177246	12.5979204177856	19.669994354248	9.89635753631592	-0.860005974769592	20.5300006866455	-106.031207553601
10.653178	59.191948	Alexandrium_minutum	0.0735467150807381	0.012797168456018	0.126931741833687	32.6122550964355	28.1274166107178	19.9964942932129	12.6157598495483	19.6205005645752	10.084680557251	-0.131301999092102	19.751802444458	-119.237889452028
10.723783	59.7863	Alexandrium_minutum	0.066605307161808	0.0137047348544002	0.097697377204895	32.6443557739258	28.1985931396484	20.1732654571533	12.4710912704468	19.5241394042969	9.71356964111328	-1.36536002159119	20.8894996643066	-81.8482679999967
11.05333	58.9699999991674	Alexandrium_minutum	0.166735470294952	0.0364762619137764	0.335701465606689	32.7208480834961	28.1995735168457	20.0300064086914	12.6908407211304	19.6569538116455	10.1998834609985	0.0298159997910261	19.6271362304688	-64.8659366134931
11.10333	58.8683299991658	Alexandrium_minutum	0.174896568059921	0.0445506498217583	0.336278170347214	32.8477401733398	28.4642696380615	20.2929077148438	12.5548343658447	19.6899929046631	10.2113571166992	0.0799940004944801	19.6099987030029	-49.2330977573432
11.310001	64.47	Alexandrium_minutum	0.0729106068611145	0.0249905474483967	0.0950397253036499	34.6398696899414	33.5223350524902	31.5769824981689	3.06288695335388	15.1411828994751	8.56208515167236	3.33443808555603	11.8067445755005	-43.0613255199984
11.40333	58.3433299991579	Alexandrium_minutum	0.195468127727509	0.0108996424823999	0.418344050645828	32.7806396484375	28.1541690826416	19.6333160400391	13.1473217010498	19.5499935150146	10.2082891464233	-0.160006001591682	19.7099990844727	-8.06494892400469
11.4333	58.2582999991566	Alexandrium_minutum	0.129756435751915	0.00107925874181092	0.291893988847733	32.4396133422852	27.587833404541	18.6913242340088	13.7482881546021	19.5052108764648	10.1538953781128	-0.244598001241684	19.7498092651367	-14.0365618249123
11.51366	57.53941	Alexandrium_minutum	0.25448152422905	0.0428363941609859	0.459557414054871	31.5751972198486	26.1781616210938	14.6000528335571	16.9751453399658	19.8833961486816	10.3133926391602	-0.237441003322601	20.1208362579346	-62.1579810464006
11.5625	58.0666699991538	Alexandrium_minutum	0.153152048587799	0.0194139033555984	0.323483794927597	31.9575805664062	26.9230823516846	16.8231925964355	15.134388923645	19.533182144165	10.1773271560669	-0.285643994808197	19.818826675415	-2.64992002030914
11.58	58.2299999991562	Alexandrium_minutum	0.121901415288448	0.0066354121081531	0.269070088863373	32.4431915283203	27.6270198822021	18.3491554260254	14.0940370559692	19.5016288757324	10.1389999389648	-0.26944699883461	19.7710762023926	-7.49159983130598
11.59333	57.9196699991517	Alexandrium_minutum	0.176772639155388	0.0430153235793114	0.331133246421814	32.0505332946777	27.0702629089355	16.8219223022461	15.2286100387573	19.5692901611328	10.1837453842163	-0.298743009567261	19.8680324554443	-7.13923366340463
11.692	57.6781699991482	Alexandrium_minutum	0.16983550786972	0.0205314196646214	0.333025217056274	31.589204788208	26.3799304962158	15.2686433792114	16.3205623626709	19.783275604248	10.254355430603	-0.294299989938736	20.0775756835938	-11.5546242437755
11.77333	58.3124999991574	Alexandrium_minutum	0.0821147412061691	0.00411217659711838	0.184929236769676	32.4091148376465	27.5374183654785	18.5186328887939	13.8904838562012	19.506477355957	10.097562789917	-0.299320012331009	19.8057975769043	-6.53487006410428
12.1167	56.6665999991345	Alexandrium_minutum	0.155489012598991	0.0487650334835052	0.245529338717461	27.887134552002	22.4851684570312	14.1956167221069	13.6915168762207	20.029993057251	10.3889713287354	-0.360006004571915	20.3899993896484	-35.7987999480698
12.235439	65.60086	Alexandrium_minutum	0.120666988193989	0.0439530536532402	0.220262169837952	34.7334785461426	33.737060546875	32.2765007019043	2.45697903633118	13.8579969406128	8.02627182006836	2.75811290740967	11.0998840332031	-155.659475494063
12.53333	56.4916699991322	Alexandrium_minutum	0.169177383184433	0.0273944810032845	0.328838050365448	27.0099773406982	21.8677978515625	15.3535652160645	11.6564130783081	19.9248008728027	10.2713460922241	-0.194565996527672	20.1193675994873	-21.7403199665255
127.658096	34.750031	Alexandrium_minutum	0.124145530164242	0.0197555404156446	0.199282541871071	32.965763092041	30.8106441497803	28.7231197357178	4.24264192581177	26.727258682251	17.704008102417	10.2067718505859	16.520486831665	-2.99910296217611
128.673615	38.079777	Alexandrium_minutum	0.269845485687256	0.0477547720074654	0.498261898756027	34.1763954162598	33.055248260498	30.8033828735352	3.37301397323608	25.8038883209229	15.8896741867065	6.65611791610718	19.1477699279785	-59.3120917861719
128.848602	37.866665	Alexandrium_minutum	0.328317880630493	0.0625175014138222	0.681138277053833	34.218448638916	33.0605812072754	30.773120880127	3.44532895088196	25.8499927520752	16.0359020233154	7.25999402999878	18.5899982452393	-28.1671901945624
129.115753	37.551304	Alexandrium_minutum	0.268470585346222	0.0824033692479134	0.476976543664932	34.3012771606445	32.9778938293457	30.6780776977539	3.62319898605347	26.1612148284912	16.4589042663574	8.34442138671875	17.8167934417725	-32.4994240604165
138.350006	-34.549999	Alexandrium_minutum	0.0439471341669559	0.0131981065496802	0.073881559073925	36.7142143249512	36.2266311645508	35.806770324707	0.907441973686218	23.5699939727783	17.565788269043	12.2099933624268	11.3600006103516	-22.188539585309
138.46794	-35.0905	Alexandrium_minutum	0.114525467157364	0.0155967650935054	0.170817971229553	36.4757308959961	36.0677757263184	35.5751266479492	0.900605022907257	22.6141929626465	17.4058666229248	12.4260911941528	10.1881017684937	-14.5013599999969
138.497	-34.846	Alexandrium_minutum	0.0641696751117706	0.0107082426548004	0.114327438175678	36.6136169433594	36.1603927612305	35.7118606567383	0.901754975318909	23.0854663848877	17.5012130737305	12.3256072998047	10.759859085083	-4.30694399999784
138.5	-34.8	Alexandrium_minutum	0.0600828677415848	0.00704389810562134	0.111063309013844	36.6454391479492	36.182487487793	35.7445755004883	0.900866985321045	23.1467399597168	17.5105628967285	12.3073291778564	10.839409828186	-3.59999999999898
138.5	-34.85	Alexandrium_minutum	0.078070379793644	0.0163973905146122	0.131017878651619	36.5762786865234	36.1394538879395	35.6837272644043	0.892551958560944	23.0428905487061	17.4927444458008	12.3350429534912	10.7078485488892	-4.19999999999855
14.977001	67.2743	Alexandrium_minutum	0.091629758477211	0.0136173767969012	0.160913914442062	34.5481033325195	33.6897850036621	32.3893280029297	2.15877509117126	13.6663074493408	7.54060888290405	2.6381139755249	11.0281934738159	-131.365375825585
143.380005	44.34	Alexandrium_minutum	0.458144545555115	0.0980753749608994	0.767956018447876	33.2807540893555	32.2060317993164	30.5361557006836	2.74459910392761	20.1299934387207	8.06908416748047	-1.89000594615936	22.0200004577637	-19.2592184000023
144.59282	-38.02932	Alexandrium_minutum	0.0414054468274117	0.00720519805327058	0.0642691254615784	35.8939018249512	35.6884002685547	35.4453735351562	0.448529988527298	21.074878692627	15.7486524581909	10.8387804031372	10.2360982894897	-5.61384000000004
144.69891	-38.27496	Alexandrium_minutum	0.0905988439917564	0.040154542773962	0.130628362298012	35.891357421875	35.6895637512207	35.4459381103516	0.445416003465652	20.5130882263184	15.7749872207642	11.5930147171021	8.92007446289062	-7.07950693759801
144.86862	-38.31293	Alexandrium_minutum	0.077492743730545	0.029737763106823	0.118466749787331	35.9077301025391	35.6943626403809	35.4534683227539	0.454261988401413	20.653169631958	15.7694892883301	11.4790678024292	9.17410182952881	-12.3314455455988
144.8985	-37.842	Alexandrium_minutum	0.0303496643900871	0.0030979011207819	0.0575130246579647	35.9070434570312	35.6932678222656	35.4512062072754	0.45584100484848	21.7999935150146	15.7761297225952	10.4099941253662	11.3899993896484	-7.43599999999956
144.93381	-37.87019	Alexandrium_minutum	0.0374523550271988	0.00403132103383541	0.0699383541941643	35.9085845947266	35.6938934326172	35.4519081115723	0.456676006317139	21.5229396820068	15.7589511871338	10.5631685256958	10.9597702026367	-6.58855999999982
144.99132	-38.30341	Alexandrium_minutum	0.0395134314894676	0.0151935648173094	0.0598124638199806	35.9130325317383	35.6961669921875	35.4556007385254	0.457432001829147	20.7014427185059	15.7548885345459	11.3824396133423	9.31900310516357	-10.0670359551972
149.889	-36.9674	Alexandrium_minutum	0.141079887747765	0.00878109969198704	0.282168239355087	35.741870880127	35.5651817321777	35.3743133544922	0.367554992437363	22.7748069763184	18.110818862915	14.0329036712646	8.74190330505371	-13.9503488000048
149.892	-37.0763	Alexandrium_minutum	0.117731146514416	0.0137597182765603	0.215883791446686	35.7420654296875	35.5602951049805	35.3709335327148	0.371132999658585	22.7283554077148	17.9870491027832	13.9476642608643	8.78069114685059	-13.4458287999996
149.914	-37.0912	Alexandrium_minutum	0.140614286065102	0.0196645837277174	0.238682225346565	35.7418899536133	35.5610961914062	35.376049041748	0.365841001272202	22.5099925994873	17.7527198791504	13.6999931335449	8.80999946594238	-20.6996703999983
149.92	-36.8926	Alexandrium_minutum	0.228626564145088	0.0393062233924866	0.416725158691406	35.7417068481445	35.5656433105469	35.3686027526855	0.373106002807617	22.9004287719727	18.2416477203369	14.1389245986938	8.76150417327881	-22.1710079999992
149.926	-37.2408	Alexandrium_minutum	0.241482123732567	0.0328254923224449	0.348791182041168	35.7425422668457	35.5574493408203	35.3765716552734	0.365970999002457	22.7899570465088	17.9976634979248	14.0005531311035	8.78940391540527	-20.4594816000004
149.986	-36.6747	Alexandrium_minutum	0.329337507486343	0.0811228528618813	0.537957489490509	35.7460403442383	35.5792694091797	35.3772468566895	0.36879700422287	22.9718360900879	18.4346332550049	14.3132400512695	8.65859603881836	-24.6720576000066
150.013	-36.6015	Alexandrium_minutum	0.331645280122757	0.0756204575300217	0.513190507888794	35.7466583251953	35.5812759399414	35.3769264221191	0.369733989238739	23.0909080505371	18.6174697875977	14.4932012557983	8.59770679473877	-34.9311360000022
150.054	-36.4238	Alexandrium_minutum	0.350869685411453	0.0909624695777893	0.629873394966125	35.7485160827637	35.5873908996582	35.3794631958008	0.36905300617218	23.1497249603271	18.7921714782715	14.6879291534424	8.46179580688477	-24.4565440000128
150.117	-36.2126	Alexandrium_minutum	0.402350455522537	0.145417034626007	0.755670011043549	35.746883392334	35.5856513977051	35.373779296875	0.373102992773056	23.1820182800293	19.0173778533936	14.9360227584839	8.24599647521973	-23.5285759999995
150.141	-35.7051	Alexandrium_minutum	0.405239820480347	0.135165214538574	0.737508296966553	35.7432556152344	35.5866012573242	35.3638038635254	0.379453510046005	23.0925426483154	19.1080417633057	14.9184551239014	8.17408657073975	-2.15199999999962
150.744	-34.8984	Alexandrium_minutum	0.309599578380585	0.076881967484951	0.573628127574921	35.7258338928223	35.5569801330566	35.3229675292969	0.402866005897522	23.7182731628418	19.7241172790527	15.5191316604614	8.19914245605469	-9.42752320000604
151.151	-33.5604	Alexandrium_minutum	0.160860165953636	0.0484111309051514	0.264611303806305	35.7007446289062	35.5277976989746	35.2703285217285	0.430416494607925	23.7548770904541	20.2769546508789	16.1401195526123	7.6147575378418	-1
151.186	-34.0166	Alexandrium_minutum	0.434898018836975	0.0303740333765745	0.878372669219971	35.6920928955078	35.5334396362305	35.294261932373	0.397830009460449	23.9132785797119	20.3724918365479	16.0195446014404	7.89373397827148	-19.8420608000075
151.1984	-33.8472	Alexandrium_minutum	0.282145172357559	0.0363774411380291	0.57187807559967	35.6937637329102	35.5348205566406	35.2937164306641	0.400047987699509	23.7923641204834	20.2928791046143	16.0425968170166	7.74976682662964	-2.17393024000023
151.351	-33.49	Alexandrium_minutum	0.179312646389008	0.0644811391830444	0.286288440227509	35.709041595459	35.5203514099121	35.2414741516113	0.467568010091782	23.7648887634277	20.3252220153809	16.2546482086182	7.51024103164673	-7.35952000000222
151.986	-32.7614	Alexandrium_minutum	0.220449090003967	0.0766085460782051	0.33375683426857	35.7342643737793	35.5314140319824	35.2722625732422	0.462000012397766	23.7159423828125	20.5688304901123	17.1779937744141	6.5379490852356	-10.050105600003
151.997	-32.6843	Alexandrium_minutum	0.235141277313232	0.0874745398759842	0.377207934856415	35.7306861877441	35.528434753418	35.265926361084	0.464760988950729	23.7026977539062	20.5476169586182	17.2457218170166	6.45697593688965	-4.31127680000264
152.052	-32.6648	Alexandrium_minutum	0.2472755163908	0.0811301171779633	0.420550793409348	35.7304077148438	35.5290336608887	35.2666435241699	0.463761985301971	23.7430305480957	20.59885597229	17.38134765625	6.3616828918457	-7.23276160000495
152.053	-32.733	Alexandrium_minutum	0.242046400904655	0.0827801525592804	0.404613494873047	35.730785369873	35.5290145874023	35.2667083740234	0.464076995849609	23.7509365081787	20.6180992126465	17.3309574127197	6.41997909545898	-16.8126720000109
152.126	-32.692	Alexandrium_minutum	0.257348924875259	0.0710684731602669	0.463403135538101	35.7307357788086	35.5293273925781	35.2665634155273	0.46417099237442	23.8096084594727	20.6933708190918	17.4379081726074	6.37169981002808	-33.784432000001
152.168	-32.6698	Alexandrium_minutum	0.269111603498459	0.0420508682727814	0.537853837013245	35.7322425842285	35.5317420959473	35.2707862854004	0.46145299077034	23.8978786468506	20.776985168457	17.5398330688477	6.35804605484009	-20.9561344000003
152.655	-31.8899	Alexandrium_minutum	0.247920528054237	0.0183863770216703	0.571987271308899	35.7349052429199	35.519115447998	35.2358169555664	0.499089002609253	24.3999938964844	21.170560836792	17.7099933624268	6.69000101089478	-16.8062880000013
152.826	-31.6433	Alexandrium_minutum	0.352988690137863	0.0374045744538307	0.791160762310028	35.7334671020508	35.5042457580566	35.1726226806641	0.560844004154205	25.4267749786377	22.0495662689209	18.3915023803711	7.03527307510376	-18.0050768000025
152.987	-30.6701	Alexandrium_minutum	0.115734428167343	0.00884160678833723	0.239170148968697	35.7301597595215	35.4642868041992	35.0785598754883	0.651602029800415	26.1177005767822	22.499584197998	18.6648845672607	7.45281600952148	-17.4312096000039
152.993	-30.9144	Alexandrium_minutum	0.228713437914848	0.0156792476773262	0.432198792695999	35.7326278686523	35.4730682373047	35.0901069641113	0.642521977424622	26.138822555542	22.5293827056885	18.6720314025879	7.4667911529541	-20.0678912
153.003	-30.8515	Alexandrium_minutum	0.271527349948883	0.0174717623740435	0.51116669178009	35.7325973510742	35.4727935791016	35.0876274108887	0.644972026348114	26.2239608764648	22.6023712158203	18.7163105010986	7.50764989852905	-25.6820639999995
153.504	-28.2137	Alexandrium_minutum	0.283110767602921	0.0194724127650261	0.609440088272095	35.7082023620605	35.4010314941406	34.995922088623	0.712279975414276	26.8755702972412	23.4114856719971	20.0903625488281	6.78520822525024	-10.6935440000004
16.470833	41.528056	Alexandrium_minutum	0.072767585515976	0.0109987938776612	0.133290037512779	39.226131439209	38.1175270080566	36.7247848510742	2.50134706497192	27.2367210388184	18.8321590423584	11.7927408218384	15.44398021698	-66.3189690933787
17.254999	68.3374	Alexandrium_minutum	0.0401372909545898	0.00861670169979334	0.0594286695122719	34.5290107727051	33.6783599853516	32.078369140625	2.45063805580139	13.152382850647	6.77275085449219	0.563722014427185	12.5886611938477	-67.2086413055883
17.3649	68.4705	Alexandrium_minutum	0.0559838451445103	0.0107329385355115	0.114377185702324	34.6122055053711	33.7504043579102	32.0692291259766	2.54297709465027	13.1601123809814	6.782958984375	0.699075996875763	12.4610366821289	-136.672091200009
18.338	69.502	Alexandrium_minutum	0.122852109372616	0.0289505049586296	0.231001555919647	34.8602867126465	34.2607955932617	33.3993644714355	1.46091997623444	11.4372549057007	6.65885400772095	1.74363398551941	9.6936206817627	-114.785712000013
19.0012	69.366699	Alexandrium_minutum	0.106206148862839	0.0295849461108446	0.181887954473495	34.8506622314453	34.2462959289551	33.3632049560547	1.48745596408844	11.1992778778076	6.22765493392944	0.897975981235504	10.3013019561768	-63.5356284128196
19.439583	41.715833	Alexandrium_minutum	0.0747541934251785	0.0153649095445871	0.122304357588291	38.8443260192871	37.8238792419434	35.9416961669922	2.9026300907135	25.8402614593506	19.3080234527588	12.765962600708	13.0742988586426	-37.9957951802706
19.7185	69.57107	Alexandrium_minutum	0.070660226047039	0.0245222728699446	0.10392102599144	34.7775611877441	34.2199554443359	33.3629379272461	1.41462194919586	10.996376991272	6.10174894332886	1.01011097431183	9.98626613616943	-43.4961416800024
19.77006	69.7544	Alexandrium_minutum	0.0685861185193062	0.023346995934844	0.100399725139141	34.7740707397461	34.2738075256348	33.5305976867676	1.24347305297852	10.9244976043701	6.38442993164062	1.9139050245285	9.01059341430664	-144.559641216006
2.333499	51.068649	Alexandrium_minutum	0.124770596623421	0.0382407754659653	0.23925045132637	34.9850044250488	33.7288398742676	30.9326419830322	4.05236387252808	18.8196792602539	12.555980682373	5.08077716827393	13.7389030456543	-8.49134738108774
21.1968	69.8515	Alexandrium_minutum	0.027368800714612	0.00269225751981139	0.043779406696558	34.7230110168457	34.2754898071289	33.4140548706055	1.30895805358887	11.7036962509155	6.41991186141968	1.60220301151276	10.1014928817749	-38.4877599999936
22.811389	40.554444	Alexandrium_minutum	0.0329974479973316	0.012057707644999	0.0501116141676903	37.737735748291	34.7993011474609	29.6758270263672	8.06190586090088	27.4773025512695	19.3715629577637	11.8880567550659	15.5892457962036	-14.6030413511686
22.820158	39.274181	Alexandrium_minutum	0.0261300429701805	0.00820361729711294	0.0405210591852665	38.2304458618164	34.4086456298828	29.4740695953369	8.75637817382812	27.5040874481201	19.6659202575684	12.8254222869873	14.6786651611328	-18.4235886461137
22.878056	40.621667	Alexandrium_minutum	0.032439511269331	0.0122235054150224	0.0496086142957211	37.7761077880859	34.7361526489258	29.44189453125	8.33421325683594	27.4699935913086	19.2903347015381	11.4899940490723	15.9799995422363	-13.3449061335038
22.9375	40.590833	Alexandrium_minutum	0.0326981954276562	0.0122200436890125	0.0499319322407246	37.8428802490234	34.4557876586914	28.8403739929199	9.00250720977783	27.5165309906006	19.3444023132324	11.7967767715454	15.7197542190552	-14.5700079999996
23.433333	38.001667	Alexandrium_minutum	0.0380011387169361	0.00840715598315001	0.0644522309303284	38.9164657592773	36.1247825622559	32.2904472351074	6.62601613998413	27.6276588439941	20.1763401031494	13.6567916870117	13.9708671569824	-32.5641767199765
23.6	38.450833	Alexandrium_minutum	0.0333096235990524	0.0105040725320578	0.0488356091082096	38.7611846923828	34.4389495849609	29.7909145355225	8.97026824951172	27.5213146209717	19.8014373779297	13.2168550491333	14.3044595718384	-9.04101959999988
23.74	38.336667	Alexandrium_minutum	0.0330080613493919	0.0103937741369009	0.0483547262847424	38.8962936401367	34.8236236572266	30.4384937286377	8.45780086517334	27.4841060638428	19.7995834350586	13.3039207458496	14.1801853179932	-24.8556045599999
23.755	37.821944	Alexandrium_minutum	0.0485242381691933	0.0133362216874957	0.078708328306675	38.9725379943848	35.9566917419434	31.8417720794678	7.13076591491699	27.4472541809082	20.1523017883301	13.9434747695923	13.5037794113159	-45.2098329599955
24.203333	38.18	Alexandrium_minutum	0.0366877280175686	0.0104233603924513	0.0606554225087166	38.9537391662598	35.0322647094727	30.5471572875977	8.40658283233643	27.11985206604	19.6381874084473	13.6248655319214	13.4949865341187	-35.1060283999985
3.083199	43.108791	Alexandrium_minutum	0.0588620156049728	0.00538798375055194	0.0872214883565903	38.1736755371094	37.4356307983398	35.9322700500488	2.24140405654907	22.9555625915527	16.6121692657471	10.7211513519287	12.234411239624	-25.9629186406875
3.10673	43.10652	Alexandrium_minutum	0.0665295347571373	0.00881424453109503	0.0939584672451019	38.170223236084	37.4270057678223	35.9131507873535	2.25707292556763	22.8899936676025	16.5271530151367	10.4299936294556	12.460000038147	-20.7507759871991
3.145	42.488335	Alexandrium_minutum	0.0884847566485405	0.0244018193334341	0.168496742844582	38.3068466186523	37.6718368530273	36.444522857666	1.86232602596283	23.1994152069092	16.95387840271	11.8163785934448	11.3830366134644	-45.0689816000019
3.17	42.487	Alexandrium_minutum	0.0664331614971161	0.0193150993436575	0.139423400163651	38.308952331543	37.6738204956055	36.4477157592773	1.86123597621918	23.2039966583252	16.9645862579346	11.8666763305664	11.3373203277588	-57.5979200000051
3.61106	43.38875	Alexandrium_minutum	0.0676543861627579	0.0139408400282264	0.097008541226387	38.1123580932617	37.223274230957	35.2701034545898	2.84225511550903	23.4199924468994	16.7157897949219	10.8199939727783	12.5999984741211	-10
3.66454	43.4343	Alexandrium_minutum	0.0604401677846909	0.0110856713727117	0.0870547145605087	38.0688514709473	37.0902214050293	34.9097290039062	3.15912103652954	23.4176387786865	16.7279987335205	10.8206377029419	12.5970010757446	-12.4452801280006
3.698872	43.392303	Alexandrium_minutum	0.0768489614129066	0.0189092848449945	0.110124640166759	38.0756912231445	37.1108055114746	34.9693641662598	3.10632801055908	23.4369564056396	16.7387790679932	10.8440198898315	12.5929374694824	-16.3554646435856
3.77387	43.43614	Alexandrium_minutum	0.0729095190763474	0.0181240402162075	0.0986305251717567	38.0437088012695	36.9858093261719	34.599292755127	3.44441795349121	23.5349807739258	16.7592239379883	10.7975463867188	12.737434387207	-11.3384352127993
3.90771	43.52381	Alexandrium_minutum	0.0600214265286922	0.0191001631319523	0.0820218995213509	37.923469543457	36.7213134765625	34.0900344848633	3.83343601226807	23.604663848877	16.7635898590088	10.7112159729004	12.8934478759766	-8.03929511360146
32.1933	74.4667	Alexandrium_minutum	0.0783249512314796	0.019745945930481	0.121302403509617	35.1463661193848	34.920581817627	32.1534881591797	2.99287891387939	8.40921688079834	4.20080089569092	1.92882800102234	6.48038911819458	-194.071618879999
33.5658	76.728302	Alexandrium_minutum	0.0540379025042057	0.00909566786140203	0.104879423975945	34.8848991394043	34.117431640625	31.1276779174805	3.75722193717957	5.74522018432617	0.769226014614105	-1.75445199012756	7.49967193603516	-176.555568
33.6617	66.3283	Alexandrium_minutum	0.0500192455947399	0.00854687113314867	0.0836312398314476	30.5895290374756	27.6288585662842	21.9996433258057	8.58988380432129	15.2483205795288	4.40544986724854	-1.79093897342682	17.0392589569092	-6.42719872000004
33.9908	77.3717	Alexandrium_minutum	0.0437104292213917	0.0126707525923848	0.0636969059705734	34.6664886474609	33.9440155029297	31.4338188171387	3.23267006874084	5.08935689926147	0.00375299993902445	-1.85470497608185	6.94406223297119	-159.232112639999
34.23	78.2433	Alexandrium_minutum	0.0520904362201691	0.0064385118894279	0.112622797489166	34.6085510253906	33.765811920166	31.3488922119141	3.25966000556946	4.27704286575317	-0.322037994861603	-1.89405000209808	6.17109298706055	-148.699392
34.2917	77.6467	Alexandrium_minutum	0.0461641810834408	0.00590412318706512	0.0932138711214066	34.6269493103027	33.8813018798828	31.532262802124	3.09468388557434	4.77360916137695	-0.131504997611046	-1.87167501449585	6.64528322219849	-139.26128752
34.6834	31.9317	Alexandrium_minutum	0.100049458444118	0.0144543796777725	0.192381873726845	39.5493049621582	38.2474212646484	36.4828453063965	3.06645894050598	29.1727848052979	23.0844917297363	16.5635948181152	12.6091899871826	-28.7957081599972
34.8703	32.4287	Alexandrium_minutum	0.136361286044121	0.0141814770177007	0.290970921516418	39.5669403076172	38.6875419616699	37.4437522888184	2.12318801879883	29.1261711120605	23.0492782592773	16.5792942047119	12.5468769073486	-24.9753857599995
4.03588	43.55631	Alexandrium_minutum	0.0501101054251194	0.011150230653584	0.0902557522058487	37.9234046936035	36.7130432128906	34.0199165344238	3.90348601341248	23.6518936157227	16.7961807250977	10.7626657485962	12.8892278671265	-8.86112000000024
4.11705	43.49981	Alexandrium_minutum	0.105493634939194	0.0408507883548737	0.137122765183449	37.8716812133789	36.5988006591797	33.8700752258301	4.00160884857178	23.6897029876709	16.8158779144287	10.7770433425903	12.9126596450806	-12.505230048001
4.49672	43.45565	Alexandrium_minutum	0.0849287733435631	0.0271185990422964	0.110384732484818	37.3095283508301	35.5011978149414	32.3134803771973	4.99604892730713	23.776065826416	16.9336624145508	11.0407848358154	12.7352809906006	-7.37358956800004
4.71373	43.34865	Alexandrium_minutum	0.102153047919273	0.0218667443841696	0.170115903019905	37.3653945922852	35.6690711975098	32.4334182739258	4.93197679519653	23.9230632781982	17.094066619873	11.448938369751	12.4741249084473	-18.5250049120002
4.87473	43.37265	Alexandrium_minutum	0.0703473165631294	0.0193942971527576	0.114152163267136	37.5365562438965	36.084098815918	33.2594146728516	4.27713823318481	24.029993057251	17.1804485321045	11.6699934005737	12.3599996566772	-6.42811452799998
5.29167	43.24167	Alexandrium_minutum	0.105665810406208	0.0172446928918362	0.204403951764107	38.2475852966309	37.6727752685547	36.3840255737305	1.86355996131897	24.2384395599365	17.5256252288818	12.5234594345093	11.7149801254272	-61.1985599759971
5.34977	43.28008	Alexandrium_minutum	0.0857862457633018	0.00574762746691704	0.19836737215519	38.2590942382812	37.7109298706055	36.5217132568359	1.73738396167755	24.2262420654297	17.5341014862061	12.5005903244019	11.7256517410278	-32.9323237439999
5.54224	60.159479	Alexandrium_minutum	0.0580390729010105	0.0162069816142321	0.0942318439483643	34.1234970092773	32.5652770996094	29.3545341491699	4.76896095275879	16.4758110046387	9.63007926940918	3.01879405975342	13.4570169448853	-110.467886277116
5.75517	62.32841	Alexandrium_minutum	0.192592918872833	0.0673775002360344	0.275596767663956	34.4893913269043	33.2259292602539	30.8571357727051	3.63225698471069	15.7926454544067	9.22714328765869	3.64858603477478	12.1440582275391	-40.9599732319979
5.95467	43.079	Alexandrium_minutum	0.0764143466949463	0.0138906920328736	0.112330205738544	38.448127746582	38.0943984985352	37.4830055236816	0.965121984481812	24.7613143920898	17.9526653289795	12.9789657592773	11.7823486328125	-124.357304960018
7.055822	60.996322	Alexandrium_minutum	0.105957850813866	0.032638993114233	0.153412312269211	34.3246841430664	32.6620025634766	29.2874145507812	5.03727006912231	15.4342460632324	8.88514995574951	3.371248960495	12.0629968643188	-172.551169817657
9.491167	42.641167	Alexandrium_minutum	0.0630486905574799	0.0029782431665808	0.110085375607014	38.54248046875	38.0251960754395	37.4554061889648	1.08707499504089	26.4999008178711	18.9830188751221	13.0698575973511	13.43004322052	-72.7507076500018
9.540678	42.134666	Alexandrium_minutum	0.0994051545858383	0.0111010195687413	0.166434839367867	38.4689865112305	38.0297241210938	37.4655227661133	1.00346398353577	26.8346328735352	19.1206226348877	13.2396793365479	13.5949535369873	-18.241095741824
9.800005	59.034995	Alexandrium_minutum	0.101282089948654	0.0172628741711378	0.148047760128975	32.9646530151367	28.8745422363281	21.1707057952881	11.7939472198486	19.2844753265381	10.2285118103027	0.142271995544434	19.142204284668	-24.3693361588015
