# Supplementary material for: Projecting Future Climate Change-Mediated Impacts in Three Paralytic Shellfish Toxins-Producing Dinoflagellate Species
Source: Biology (Basel). 2022 Sep 29;11(10):1424. doi: 10.3390/biology11101424 (PMC9598431; doi:10.3390/biology11101424)
Supplement: Supplementary file 1 [file biology-11-01424-s001.zip › Curated_species_datasets/Gymnodinium_catenatum.csv]

x	y	Species	present_env.1	present_env.2	present_env.3	present_env.4	present_env.5	present_env.6	present_env.7	present_env.8	present_env.9	present_env.10	present_env.11	MS_bathy_5m_lonlat
-0.0166	5.6698	Gymnodinium_catenatum	0.218178689479828	0.03033079020679	0.413753360509872	35.628173828125	34.287971496582	30.5049896240234	5.1231861114502	29.1712741851807	26.7896289825439	22.6524448394775	6.51882886886597	-12.4017689599998
-0.308008	49.346405	Gymnodinium_catenatum	0.052524384111166	0.0143436333164573	0.0897988975048065	34.92822265625	34.424373626709	33.5976409912109	1.33058202266693	18.7600955963135	13.0121717453003	6.20787715911865	12.5522193908691	-10.1148887628799
-1.130608	46.055145	Gymnodinium_catenatum	0.0761976465582848	0.00946630071848631	0.113483525812626	34.7767105102539	33.3640098571777	30.1557159423828	4.62099409103394	20.8883152008057	14.8143930435181	7.94820785522461	12.9401073455811	-3.22026708991997
-1.37695	46.27815	Gymnodinium_catenatum	0.122785963118076	0.0378128588199615	0.183079808950424	34.9966926574707	33.7460517883301	31.2539005279541	3.74279189109802	20.6617946624756	14.6954956054688	7.97581005096436	12.6859846115112	-6.80144519999977
-102.085776	17.967486	Gymnodinium_catenatum	0.243056803941727	0.0471058674156666	0.415848702192307	34.125919342041	32.4675216674805	29.2769966125488	4.84892320632935	30.6402721405029	28.5115337371826	25.2647457122803	5.3755259513855	-117.898016000012
-105.236944	21.447222	Gymnodinium_catenatum	0.0899689644575119	0.0297818090766668	0.140006452798843	34.0585174560547	30.4279747009277	22.8791236877441	11.1793928146362	31.2709560394287	27.4948406219482	21.296215057373	9.97474098205566	-36.9925037153298
-105.591667	20.691667	Gymnodinium_catenatum	0.225422859191895	0.012226945720613	0.379691779613495	34.4835510253906	33.2240333557129	28.050802230835	6.43274879455566	30.9777965545654	27.2688980102539	21.1702041625977	9.80759239196777	-185.158419198481
-105.81	22.477222	Gymnodinium_catenatum	0.143013700842857	0.0120585896074772	0.214563846588135	34.4521369934082	31.4017925262451	24.5199642181396	9.93217182159424	31.3649444580078	26.9371967315674	20.0998439788818	11.2650995254517	-26.6642574399997
-106.4269	23.1756	Gymnodinium_catenatum	0.266204029321671	0.0345456786453724	0.451509088277817	34.7960052490234	33.1833992004395	29.3872241973877	5.40878105163574	31.0855484008789	26.5321197509766	19.5676937103271	11.5178546905518	-29.0546288000033
-106.4525	23.147	Gymnodinium_catenatum	0.302065849304199	0.0427745319902897	0.489785015583038	34.7931442260742	33.2009620666504	29.321662902832	5.47148180007935	31.0879955291748	26.5480480194092	19.586181640625	11.5018138885498	-32.645600000004
-108.216667	24.75	Gymnodinium_catenatum	0.156256482005119	0.0214221812784672	0.232201144099236	35.0709495544434	33.8399620056152	30.7457275390625	4.32522296905518	31.239860534668	25.8303413391113	18.0505275726318	13.1893329620361	-66.4504379999965
-108.541667	25.045	Gymnodinium_catenatum	0.096089780330658	0.0165773723274469	0.201080679893494	35.0857887268066	33.9751434326172	31.2440357208252	3.84175205230713	31.277925491333	25.6009178161621	17.2744579315186	14.0034675598145	-60.3999299200015
-110.1	27	Gymnodinium_catenatum	0.125841349363327	0.0392227917909622	0.177365124225616	35.3229484558105	34.4808158874512	32.9134140014648	2.40953493118286	31.3243408203125	24.8162746429443	16.1819877624512	15.1423530578613	-14.9500000000003
-111.0234	27.8999	Gymnodinium_catenatum	0.220402404665947	0.0281764641404152	0.359461665153503	35.5642051696777	34.6200523376465	33.4061470031738	2.15806102752686	31.2500648498535	24.249174118042	15.8025550842285	15.447509765625	-121.525544959998
-111.739072	26.596194	Gymnodinium_catenatum	0.347888618707657	0.121376618742943	0.505544722080231	35.1987037658691	34.6990432739258	33.973804473877	1.22490000724792	31.0473251342773	24.2349643707275	16.3934211730957	14.6539039611816	-19.6931610414081
-111.833333	26.783333	Gymnodinium_catenatum	0.277644574642181	0.0939617976546288	0.408016711473465	35.2050666809082	34.7017135620117	33.981517791748	1.22355103492737	31.0506343841553	24.21755027771	16.3512592315674	14.6993751525879	-10.1499928001118
-111.833333	28.566667	Gymnodinium_catenatum	0.112049140036106	0.00873778015375137	0.211885154247284	35.7244300842285	34.908073425293	33.9930801391602	1.73134994506836	31.3150653839111	23.7746429443359	14.9981555938721	16.3169097900391	-18.4499167999822
-112.02025	24.550883	Gymnodinium_catenatum	0.199001714587212	0.0624805130064487	0.252862423658371	34.6348190307617	34.02734375	33.3936614990234	1.24115598201752	28.6660919189453	21.608211517334	16.9190654754639	11.7470264434814	-32.0775995800002
-114.255	31.15	Gymnodinium_catenatum	0.0953671336174011	0.0198823437094688	0.149682521820068	35.9582901000977	35.5213203430176	34.8819923400879	1.07629501819611	31.1908111572266	23.4305191040039	14.8762121200562	16.3145980834961	-72.4320000000085
-114.3	29.825	Gymnodinium_catenatum	0.232998639345169	0.0484424456954002	0.474849075078964	35.9508171081543	35.5880737304688	35.0003623962402	0.950455009937286	30.4773788452148	23.0618438720703	15.3410692214966	15.1363096237183	-49.4200000000008
-114.6153	27.3662	Gymnodinium_catenatum	0.26102015376091	0.0492484085261822	0.501400411128998	34.4484672546387	33.7558059692383	33.3296012878418	1.11886703968048	26.1023902893066	18.5883026123047	14.6006946563721	11.5016956329346	-65.9199123200018
-116.650833	31.468889	Gymnodinium_catenatum	0.213335812091827	0.017544824630022	0.413077712059021	33.7598724365234	33.4537544250488	33.1906967163086	0.569176018238068	21.8891525268555	16.9168434143066	13.7121953964233	8.17695713043213	-51.6861896800992
-121.847	36.796	Gymnodinium_catenatum	0.122412346303463	0.0221282579004765	0.213942617177963	33.7020683288574	32.8566093444824	31.2065925598145	2.49547410011292	17.1284141540527	12.7836103439331	10.2215366363525	6.90687799453735	-112.931391999994
-122.421667	37.846667	Gymnodinium_catenatum	0.0499993413686752	0.0100280465558171	0.0809634253382683	33.4948348999023	32.0320739746094	28.2821998596191	5.21263694763184	17.1223163604736	12.528865814209	10.0977325439453	7.02458381652832	-11.1007862399682
-134.9329	-23.1107	Gymnodinium_catenatum	0.09720778465271	0.0259379427880049	0.170478239655495	36.7480125427246	35.9633522033691	35.1337623596191	1.6142510175705	27.6866340637207	25.0935001373291	22.2891178131104	5.39751577377319	-43.9443880000052
-2.24615	47.13966	Gymnodinium_catenatum	0.127132803201675	0.0496427714824677	0.144897297024727	34.5788993835449	32.4482154846191	29.1651496887207	5.41374921798706	19.4370861053467	13.9868774414062	7.61063623428345	11.8264503479004	-7.48548750399927
-2.51416	47.3	Gymnodinium_catenatum	0.156337827444077	0.0403055548667908	0.227214902639389	34.7178268432617	32.9465675354004	30.1229457855225	4.59488296508789	19.2150611877441	13.9093399047852	7.51507806777954	11.6999826431274	-10.0796799999997
-2.52518	47.50615	Gymnodinium_catenatum	0.0709782391786575	0.020036717876792	0.107978709042072	34.9414672851562	33.3629379272461	30.7762355804443	4.16523313522339	19.1622161865234	13.8418388366699	7.49624300003052	11.6659727096558	-4.06459940799942
-2.539168	47.457497	Gymnodinium_catenatum	0.0669394358992577	0.0179275423288345	0.103204801678658	34.8434410095215	33.1549110412598	30.4140586853027	4.42938423156738	19.1985473632812	13.8528146743774	7.46584606170654	11.7327013015747	-3.95950216115169
-3.09375	47.53476	Gymnodinium_catenatum	0.160816550254822	0.0176788810640574	0.299322754144669	35.4283981323242	34.4289703369141	32.482536315918	2.94586300849915	18.9112586975098	13.8895606994629	7.9494800567627	10.9617786407471	-5.85020000000084
-4.18	50.22	Gymnodinium_catenatum	0.158976808190346	0.0264371782541275	0.316062211990356	35.273120880127	34.7944068908691	33.873363494873	1.39975702762604	17.5658664703369	12.8647766113281	8.04356288909912	9.52230358123779	-52.8572000000008
-6.5669	36.5533	Gymnodinium_catenatum	0.123250134289265	0.0204779207706451	0.272015243768692	36.2839775085449	35.7925567626953	35.1991996765137	1.0847749710083	24.569356918335	19.0812358856201	14.2940435409546	10.2753133773804	-62.0570455999966
-63.671972	10.48458	Gymnodinium_catenatum	0.200932368636131	0.105941481888294	0.184449404478073	36.792594909668	36.1539268493652	35.2898712158203	1.50272405147552	28.9563465118408	26.0573234558105	23.3788509368896	5.57749605178833	-5.29765986559998
-64.033417	10.444669	Gymnodinium_catenatum	0.17862968146801	0.0806692093610764	0.185039281845093	36.7502174377441	36.1132278442383	35.1833343505859	1.56688296794891	29.0569820404053	26.0217456817627	23.1215076446533	5.93547391891479	-56.4849400000009
-70.54	42.25	Gymnodinium_catenatum	0.113357156515121	0.0199112016707659	0.158668771386147	32.9063453674316	31.4890422821045	29.2916069030762	3.61473894119263	20.5799350738525	11.4121866226196	2.68724703788757	17.8926887512207	-56.3099999999987
-8.8	42.23	Gymnodinium_catenatum	0.165974408388138	0.0334216542541981	0.235953241586685	35.8352890014648	35.3136024475098	33.3248291015625	2.51045989990234	18.875789642334	15.3725614547729	12.1502485275269	6.72554016113281	-17.5319999999986
-88.0113	30.4374	Gymnodinium_catenatum	0.0549850612878799	0.00683584855869412	0.0885821804404259	34.2445373535156	26.7853889465332	18.2934913635254	15.9510469436646	30.3999195098877	23.2603015899658	14.0150032043457	16.384916305542	-2
-88.0436	30.2535	Gymnodinium_catenatum	0.0811585336923599	0.0153473513200879	0.132973864674568	34.7154426574707	27.2543716430664	18.1710910797119	16.5443515777588	30.4177856445312	23.3136730194092	14.0908899307251	16.3268966674805	-3.94592800000001
-88.2083	29.7905	Gymnodinium_catenatum	0.112163282930851	0.0156408902257681	0.165194347500801	35.2194442749023	29.2765865325928	19.8230361938477	15.3964061737061	30.6596221923828	24.067081451416	15.8680019378662	14.7916202545166	-36.0419832000001
-88.2116	30.0902	Gymnodinium_catenatum	0.134573101997375	0.026100218296051	0.234870880842209	34.790958404541	26.4078502655029	17.2296276092529	17.5613307952881	30.4796981811523	23.5405693054199	14.5954084396362	15.8842897415161	-20.0944601600001
-99.905428	16.828744	Gymnodinium_catenatum	0.228137195110321	0.0131413629278541	0.43824514746666	34.2296524047852	33.1101112365723	31.0383682250977	3.19128489494324	30.7693157196045	28.9149036407471	26.1550636291504	4.6142520904541	-79.7314506844153
0.131659	49.665752	Gymnodinium_catenatum	0.119452133774757	0.0413550473749638	0.204232484102249	34.8941383361816	34.3819465637207	33.5174903869629	1.37664794921875	18.6899929046631	12.94056224823	6.11999416351318	12.5699987411499	-18.8796962808318
10.01396	63.40607	Gymnodinium_catenatum	0.070681020617485	0.0266942735761404	0.111348986625671	34.5535774230957	33.1388969421387	29.8542289733887	4.69934892654419	15.8785419464111	8.71312522888184	3.4482319355011	12.4303102493286	-197.83730525441
119.3476	39.4364	Gymnodinium_catenatum	0.102506585419178	0.0235802233219147	0.154551818966866	29.7515048980713	27.3633422851562	23.9463996887207	5.80510377883911	26.3331127166748	13.1237192153931	-0.665337979793549	26.9984512329102	-8.87237952000048
119.4303	39.5711	Gymnodinium_catenatum	0.0758875459432602	0.0138830179348588	0.118747442960739	29.7493267059326	27.5383987426758	24.5771865844727	5.17213916778564	26.1840362548828	13.0696315765381	-0.97112101316452	27.1551570892334	-7.99080000000055
119.4462	39.6987	Gymnodinium_catenatum	0.0631616115570068	0.0062591047026217	0.104843363165855	29.7618350982666	27.8371658325195	25.6524085998535	4.10942792892456	26.0664920806885	13.037525177002	-1.13567197322845	27.2021636962891	-7.9363372800003
119.8172	39.9505	Gymnodinium_catenatum	0.0807853192090988	0.0281810741871595	0.125772625207901	29.8192729949951	28.1380996704102	26.5348529815674	3.28441905975342	25.5334796905518	12.8464851379395	-1.36793696880341	26.9014167785645	-9.45439840000118
120.776	25.903	Gymnodinium_catenatum	0.263410776853561	0.00932588428258896	0.531174063682556	34.2212181091309	32.7191772460938	30.4478931427002	3.77332496643066	28.842378616333	22.9274673461914	15.3895301818848	13.4528484344482	-74.3743360000012
121.96	25.5	Gymnodinium_catenatum	0.230650544166565	0.0476269945502281	0.379229247570038	34.6285820007324	33.6913833618164	32.1914367675781	2.43714594841003	29.1349849700928	24.4437389373779	19.4079036712646	9.72708129882812	-113.430000000014
122.632	26.277	Gymnodinium_catenatum	0.255103677511215	0.0231424532830715	0.552896618843079	34.7855796813965	33.9917945861816	32.465648651123	2.31993103027344	29.3293399810791	24.8522148132324	20.4738445281982	8.85549545288086	-80.9944320000012
123.354	29.292	Gymnodinium_catenatum	0.234028682112694	0.0321437679231167	0.484562516212463	34.2983016967773	33.3663215637207	31.6195201873779	2.67878198623657	28.5182228088379	21.1146450042725	12.4227638244629	16.095458984375	-64.2429920000003
124.278	30.07	Gymnodinium_catenatum	0.133291989564896	0.00393556384369731	0.303700685501099	34.1797981262207	33.3000068664551	31.0874576568604	3.09233999252319	28.7958030700684	20.4489936828613	10.8091917037964	17.9866104125977	-56.1589599999955
126.23	30.458	Gymnodinium_catenatum	0.134624689817429	0.0223945770412683	0.285806089639664	34.3402328491211	33.2939910888672	30.8622722625732	3.47796106338501	29.426290512085	20.6886768341064	11.9632873535156	17.4630031585693	-80.7531999999998
126.435944	36.421822	Gymnodinium_catenatum	0.148361682891846	0.0598872154951096	0.229836389422417	31.7345581054688	29.8437652587891	26.0027122497559	5.73184680938721	27.1566677093506	14.4308652877808	3.47117900848389	23.6854877471924	-7.76563262617761
126.748665	34.322083	Gymnodinium_catenatum	0.254649370908737	0.0895572006702423	0.475282818078995	32.3469772338867	30.7413711547852	28.3924560546875	3.95452094078064	26.1531543731689	16.8237552642822	9.66860866546631	16.484546661377	-13.7424018203999
126.791969	34.488445	Gymnodinium_catenatum	0.0993506237864494	0.00979678239673376	0.158127129077911	32.1620140075684	30.5633869171143	28.319465637207	3.84254789352417	26.1036033630371	16.9233474731445	9.53915309906006	16.5644493103027	-6.52020340935864
127.570885	34.762688	Gymnodinium_catenatum	0.0994574949145317	0.0192019902169704	0.168305441737175	32.9592552185059	30.8217582702637	28.7532405853271	4.20601606369019	26.956335067749	17.7736835479736	10.2088003158569	16.7475357055664	-3.68973599999964
127.792458	34.607639	Gymnodinium_catenatum	0.116069838404655	0.0106127317994833	0.195188790559769	33.0871734619141	30.9222984313965	28.8467617034912	4.24041223526001	26.5284290313721	17.7048587799072	10.3387613296509	16.1896686553955	-13.7157187173143
128.57486	34.904419	Gymnodinium_catenatum	0.114808760583401	0.0206951797008514	0.201701506972313	33.5989227294922	31.3304080963135	28.7345581054688	4.86436319351196	26.1841125488281	17.876859664917	11.0029907226562	15.1811218261719	-7.47346898335921
128.727188	38.020973	Gymnodinium_catenatum	0.269845485687256	0.0477547720074654	0.498261898756027	34.1763954162598	33.055248260498	30.8033828735352	3.37301397323608	25.8038883209229	15.8896741867065	6.65611791610718	19.1477699279785	-44.7221650983306
130.55	31.485	Gymnodinium_catenatum	0.0307413432747126	0.00778330536559224	0.0464263632893562	34.8244209289551	34.0208930969238	32.4868812561035	2.33753895759583	29.2640800476074	22.4760093688965	16.5551261901855	12.7089538574219	-52.9800000000709
130.6014	-10.9611	Gymnodinium_catenatum	0.241334304213524	0.0605023875832558	0.32914337515831	35.0361061096191	34.2494735717773	32.5012168884277	2.53488993644714	30.3192691802979	28.4508056640625	25.2594089508057	5.05986022949219	-42.7819955199996
131.8014	-11.0745	Gymnodinium_catenatum	0.248737618327141	0.0689384192228317	0.365045160055161	35.2291069030762	34.1804122924805	31.8811817169189	3.34792494773865	30.3868446350098	28.3081035614014	24.6569843292236	5.72985982894897	-47.4269119999947
132.139999	34.939999	Gymnodinium_catenatum	0.273477792739868	0.0112575460225344	0.528766572475433	34.6139106750488	33.4969711303711	30.7783069610596	3.83560299873352	28.4822845458984	19.4090518951416	12.3415765762329	16.1407089233398	-41.8004800000037
135.932	-34.662	Gymnodinium_catenatum	0.0538609214127064	0.0067606926895678	0.113973394036293	36.9904479980469	36.3032684326172	35.6858978271484	1.30454897880554	21.7445831298828	17.3060054779053	13.3611974716187	8.38338661193848	-12.4483040000001
136.4473	-35.8322	Gymnodinium_catenatum	0.134266406297684	0.0416454821825027	0.225057646632195	36.1253318786621	35.8639183044434	35.5890121459961	0.536318004131317	20.2252388000488	17.1952819824219	14.6468753814697	5.57836294174194	-75.9219865599877
136.8773	-10.7985	Gymnodinium_catenatum	0.214077636599541	0.0426321253180504	0.364561945199966	35.6314735412598	34.4021186828613	32.6115570068359	3.01991510391235	30.371976852417	27.8175621032715	24.2577342987061	6.1142430305481	-57.5393263999996
136.951	-10.683	Gymnodinium_catenatum	0.187793225049973	0.047183446586132	0.258336544036865	35.6343154907227	34.407642364502	32.5539131164551	3.0804009437561	30.2987880706787	27.826530456543	24.4181289672852	5.88065910339355	-57.3307519999999
137.5886	-10.8403	Gymnodinium_catenatum	0.149137258529663	0.0455925986170769	0.22162726521492	35.6006393432617	34.5484619140625	32.8590888977051	2.74154901504517	30.0199928283691	27.8413562774658	24.6999931335449	5.32000017166138	-53
139.6267	-10.8073	Gymnodinium_catenatum	0.183856427669525	0.0857740789651871	0.18310259282589	35.6031341552734	34.6516304016113	32.8886871337891	2.71444797515869	29.9434776306152	27.9828681945801	25.3842849731445	4.55919313430786	-54.2738270399997
140.1393	-10.7925	Gymnodinium_catenatum	0.167999371886253	0.0674135908484459	0.188632011413574	35.6193084716797	34.6161117553711	32.5404586791992	3.078852891922	30.0196952819824	27.9723682403564	25.3939037322998	4.62579202651978	-61.3994599999992
141.0036	-11.4375	Gymnodinium_catenatum	0.220521211624146	0.0903401970863342	0.284570723772049	35.6594924926758	34.6223182678223	32.4265213012695	3.23296999931335	30.0909156799316	28.0038013458252	25.4451332092285	4.64578199386597	-33.3981999999976
141.6708	-10.9278	Gymnodinium_catenatum	0.225976094603539	0.100351192057133	0.265074521303177	35.5910873413086	34.665584564209	32.6844902038574	2.90659689903259	30.133544921875	27.655309677124	24.6973571777344	5.43618822097778	-13.6154265599996
143.380005	44.34	Gymnodinium_catenatum	0.458144545555115	0.0980753749608994	0.767956018447876	33.2807540893555	32.2060317993164	30.5361557006836	2.74459910392761	20.1299934387207	8.06908416748047	-1.89000594615936	22.0200004577637	-19.2592184000023
143.88	-9.2669	Gymnodinium_catenatum	0.18327859044075	0.0478483475744724	0.272197097539902	35.2633361816406	34.1056518554688	31.368034362793	3.89530110359192	29.6501140594482	27.5812835693359	25.1503028869629	4.49981117248535	-45.0916880000001
146.93	-43.432	Gymnodinium_catenatum	0.125903502106667	0.0201264601200819	0.225426539778709	35.6427154541016	35.2337837219238	35.0202026367188	0.622514009475708	17.2616634368896	13.8936967849731	11.6067714691162	5.65489292144775	-1.62144000000016
146.9815	-43.1832	Gymnodinium_catenatum	0.0702085420489311	0.00847844686359167	0.138419628143311	35.6489639282227	35.2352867126465	35.0225982666016	0.626366019248962	17.3412704467773	13.8663110733032	11.4813575744629	5.85991287231445	-6.28424480000406
147.0993	-43.2002	Gymnodinium_catenatum	0.102194339036942	0.00978314038366079	0.205343171954155	35.6670684814453	35.2401962280273	35.0321006774902	0.634970009326935	17.7534828186035	13.8255167007446	11.0354471206665	6.71803617477417	-9.54199999999933
147.399994	-42.900002	Gymnodinium_catenatum	0.073017805814743	0.00777926109731197	0.140770643949509	35.682991027832	35.2481231689453	35.0294151306152	0.653575003147125	18.2299938201904	13.7109022140503	10.0099935531616	8.22000026702881	-11.6310272051846
147.4333	-43.2	Gymnodinium_catenatum	0.100668735802174	0.0135524179786444	0.198752030730247	35.667781829834	35.2418594360352	35.032169342041	0.635612010955811	18.0217552185059	13.9249095916748	11.1476669311523	6.87408781051636	-29.1168400000072
147.6667	-43.1166	Gymnodinium_catenatum	0.0781367793679237	0.00910726375877857	0.145768627524376	35.6835098266602	35.2515029907227	35.031551361084	0.651956021785736	18.208137512207	14.0296649932861	11.173168182373	7.03496885299683	-23.2304435199996
147.71812	-42.88579	Gymnodinium_catenatum	0.0263678431510925	0.00871510338038206	0.036555852741003	35.6840896606445	35.251293182373	35.0283622741699	0.655728995800018	18.2975292205811	13.9869966506958	10.7718744277954	7.52565479278564	-7.73575065599924
148.2333	-42.5967	Gymnodinium_catenatum	0.146842733025551	0.0271958969533443	0.254739224910736	35.7190971374512	35.2956848144531	35.0208587646484	0.698239982128143	18.6035671234131	14.65256690979	11.8917760848999	6.71179103851318	-86.5798883200084
149.887	-36.8985	Gymnodinium_catenatum	0.215376898646355	0.0344985015690327	0.395095884799957	35.7417602539062	35.5656661987305	35.3687171936035	0.37303900718689	22.5799942016602	17.9784030914307	13.8999938964844	8.68000030517578	-9.42556800000125
149.92	-36.8926	Gymnodinium_catenatum	0.228626564145088	0.0393062233924866	0.416725158691406	35.7417068481445	35.5656433105469	35.3686027526855	0.373106002807617	22.9004287719727	18.2416477203369	14.1389245986938	8.76150417327881	-22.1710079999992
149.986	-36.6747	Gymnodinium_catenatum	0.329337507486343	0.0811228528618813	0.537957489490509	35.7460403442383	35.5792694091797	35.3772468566895	0.36879700422287	22.9718360900879	18.4346332550049	14.3132400512695	8.65859603881836	-24.6720576000066
151.151	-33.5604	Gymnodinium_catenatum	0.160860165953636	0.0484111309051514	0.264611303806305	35.7007446289062	35.5277976989746	35.2703285217285	0.430416494607925	23.7548770904541	20.2769546508789	16.1401195526123	7.6147575378418	-1
151.251	-33.848	Gymnodinium_catenatum	0.253547310829163	0.038319256156683	0.506657660007477	35.7009696960449	35.5433959960938	35.3146476745605	0.386321008205414	23.9103622436523	20.4072189331055	16.0731945037842	7.83716821670532	-19.6801280000139
151.326	-33.4632	Gymnodinium_catenatum	0.157174155116081	0.0526399649679661	0.242741391062737	35.7038841247559	35.5214958190918	35.2527732849121	0.451110005378723	23.7870330810547	20.3112926483154	16.1554222106934	7.63161087036133	-2.52583360000078
152.123	-32.6706	Gymnodinium_catenatum	0.257348924875259	0.0710684731602669	0.463403135538101	35.7307357788086	35.5293273925781	35.2665634155273	0.46417099237442	23.8096084594727	20.6933708190918	17.4379081726074	6.37169981002808	-23.0126847999996
152.594	-31.8805	Gymnodinium_catenatum	0.247920528054237	0.0183863770216703	0.571987271308899	35.7349052429199	35.519115447998	35.2358169555664	0.499089002609253	24.3999938964844	21.170560836792	17.7099933624268	6.69000101089478	-8.40434400000104
17.7103	-32.2401	Gymnodinium_catenatum	0.18176856637001	0.0122024789452553	0.393331229686737	35.4742202758789	35.055347442627	34.4890670776367	0.985152006149292	17.8516006469727	15.3224096298218	13.0976247787476	4.7539758682251	-162.123999999998
25.3	60.25	Gymnodinium_catenatum	0.123107619583607	0.021744268015027	0.198128402233124	5.96336984634399	4.28653287887573	3.24686288833618	2.71650695800781	19.7337875366211	7.88705110549927	-1.27400195598602	21.0077896118164	-5.85000000000116
3.169	42.487	Gymnodinium_catenatum	0.0664331614971161	0.0193150993436575	0.139423400163651	38.308952331543	37.6738204956055	36.4477157592773	1.86123597621918	23.2039966583252	16.9645862579346	11.8666763305664	11.3373203277588	-57.090944000005
3.55394	43.36461	Gymnodinium_catenatum	0.0581854321062565	0.00957599468529224	0.0807113498449326	38.1184577941895	37.2514305114746	35.3706474304199	2.74780797958374	23.2900447845459	16.6980838775635	10.8366603851318	12.4533843994141	-13.7597745375999
3.66454	43.4343	Gymnodinium_catenatum	0.0604401677846909	0.0110856713727117	0.0870547145605087	38.0688514709473	37.0902214050293	34.9097290039062	3.15912103652954	23.4176387786865	16.7279987335205	10.8206377029419	12.5970010757446	-12.4452801280006
34.5436	31.6718	Gymnodinium_catenatum	0.107144922018051	0.0283446125686169	0.204996690154076	39.4787521362305	37.8335151672363	35.618465423584	3.86028790473938	29.2406539916992	23.1049747467041	16.5647029876709	12.6759510040283	-21.3233087999989
34.6886	31.9419	Gymnodinium_catenatum	0.100049458444118	0.0144543796777725	0.192381873726845	39.5493049621582	38.2474212646484	36.4828453063965	3.06645894050598	29.1727848052979	23.0844917297363	16.5635948181152	12.6091899871826	-28.2548364799963
34.8793	32.4637	Gymnodinium_catenatum	0.136361286044121	0.0141814770177007	0.290970921516418	39.5669403076172	38.6875419616699	37.4437522888184	2.12318801879883	29.1261711120605	23.0492782592773	16.5792942047119	12.5468769073486	-25.7818926400001
39.0227	22.2057	Gymnodinium_catenatum	0.116356074810028	0.0291345752775669	0.187546834349632	38.8472099304199	37.2188148498535	34.6240882873535	4.22312211990356	31.9788131713867	28.5491466522217	24.7395534515381	7.23926019668579	-10.5589646399972
39.0459	22.3051	Gymnodinium_catenatum	0.146908923983574	0.0444157086312771	0.239230260252953	38.9043235778809	37.2233924865723	34.5045852661133	4.39973592758179	31.9933624267578	28.5141925811768	24.6571788787842	7.33618402481079	-25.8422012799955
39.1488	21.2219	Gymnodinium_catenatum	0.255772233009338	0.0654438734054565	0.367557615041733	38.5947341918945	37.1523017883301	34.9029693603516	3.69176411628723	31.9047756195068	28.8254261016846	25.3418788909912	6.56289720535278	-48.7189023999904
39.1986	21.0909	Gymnodinium_catenatum	0.269580751657486	0.0896456688642502	0.427156805992126	38.5647621154785	37.0455284118652	34.6502227783203	3.91454195976257	31.8966827392578	28.8348255157471	25.3689785003662	6.52770376205444	-64.3723046399947
39.2243	21.0559	Gymnodinium_catenatum	0.227564290165901	0.0871527120471001	0.354291081428528	38.5829811096191	37.0624694824219	34.7419700622559	3.84101295471191	31.8986663818359	28.878288269043	25.4554424285889	6.44322395324707	-54.506452799989
4.84573	43.37815	Gymnodinium_catenatum	0.0703473165631294	0.0193942971527576	0.114152163267136	37.5365562438965	36.084098815918	33.2594146728516	4.27713823318481	24.029993057251	17.1804485321045	11.6699934005737	12.3599996566772	-3.87271061600015
42.7401	-17.0248	Gymnodinium_catenatum	0.506616711616516	0.129717871546745	0.974903106689453	35.4667701721191	34.9545402526855	34.2308807373047	1.23588705062866	29.9473896026611	27.5917129516602	25.0702590942383	4.87713098526001	-82.8403382400088
45.2247	-12.807	Gymnodinium_catenatum	0.290432751178741	0.0888334661722183	0.440871894359589	35.3607215881348	34.9038963317871	34.3760032653809	0.984718024730682	30.1415195465088	27.7220211029053	25.2476196289062	4.89389991760254	-46.3359712000237
5.95467	43.079	Gymnodinium_catenatum	0.0764143466949463	0.0138906920328736	0.112330205738544	38.448127746582	38.0943984985352	37.4830055236816	0.965121984481812	24.7613143920898	17.9526653289795	12.9789657592773	11.7823486328125	-124.357304960018
7.055822	60.996322	Gymnodinium_catenatum	0.105957850813866	0.032638993114233	0.153412312269211	34.3246841430664	32.6620025634766	29.2874145507812	5.03727006912231	15.4342460632324	8.88514995574951	3.371248960495	12.0629968643188	-172.551169817657
7.73158	63.02678	Gymnodinium_catenatum	0.165095791220665	0.0226118545979261	0.302957475185394	34.8286018371582	33.5839347839355	31.4194774627686	3.40912508964539	15.2413625717163	9.10951137542725	3.75531697273254	11.4860458374023	-76.83997485439
73.4856	4.6599	Gymnodinium_catenatum	0.278977572917938	0.0286749415099621	0.394478261470795	36.2690277099609	34.8491706848145	33.2004776000977	3.06855010986328	30.3154010772705	28.967155456543	27.7897682189941	2.52563309669495	-57.5808950400299
8.7255	42.5805	Gymnodinium_catenatum	0.0706335008144379	0.0121445143595338	0.145166486501694	38.4913368225098	37.9393424987793	37.2844123840332	1.2069239616394	26.1795654296875	18.567253112793	12.7783908843994	13.4011745452881	-167.542791999969
9.31059	41.60969	Gymnodinium_catenatum	0.0433360226452351	0.00833389349281788	0.0707781910896301	38.411979675293	37.9330558776855	37.2483291625977	1.16365098953247	26.6347255706787	18.8824653625488	13.0212879180908	13.6134376525879	-11.5786520736024
9.52861	42.12775	Gymnodinium_catenatum	0.0994051545858383	0.0111010195687413	0.166434839367867	38.4689865112305	38.0297241210938	37.4655227661133	1.00346398353577	26.8346328735352	19.1206226348877	13.2396793365479	13.5949535369873	-18.2123391199999
98.2624	9.132	Gymnodinium_catenatum	0.106623537838459	0.00694467034190893	0.14437709748745	33.265941619873	31.6766147613525	29.2637386322021	4.00220203399658	30.963493347168	29.0999774932861	27.4733295440674	3.49016404151917	-10.3539039999973
