# Supplementary material for: Projecting Future Climate Change-Mediated Impacts in Three Paralytic Shellfish Toxins-Producing Dinoflagellate Species
Source: Biology (Basel). 2022 Sep 29;11(10):1424. doi: 10.3390/biology11101424 (PMC9598431; doi:10.3390/biology11101424)
Supplement: Supplementary file 1 [file biology-11-01424-s001.zip › data_curation.R]

#########################################################HAB SDMS PROJECT SCRIPT############################################################


####SPECIES_DATA####
#Import megaSDM-GBIF imported data: check data and curated if necessary


catenella <- read.csv("C:\\Users\\User\\Desktop\\Bogi\\HAB_SDMs\\speciesocc_save\\Alexandrium_catenella.csv")
minutum <- read.csv("C:\\Users\\User\\Desktop\\Bogi\\HAB_SDMs\\speciesocc_save\\Alexandrium_minutum.csv")
acuminata<- read.csv("C:\\Users\\User\\Desktop\\Bogi\\HAB_SDMs\\speciesocc_save\\Dinophysis_acuminata.csv")
fortii <- read.csv("C:\\Users\\User\\Desktop\\Bogi\\HAB_SDMs\\speciesocc_save\\Dinophysis_fortii.csv")
acuta <- read.csv("C:\\Users\\User\\Desktop\\Bogi\\HAB_SDMs\\speciesocc_save\\Dinophysis_acuta.csv")
catenatum <- read.csv("C:\\Users\\User\\Desktop\\Bogi\\HAB_SDMs\\speciesocc_save\\Gymnodinium_catenatum.csv")
australis <- read.csv("C:\\Users\\User\\Desktop\\Bogi\\HAB_SDMs\\speciesocc_save\\Pseudo-nitzschia_australis.csv")
fraudulenta <- read.csv("C:\\Users\\User\\Desktop\\Bogi\\HAB_SDMs\\speciesocc_save\\Pseudo-nitzschia_fraudulenta.csv")
seriata <- read.csv("C:\\Users\\User\\Desktop\\Bogi\\HAB_SDMs\\speciesocc_save\\Pseudo-nitzschia_seriata.csv")

catenella <- catenella[,c("Species","x","y")]
minutum <- minutum[,c("Species","x","y")]
acuminata <- acuminata[,c("Species","x","y")]
fortii <- fortii[,c("Species","x","y")]
acuta <- acuta[,c("Species","x","y")]
catenatum <- catenatum[,c("Species","x","y")]
australis <- australis[,c("Species","x","y")]
fraudulenta <- fraudulenta[,c("Species","x","y")]
seriata <- seriata[,c("Species","x","y")]

library(sp)
coordinates(catenella) <- c('x','y')
coordinates(minutum) <- c('x','y')
coordinates(acuminata) <- c('x','y')
coordinates(fortii) <- c('x','y')
coordinates(acuta) <- c('x','y')
coordinates(catenatum) <- c('x','y')
coordinates(australis) <- c('x','y')
coordinates(fraudulenta) <- c('x','y')
coordinates(seriata) <- c('x','y')

library(raster)
r <- raster()
crs(r)
projection(catenella) <- projection(r)
projection(minutum) <- projection(r)
projection(acuminata) <- projection(r)
projection(fortii) <- projection(r)
projection(acuta) <- projection(r)
projection(catenatum) <- projection(r)
projection(australis) <- projection(r)
projection(fraudulenta) <- projection(r)
projection(seriata) <- projection(r)

#extracting depths from MS_bathy_5m_lonlat.tif raster
bathy <- raster("MS_bathy_5m_lonlat.tif")
projection(catenella)
projection(bathy)
compareCRS(bathy, seriata)
catenella_depths <- extract(bathy, SpatialPoints(catenella), sp = T, method = "bilinear", fun=NULL, na.rm=FALSE, exact=FALSE, weights=FALSE,  
        normalizeWeights=TRUE, cellnumbers=FALSE, small=TRUE, df=FALSE, 
        factors=FALSE)
minutum_depths <- extract(bathy, SpatialPoints(minutum), sp = T, method = "bilinear", fun=NULL, na.rm=FALSE, exact=FALSE, weights=FALSE,  
                            normalizeWeights=TRUE, cellnumbers=FALSE, small=TRUE, df=FALSE, 
                            factors=FALSE)
acuminata_depths <- extract(bathy, SpatialPoints(acuminata), sp = T, method = "bilinear", fun=NULL, na.rm=FALSE, exact=FALSE, weights=FALSE,  
                            normalizeWeights=TRUE, cellnumbers=FALSE, small=TRUE, df=FALSE, 
                            factors=FALSE)
fortii_depths <- extract(bathy, SpatialPoints(fortii), sp = T, method = "bilinear", fun=NULL, na.rm=FALSE, exact=FALSE, weights=FALSE,  
                            normalizeWeights=TRUE, cellnumbers=FALSE, small=TRUE, df=FALSE, 
                            factors=FALSE)
acuta_depths <- extract(bathy, SpatialPoints(acuta), sp = T, method = "bilinear", fun=NULL, na.rm=FALSE, exact=FALSE, weights=FALSE,  
                            normalizeWeights=TRUE, cellnumbers=FALSE, small=TRUE, df=FALSE, 
                            factors=FALSE)
catenatum_depths <- extract(bathy, SpatialPoints(catenatum), sp = T, method = "bilinear", fun=NULL, na.rm=FALSE, exact=FALSE, weights=FALSE,  
                            normalizeWeights=TRUE, cellnumbers=FALSE, small=TRUE, df=FALSE, 
                            factors=FALSE)
australis_depths <- extract(bathy, SpatialPoints(australis), sp = T, method = "bilinear", fun=NULL, na.rm=FALSE, exact=FALSE, weights=FALSE,  
                            normalizeWeights=TRUE, cellnumbers=FALSE, small=TRUE, df=FALSE, 
                            factors=FALSE)
fraudulenta_depths <- extract(bathy, SpatialPoints(fraudulenta), sp = T, method = "bilinear", fun=NULL, na.rm=FALSE, exact=FALSE, weights=FALSE,  
                            normalizeWeights=TRUE, cellnumbers=FALSE, small=TRUE, df=FALSE, 
                            factors=FALSE)
seriata_depths <- extract(bathy, SpatialPoints(seriata), sp = T, method = "bilinear", fun=NULL, na.rm=FALSE, exact=FALSE, weights=FALSE,  
                            normalizeWeights=TRUE, cellnumbers=FALSE, small=TRUE, df=FALSE, 
                            factors=FALSE)

catenella2 <- read.csv("C:\\Users\\User\\Desktop\\Bogi\\HAB_SDMs\\speciesocc_save\\Alexandrium_catenella.csv")
minutum2 <- read.csv("C:\\Users\\User\\Desktop\\Bogi\\HAB_SDMs\\speciesocc_save\\Alexandrium_minutum.csv")
acuminata2<- read.csv("C:\\Users\\User\\Desktop\\Bogi\\HAB_SDMs\\speciesocc_save\\Dinophysis_acuminata.csv")
fortii2 <- read.csv("C:\\Users\\User\\Desktop\\Bogi\\HAB_SDMs\\speciesocc_save\\Dinophysis_fortii.csv")
acuta2 <- read.csv("C:\\Users\\User\\Desktop\\Bogi\\HAB_SDMs\\speciesocc_save\\Dinophysis_acuta.csv")
catenatum2 <- read.csv("C:\\Users\\User\\Desktop\\Bogi\\HAB_SDMs\\speciesocc_save\\Gymnodinium_catenatum.csv")
australis2 <- read.csv("C:\\Users\\User\\Desktop\\Bogi\\HAB_SDMs\\speciesocc_save\\Pseudo-nitzschia_australis.csv")
fraudulenta2 <- read.csv("C:\\Users\\User\\Desktop\\Bogi\\HAB_SDMs\\speciesocc_save\\Pseudo-nitzschia_fraudulenta.csv")
seriata2 <- read.csv("C:\\Users\\User\\Desktop\\Bogi\\HAB_SDMs\\speciesocc_save\\Pseudo-nitzschia_seriata.csv")

catenella3 <- merge(catenella2, catenella_depths, by=c("x","y"))
minutum3 <- merge(minutum2, minutum_depths, by=c("x","y"))
acuminata3 <- merge(acuminata2, acuminata_depths, by=c("x","y"))
acuta3 <- merge(acuta2, acuta_depths, by=c("x","y"))
fortii3 <- merge(fortii2, fortii_depths, by=c("x","y"))
australis3 <- merge(australis2, australis_depths, by=c("x","y"))
catenatum3 <- merge(catenatum2, catenatum_depths, by=c("x","y"))
fraudulenta3 <- merge(fraudulenta2, fraudulenta_depths, by=c("x","y"))
seriata3 <- merge(seriata2, seriata_depths, by=c("x","y"))

catenella4 <- subset(catenella3, catenella3$MS_bathy_5m_lonlat > -201)
minutum4 <- subset(minutum3, minutum3$MS_bathy_5m_lonlat > -201)
acuminata4 <- subset(acuminata3, acuminata3$MS_bathy_5m_lonlat > -201)
acuta4 <- subset(acuta3, acuta3$MS_bathy_5m_lonlat > -201)
fortii4 <- subset(fortii3, fortii3$MS_bathy_5m_lonlat > -201)
catenatum4 <- subset(catenatum3, catenatum3$MS_bathy_5m_lonlat > -201)
australis4 <- subset(australis3, australis3$MS_bathy_5m_lonlat > -201)
fraudulenta4 <- subset(fraudulenta3, fraudulenta3$MS_bathy_5m_lonlat > -201)
seriata4 <- subset(seriata3, seriata3$MS_bathy_5m_lonlat > -201)

#save clean dataframes as .csv files
write.csv(catenella4,"C:\\Users\\User\\Desktop\\Bogi\\HAB_SDMs\\Alexandrium_catenella.csv", row.names = FALSE)
write.csv(minutum4,"C:\\Users\\User\\Desktop\\Bogi\\HAB_SDMs\\Alexandrium_minutum.csv", row.names = FALSE)
write.csv(acuminata4,"C:\\Users\\User\\Desktop\\Bogi\\HAB_SDMs\\Dinophysis_acuminata.csv", row.names = FALSE)
write.csv(fortii4,"C:\\Users\\User\\Desktop\\Bogi\\HAB_SDMs\\Dinophysis_fortii.csv", row.names = FALSE)
write.csv(acuta4,"C:\\Users\\User\\Desktop\\Bogi\\HAB_SDMs\\Dinophysis_acuta.csv", row.names = FALSE)
write.csv(catenatum4,"C:\\Users\\User\\Desktop\\Bogi\\HAB_SDMs\\Gymnodinium_catenatum.csv", row.names = FALSE)
write.csv(australis4,"C:\\Users\\User\\Desktop\\Bogi\\HAB_SDMs\\Pseudo-nitzschia_australis.csv", row.names = FALSE)
write.csv(fraudulenta4,"C:\\Users\\User\\Desktop\\Bogi\\HAB_SDMs\\Pseudo_nitzchia_fraudulenta.csv", row.names = FALSE)
write.csv(seriata4,"C:\\Users\\User\\Desktop\\Bogi\\HAB_SDMs\\Pseudo_nitzchia_seriata.csv", row.names = FALSE)

dim(catenella4)
dim(minutum4)
dim(acuminata4)
dim(acuta4)
dim(fortii4)
dim(catenatum4)
dim(australis4)
dim(fraudulenta4)
dim(seriata4)
