# Supplementary material for: Projecting Future Climate Change-Mediated Impacts in Three Paralytic Shellfish Toxins-Producing Dinoflagellate Species
Source: Biology (Basel). 2022 Sep 29;11(10):1424. doi: 10.3390/biology11101424 (PMC9598431; doi:10.3390/biology11101424)
Supplement: Supplementary file 1 [file biology-11-01424-s001.zip › Evaluation/a_catenella/Alexandrium_catenella_max.csv]

x	y	Alexandrium_catenella max
-1.02850083427892E7	2071385.33192604	0.25142005
-1035008.3427892	-4683614.66807396	3.6543182E-7
-1.03700083427892E7	806385.33192604	2.209666E-9
-1.06850083427892E7	2676385.33192604	6.8810104E-6
-1.07000083427892E7	121385.33192604	7.9799385E-8
-1.08000083427892E7	1296385.33192604	5.6156735E-10
-1.08650083427892E7	1441385.33192604	4.2095245E-8
-1.10450083427892E7	1476385.33192604	1.5304759E-4
-1.10600083427892E7	236385.33192604	8.666061E-7
-1.14200083427892E7	1086385.33192604	6.330522E-7
-1.16500083427892E7	6321385.33192604	6.7444525E-6
-1.17250083427892E7	5921385.33192604	0.044988174
-1.17500083427892E7	1151385.33192604	1.8214514E-6
-1.18750083427892E7	-4678614.66807396	1.56406E-10
-1.20450083427892E7	6341385.33192604	0.047984667
-1.21000083427892E7	-3493614.66807396	2.723582E-11
-1.21300083427892E7	2666385.33192604	3.955173E-5
-1220008.3427892	-3614.66807395965	6.447863E-14
-1.22100083427892E7	26385.3319260404	1.4203617E-10
-1.24750083427892E7	-3698614.66807396	3.0925206E-12
-1.25250083427892E7	3086385.33192604	0.344204
-1.25450083427892E7	-4843614.66807396	1.7021256E-8
-1.26550083427892E7	-3528614.66807396	6.6747614E-12
-1.28750083427892E7	206385.33192604	5.530409E-7
-1.31750083427892E7	111385.33192604	8.114752E-9
-1.34350083427892E7	216385.33192604	2.6038964E-7
-1.34900083427892E7	3626385.33192604	0.014268187
-1.35050083427892E7	261385.33192604	2.2745174E-7
-1365008.3427892	6121385.33192604	2.0231389E-10
-1.37000083427892E7	4776385.33192604	0.07832202
-1.37350083427892E7	6211385.33192604	0.0041339174
-1.37450083427892E7	4741385.33192604	0.0962002
-1.37550083427892E7	-93614.6680739596	7.5832604E-11
-1.37600083427892E7	-5258614.66807396	1.6013886E-6
-1.37950083427892E7	36385.3319260404	6.239704E-10
-1.38000083427892E7	4081385.33192604	0.4406295
-1.39400083427892E7	4636385.33192604	3.326425E-5
-1.39650083427892E7	-5788614.66807396	9.1427655E-12
-1.40150083427892E7	-6098614.66807396	0.03952778
-1.42300083427892E7	3296385.33192604	2.574915E-13
-1.42600083427892E7	251385.33192604	3.6402506E-7
-1.43600083427892E7	5976385.33192604	0.011481753
-1.44900083427892E7	836385.33192604	7.1687603E-9
-1.45150083427892E7	5001385.33192604	0.017228782
-1.46450083427892E7	6066385.33192604	4.6255676E-7
-1.47950083427892E7	-33614.6680739596	2.5697353E-10
-1.48350083427892E7	5011385.33192604	8.311205E-11
-1.48650083427892E7	106385.33192604	5.523646E-8
-1.50200083427892E7	6031385.33192604	8.582883E-8
-1.50800083427892E7	5926385.33192604	0.006306374
-1.51400083427892E7	-6073614.66807396	2.072647E-7
-1.54200083427892E7	1385.33192604035	6.7509043E-10
-1.55700083427892E7	6161385.33192604	9.017081E-7
-1.58500083427892E7	-1713614.66807396	7.202137E-7
-1.59100083427892E7	6166385.33192604	3.6620502E-5
-1.60400083427892E7	351385.33192604	7.4340942E-9
-1.60900083427892E7	-3048614.66807396	6.0060485E-13
-1.64100083427892E7	-4893614.66807396	1.4471145E-9
-1.67050083427892E7	-1548614.66807396	1.4718595E-5
-1.68850083427892E7	-543614.66807396	4.1853712E-10
-1.71950083427892E7	3941385.33192604	4.103885E-25
-1.73250083427892E7	6101385.33192604	6.572923E-12
-1.73550083427892E7	-3903614.66807396	6.261196E-17
-1760008.3427892	-4828614.66807396	5.0427257E-10
-1.76700083427892E7	3596385.33192604	2.6421247E-24
-1.77200083427892E7	296385.33192604	1.6412628E-8
-1.77500083427892E7	4796385.33192604	3.143038E-18
-1.78150083427892E7	201385.33192604	2.3991947E-10
-1.78250083427892E7	-8614.66807395965	7.258149E-10
-1.83550083427892E7	2396385.33192604	8.969656E-11
-1.85250083427892E7	-4958614.66807396	3.390529E-12
-1.85300083427892E7	-3183614.66807396	1.4867362E-18
-1.85350083427892E7	4146385.33192604	5.8884345E-25
-1.86150083427892E7	5941385.33192604	0.020364916
-1875008.3427892	1681385.33192604	0.40663815
-1.89150083427892E7	-3663614.66807396	9.746972E-19
-1.89400083427892E7	-698614.66807396	8.531497E-10
-1895008.3427892	1516385.33192604	0.44501892
-1.91200083427892E7	5391385.33192604	0.011623017
-1.92150083427892E7	-1653614.66807396	1.2220772E-13
-1.92150083427892E7	-3353614.66807396	4.1477243E-21
-1.94550083427892E7	6176385.33192604	2.5941915E-7
-1.97100083427892E7	-3393614.66807396	2.2643946E-21
-1.97400083427892E7	1136385.33192604	3.32532E-10
-1.98900083427892E7	-4028614.66807396	6.0254685E-10
-1.99450083427892E7	281385.33192604	6.6621756E-12
-2145008.3427892	1766385.33192604	7.6526464E-13
-2215008.3427892	4246385.33192604	1.1126149E-11
-2520008.3427892	5351385.33192604	1.697809E-8
-2570008.3427892	4386385.33192604	6.190193E-10
-2580008.3427892	1706385.33192604	0.22388491
-2590008.3427892	6361385.33192604	9.810749E-9
-260008.342789199	-5043614.66807396	8.555893E-8
-2665008.3427892	-5338614.66807396	1.3595325E-14
-2720008.3427892	-5513614.66807396	3.8042347E-12
-2800008.3427892	2106385.33192604	9.139069E-13
-3075008.3427892	721385.33192604	6.5656534E-9
-3105008.3427892	1906385.33192604	4.917434E-13
-3310008.3427892	-6188614.66807396	0.005824146
-3475008.3427892	1571385.33192604	1.7647211E-15
-3610008.3427892	971385.33192604	3.9251313E-10
-3720008.3427892	4471385.33192604	3.5303416E-12
-3815008.3427892	4046385.33192604	1.0740998E-13
-3840008.3427892	1896385.33192604	4.896619E-13
-385008.342789199	531385.33192604	0.002902183
-3890008.3427892	-933614.66807396	0.15266721
-395008.342789199	476385.33192604	1.2644786E-6
-4030008.3427892	2601385.33192604	4.5542177E-14
-410008.342789199	3771385.33192604	4.156022E-4
-4125008.3427892	-398614.66807396	6.896209E-8
-4315008.3427892	5791385.33192604	0.027568817
-4420008.3427892	-2523614.66807396	1.0123424E-8
-4480008.3427892	-6138614.66807396	0.009931345
-4605008.3427892	-4773614.66807396	4.0424846E-16
-4610008.3427892	4366385.33192604	6.6149125E-18
-4640008.3427892	-168614.66807396	1.6338396E-7
-4655008.3427892	4536385.33192604	7.31145E-15
-4660008.3427892	-4848614.66807396	1.7392367E-6
-4770008.3427892	976385.33192604	6.979262E-8
-4780008.3427892	856385.33192604	6.2913685E-8
-4785008.3427892	66385.3319260404	5.9414506E-6
-4840008.3427892	3336385.33192604	6.012952E-13
-4930008.3427892	4501385.33192604	7.09864E-20
-4975008.3427892	-3943614.66807396	3.5490867E-14
-4995008.3427892	1366385.33192604	7.766816E-9
-5025008.3427892	681385.33192604	6.174016E-7
-5030008.3427892	571385.33192604	2.55288E-8
-5060008.3427892	3996385.33192604	9.240399E-15
-5090008.3427892	-3993614.66807396	1.6464828E-16
-5110008.3427892	4081385.33192604	1.406036E-14
-5185008.3427892	186385.33192604	2.6383076E-10
-5225008.3427892	3646385.33192604	3.575805E-18
-5250008.3427892	-4098614.66807396	4.208979E-18
-5250008.3427892	4396385.33192604	4.5353485E-23
-5280008.3427892	5146385.33192604	2.4794598E-15
-5290008.3427892	-5258614.66807396	2.1783493E-10
-535008.342789199	5181385.33192604	0.1606721
-5360008.3427892	-6118614.66807396	0.013994162
-5390008.3427892	-3018614.66807396	0.2444191
-5455008.3427892	-3058614.66807396	0.4244415
-5455008.3427892	-3218614.66807396	0.18465997
-5540008.3427892	391385.33192604	2.233865E-4
-5625008.3427892	-4043614.66807396	1.3470933E-16
-5625008.3427892	1041385.33192604	1.7894222E-9
-5625008.3427892	731385.33192604	1.2374792E-5
-5630008.3427892	631385.33192604	6.39524E-4
-5635008.3427892	-3583614.66807396	1.0180393E-9
-5640008.3427892	406385.33192604	6.752153E-4
-5650008.3427892	766385.33192604	8.6949507E-7
-5680008.3427892	941385.33192604	9.178083E-8
-5700008.3427892	646385.33192604	4.5381403E-6
-5705008.3427892	-4523614.66807396	1.9149925E-19
-5755008.3427892	3086385.33192604	6.4284533E-19
-5755008.3427892	856385.33192604	1.7267385E-7
-5770008.3427892	-4568614.66807396	1.1543531E-18
-5795008.3427892	-3638614.66807396	1.468213E-4
-5805008.3427892	-4073614.66807396	1.4892469E-14
-5820008.3427892	4326385.33192604	2.112733E-18
-5855008.3427892	-3518614.66807396	0.49241263
-5945008.3427892	-4543614.66807396	9.848068E-20
-5950008.3427892	-6003614.66807396	6.8013556E-5
-5965008.3427892	-6073614.66807396	0.013119164
-5975008.3427892	1031385.33192604	4.105466E-9
-6005008.3427892	1111385.33192604	1.1490787E-8
-6015008.3427892	1501385.33192604	4.6887177E-12
-6035008.3427892	-4663614.66807396	8.798397E-21
-6045008.3427892	1606385.33192604	2.2993545E-12
-6090008.3427892	-3768614.66807396	0.2296347
-6125008.3427892	4186385.33192604	5.449582E-25
-6155008.3427892	1531385.33192604	3.0247525E-12
-6170008.3427892	-5593614.66807396	1.373689E-4
-6235008.3427892	5061385.33192604	0.09116845
-6255008.3427892	-3928614.66807396	0.14359781
-6275008.3427892	-4573614.66807396	2.6032038E-19
-6280008.3427892	-3653614.66807396	0.3827327
-6305008.3427892	5226385.33192604	0.009234488
-6335008.3427892	-5288614.66807396	5.86968E-8
-6365008.3427892	3976385.33192604	3.5844436E-17
-6395008.3427892	-3888614.66807396	0.35629
-6400008.3427892	-4233614.66807396	1.5190174E-6
-6400008.3427892	4546385.33192604	1.9138616E-4
-6515008.3427892	4066385.33192604	1.0229387E-16
-6550008.3427892	-6048614.66807396	0.0059016626
-6555008.3427892	-5043614.66807396	0.082356125
-6625008.3427892	3446385.33192604	1.547726E-18
-6730008.3427892	3691385.33192604	1.5788218E-15
-6750008.3427892	1971385.33192604	9.0682626E-13
-6755008.3427892	1186385.33192604	8.021009E-5
-6765008.3427892	1221385.33192604	6.6950824E-4
-6815008.3427892	3801385.33192604	1.378378E-13
-6860008.3427892	3761385.33192604	9.8266274E-15
-6870008.3427892	3861385.33192604	2.3452653E-14
-6890008.3427892	4891385.33192604	0.05993998
-7020008.3427892	4896385.33192604	0.060494784
-7265008.3427892	4891385.33192604	0.014405009
-7355008.3427892	1161385.33192604	0.088144444
-750008.342789199	-4483614.66807396	3.1759781E-9
-7735008.3427892	4031385.33192604	3.3966617E-14
-7835008.3427892	2621385.33192604	4.1031377E-14
-7865008.3427892	4041385.33192604	2.440276E-13
-7945008.3427892	2966385.33192604	3.90581E-18
-7945008.3427892	3801385.33192604	3.5299357E-15
-795008.342789199	-928614.66807396	1.5944837E-11
-800008.342789199	171385.33192604	1.0719779E-12
-80008.3427891992	4831385.33192604	0.29785538
-8100008.3427892	-2583614.66807396	1.1916833E-15
-8205008.3427892	2021385.33192604	0.051323704
-8215008.3427892	3576385.33192604	1.3289809E-13
-8235008.3427892	-4448614.66807396	0.21568988
-8250008.3427892	3806385.33192604	6.6379545E-12
-8375008.3427892	3691385.33192604	0.48930505
-8520008.3427892	3616385.33192604	0.50711465
-8600008.3427892	6076385.33192604	1.746106E-4
-8700008.3427892	1296385.33192604	4.571726E-8
-8710008.3427892	601385.33192604	1.2277605E-6
-8740008.3427892	2716385.33192604	0.39348492
-8845008.3427892	5211385.33192604	0.016888522
-8950008.3427892	5161385.33192604	0.03279212
-8965008.3427892	2996385.33192604	0.45914543
-8975008.3427892	5046385.33192604	0.017923815
-9000008.3427892	3056385.33192604	0.49749207
-9020008.3427892	776385.33192604	0.0023179208
-9085008.3427892	5366385.33192604	0.007882694
-915008.342789199	136385.33192604	3.6518924E-14
-9155008.3427892	2521385.33192604	2.9723608E-4
-9195008.3427892	2826385.33192604	0.45040566
-9230008.3427892	1791385.33192604	0.1626323
-9315008.3427892	2581385.33192604	4.739492E-5
-9355008.3427892	2876385.33192604	0.19462292
-9435008.3427892	6326385.33192604	7.3272386E-5
-9450008.3427892	2596385.33192604	7.8082635E-10
-9505008.3427892	6126385.33192604	0.0019255516
-9545008.3427892	831385.33192604	2.7711267E-6
-970008.342789199	5351385.33192604	0.09524559
-9730008.3427892	851385.33192604	3.223682E-7
-985008.342789199	56385.3319260404	4.5418994E-14
-9855008.3427892	3086385.33192604	0.044248283
-9915008.3427892	2971385.33192604	1.2594784E-5
1.00949916572108E7	2226385.33192604	0.15717506
1.01999916572108E7	2316385.33192604	0.24395955
1024991.6572108	-28614.6680739596	0.36378628
1.02699916572108E7	1416385.33192604	0.004549194
1.03249916572108E7	2121385.33192604	0.17621182
1.03299916572108E7	2211385.33192604	0.12555441
1034991.6572108	266385.33192604	7.673566E-4
1.04749916572108E7	6316385.33192604	2.3421915E-5
104991.657210801	-3343614.66807396	3.3439644E-13
1.05399916572108E7	6301385.33192604	1.6156465E-4
1.05449916572108E7	1456385.33192604	0.0045322985
1.05499916572108E7	666385.33192604	4.0165367E-4
1059991.6572108	5206385.33192604	0.058975995
1.06349916572108E7	436385.33192604	0.0054646875
1069991.6572108	3876385.33192604	0.039380357
1.07699916572108E7	-2223614.66807396	5.964438E-10
1.07899916572108E7	-5263614.66807396	1.0069746E-9
1.07899916572108E7	1816385.33192604	0.33820438
1.11149916572108E7	-4503614.66807396	1.5015043E-7
1.11549916572108E7	436385.33192604	0.103812836
1.13899916572108E7	841385.33192604	0.24549146
1139991.6572108	-978614.66807396	3.2387972E-14
1.15049916572108E7	-5778614.66807396	0.005340674
1.15349916572108E7	331385.33192604	0.31932434
1.16049916572108E7	1026385.33192604	0.24027465
1.16699916572108E7	601385.33192604	0.20052822
1.17049916572108E7	-4458614.66807396	9.20022E-8
1.17099916572108E7	-228614.66807396	0.26174647
1.19199916572108E7	2041385.33192604	0.37028804
1.20149916572108E7	6336385.33192604	1.883181E-6
1.20399916572108E7	1021385.33192604	0.3380143
1.20899916572108E7	-513614.66807396	0.14967638
1.22349916572108E7	-158614.66807396	0.26162755
1224991.6572108	5406385.33192604	0.02566535
1.23399916572108E7	1451385.33192604	1.329855E-6
1.23449916572108E7	-423614.66807396	0.11786739
1.23699916572108E7	596385.33192604	0.110258184
1.24299916572108E7	1616385.33192604	0.003231671
1.24399916572108E7	1251385.33192604	2.0366599E-7
1.24599916572108E7	-1013614.66807396	1.2181378E-6
1.25049916572108E7	-5763614.66807396	4.5933866E-6
1.26499916572108E7	-3108614.66807396	5.470215E-5
1.26649916572108E7	876385.33192604	3.3911894E-4
1.27149916572108E7	2431385.33192604	0.20550084
1.29399916572108E7	-443614.66807396	0.20140508
1.29499916572108E7	-498614.66807396	0.15221752
1.29699916572108E7	2346385.33192604	0.17168492
1.30199916572108E7	-2148614.66807396	0.2832885
1.31849916572108E7	286385.33192604	2.8059696E-4
1.32899916572108E7	591385.33192604	7.857247E-4
1.33299916572108E7	3961385.33192604	0.2730313
1.34349916572108E7	2781385.33192604	0.43789718
1.34699916572108E7	3586385.33192604	0.45513198
1.35349916572108E7	1646385.33192604	0.09211443
1.36049916572108E7	3611385.33192604	0.2470851
1.36399916572108E7	-4948614.66807396	1.8616464E-7
1.36399916572108E7	6161385.33192604	0.014405579
1.36449916572108E7	3946385.33192604	0.13556415
1.36849916572108E7	-5508614.66807396	7.6909755E-12
1.37249916572108E7	3736385.33192604	0.13044716
1.37899916572108E7	3886385.33192604	0.14996506
1.38149916572108E7	3461385.33192604	0.21926562
1.38349916572108E7	1531385.33192604	0.1458108
1.38799916572108E7	-753614.66807396	5.74595E-6
1389991.6572108	-1168614.66807396	2.9268297E-6
1.39149916572108E7	-5808614.66807396	0.009188622
1.39749916572108E7	2866385.33192604	0.007475002
1.40049916572108E7	3356385.33192604	0.26143068
1.40399916572108E7	636385.33192604	2.19672E-6
1.40799916572108E7	2776385.33192604	6.4574975E-5
1.40999916572108E7	3276385.33192604	0.20870094
1.42099916572108E7	3071385.33192604	5.1483877E-8
1.42199916572108E7	-1488614.66807396	0.22913766
1.42499916572108E7	-1068614.66807396	0.15304726
1.42599916572108E7	-408614.66807396	0.06815845
1.42999916572108E7	2911385.33192604	1.7274675E-4
1.43299916572108E7	1201385.33192604	7.082545E-9
1.44949916572108E7	601385.33192604	4.190846E-7
1.45399916572108E7	3631385.33192604	0.10889724
1.46149916572108E7	6156385.33192604	0.012106326
1.46699916572108E7	3186385.33192604	1.3774633E-9
1.46899916572108E7	4036385.33192604	1.0820189E-20
1.47749916572108E7	1801385.33192604	7.8930943E-13
1.48149916572108E7	3221385.33192604	7.7013844E-17
1484991.6572108	-5923614.66807396	4.111309E-6
1.49199916572108E7	611385.33192604	2.8075923E-5
1.49699916572108E7	-5788614.66807396	0.0045917146
1.49799916572108E7	6051385.33192604	0.019100638
1.50699916572108E7	4326385.33192604	7.05907E-23
1.50999916572108E7	-1008614.66807396	0.15303212
1.51249916572108E7	3861385.33192604	1.7106198E-10
1.51349916572108E7	-1643614.66807396	0.5718197
1.52249916572108E7	3481385.33192604	5.2802693E-12
1.52299916572108E7	4396385.33192604	1.5050456E-20
1.52849916572108E7	-3518614.66807396	0.3079932
1529991.6572108	3921385.33192604	6.8643094E-6
1529991.6572108	4491385.33192604	0.42616144
1.53599916572108E7	1541385.33192604	1.5702638E-9
1.54099916572108E7	511385.33192604	2.10171E-5
1.54299916572108E7	4246385.33192604	4.4408208E-23
1.54349916572108E7	5316385.33192604	0.019193824
1544991.6572108	4016385.33192604	3.733353E-18
1.54899916572108E7	-1483614.66807396	0.21603577
1.54949916572108E7	6221385.33192604	0.0053564096
1.55349916572108E7	3406385.33192604	8.906486E-4
1.55649916572108E7	4046385.33192604	0.12017212
1.56249916572108E7	2891385.33192604	6.8621225E-10
1.56449916572108E7	-1108614.66807396	0.06770127
1.56499916572108E7	4796385.33192604	0.024407519
1.57799916572108E7	541385.33192604	1.11317655E-4
1.57999916572108E7	3611385.33192604	4.8917517E-26
1.58099916572108E7	4541385.33192604	0.1264487
1.58299916572108E7	481385.33192604	1.5926283E-4
1.58349916572108E7	3371385.33192604	2.3043366E-31
1.58949916572108E7	-108614.66807396	5.90884E-7
1.59599916572108E7	5006385.33192604	0.033470385
1.59699916572108E7	-1013614.66807396	0.08151552
1.60099916572108E7	-223614.66807396	5.7865627E-4
1.60099916572108E7	1261385.33192604	6.8392194E-13
1.60499916572108E7	3886385.33192604	1.9947352E-34
1.61199916572108E7	-1108614.66807396	0.0015756027
1.61599916572108E7	3361385.33192604	2.4762862E-20
1.61649916572108E7	3556385.33192604	1.1796127E-19
1.61749916572108E7	1636385.33192604	0.007225433
1.61899916572108E7	4296385.33192604	1.9735464E-14
1.61949916572108E7	3286385.33192604	5.7820507E-23
1.62649916572108E7	-523614.66807396	0.0026271183
1.63149916572108E7	3541385.33192604	6.0828003E-21
1.63449916572108E7	4171385.33192604	1.536047E-31
1644991.6572108	-4033614.66807396	2.0746398E-11
1.64599916572108E7	4681385.33192604	1.4350232E-19
1.65049916572108E7	4201385.33192604	2.1528351E-31
1.65149916572108E7	4476385.33192604	0.0064941435
1.65849916572108E7	-4948614.66807396	5.5805742E-9
1.66549916572108E7	3836385.33192604	1.2923835E-25
1.66799916572108E7	6241385.33192604	0.0061800745
1.66849916572108E7	4056385.33192604	9.174573E-29
1669991.6572108	4446385.33192604	0.38667363
1.67749916572108E7	6296385.33192604	1.2540286E-4
1.67999916572108E7	3576385.33192604	1.1024965E-18
1.68249916572108E7	5416385.33192604	0.013267257
1.69099916572108E7	-2478614.66807396	0.4203339
1.69299916572108E7	4506385.33192604	5.5317924E-34
1.70149916572108E7	5366385.33192604	4.4377233E-4
1.71349916572108E7	6071385.33192604	0.03806153
1.71449916572108E7	5086385.33192604	7.6574454E-4
1.72299916572108E7	381385.33192604	3.3934115E-4
1.72549916572108E7	3416385.33192604	2.5674888E-15
1.72749916572108E7	3551385.33192604	4.2145791E-22
1.72949916572108E7	4026385.33192604	1.0790627E-28
1.73349916572108E7	1496385.33192604	6.6437003E-12
1.73999916572108E7	3676385.33192604	1.5981718E-20
1.74449916572108E7	-2793614.66807396	9.985979E-10
1.74649916572108E7	3806385.33192604	5.0052076E-25
1.74999916572108E7	171385.33192604	1.6705596E-4
1.75299916572108E7	601385.33192604	8.0352675E-6
1754991.6572108	-5048614.66807396	2.6176804E-7
1.75749916572108E7	4071385.33192604	9.597188E-30
1.75999916572108E7	2991385.33192604	1.3542237E-21
1.75999916572108E7	3341385.33192604	4.389229E-11
1.76499916572108E7	4421385.33192604	3.675001E-30
1.76899916572108E7	-3703614.66807396	1.2261706E-13
1.77649916572108E7	3931385.33192604	5.387157E-29
1.78249916572108E7	3541385.33192604	1.7306144E-15
1.78549916572108E7	3731385.33192604	1.1014792E-18
1.80399916572108E7	-3473614.66807396	0.0021824331
1.81849916572108E7	6001385.33192604	0.014948179
1.82349916572108E7	6211385.33192604	0.0025320025
1.82849916572108E7	6141385.33192604	0.012203857
1.84649916572108E7	4086385.33192604	1.6076105E-25
1.84949916572108E7	3016385.33192604	1.00728576E-22
1.85199916572108E7	3531385.33192604	1.1432277E-21
1.85699916572108E7	3631385.33192604	2.0468082E-22
1.85849916572108E7	6171385.33192604	0.0044519287
1.86349916572108E7	-4818614.66807396	0.008850281
1.86449916572108E7	-4413614.66807396	1.3594368E-7
1.86799916572108E7	-5638614.66807396	4.947318E-7
1.87099916572108E7	6101385.33192604	0.009921727
1.87199916572108E7	3751385.33192604	4.3839842E-20
1.88149916572108E7	-2058614.66807396	0.019815201
1.88149916572108E7	4031385.33192604	7.3313534E-26
1.88199916572108E7	-5403614.66807396	4.458461E-11
1.88549916572108E7	6056385.33192604	0.026996152
1.89349916572108E7	3826385.33192604	3.4815267E-22
1.90899916572108E7	-2488614.66807396	2.1123648E-14
1.91099916572108E7	261385.33192604	3.0338924E-7
1.91399916572108E7	751385.33192604	6.779715E-5
1.91849916572108E7	-4618614.66807396	1.6881502E-5
1.94349916572108E7	-1248614.66807396	4.8417855E-6
1.94849916572108E7	-5003614.66807396	1.6069764E-6
1.96949916572108E7	5206385.33192604	1.240527E-5
1.97599916572108E7	6236385.33192604	1.6182623E-5
1.98799916572108E7	4326385.33192604	4.091694E-25
1994991.6572108	5206385.33192604	0.051618338
2.00149916572108E7	5946385.33192604	0.025466444
2.00299916572108E7	5446385.33192604	2.3291335E-15
2149991.6572108	3686385.33192604	1.1860586E-15
2169991.6572108	6326385.33192604	8.553596E-8
2439991.6572108	5681385.33192604	0.039000988
2479991.6572108	-4118614.66807396	3.0891756E-12
2519991.6572108	-4028614.66807396	1.8044883E-11
2554991.6572108	6176385.33192604	0.02249186
2664991.6572108	3796385.33192604	0.0013399858
2679991.6572108	-5793614.66807396	5.9458195E-11
2814991.6572108	-4408614.66807396	4.631862E-14
2869991.6572108	-4003614.66807396	1.2140298E-6
2989991.6572108	-4988614.66807396	7.626005E-8
3054991.6572108	3346385.33192604	2.257268E-13
3084991.6572108	-3788614.66807396	6.217731E-9
3094991.6572108	6161385.33192604	0.0041536763
3134991.6572108	-4868614.66807396	1.7236428E-10
3229991.6572108	4106385.33192604	0.2253582
3309991.6572108	6176385.33192604	0.0027549039
3324991.6572108	4436385.33192604	0.09940312
334991.657210801	-698614.66807396	2.2440153E-17
3469991.6572108	6196385.33192604	0.0045179827
3539991.6572108	-4908614.66807396	7.03344E-9
3784991.6572108	-4953614.66807396	8.074745E-9
3814991.6572108	2851385.33192604	6.4033037E-4
3929991.6572108	4226385.33192604	0.37167588
4044991.6572108	-4073614.66807396	7.562953E-13
4054991.6572108	5761385.33192604	0.074506186
4169991.6572108	5781385.33192604	0.018354304
4204991.6572108	2271385.33192604	0.004566717
4289991.6572108	6001385.33192604	0.010514272
4334991.6572108	6216385.33192604	0.0065921135
4344991.6572108	5791385.33192604	0.015915113
434991.657210801	5766385.33192604	6.121916E-5
4369991.6572108	-3913614.66807396	7.7854867E-13
4444991.6572108	-1858614.66807396	1.1025468E-6
4469991.6572108	-1113614.66807396	0.005078181
4549991.6572108	2066385.33192604	0.1457781
4594991.6572108	1791385.33192604	5.9988926E-4
4834991.6572108	-28614.6680739596	1.3285991E-13
484991.657210801	5581385.33192604	0.011174078
4864991.6572108	-4248614.66807396	4.149027E-9
4884991.6572108	1266385.33192604	0.04113297
494991.657210801	-523614.66807396	2.0001377E-15
494991.657210801	5571385.33192604	0.040344525
5014991.6572108	-68614.6680739596	1.3699587E-8
504991.657210801	-4758614.66807396	1.7269217E-9
5104991.6572108	216385.33192604	7.3263175E-12
5179991.6572108	6036385.33192604	0.016184878
5214991.6572108	-4483614.66807396	3.5852954E-6
5229991.6572108	1471385.33192604	0.012338086
5374991.6572108	6361385.33192604	4.6954267E-9
5444991.6572108	1421385.33192604	2.2386566E-5
5464991.6572108	681385.33192604	7.133981E-5
5489991.6572108	661385.33192604	3.625056E-9
5494991.6572108	-4133614.66807396	2.4878957E-10
5499991.6572108	-543614.66807396	1.4500569E-10
5529991.6572108	-5408614.66807396	8.797758E-13
554991.657210801	-213614.66807396	8.1194634E-11
5594991.6572108	951385.33192604	6.342385E-5
5619991.6572108	-323614.66807396	1.2576483E-10
5629991.6572108	-888614.66807396	1.0169746E-10
5699991.6572108	336385.33192604	1.541546E-7
5709991.6572108	-4023614.66807396	8.51686E-10
5794991.6572108	-133614.66807396	2.0216802E-9
5829991.6572108	1096385.33192604	2.939627E-14
5939991.6572108	1171385.33192604	9.508443E-11
5964991.6572108	5911385.33192604	0.031024842
5969991.6572108	1221385.33192604	2.9683832E-8
6169991.6572108	-5328614.66807396	1.1217491E-11
6199991.6572108	1671385.33192604	3.8950012E-7
6229991.6572108	1071385.33192604	5.5173103E-7
6394991.6572108	2066385.33192604	0.24017869
6504991.6572108	-403614.66807396	6.7544343E-9
6609991.6572108	-1103614.66807396	3.8816834E-5
6669991.6572108	-518614.66807396	6.603085E-8
6809991.6572108	2151385.33192604	6.6202455E-10
6959991.6572108	-4793614.66807396	3.955499E-6
7034991.6572108	2426385.33192604	3.9238948E-8
7174991.6572108	-4388614.66807396	6.2783534E-10
7364991.6572108	2676385.33192604	0.15812807
769991.657210801	-383614.66807396	2.4929825E-13
7854991.6572108	-4248614.66807396	7.264908E-10
789991.657210801	126385.33192604	1.49090465E-5
7969991.6572108	2061385.33192604	0.120889634
8124991.6572108	-4653614.66807396	1.0487297E-6
8199991.6572108	-263614.66807396	1.6702495E-6
8309991.6572108	6186385.33192604	0.004818455
8374991.6572108	-4863614.66807396	1.4157264E-8
8434991.6572108	661385.33192604	3.7098056E-4
8454991.6572108	-4118614.66807396	2.0030322E-10
8519991.6572108	-128614.66807396	7.714288E-6
8579991.6572108	731385.33192604	7.577114E-5
8584991.6572108	-4523614.66807396	3.6329435E-8
8669991.6572108	-4543614.66807396	1.2601075E-9
8724991.6572108	-4373614.66807396	1.8649224E-8
8769991.6572108	6116385.33192604	0.014443939
879991.657210801	-4663614.66807396	7.1156423E-6
8829991.6572108	1016385.33192604	0.17258905
8894991.6572108	271385.33192604	1.0176272E-5
8979991.6572108	1436385.33192604	0.040466793
9084991.6572108	131385.33192604	9.135036E-6
9084991.6572108	6066385.33192604	0.020176409
9164991.6572108	1836385.33192604	0.16812545
9204991.6572108	6256385.33192604	0.009290703
9219991.6572108	626385.33192604	2.7797241E-6
9274991.6572108	1701385.33192604	4.1763855E-7
9544991.6572108	1836385.33192604	1.231075E-5
9624991.6572108	-5808614.66807396	0.0020255717
9644991.6572108	6266385.33192604	0.0039763814
9704991.6572108	2011385.33192604	3.271954E-5
9724991.6572108	2071385.33192604	6.372857E-5
9779991.6572108	-4628614.66807396	7.3178605E-9
9794991.6572108	2151385.33192604	7.632638E-4
9804991.6572108	-3723614.66807396	3.091498E-14
9829991.6572108	-1903614.66807396	4.115956E-5
9849991.6572108	6171385.33192604	0.011266188
9939991.6572108	-4373614.66807396	1.915529E-7
-1047548.32999214	4253109.12158355	8.861298E-4
-1054350.5366415	3968597.22286039	0.3000995
-1071087.99832933	4026727.23394341	0.056072995
-1073077.19727315	4251106.38201335	5.84526E-7
-1.08129947888208E7	1582556.86810853	6.4907863E-7
-1.0821580708035E7	1695589.51291932	1.0137747E-5
-1.08665290922656E7	1708244.99738779	2.0802609E-5
-1.09888272053718E7	1662146.96378122	3.507281E-6
-1.09971086010153E7	1533860.19161062	1.6249087E-5
-1.09998616762718E7	1784298.20153744	0.06721748
-1.11026129168587E7	1615641.44077017	6.446276E-6
-1.1221182943033E7	1445069.19024098	2.712808E-4
-1.12813601356213E7	1862247.44617867	5.2595884E-4
-1.12855404204054E7	1883156.44817824	0.001957625
-1.12979107400889E7	1708681.2179571	1.0706249E-6
-1.13061066957698E7	1876302.01110461	0.001126827
-1.1341384592615E7	1831037.39481885	9.518432E-10
-1.14772417067726E7	1978054.79376672	0.1108478
-1150923.60332116	4249823.88044245	1.6439289E-9
-1184942.93006964	4010171.74511419	5.2875404E-8
-123684.214531707	4537395.08589749	0.4601408
-128529.191519108	4496016.89279555	0.46977887
-1.33732786592722E7	3586727.94560061	0.15129782
-1.34274920675423E7	3538206.02781507	2.835123E-6
-1.34869065444675E7	3492051.52840123	1.05726164E-10
-1.36638308236513E7	3530493.83264883	2.6752697E-12
-1.36919216630483E7	3783932.87267668	1.7560449E-9
-1.37133721843606E7	3697894.85274286	7.752447E-11
-1.37956611525914E7	3951574.89744606	2.7790608E-7
-1.38193939809163E7	4170899.53861781	0.29691505
-1.38201059585671E7	4241836.44578509	0.14004484
-1.38265245779095E7	4040965.88787874	4.6154152E-4
-1.38586557262941E7	4234974.15042041	0.029527392
-1.38747083313304E7	3753414.01780577	1.8011096E-12
-1.38977323848094E7	3711102.60708672	7.306249E-13
-1.39402059778609E7	4065809.54759424	2.166078E-8
-1.39463178478301E7	4095772.98073174	2.752515E-5
-1.39568273231796E7	4032094.15346603	5.0375423E-11
-1.39825260639999E7	3743660.13612613	6.272108E-14
-1.40074769645697E7	4033356.73313024	6.334273E-12
-156463.416695181	3703562.81599275	0.020843685
-157381.284748515	4903674.80065804	0.20173855
-180793.751779497	4450104.94693761	0.2750767
-186416.194962662	4374765.65714073	0.20396957
-207575.209608588	3755327.34938486	2.460984E-8
-219440.272128602	4444385.74535234	0.16221438
-241943.649436174	4623891.85919603	0.4040135
-274306.648573112	4613658.25162564	0.22664665
-280900.129309172	4641209.77593641	0.2906266
-296004.226615038	3656927.39486126	0.25551912
-340009.943092013	5163146.24926632	0.22133651
-367998.469033595	4483560.02093887	1.6641641E-13
-368785.837479346	3718781.57534843	0.0016339883
-370127.158945519	4577887.01751852	0.24518512
-378968.817722797	4707686.76981145	0.35286465
-388256.827029541	4431724.18779154	4.8196598E-14
-393124.377914727	4460291.29372065	2.5842092E-15
-429839.335116303	4958796.24223616	0.33817673
-489058.448289026	4985837.34207136	0.323104
-6908664.78346831	-5029357.08626813	0.01891084
-6916216.00570943	-5360861.65371426	1.8678465E-9
-6964904.75918792	-5371211.47857594	1.8591942E-9
-7004219.56387704	-5460553.36323119	1.3677778E-10
-7029092.03245638	-5365567.34644782	8.0508915E-9
-7076310.08878119	-5487370.74093695	1.9444671E-10
-7114795.26416092	-5235977.95434236	5.998141E-7
-7121053.46411514	-5208335.58135379	1.8553766E-4
-7152533.81870668	-5302880.14155438	9.883304E-8
-7174373.73057334	-5336194.88811631	1.905787E-9
-7190273.59266898	-5167293.54088742	0.09034483
-7207678.7510262	-5082933.65615942	0.058670066
-7227974.57302432	-5143144.08715851	0.06897022
-7238908.99300085	-5108358.28844307	0.060826655
-7250615.12000104	-5222461.08443967	2.1844867E-4
-7292507.55822816	-5194148.23408682	0.011466029
-7294191.57981778	-5155557.25154206	0.051217876
-7339926.66401877	-5224232.2179645	0.002744889
-7360313.34724099	-5011064.83254858	0.060698684
-7371462.70040177	-5258558.69672105	0.0011579711
-7372817.97904523	-5267487.61728437	8.296536E-4
-7373499.22152246	-5241380.859713	0.0028979892
-7381700.05486956	-5503808.79387034	3.005748E-9
-7383086.06134068	-5245289.7587481	0.0049298713
-7391187.02741139	-5216246.77635197	0.08140158
-7392539.72764999	-5265409.47798102	0.0034918229
-7430584.94341828	-5483256.99960136	1.0526615E-9
-7438706.99217257	-5453266.61195613	1.6914731E-9
-7446660.16642763	-5137176.50663203	0.06741843
-7570283.91754027	-5315861.62551861	0.010408112
-854835.03808384	4784531.85053323	0.19413133
-87843.0133573692	5177126.01521976	0.21481036
-973510.940466626	4174329.13030157	0.33823648
-991750.664566454	4193722.08004257	0.22148034
-996980.639270345	3943343.43722683	0.24025205
1019280.92604088	3899113.92300993	0.0014611209
1046178.80142027	5373966.3318273	0.06296915
1077802.35665071	5438442.90945298	0.009841597
1095464.87066524	5423138.82215368	7.273972E-5
1116723.7746252	5236081.2351261	0.038417704
1130553.35392289	5370485.98298611	0.07113873
1146492.52383728	5751849.86393773	0.028916394
1150971.315914	5385445.66359705	0.026960896
1161685.16841418	5301345.62351246	0.047312625
1167437.14889428	5891536.5991385	0.031229459
1172903.89609193	4096974.60739062	2.8166822E-10
1175722.51866041	5453161.09282179	0.024915792
1176836.47036279	5365397.37793806	0.045772936
1180532.37498224	6130807.37957445	3.4091936E-8
1185073.93762731	5263575.99467288	0.04327539
1188648.44418795	5346562.93630277	0.015404764
1192283.51020623	5183413.15770719	0.032990508
120405.358799482	3943597.77537209	4.2543025E-4
1205716.68363147	5407593.65045724	0.010988148
1221218.65598634	5302492.45282732	0.05215737
1226369.64775858	4181726.77459102	2.370327E-6
1238822.22663744	5908059.74939174	0.044906396
1247082.17964916	5212554.53672661	0.035871446
1251332.88941144	5921268.63122953	4.1561393E-6
126469.825787155	3832236.16768033	2.6778328E-12
1281257.78270789	4077437.14196895	2.8327802E-16
1285764.18795797	6088819.26065739	1.3922645E-6
1293613.3738964	5819133.80465103	0.013450332
1305264.87691224	6023530.6824012	2.9838006E-8
1311294.95782262	5176022.42928331	0.037701502
131715.498642545	3826125.76271406	3.0972902E-12
1322855.93017909	5208514.19069051	0.043345112
1336482.65292382	5297864.60273044	0.044599753
1341136.96017779	5218278.23689879	0.11440294
1347557.83470617	5323538.63325538	0.039458882
134880.362049971	4952060.83264702	0.33701402
1358517.09111237	5957770.18244837	2.333266E-9
1366221.43828004	5292410.57006548	0.049222015
1372393.05231394	5173681.10841007	0.03765752
1.38351937197138E7	3603080.07267693	0.084282175
1.38451837823837E7	3479891.42946146	0.21690282
1.38738281781234E7	3540189.85908424	0.16878006
1388379.9704664	5249455.6905868	0.059867844
1.38960212726882E7	3489831.15402994	0.21485138
1.39094027384446E7	3906497.85799815	0.4383755
1.39234291212878E7	3642123.15466387	0.11987769
1.39608710784705E7	3901520.39651869	0.42477587
1.39633712423287E7	3968373.84524297	0.3500883
1397772.07093213	5207098.15796317	0.040531185
1.39857096017255E7	3619324.65220698	0.36391807
1.4009073284749E7	3862978.0442678	0.2925922
1.40281828274829E7	3740292.26904077	0.3228727
1.40370530029771E7	3597796.77562099	0.537796
1.40589843490467E7	3843290.70472207	0.36764345
1.40786345781367E7	3760733.65147333	0.59441733
1.40838314596387E7	3499708.86643212	0.42788222
1.40985718769799E7	3868474.84198041	0.35097355
1.41426363311356E7	3213331.64003822	0.19332711
1418082.11455931	4462670.50807053	0.36971045
1.41814697527803E7	3524214.38900885	0.16016382
1.42090758667561E7	3585104.61343321	0.6440928
1.42330418387086E7	4078483.52751875	0.31865883
1.42416471657451E7	3603625.34696495	0.6213256
1.42475744704095E7	3977277.9324677	0.32759446
1.42934491998422E7	4032272.14091103	4.988934E-8
1.42948216678513E7	4088251.81606531	0.23010463
1.43042137903547E7	3493623.60515	0.14454004
1.4315017189166E7	3311252.60325046	0.0021055117
1.43159098461496E7	4009173.90159484	2.6702046E-12
1.43569220198974E7	4046980.13127913	1.2458014E-12
1.43656989541015E7	3904684.37511787	1.2120712E-6
1.43725106663231E7	4014311.49283761	8.636488E-14
1.44032116154059E7	3779221.2264335	0.58869904
1.44325773254133E7	4140717.93825152	3.181855E-4
1.44501011638528E7	4192143.06749779	0.022080295
1.44524483643938E7	3404916.69888339	0.22737978
1.4464478672547E7	3290246.2381637	0.07628166
1.44897957066063E7	3370006.26368586	0.50017905
1.44965631231548E7	4213146.10704689	1.9374703E-15
1.44984164012295E7	3565223.25666763	0.26330817
1.45048127919306E7	3676483.7458063	0.210147
1.45071510892618E7	3394636.95801958	0.5774599
1.45082603395992E7	4098410.39119224	9.5085116E-20
1.45087746762738E7	3324465.61923267	0.55385655
1.45147842327877E7	4231792.42518062	1.940786E-14
1.46062626726537E7	4072834.73451293	1.6146047E-19
1461227.65020042	6061285.47159841	1.3753362E-5
1.46126700307577E7	3520331.26573783	0.6328553
1.46149592649378E7	3960212.53735458	1.0462589E-9
1.46179403637416E7	3776126.83641819	5.955534E-11
1.46640594098896E7	3874773.42169797	2.567844E-13
1.46727230558895E7	3804541.62247251	1.251455E-10
1.46912985970206E7	3630178.86831278	0.28398892
1.47082490966549E7	4082063.16131179	1.142872E-20
1.47582226376857E7	4014885.74030306	9.002749E-19
1480928.07370748	5160777.63506772	0.17545767
1484326.97694027	6218054.11286512	0.017775195
1485712.00640898	3997019.44581914	5.0896175E-18
1.50321077359717E7	-3611414.87676443	0.24007097
1503276.17374485	5208459.92292698	0.036926627
1.50496133713136E7	-3806716.10720957	1.7147534E-13
1.50736904938185E7	-3655576.88370571	0.19060603
1509221.52724325	6175472.24311534	1.135365E-4
1509453.69386851	5872173.58208365	0.007640473
1.51348044039954E7	-3812843.93138765	6.754178E-14
1.51506731048563E7	-3643103.94221327	0.22253944
1.52293755853917E7	-3630262.59777271	0.4239056
1.53092149441297E7	-3597377.04202624	0.47183043
1.53150782441174E7	-3456594.35140351	0.20102856
1.53444387605858E7	-3917505.93311706	3.5828808E-15
1.5387397791609E7	-3618145.62832307	0.4899587
1.53909144126133E7	-3612229.32884008	0.518479
1.54102485557132E7	-3852576.93716202	5.607924E-5
1548116.72041622	4463903.21199273	0.2596007
1.54913434874276E7	-3734065.94453933	0.46977141
1.54976147189779E7	-3956881.86213235	3.8313807E-13
1.55017825524907E7	-3921887.23502676	2.6129737E-8
1550964.02131107	4350875.67507113	0.4760439
1.557865916244E7	4341944.02403639	8.843139E-9
1558029.15179689	5188529.61413314	0.036973465
1.55964461083629E7	4639971.26940654	3.6452334E-8
1.56113348904986E7	4276169.20263285	0.26504
1.56347891702944E7	4582840.79023657	5.411101E-9
1.56896580957602E7	4253197.350831	0.06520608
1569029.78021491	3988110.63507816	3.360067E-17
1.571555026102E7	4742069.08798974	4.7632525E-6
1.57223204396204E7	4660682.92010697	1.7240215E-8
1.57458714500006E7	4457682.64859147	0.055096995
1.57531653973892E7	4199482.90209832	0.010547177
1.57541658258191E7	4271918.53911739	1.0024295E-4
1.57646218892548E7	4620321.91160087	0.019041134
1.57655535969513E7	4193419.86041886	4.9452923E-5
1.58029257094805E7	4142848.24692691	0.024437975
1.58029684919018E7	4201821.41847276	6.026839E-8
1.58114072730839E7	4191990.36609728	6.634707E-8
1.58120667717481E7	4748222.17543466	0.06396786
1.58265907279615E7	4105399.58656849	0.019509915
1.58295653917719E7	4125969.31539374	1.6580861E-4
1.58523936921666E7	-4192339.41822669	3.2285404E-11
1.58601708370326E7	4229426.22541348	1.1132107E-7
1.58801902114241E7	4523719.16247569	0.013966428
1589174.29906542	5939998.61738525	0.004308087
1.59209575248612E7	4671699.11381338	0.087019935
1.59449963459332E7	4461890.36768525	0.051284056
1.59501767653119E7	4642606.75800238	0.020668868
1.59622225145106E7	4672077.02073814	0.013557127
1.59627487368236E7	-4197800.53474243	2.6645988E-9
1.59661241405774E7	4052588.66193216	1.27764E-14
1.59690158326418E7	4610479.50741147	0.072010815
1.59784739432102E7	4085886.03483758	1.6584413E-12
1.59919931075393E7	4804615.59815417	0.050500985
1.5994432704594E7	-4226389.87166302	5.1932403E-10
1599535.13782274	5925478.59961676	0.12754816
1.59970190209655E7	4204104.7275054	2.5661237E-10
1.59971082367118E7	4595047.96204804	0.029034125
1.60028248394205E7	4645942.01887431	3.341602E-4
1.60058961383189E7	4105134.94722867	1.3711051E-19
1.600940669897E7	4481275.12601199	0.0035229677
1.60400950498637E7	4150837.96504421	5.483686E-32
1.60520755749693E7	4420494.62155277	0.10810579
1.60527103400461E7	4059035.83737788	4.2183E-41
1.60563213262607E7	4827904.67720732	0.09689193
1.60566554904683E7	4122427.62347987	2.8279864E-36
1.60760929901389E7	4736563.75435084	0.023773003
1.60915265870169E7	4646883.42505847	6.991792E-16
1.61147104648675E7	4777482.11499664	0.07847277
1.61184710793684E7	-4313583.19704664	3.279835E-4
1.61191649273805E7	-4347404.15991233	1.13972696E-7
1.61224041458134E7	4499369.78357261	3.4004827E-11
1.61269164791909E7	4108886.51245763	3.79313E-39
1.61274516267514E7	4539783.86116815	3.08308E-15
1.61326578007951E7	4731862.80791119	0.024049401
1.61363204799867E7	4423856.3728377	0.0019422111
1.61402844285229E7	4248542.40386604	2.3008034E-19
1.61473628109813E7	4457752.13467589	4.5723547E-10
1.61615797754073E7	4131951.65299359	2.8612992E-37
1.61641829432339E7	4201007.9913916	4.334767E-39
1.61642605010643E7	4370609.08242452	0.14429526
1.61700992437659E7	4232462.54094963	3.8840743E-32
1.61866650762485E7	4567825.84818689	1.4960288E-20
1.62231599654937E7	4753671.39347275	7.74271E-6
1.62369396148262E7	4346951.45521569	0.041166764
1.62369786949226E7	4434317.28432383	3.0847008E-7
1.62438144796021E7	-4002586.43452287	0.2504124
1.6250493701482E7	4207729.8141094	4.38185E-40
1.62582491172267E7	4463024.38456905	1.3573723E-9
1626227.96757609	5940527.46613666	0.05186495
1.62770321868922E7	4242755.04584197	7.606788E-39
1.62792897235881E7	4642970.4118094	1.0087428E-21
1.62851045995166E7	4280517.41999837	3.760093E-25
1.62997746873761E7	4453178.72032775	0.026641754
1.631518008341E7	4417659.04833917	0.012874788
1.63247210922656E7	4349816.35750758	1.7960554E-8
1.63362002094502E7	-4014727.95543762	0.25975478
1.63574375018231E7	4370545.88582014	0.0018232059
1.63619055982944E7	4531748.38843595	3.6406523E-20
1.63658546787639E7	4466880.95194131	3.279051E-4
1.64345592512266E7	-3936914.24353929	0.2861751
1.64884272120131E7	-4100619.79976914	0.5046359
1.65764316884161E7	-4016028.79017375	1.1459433E-4
1.65898034502613E7	-4180934.75445793	1.41670435E-8
1.66038822165946E7	-4242609.00570499	2.4537892E-8
1662075.62578139	6275011.23699572	0.005740927
1665430.8357034	4290799.79452856	0.048609976
1.66711524099481E7	-4042162.41968386	8.5338125E-12
1.66800283225768E7	-4137083.65112141	5.4040414E-12
1.67101450315644E7	-3706819.75184942	0.5856771
1.67103916475411E7	-3748977.44471509	0.5130243
1.67266542272907E7	-4040719.85098819	2.2454644E-11
1.67370978027258E7	-3676608.90497385	0.54637367
1.67447751390825E7	-3819639.68467984	1.8329604E-6
1.67839021536242E7	-3872849.81050135	3.0978703E-12
1.67989107544539E7	-3951721.97725954	7.6839316E-13
1.68101013180171E7	-4011519.22728757	7.0890706E-12
1.681952555672E7	-3622024.27293764	0.17026046
1.68316336063506E7	-3622864.78549806	0.015671015
1.68364056093385E7	-3685119.94382751	2.8259883E-9
1.68457335949393E7	-3542559.17818953	0.517182
1.68527657424114E7	-3627996.43177283	1.0354884E-8
1.68699973322503E7	-3566600.64020789	0.0037957663
1.68709308176504E7	-3866969.26054821	1.401038E-12
1.68738007732478E7	-4066205.03766821	4.562132E-12
1.68806933195636E7	-4032401.41998696	1.5226059E-12
1.6885864791657E7	-3975483.59585322	1.3096718E-11
1.68991442524851E7	-3572034.18437199	2.1597016E-8
1.69045349771419E7	-3548504.68716812	7.711085E-6
1.69058511463054E7	-3598208.3324835	1.0647158E-12
1.69242043569483E7	-3705016.04912485	8.606988E-12
1.69269452306934E7	-4161374.62526932	5.7292495E-14
1.69282210929981E7	-3883154.9028954	1.752021E-11
1.69328127986391E7	-3786392.76997512	1.0066237E-10
1.69438414736375E7	-4091868.56484689	2.023743E-12
1.69473884625213E7	-3930834.26382597	8.379657E-12
1.69858211589144E7	-3432499.92279518	0.45585287
1.69945216518623E7	-3479001.99214425	2.337396E-7
1.70023041224934E7	-3603952.79733561	6.433284E-11
1.7004539739075E7	-3831460.22572461	6.5938994E-14
1.70169870436101E7	-3479463.86035331	1.6160975E-11
1.70294836169809E7	-2743900.15491531	0.619228
1.70506806686078E7	-3897930.74789837	3.377994E-12
1.70552806016375E7	-3824377.6818229	6.597827E-14
1.7066002769677E7	-3518327.14976608	1.3675432E-12
1.70716968646008E7	-2598320.71218793	0.0051975995
1.70842604471143E7	-3248541.77103354	6.7394194E-7
1.70860306212172E7	-3220972.05307067	6.188851E-4
1.70902967573333E7	-3119261.69663859	0.5762472
1.71074940272078E7	-3865450.06497322	8.670897E-13
1.71103476455619E7	-3140978.93526115	0.18284358
1.71157933100759E7	-2825522.22812586	0.3214905
1.71412002577405E7	-2623009.70593016	1.0452614E-8
1.71434329433149E7	-2927379.3637681	0.0010519433
1.71545649455006E7	-3041159.24948844	5.3644135E-6
1.71551469010261E7	-3404693.90374277	1.6564249E-12
1.71630596949636E7	-2939923.63064061	2.6871113E-4
1.71777150837116E7	-3177186.38993757	2.316858E-12
1718051.01014916	5918823.95959299	0.065219775
1.72009044636284E7	-2638010.42902857	4.48841E-11
1.7221232467939E7	-3005421.41027106	1.4566395E-9
1.72437713846275E7	-3686074.67778718	2.8463177E-13
1724380.59739224	6067615.29087008	0.0043660663
1.72478865995819E7	-2914196.64491452	2.1042643E-8
1.72676653228535E7	-2715196.27486109	6.2960026E-11
1.7272853712515E7	-3261528.76149591	5.3319003E-12
1.72925277349193E7	-3188055.86991957	1.2743692E-10
1.72926665427203E7	-2735397.9680279	4.9442343E-11
1.73004490647725E7	-3014632.20716479	7.581654E-9
1.73015553400274E7	-2859923.41189708	2.7944272E-11
1.73045209537103E7	-3029977.7611854	1.5795073E-6
1730630.74625894	5884861.58734936	0.12226457
1.73363317334552E7	-3347799.72566234	1.828335E-12
1.73911482166638E7	-3160052.14366716	2.2344247E-10
1.74862716247981E7	-2945586.68815301	1.3120231E-7
1763621.5833053	3856433.07580665	7.917227E-12
187215.619086232	4969563.69825327	0.16453168
1889110.54955219	5913733.08816825	0.014255292
1919640.97865795	4048231.42176798	2.155751E-5
1931374.72617739	3893076.09619478	2.5663536E-11
1936079.02950956	4321051.99993157	0.19704987
1942216.69087325	4254737.40219654	1.5003156E-6
1961910.81895876	6337518.97104936	2.930332E-7
1966596.00830394	6197276.63189393	0.005478108
1989941.99509577	6154953.3454749	0.017874502
2010014.01742912	4044104.29286553	2.7086038E-5
2061511.99074614	6295885.70807	1.1209967E-8
2104171.94149786	4014629.98994318	4.5393454E-6
2130720.27773694	6229218.61473179	0.021462852
2164151.81632891	4006155.5006845	7.9616175E-6
2188514.89201277	3951783.47812922	4.5671422E-10
2265458.18788595	6278240.3198279	0.01124484
2287439.80183144	3962462.26073461	0.006301984
2351342.48090925	5677563.17799052	0.0334872
2359727.69591412	3799300.44984267	2.1505165E-12
2369910.59535286	6111649.26461144	0.00294448
2418826.94631753	3755243.53615531	2.0220663E-15
24224.3712673057	3903518.17056005	9.6229805E-6
2448532.78538948	5758265.98774498	0.008778028
2455934.08550895	3666965.57299717	4.7088688E-15
2495139.42919876	3644890.98143647	8.1748616E-16
2545910.90205475	3915702.86652024	0.0014885633
2575850.49446264	3903903.15564116	0.15400189
2576855.33776808	5780340.24048806	0.0071861222
2585472.58717232	4006482.75295129	0.41827634
2625829.94158319	3827018.49304905	0.0028274916
2651515.51858154	4147931.67860002	0.45799068
2683333.49729152	3774672.98139437	0.008721828
2689708.37924782	3762451.6162565	3.8454582E-5
2696588.81954879	4009274.79521858	0.0075036283
2701179.00459198	4032506.65110743	0.029358137
2726789.97680482	6152598.57439626	0.009312766
2734490.85671581	6125381.53710501	0.0047123665
2761890.65422789	4126412.56571688	0.060743053
2768929.0824298	4082900.44229237	0.003563919
277357.100940421	5045194.37974602	0.1555368
2777640.71908188	3953284.87296666	0.0072784508
2780512.53318757	4009105.09884007	1.2324503E-4
2802954.31526804	3720264.24125888	4.272374E-9
2817231.53797056	3853319.28207631	0.18986568
2830047.61316701	3830900.87604628	0.2512079
2839674.03994754	3984386.10692594	0.033900715
2842390.04053359	3817877.44133557	0.32736832
2855923.55137172	4085541.01599973	0.1706516
2856421.28635123	4057650.71677585	0.14039604
2867672.35060498	3817880.19458464	0.044157512
2869406.54457398	4063615.07141692	0.23576877
2888160.75226606	4134927.53371607	0.32062232
2891673.43587722	4054281.08157501	0.16737226
2913751.2074283	3996404.2754489	0.07306968
2916139.93424474	3957887.73597578	0.13634159
2919243.95905099	3739767.39214298	0.0012184653
3065955.98134989	4102729.85746246	0.48556837
3205715.14028949	6032850.34225078	0.0049474793
3214722.41199404	5984554.17380601	0.038898267
3238474.15596708	6135361.78881652	0.004293047
3382704.61418296	6173919.42487406	0.003435343
3459057.04397476	3391211.07055199	7.3910064E-6
3470292.32192641	6332604.674855	1.6458225E-8
3489721.10938004	5964549.57568971	0.019035006
3500268.69516938	3569578.77996605	2.2312065E-12
3508042.40950814	6276310.38903258	0.0116713885
3553541.82309778	6284304.81643009	0.009948565
3553624.30266964	3382202.62465273	1.4910171E-5
3554097.90642421	3490782.09551001	9.0099794E-10
3604142.68782621	3685684.81094684	5.9244894E-11
3630345.2680546	5968447.94575369	0.07526029
3650290.55921824	6121028.03247628	0.009371626
36810.696633935	5066650.80567482	0.30689365
3710109.88243525	3294946.11120635	0.23859125
372246.719009325	5742882.46906755	1.4510807E-7
3730986.97679185	2996567.86501665	0.12462066
3754441.40350528	2958480.96906488	0.12673514
3761522.50394026	3584882.18393569	6.935785E-6
376289.753319543	5923660.04301378	1.2256333E-10
3763711.56231686	5842683.76188369	0.006793427
3778069.34731584	3281429.07901287	0.3869417
3816022.71016584	3604545.59270742	1.8327885E-8
3819622.43514207	3527177.20674606	1.4545921E-10
3832497.30678428	5783872.5537024	0.08846918
3832777.76524293	6352562.80655467	6.639309E-8
3861164.38661	3044995.40928224	1.1442553E-5
3866023.98190413	5771432.07321585	0.07862811
3869340.96385216	3699112.50348218	1.3329263E-4
387349.185529215	4982010.74724615	0.22477515
3874402.12282389	3720988.30305705	0.0012862227
3879047.10815262	3696145.42062903	5.361076E-6
38838.6965305954	3926062.60250913	0.0019222101
3906240.10437268	3749841.4650163	0.039849296
3919419.94768438	3493928.08260878	0.035305794
392840.34309534	5446105.27280405	0.014335964
3946145.87798554	3577091.81300957	5.9438774E-9
3961017.06673199	5777598.6678103	0.09250597
3986175.97331857	6306540.69656732	3.0966908E-7
4023438.74972845	5734621.99865721	0.05341443
4036001.90618079	5787754.01135739	0.014583945
4046049.50180461	5758444.35671571	0.08575772
4057341.78380664	5773168.83241176	0.05031617
4067518.35844031	5987064.31696524	0.013915323
4081112.78868433	5751940.85212866	0.049693573
409560.578688055	5020720.46116589	0.1713454
4102178.78241662	5948876.47044559	0.009359671
4102500.93610593	5794852.28892444	0.0051057977
4104436.84067018	5827048.90886428	0.068892725
4125601.80548116	5955726.51997339	0.008086228
4125632.60676765	5777364.83524914	0.038865298
4127070.54863003	5721221.64784974	0.06471055
4151965.21646713	6168415.75115677	0.0069068302
4221897.24186704	6300734.17114639	6.001864E-4
434610.090388276	5007362.25756217	0.18932252
442788.408604657	5962609.93022444	4.450942E-10
455031.975080783	5410057.94219654	0.021900954
461550.498428958	5043991.9103139	0.18203774
462667.146070311	4988389.23097818	0.17478295
467689.599585673	5520430.7604869	0.0040117684
469724.438499201	5572893.34644213	0.0041232132
475403.900424505	5099682.1270258	0.25239828
503354.565686239	5505647.00024875	0.010877699
590600.043442741	5893045.1945622	1.3508619E-5
609036.299290461	4065265.13600991	1.3018902E-13
628891.581352398	5305272.38307645	0.06399068
636016.28694756	5695623.03983561	0.002976643
695918.376225848	5413039.3066395	0.091371745
708760.147320261	5274251.7364613	0.09557204
742572.85642379	5130489.62888513	0.18268469
800057.342220426	5636304.36827395	0.046727207
803867.174135916	5717958.27041044	0.008917031
838497.884016387	5348328.05937383	0.09358686
853838.981538378	5366102.92434975	0.004738207
857137.9219983	5750335.79902957	0.02593676
863872.26003666	5742353.29858176	0.02792993
871179.40797654	5139701.65861944	0.10791089
902902.147316277	5388499.46383078	6.7389884E-4
921650.470956247	5381331.33858404	6.3046213E-4
923953.823923025	5316528.55931092	0.07952679
925756.128917161	4243572.50741532	4.2337941E-10
938194.794694034	4164749.88490441	0.27530587
943418.275637547	5099672.24152344	0.38543516
991258.153593779	5380795.76472993	0.0011435408
