# Supplementary material for: Projecting Future Climate Change-Mediated Impacts in Three Paralytic Shellfish Toxins-Producing Dinoflagellate Species
Source: Biology (Basel). 2022 Sep 29;11(10):1424. doi: 10.3390/biology11101424 (PMC9598431; doi:10.3390/biology11101424)
Supplement: Supplementary file 1 [file biology-11-01424-s001.zip › Evaluation/a_catenella/maxent.log]

Sun May 29 11:15:17 BST 2022
MaxEnt version 3.3.3a
Reading file Alexandrium_catenella_background.csv
readGrid: max memory 912261120, total allocated 16252928, free 13244792, used 3008136, increment 3008136
Reading samples from Alexandrium_catenella.csv
Read samples: max memory 912261120, total allocated 16252928, free 13243752, used 3009176, increment 1040
Adding samples to background in feature space
Command line used:  -e backgrounds/Alexandrium_catenella_background.csv -s occurrences/Alexandrium_catenella.csv -J -o models/Alexandrium_catenella noaskoverwrite logistic threshold -X 20 replicates=5 betamultiplier=1 writeclampgrid=true writemess=true nowarnings writeplotdata=true -a Subsample linear=true quadratic=true product=true threshold=true hinge=true togglelayertype=NA
Command line to repeat: java density.MaxEnt nowarnings noprefixes jackknife outputdirectory=models/Alexandrium_catenella samplesfile=occurrences/Alexandrium_catenella.csv environmentallayers=backgrounds/Alexandrium_catenella_background.csv randomseed nowarnings noaskoverwrite randomtestpoints=20 replicates=5 replicatetype=subsample autorun writeplotdata
Species: Alexandrium_catenella_0 Alexandrium_catenella_1 Alexandrium_catenella_2 Alexandrium_catenella_3 Alexandrium_catenella_4
Layers: Bathy CVMax CVMean CVMin CVRange SalMax SalMean SalMin SalRange TempMax TempMean TempMin TempRange
Layertypes: Continuous Continuous Continuous Continuous Continuous Continuous Continuous Continuous Continuous Continuous Continuous Continuous Continuous
jackknife: true
outputdirectory: models/Alexandrium_catenella
samplesfile: occurrences/Alexandrium_catenella.csv
environmentallayers: backgrounds/Alexandrium_catenella_background.csv
randomseed: true
warnings: false
askoverwrite: false
randomtestpoints: 20
replicates: 5
replicatetype: subsample
autorun: true
writeplotdata: true

getSamples: max memory 912261120, total allocated 16252928, free 8900104, used 7352824, increment 4343648
Making features
makeFeatures: max memory 912261120, total allocated 16252928, free 11920856, used 4332072, increment -3020752
Alexandrium_catenella_0: 
Regularization values: linear/quadratic/product: 0.171, categorical: 0.250, threshold: 1.170, hinge: 0.500
83 samples
Density: max memory 912261120, total allocated 16252928, free 6396136, used 9856792, increment 5524720
linearPredictor: max memory 912261120, total allocated 16252928, free 6396136, used 9856792, increment 0
FeaturedSpace: max memory 912261120, total allocated 16252928, free 6396136, used 9856792, increment 0
Sequential: max memory 912261120, total allocated 16252928, free 6396136, used 9856792, increment 0
Initial loss: 7.040536390215956
Initial test loss: 7.040536390215956
Time since start: 6.445
500: time = 6.243000 loss = 5.369262 testLoss 5.093405
Resulting gain: 1.6712740651696247
Projecting...
Writing file models\Alexandrium_catenella\Alexandrium_catenella_0.csv
Writing file models\Alexandrium_catenella\Alexandrium_catenella_0.csv
Jackknife: leave Bathy out
Making features
makeFeatures: max memory 912261120, total allocated 16252928, free 3421000, used 12831928, increment 2975136
Alexandrium_catenella_0 Bathy: 
Regularization values: linear/quadratic/product: 0.171, categorical: 0.250, threshold: 1.170, hinge: 0.500
83 samples
Density: max memory 912261120, total allocated 27136000, free 15626784, used 11509216, increment -1322712
linearPredictor: max memory 912261120, total allocated 27136000, free 15626784, used 11509216, increment 0
FeaturedSpace: max memory 912261120, total allocated 27136000, free 15548464, used 11587536, increment 78320
Sequential: max memory 912261120, total allocated 27136000, free 15548464, used 11587536, increment 0
Initial loss: 7.040536390215956
Initial test loss: 7.040536390215956
Time since start: 12.909
500: time = 5.605000 loss = 5.794467 testLoss 5.375835
Jackknife: leave CVMax out
Making features
makeFeatures: max memory 912261120, total allocated 27136000, free 12525192, used 14610808, increment 3023272
Alexandrium_catenella_0 CVMax: 
Regularization values: linear/quadratic/product: 0.171, categorical: 0.250, threshold: 1.170, hinge: 0.500
83 samples
Density: max memory 912261120, total allocated 27136000, free 10850488, used 16285512, increment 1674704
linearPredictor: max memory 912261120, total allocated 27136000, free 10841336, used 16294664, increment 9152
FeaturedSpace: max memory 912261120, total allocated 27136000, free 10841336, used 16294664, increment 0
Sequential: max memory 912261120, total allocated 27136000, free 10690608, used 16445392, increment 150728
Initial loss: 7.040536390215956
Initial test loss: 7.040536390215956
Time since start: 18.316
500: time = 5.345000 loss = 5.369524 testLoss 5.120078
Jackknife: leave CVMean out
Making features
makeFeatures: max memory 912261120, total allocated 27136000, free 11241312, used 15894688, increment -550704
Alexandrium_catenella_0 CVMean: 
Regularization values: linear/quadratic/product: 0.171, categorical: 0.250, threshold: 1.170, hinge: 0.500
83 samples
Density: max memory 912261120, total allocated 27136000, free 9409712, used 17726288, increment 1831600
linearPredictor: max memory 912261120, total allocated 27136000, free 9407648, used 17728352, increment 2064
FeaturedSpace: max memory 912261120, total allocated 27136000, free 9403296, used 17732704, increment 4352
Sequential: max memory 912261120, total allocated 27136000, free 9403296, used 17732704, increment 0
Initial loss: 7.040536390215956
Initial test loss: 7.040536390215956
Time since start: 23.858
500: time = 5.464000 loss = 5.371783 testLoss 5.088041
Jackknife: leave CVMin out
Making features
makeFeatures: max memory 912261120, total allocated 27136000, free 7560792, used 19575208, increment 1842504
Alexandrium_catenella_0 CVMin: 
Regularization values: linear/quadratic/product: 0.171, categorical: 0.250, threshold: 1.170, hinge: 0.500
83 samples
Density: max memory 912261120, total allocated 27140096, free 15175896, used 11964200, increment -7611008
linearPredictor: max memory 912261120, total allocated 27140096, free 15175896, used 11964200, increment 0
FeaturedSpace: max memory 912261120, total allocated 27140096, free 15175896, used 11964200, increment 0
Sequential: max memory 912261120, total allocated 27140096, free 15175896, used 11964200, increment 0
Initial loss: 7.040536390215956
Initial test loss: 7.040536390215956
Time since start: 29.371
500: time = 5.415000 loss = 5.410167 testLoss 5.095961
Jackknife: leave CVRange out
Making features
makeFeatures: max memory 912261120, total allocated 27140096, free 12796056, used 14344040, increment 2379840
Alexandrium_catenella_0 CVRange: 
Regularization values: linear/quadratic/product: 0.171, categorical: 0.250, threshold: 1.170, hinge: 0.500
83 samples
Density: max memory 912261120, total allocated 27140096, free 11015920, used 16124176, increment 1780136
linearPredictor: max memory 912261120, total allocated 27140096, free 11015920, used 16124176, increment 0
FeaturedSpace: max memory 912261120, total allocated 27140096, free 11015920, used 16124176, increment 0
Sequential: max memory 912261120, total allocated 27140096, free 11015920, used 16124176, increment 0
Initial loss: 7.040536390215956
Initial test loss: 7.040536390215956
Time since start: 34.789
500: time = 5.355000 loss = 5.376576 testLoss 5.100855
Jackknife: leave SalMax out
Making features
makeFeatures: max memory 912261120, total allocated 27140096, free 10305368, used 16834728, increment 710552
Alexandrium_catenella_0 SalMax: 
Regularization values: linear/quadratic/product: 0.171, categorical: 0.250, threshold: 1.170, hinge: 0.500
83 samples
Density: max memory 912261120, total allocated 27140096, free 8665888, used 18474208, increment 1639480
linearPredictor: max memory 912261120, total allocated 27140096, free 8665888, used 18474208, increment 0
FeaturedSpace: max memory 912261120, total allocated 27140096, free 8665888, used 18474208, increment 0
Sequential: max memory 912261120, total allocated 27140096, free 8665888, used 18474208, increment 0
Initial loss: 7.040536390215956
Initial test loss: 7.040536390215956
Time since start: 40.27
500: time = 5.403000 loss = 5.382587 testLoss 5.071551
Jackknife: leave SalMean out
Making features
makeFeatures: max memory 912261120, total allocated 27140096, free 4927216, used 22212880, increment 3738672
Alexandrium_catenella_0 SalMean: 
Regularization values: linear/quadratic/product: 0.171, categorical: 0.250, threshold: 1.170, hinge: 0.500
83 samples
Density: max memory 912261120, total allocated 27140096, free 12940016, used 14200080, increment -8012800
linearPredictor: max memory 912261120, total allocated 27140096, free 12940016, used 14200080, increment 0
FeaturedSpace: max memory 912261120, total allocated 27140096, free 12789280, used 14350816, increment 150736
Sequential: max memory 912261120, total allocated 27140096, free 12789280, used 14350816, increment 0
Initial loss: 7.040536390215956
Initial test loss: 7.040536390215956
Time since start: 45.784
500: time = 5.405000 loss = 5.369480 testLoss 5.101678
Jackknife: leave SalMin out
Making features
makeFeatures: max memory 912261120, total allocated 27140096, free 8725824, used 18414272, increment 4063456
Alexandrium_catenella_0 SalMin: 
Regularization values: linear/quadratic/product: 0.171, categorical: 0.250, threshold: 1.170, hinge: 0.500
83 samples
Density: max memory 912261120, total allocated 27140096, free 8951680, used 18188416, increment -225856
linearPredictor: max memory 912261120, total allocated 27140096, free 8951680, used 18188416, increment 0
FeaturedSpace: max memory 912261120, total allocated 27140096, free 8951680, used 18188416, increment 0
Sequential: max memory 912261120, total allocated 27140096, free 8951680, used 18188416, increment 0
Initial loss: 7.040536390215956
Initial test loss: 7.040536390215956
Time since start: 51.361
500: time = 5.513000 loss = 5.371274 testLoss 5.112727
Jackknife: leave SalRange out
Making features
makeFeatures: max memory 912261120, total allocated 27140096, free 10951408, used 16188688, increment -1999728
Alexandrium_catenella_0 SalRange: 
Regularization values: linear/quadratic/product: 0.171, categorical: 0.250, threshold: 1.170, hinge: 0.500
83 samples
Density: max memory 912261120, total allocated 27140096, free 9093184, used 18046912, increment 1858224
linearPredictor: max memory 912261120, total allocated 27140096, free 9093184, used 18046912, increment 0
FeaturedSpace: max memory 912261120, total allocated 27140096, free 9093184, used 18046912, increment 0
Sequential: max memory 912261120, total allocated 27140096, free 9093184, used 18046912, increment 0
Initial loss: 7.040536390215956
Initial test loss: 7.040536390215956
Time since start: 56.894
500: time = 5.471000 loss = 5.376889 testLoss 5.083122
Jackknife: leave TempMax out
Making features
makeFeatures: max memory 912261120, total allocated 27140096, free 7501472, used 19638624, increment 1591712
Alexandrium_catenella_0 TempMax: 
Regularization values: linear/quadratic/product: 0.171, categorical: 0.250, threshold: 1.170, hinge: 0.500
83 samples
Density: max memory 912261120, total allocated 27140096, free 15829200, used 11310896, increment -8327728
linearPredictor: max memory 912261120, total allocated 27140096, free 15829200, used 11310896, increment 0
FeaturedSpace: max memory 912261120, total allocated 27140096, free 15829200, used 11310896, increment 0
Sequential: max memory 912261120, total allocated 27140096, free 15829200, used 11310896, increment 0
Initial loss: 7.040536390215956
Initial test loss: 7.040536390215956
Time since start: 62.354
500: time = 5.367000 loss = 5.372514 testLoss 5.133687
Jackknife: leave TempMean out
Making features
makeFeatures: max memory 912261120, total allocated 27140096, free 14833384, used 12306712, increment 995816
Alexandrium_catenella_0 TempMean: 
Regularization values: linear/quadratic/product: 0.171, categorical: 0.250, threshold: 1.170, hinge: 0.500
83 samples
Density: max memory 912261120, total allocated 27140096, free 13167392, used 13972704, increment 1665992
linearPredictor: max memory 912261120, total allocated 27140096, free 13158240, used 13981856, increment 9152
FeaturedSpace: max memory 912261120, total allocated 27140096, free 13158240, used 13981856, increment 0
Sequential: max memory 912261120, total allocated 27140096, free 13158240, used 13981856, increment 0
Initial loss: 7.040536390215956
Initial test loss: 7.040536390215956
Time since start: 68.049
500: time = 5.632000 loss = 5.373815 testLoss 5.078177
Jackknife: leave TempMin out
Making features
makeFeatures: max memory 912261120, total allocated 27140096, free 7534136, used 19605960, increment 5624104
Alexandrium_catenella_0 TempMin: 
Regularization values: linear/quadratic/product: 0.171, categorical: 0.250, threshold: 1.170, hinge: 0.500
83 samples
Density: max memory 912261120, total allocated 27140096, free 7039736, used 20100360, increment 494400
linearPredictor: max memory 912261120, total allocated 27140096, free 7030584, used 20109512, increment 9152
FeaturedSpace: max memory 912261120, total allocated 27140096, free 7030584, used 20109512, increment 0
Sequential: max memory 912261120, total allocated 27140096, free 7030584, used 20109512, increment 0
Initial loss: 7.040536390215956
Initial test loss: 7.040536390215956
Time since start: 73.638
500: time = 5.494000 loss = 5.387930 testLoss 5.158094
Jackknife: leave TempRange out
Making features
makeFeatures: max memory 912261120, total allocated 27140096, free 3553536, used 23586560, increment 3477048
Alexandrium_catenella_0 TempRange: 
Regularization values: linear/quadratic/product: 0.171, categorical: 0.250, threshold: 1.170, hinge: 0.500
83 samples
Density: max memory 912261120, total allocated 27140096, free 3518872, used 23621224, increment 34664
linearPredictor: max memory 912261120, total allocated 27140096, free 3518872, used 23621224, increment 0
FeaturedSpace: max memory 912261120, total allocated 27140096, free 3518872, used 23621224, increment 0
Sequential: max memory 912261120, total allocated 27140096, free 3518872, used 23621224, increment 0
Initial loss: 7.040536390215956
Initial test loss: 7.040536390215956
Time since start: 79.267
500: time = 5.567000 loss = 5.391181 testLoss 5.112723
Jackknife: only Bathy
Making features
makeFeatures: max memory 912261120, total allocated 27140096, free 9900544, used 17239552, increment -6381672
Alexandrium_catenella_0 Bathy: 
Regularization values: linear/quadratic/product: 0.171, categorical: 0.250, threshold: 1.170, hinge: 0.500
83 samples
Density: max memory 912261120, total allocated 27140096, free 9316856, used 17823240, increment 583688
linearPredictor: max memory 912261120, total allocated 27140096, free 9316856, used 17823240, increment 0
FeaturedSpace: max memory 912261120, total allocated 27140096, free 9316856, used 17823240, increment 0
Sequential: max memory 912261120, total allocated 27140096, free 9316856, used 17823240, increment 0
Initial loss: 7.040536390215956
Initial test loss: 7.040536390215956
260: time = 0.235000 loss = 5.913522 testLoss 5.797050
Res.gain: 1.1270142163377495
Jackknife: only CVMax
Making features
makeFeatures: max memory 912261120, total allocated 27140096, free 10686248, used 16453848, increment -1369392
Alexandrium_catenella_0 CVMax: 
Regularization values: linear/quadratic/product: 0.171, categorical: 0.250, threshold: 1.170, hinge: 0.500
83 samples
Density: max memory 912261120, total allocated 27140096, free 10055624, used 17084472, increment 630624
linearPredictor: max memory 912261120, total allocated 27140096, free 10055624, used 17084472, increment 0
FeaturedSpace: max memory 912261120, total allocated 27140096, free 10055624, used 17084472, increment 0
Sequential: max memory 912261120, total allocated 27140096, free 10055624, used 17084472, increment 0
Initial loss: 7.040536390215956
Initial test loss: 7.040536390215956
140: time = 0.148000 loss = 6.864649 testLoss 6.776027
Res.gain: 0.17588703016643503
Jackknife: only CVMean
Making features
makeFeatures: max memory 912261120, total allocated 27140096, free 15697376, used 11442720, increment -5641752
Alexandrium_catenella_0 CVMean: 
Regularization values: linear/quadratic/product: 0.171, categorical: 0.250, threshold: 1.170, hinge: 0.500
83 samples
Density: max memory 912261120, total allocated 27140096, free 15080544, used 12059552, increment 616832
linearPredictor: max memory 912261120, total allocated 27140096, free 15080544, used 12059552, increment 0
FeaturedSpace: max memory 912261120, total allocated 27140096, free 15080544, used 12059552, increment 0
Sequential: max memory 912261120, total allocated 27140096, free 15080544, used 12059552, increment 0
Initial loss: 7.040536390215956
Initial test loss: 7.040536390215956
180: time = 0.187000 loss = 6.746954 testLoss 6.670095
Res.gain: 0.29358275228557673
Jackknife: only CVMin
Making features
makeFeatures: max memory 912261120, total allocated 27140096, free 15703328, used 11436768, increment -622784
Alexandrium_catenella_0 CVMin: 
Regularization values: linear/quadratic/product: 0.171, categorical: 0.250, threshold: 1.170, hinge: 0.500
83 samples
Density: max memory 912261120, total allocated 27140096, free 15232656, used 11907440, increment 470672
linearPredictor: max memory 912261120, total allocated 27140096, free 15223504, used 11916592, increment 9152
FeaturedSpace: max memory 912261120, total allocated 27140096, free 15221440, used 11918656, increment 2064
Sequential: max memory 912261120, total allocated 27140096, free 15219376, used 11920720, increment 2064
Initial loss: 7.040536390215956
Initial test loss: 7.040536390215956
140: time = 0.157000 loss = 6.864365 testLoss 6.948869
Res.gain: 0.17617094965792557
Jackknife: only CVRange
Making features
makeFeatures: max memory 912261120, total allocated 27140096, free 13735600, used 13404496, increment 1483776
Alexandrium_catenella_0 CVRange: 
Regularization values: linear/quadratic/product: 0.171, categorical: 0.250, threshold: 1.170, hinge: 0.500
83 samples
Density: max memory 912261120, total allocated 27140096, free 13269952, used 13870144, increment 465648
linearPredictor: max memory 912261120, total allocated 27140096, free 13269952, used 13870144, increment 0
FeaturedSpace: max memory 912261120, total allocated 27140096, free 13267888, used 13872208, increment 2064
Sequential: max memory 912261120, total allocated 27140096, free 13267888, used 13872208, increment 0
Initial loss: 7.040536390215956
Initial test loss: 7.040536390215956
180: time = 0.178000 loss = 6.764813 testLoss 6.673082
Res.gain: 0.2757233789091327
Jackknife: only SalMax
Making features
makeFeatures: max memory 912261120, total allocated 27140096, free 13283008, used 13857088, increment -15120
Alexandrium_catenella_0 SalMax: 
Regularization values: linear/quadratic/product: 0.171, categorical: 0.250, threshold: 1.170, hinge: 0.500
83 samples
Density: max memory 912261120, total allocated 27140096, free 12660592, used 14479504, increment 622416
linearPredictor: max memory 912261120, total allocated 27140096, free 12660592, used 14479504, increment 0
FeaturedSpace: max memory 912261120, total allocated 27140096, free 12660592, used 14479504, increment 0
Sequential: max memory 912261120, total allocated 27140096, free 12660592, used 14479504, increment 0
Initial loss: 7.040536390215956
Initial test loss: 7.040536390215956
Time since start: 80.457
220: time = 0.234000 loss = 6.984316 testLoss 6.795771
Res.gain: 0.05621992694647293
Jackknife: only SalMean
Making features
makeFeatures: max memory 912261120, total allocated 27140096, free 12346120, used 14793976, increment 314472
Alexandrium_catenella_0 SalMean: 
Regularization values: linear/quadratic/product: 0.171, categorical: 0.250, threshold: 1.170, hinge: 0.500
83 samples
Density: max memory 912261120, total allocated 27140096, free 11825920, used 15314176, increment 520200
linearPredictor: max memory 912261120, total allocated 27140096, free 11825920, used 15314176, increment 0
FeaturedSpace: max memory 912261120, total allocated 27140096, free 11825920, used 15314176, increment 0
Sequential: max memory 912261120, total allocated 27140096, free 11825920, used 15314176, increment 0
Initial loss: 7.040536390215956
Initial test loss: 7.040536390215956
160: time = 0.164000 loss = 6.942678 testLoss 6.742328
Res.gain: 0.09785809312212645
Jackknife: only SalMin
Making features
makeFeatures: max memory 912261120, total allocated 27140096, free 9631040, used 17509056, increment 2194880
Alexandrium_catenella_0 SalMin: 
Regularization values: linear/quadratic/product: 0.171, categorical: 0.250, threshold: 1.170, hinge: 0.500
83 samples
Density: max memory 912261120, total allocated 27140096, free 8962360, used 18177736, increment 668680
linearPredictor: max memory 912261120, total allocated 27140096, free 8962360, used 18177736, increment 0
FeaturedSpace: max memory 912261120, total allocated 27140096, free 8962360, used 18177736, increment 0
Sequential: max memory 912261120, total allocated 27140096, free 8962360, used 18177736, increment 0
Initial loss: 7.040536390215956
Initial test loss: 7.040536390215956
200: time = 0.227000 loss = 6.839215 testLoss 6.650081
Res.gain: 0.20132090087996257
Jackknife: only SalRange
Making features
makeFeatures: max memory 912261120, total allocated 27140096, free 15694592, used 11445504, increment -6732232
Alexandrium_catenella_0 SalRange: 
Regularization values: linear/quadratic/product: 0.171, categorical: 0.250, threshold: 1.170, hinge: 0.500
83 samples
Density: max memory 912261120, total allocated 27140096, free 15041640, used 12098456, increment 652952
linearPredictor: max memory 912261120, total allocated 27140096, free 15041640, used 12098456, increment 0
FeaturedSpace: max memory 912261120, total allocated 27140096, free 15041640, used 12098456, increment 0
Sequential: max memory 912261120, total allocated 27140096, free 15041640, used 12098456, increment 0
Initial loss: 7.040536390215956
Initial test loss: 7.040536390215956
380: time = 0.432000 loss = 6.846195 testLoss 6.511275
Res.gain: 0.19434099455164944
Jackknife: only TempMax
Making features
makeFeatures: max memory 912261120, total allocated 27140096, free 11302368, used 15837728, increment 3739272
Alexandrium_catenella_0 TempMax: 
Regularization values: linear/quadratic/product: 0.171, categorical: 0.250, threshold: 1.170, hinge: 0.500
83 samples
Density: max memory 912261120, total allocated 27140096, free 10763392, used 16376704, increment 538976
linearPredictor: max memory 912261120, total allocated 27140096, free 10763392, used 16376704, increment 0
FeaturedSpace: max memory 912261120, total allocated 27140096, free 10763392, used 16376704, increment 0
Sequential: max memory 912261120, total allocated 27140096, free 10763392, used 16376704, increment 0
Initial loss: 7.040536390215956
Initial test loss: 7.040536390215956
Time since start: 81.723
400: time = 0.406000 loss = 6.736152 testLoss 6.500783
Res.gain: 0.3043843142177325
Jackknife: only TempMean
Making features
makeFeatures: max memory 912261120, total allocated 27140096, free 12411984, used 14728112, increment -1648592
Alexandrium_catenella_0 TempMean: 
Regularization values: linear/quadratic/product: 0.171, categorical: 0.250, threshold: 1.170, hinge: 0.500
83 samples
Density: max memory 912261120, total allocated 27140096, free 11945928, used 15194168, increment 466056
linearPredictor: max memory 912261120, total allocated 27140096, free 11945928, used 15194168, increment 0
FeaturedSpace: max memory 912261120, total allocated 27140096, free 11945928, used 15194168, increment 0
Sequential: max memory 912261120, total allocated 27140096, free 11945928, used 15194168, increment 0
Initial loss: 7.040536390215956
Initial test loss: 7.040536390215956
300: time = 0.311000 loss = 6.637792 testLoss 6.432580
Res.gain: 0.4027439893173872
Jackknife: only TempMin
Making features
makeFeatures: max memory 912261120, total allocated 27140096, free 12497416, used 14642680, increment -551488
Alexandrium_catenella_0 TempMin: 
Regularization values: linear/quadratic/product: 0.171, categorical: 0.250, threshold: 1.170, hinge: 0.500
83 samples
Density: max memory 912261120, total allocated 27140096, free 12014888, used 15125208, increment 482528
linearPredictor: max memory 912261120, total allocated 27140096, free 12014888, used 15125208, increment 0
FeaturedSpace: max memory 912261120, total allocated 27140096, free 12014888, used 15125208, increment 0
Sequential: max memory 912261120, total allocated 27140096, free 12014888, used 15125208, increment 0
Initial loss: 7.040536390215956
Initial test loss: 7.040536390215956
180: time = 0.187000 loss = 6.624647 testLoss 6.326179
Res.gain: 0.415889161110897
Jackknife: only TempRange
Making features
makeFeatures: max memory 912261120, total allocated 27140096, free 12812528, used 14327568, increment -797640
Alexandrium_catenella_0 TempRange: 
Regularization values: linear/quadratic/product: 0.171, categorical: 0.250, threshold: 1.170, hinge: 0.500
83 samples
Density: max memory 912261120, total allocated 27140096, free 12316824, used 14823272, increment 495704
linearPredictor: max memory 912261120, total allocated 27140096, free 12316824, used 14823272, increment 0
FeaturedSpace: max memory 912261120, total allocated 27140096, free 12316824, used 14823272, increment 0
Sequential: max memory 912261120, total allocated 27140096, free 12316824, used 14823272, increment 0
Initial loss: 7.040536390215956
Initial test loss: 7.040536390215956
180: time = 0.191000 loss = 6.787431 testLoss 6.802107
Res.gain: 0.2531054900147831
getSamples: max memory 912261120, total allocated 27140096, free 14369416, used 12770680, increment -2052592
Making features
makeFeatures: max memory 912261120, total allocated 27140096, free 13146616, used 13993480, increment 1222800
Alexandrium_catenella_1: 
Regularization values: linear/quadratic/product: 0.171, categorical: 0.250, threshold: 1.170, hinge: 0.500
Time since start: 82.739
83 samples
Density: max memory 912261120, total allocated 27140096, free 10583640, used 16556456, increment 2562976
linearPredictor: max memory 912261120, total allocated 27140096, free 10583640, used 16556456, increment 0
FeaturedSpace: max memory 912261120, total allocated 27140096, free 10583640, used 16556456, increment 0
Sequential: max memory 912261120, total allocated 27140096, free 10583640, used 16556456, increment 0
Initial loss: 7.040536390215956
Initial test loss: 7.040536390215956
Time since start: 88.914
500: time = 6.159000 loss = 5.368551 testLoss 5.251193
Resulting gain: 1.6719858013280016
Projecting...
Writing file models\Alexandrium_catenella\Alexandrium_catenella_1.csv
Writing file models\Alexandrium_catenella\Alexandrium_catenella_1.csv
Jackknife: leave Bathy out
Making features
makeFeatures: max memory 912261120, total allocated 27140096, free 6324816, used 20815280, increment 4258824
Alexandrium_catenella_1 Bathy: 
Regularization values: linear/quadratic/product: 0.171, categorical: 0.250, threshold: 1.170, hinge: 0.500
83 samples
Density: max memory 912261120, total allocated 27140096, free 13963840, used 13176256, increment -7639024
linearPredictor: max memory 912261120, total allocated 27140096, free 13963840, used 13176256, increment 0
FeaturedSpace: max memory 912261120, total allocated 27140096, free 13963840, used 13176256, increment 0
Sequential: max memory 912261120, total allocated 27140096, free 13963840, used 13176256, increment 0
Initial loss: 7.040536390215956
Initial test loss: 7.040536390215956
Time since start: 95.111
500: time = 5.656000 loss = 5.785964 testLoss 5.462852
Jackknife: leave CVMax out
Making features
makeFeatures: max memory 912261120, total allocated 27140096, free 10083976, used 17056120, increment 3879864
Alexandrium_catenella_1 CVMax: 
Regularization values: linear/quadratic/product: 0.171, categorical: 0.250, threshold: 1.170, hinge: 0.500
83 samples
Density: max memory 912261120, total allocated 27140096, free 9553664, used 17586432, increment 530312
linearPredictor: max memory 912261120, total allocated 27140096, free 9544512, used 17595584, increment 9152
FeaturedSpace: max memory 912261120, total allocated 27140096, free 9544512, used 17595584, increment 0
Sequential: max memory 912261120, total allocated 27140096, free 9393544, used 17746552, increment 150968
Initial loss: 7.040536390215956
Initial test loss: 7.040536390215956
Time since start: 100.523
500: time = 5.341000 loss = 5.373653 testLoss 5.242699
Jackknife: leave CVMean out
Making features
makeFeatures: max memory 912261120, total allocated 27140096, free 6983024, used 20157072, increment 2410520
Alexandrium_catenella_1 CVMean: 
Regularization values: linear/quadratic/product: 0.171, categorical: 0.250, threshold: 1.170, hinge: 0.500
83 samples
Density: max memory 912261120, total allocated 27140096, free 6417496, used 20722600, increment 565528
linearPredictor: max memory 912261120, total allocated 27140096, free 6257616, used 20882480, increment 159880
FeaturedSpace: max memory 912261120, total allocated 27140096, free 6257616, used 20882480, increment 0
Sequential: max memory 912261120, total allocated 27140096, free 6257616, used 20882480, increment 0
Initial loss: 7.040536390215956
Initial test loss: 7.040536390215956
Time since start: 106.131
500: time = 5.545000 loss = 5.372466 testLoss 5.240306
Jackknife: leave CVMin out
Making features
makeFeatures: max memory 912261120, total allocated 27140096, free 2870696, used 24269400, increment 3386920
Alexandrium_catenella_1 CVMin: 
Regularization values: linear/quadratic/product: 0.171, categorical: 0.250, threshold: 1.170, hinge: 0.500
83 samples
Density: max memory 912261120, total allocated 27140096, free 2861168, used 24278928, increment 9528
linearPredictor: max memory 912261120, total allocated 27140096, free 2861168, used 24278928, increment 0
FeaturedSpace: max memory 912261120, total allocated 27140096, free 2861168, used 24278928, increment 0
Sequential: max memory 912261120, total allocated 27140096, free 2861168, used 24278928, increment 0
Initial loss: 7.040536390215956
Initial test loss: 7.040536390215956
Time since start: 111.666
500: time = 5.459000 loss = 5.400541 testLoss 5.254833
Jackknife: leave CVRange out
Making features
makeFeatures: max memory 912261120, total allocated 27435008, free 10541992, used 16893016, increment -7385912
Alexandrium_catenella_1 CVRange: 
Regularization values: linear/quadratic/product: 0.171, categorical: 0.250, threshold: 1.170, hinge: 0.500
83 samples
Density: max memory 912261120, total allocated 27435008, free 9708408, used 17726600, increment 833584
linearPredictor: max memory 912261120, total allocated 27435008, free 9708408, used 17726600, increment 0
FeaturedSpace: max memory 912261120, total allocated 27435008, free 9708408, used 17726600, increment 0
Sequential: max memory 912261120, total allocated 27435008, free 9708408, used 17726600, increment 0
Initial loss: 7.040536390215956
Initial test loss: 7.040536390215956
Time since start: 117.238
500: time = 5.509000 loss = 5.375401 testLoss 5.262241
Jackknife: leave SalMax out
Making features
makeFeatures: max memory 912261120, total allocated 27435008, free 11537872, used 15897136, increment -1829464
Alexandrium_catenella_1 SalMax: 
Regularization values: linear/quadratic/product: 0.171, categorical: 0.250, threshold: 1.170, hinge: 0.500
83 samples
Density: max memory 912261120, total allocated 27435008, free 5406736, used 22028272, increment 6131136
linearPredictor: max memory 912261120, total allocated 27435008, free 5406736, used 22028272, increment 0
FeaturedSpace: max memory 912261120, total allocated 27435008, free 5406736, used 22028272, increment 0
Sequential: max memory 912261120, total allocated 27435008, free 5406736, used 22028272, increment 0
Initial loss: 7.040536390215956
Initial test loss: 7.040536390215956
Time since start: 122.776
500: time = 5.468000 loss = 5.378770 testLoss 5.269041
Jackknife: leave SalMean out
Making features
makeFeatures: max memory 912261120, total allocated 27435008, free 8180224, used 19254784, increment -2773488
Alexandrium_catenella_1 SalMean: 
Regularization values: linear/quadratic/product: 0.171, categorical: 0.250, threshold: 1.170, hinge: 0.500
83 samples
Density: max memory 912261120, total allocated 27435008, free 16701248, used 10733760, increment -8521024
linearPredictor: max memory 912261120, total allocated 27435008, free 16701248, used 10733760, increment 0
FeaturedSpace: max memory 912261120, total allocated 27435008, free 16701248, used 10733760, increment 0
Sequential: max memory 912261120, total allocated 27435008, free 16701248, used 10733760, increment 0
Initial loss: 7.040536390215956
Initial test loss: 7.040536390215956
Time since start: 128.231
500: time = 5.323000 loss = 5.369463 testLoss 5.248248
Jackknife: leave SalMin out
Making features
makeFeatures: max memory 912261120, total allocated 27435008, free 14937400, used 12497608, increment 1763848
Alexandrium_catenella_1 SalMin: 
Regularization values: linear/quadratic/product: 0.171, categorical: 0.250, threshold: 1.170, hinge: 0.500
83 samples
Density: max memory 912261120, total allocated 27435008, free 13288264, used 14146744, increment 1649136
linearPredictor: max memory 912261120, total allocated 27435008, free 13288264, used 14146744, increment 0
FeaturedSpace: max memory 912261120, total allocated 27435008, free 13288264, used 14146744, increment 0
Sequential: max memory 912261120, total allocated 27435008, free 13288264, used 14146744, increment 0
Initial loss: 7.040536390215956
Initial test loss: 7.040536390215956
Time since start: 133.651
500: time = 5.357000 loss = 5.373408 testLoss 5.253933
Jackknife: leave SalRange out
Making features
makeFeatures: max memory 912261120, total allocated 27435008, free 11372280, used 16062728, increment 1915984
Alexandrium_catenella_1 SalRange: 
Regularization values: linear/quadratic/product: 0.171, categorical: 0.250, threshold: 1.170, hinge: 0.500
83 samples
Density: max memory 912261120, total allocated 27435008, free 9724456, used 17710552, increment 1647824
linearPredictor: max memory 912261120, total allocated 27435008, free 9724456, used 17710552, increment 0
FeaturedSpace: max memory 912261120, total allocated 27435008, free 9724456, used 17710552, increment 0
Sequential: max memory 912261120, total allocated 27435008, free 9724456, used 17710552, increment 0
Initial loss: 7.040536390215956
Initial test loss: 7.040536390215956
Time since start: 139.119
500: time = 5.390000 loss = 5.372782 testLoss 5.299304
Jackknife: leave TempMax out
Making features
makeFeatures: max memory 912261120, total allocated 27435008, free 9682480, used 17752528, increment 41976
Alexandrium_catenella_1 TempMax: 
Regularization values: linear/quadratic/product: 0.171, categorical: 0.250, threshold: 1.170, hinge: 0.500
83 samples
Density: max memory 912261120, total allocated 27435008, free 3553952, used 23881056, increment 6128528
linearPredictor: max memory 912261120, total allocated 27435008, free 3553952, used 23881056, increment 0
FeaturedSpace: max memory 912261120, total allocated 27435008, free 3553952, used 23881056, increment 0
Sequential: max memory 912261120, total allocated 27435008, free 3553952, used 23881056, increment 0
Initial loss: 7.040536390215956
Initial test loss: 7.040536390215956
Time since start: 144.588
500: time = 5.390000 loss = 5.382274 testLoss 5.203896
Jackknife: leave TempMean out
Making features
makeFeatures: max memory 912261120, total allocated 27435008, free 11874664, used 15560344, increment -8320712
Alexandrium_catenella_1 TempMean: 
Regularization values: linear/quadratic/product: 0.171, categorical: 0.250, threshold: 1.170, hinge: 0.500
83 samples
Density: max memory 912261120, total allocated 27435008, free 10764680, used 16670328, increment 1109984
linearPredictor: max memory 912261120, total allocated 27435008, free 10764680, used 16670328, increment 0
FeaturedSpace: max memory 912261120, total allocated 27435008, free 10764680, used 16670328, increment 0
Sequential: max memory 912261120, total allocated 27435008, free 10764680, used 16670328, increment 0
Initial loss: 7.040536390215956
Initial test loss: 7.040536390215956
Time since start: 150.09
500: time = 5.428000 loss = 5.372322 testLoss 5.253584
Jackknife: leave TempMin out
Making features
makeFeatures: max memory 912261120, total allocated 27435008, free 12892448, used 14542560, increment -2127768
Alexandrium_catenella_1 TempMin: 
Regularization values: linear/quadratic/product: 0.171, categorical: 0.250, threshold: 1.170, hinge: 0.500
83 samples
Density: max memory 912261120, total allocated 27435008, free 6689360, used 20745648, increment 6203088
linearPredictor: max memory 912261120, total allocated 27435008, free 6689360, used 20745648, increment 0
FeaturedSpace: max memory 912261120, total allocated 27435008, free 6689360, used 20745648, increment 0
Sequential: max memory 912261120, total allocated 27435008, free 6689360, used 20745648, increment 0
Initial loss: 7.040536390215956
Initial test loss: 7.040536390215956
Time since start: 155.658
500: time = 5.491000 loss = 5.389852 testLoss 5.291783
Jackknife: leave TempRange out
Making features
makeFeatures: max memory 912261120, total allocated 27435008, free 9738392, used 17696616, increment -3049032
Alexandrium_catenella_1 TempRange: 
Regularization values: linear/quadratic/product: 0.171, categorical: 0.250, threshold: 1.170, hinge: 0.500
83 samples
Density: max memory 912261120, total allocated 27435008, free 3503808, used 23931200, increment 6234584
linearPredictor: max memory 912261120, total allocated 27435008, free 3503808, used 23931200, increment 0
FeaturedSpace: max memory 912261120, total allocated 27435008, free 3503808, used 23931200, increment 0
Sequential: max memory 912261120, total allocated 27435008, free 3503808, used 23931200, increment 0
Initial loss: 7.040536390215956
Initial test loss: 7.040536390215956
Time since start: 161.237
500: time = 5.500000 loss = 5.392267 testLoss 5.293100
Jackknife: only Bathy
Making features
makeFeatures: max memory 912261120, total allocated 27435008, free 10812920, used 16622088, increment -7309112
Alexandrium_catenella_1 Bathy: 
Regularization values: linear/quadratic/product: 0.171, categorical: 0.250, threshold: 1.170, hinge: 0.500
83 samples
Density: max memory 912261120, total allocated 27435008, free 10178808, used 17256200, increment 634112
linearPredictor: max memory 912261120, total allocated 27435008, free 10178808, used 17256200, increment 0
FeaturedSpace: max memory 912261120, total allocated 27435008, free 10176744, used 17258264, increment 2064
Sequential: max memory 912261120, total allocated 27435008, free 10176744, used 17258264, increment 0
Initial loss: 7.040536390215956
Initial test loss: 7.040536390215956
340: time = 0.303000 loss = 5.929970 testLoss 5.724967
Res.gain: 1.1105667039457732
Jackknife: only CVMax
Making features
makeFeatures: max memory 912261120, total allocated 27435008, free 13156784, used 14278224, increment -2980040
Alexandrium_catenella_1 CVMax: 
Regularization values: linear/quadratic/product: 0.171, categorical: 0.250, threshold: 1.170, hinge: 0.500
83 samples
Density: max memory 912261120, total allocated 27435008, free 12529536, used 14905472, increment 627248
linearPredictor: max memory 912261120, total allocated 27435008, free 12529536, used 14905472, increment 0
FeaturedSpace: max memory 912261120, total allocated 27435008, free 12529536, used 14905472, increment 0
Sequential: max memory 912261120, total allocated 27435008, free 12529536, used 14905472, increment 0
Initial loss: 7.040536390215956
Initial test loss: 7.040536390215956
100: time = 0.107000 loss = 6.853146 testLoss 6.805478
Res.gain: 0.18739010055903016
Jackknife: only CVMean
Making features
makeFeatures: max memory 912261120, total allocated 27435008, free 9347320, used 18087688, increment 3182216
Alexandrium_catenella_1 CVMean: 
Regularization values: linear/quadratic/product: 0.171, categorical: 0.250, threshold: 1.170, hinge: 0.500
83 samples
Density: max memory 912261120, total allocated 27435008, free 16612464, used 10822544, increment -7265144
linearPredictor: max memory 912261120, total allocated 27435008, free 16612432, used 10822576, increment 32
FeaturedSpace: max memory 912261120, total allocated 27435008, free 16612432, used 10822576, increment 0
Sequential: max memory 912261120, total allocated 27435008, free 16459080, used 10975928, increment 153352
Initial loss: 7.040536390215956
Initial test loss: 7.040536390215956
340: time = 0.372000 loss = 6.771852 testLoss 6.636972
Res.gain: 0.26868409791139314
Jackknife: only CVMin
Making features
makeFeatures: max memory 912261120, total allocated 27435008, free 11615016, used 15819992, increment 4844064
Alexandrium_catenella_1 CVMin: 
Regularization values: linear/quadratic/product: 0.171, categorical: 0.250, threshold: 1.170, hinge: 0.500
83 samples
Density: max memory 912261120, total allocated 27435008, free 10951144, used 16483864, increment 663872
linearPredictor: max memory 912261120, total allocated 27435008, free 10951144, used 16483864, increment 0
FeaturedSpace: max memory 912261120, total allocated 27435008, free 10951144, used 16483864, increment 0
Sequential: max memory 912261120, total allocated 27435008, free 10951144, used 16483864, increment 0
Initial loss: 7.040536390215956
Initial test loss: 7.040536390215956
120: time = 0.109000 loss = 6.869489 testLoss 6.943830
Res.gain: 0.17104702274211991
Jackknife: only CVRange
Making features
makeFeatures: max memory 912261120, total allocated 27435008, free 9295512, used 18139496, increment 1655632
Alexandrium_catenella_1 CVRange: 
Regularization values: linear/quadratic/product: 0.171, categorical: 0.250, threshold: 1.170, hinge: 0.500
83 samples
Density: max memory 912261120, total allocated 27435008, free 16450848, used 10984160, increment -7155336
linearPredictor: max memory 912261120, total allocated 27435008, free 16450848, used 10984160, increment 0
FeaturedSpace: max memory 912261120, total allocated 27435008, free 16450848, used 10984160, increment 0
Sequential: max memory 912261120, total allocated 27435008, free 16450848, used 10984160, increment 0
Initial loss: 7.040536390215956
Initial test loss: 7.040536390215956
Time since start: 162.34
160: time = 0.180000 loss = 6.794909 testLoss 6.596225
Res.gain: 0.24562690582881874
Jackknife: only SalMax
Making features
makeFeatures: max memory 912261120, total allocated 27435008, free 16111608, used 11323400, increment 339240
Alexandrium_catenella_1 SalMax: 
Regularization values: linear/quadratic/product: 0.171, categorical: 0.250, threshold: 1.170, hinge: 0.500
83 samples
Density: max memory 912261120, total allocated 27435008, free 15615776, used 11819232, increment 495832
linearPredictor: max memory 912261120, total allocated 27435008, free 15615776, used 11819232, increment 0
FeaturedSpace: max memory 912261120, total allocated 27435008, free 15615776, used 11819232, increment 0
Sequential: max memory 912261120, total allocated 27435008, free 15615776, used 11819232, increment 0
Initial loss: 7.040536390215956
Initial test loss: 7.040536390215956
200: time = 0.208000 loss = 6.946713 testLoss 6.898895
Res.gain: 0.09382341459153665
Jackknife: only SalMean
Making features
makeFeatures: max memory 912261120, total allocated 27435008, free 15498488, used 11936520, increment 117288
Alexandrium_catenella_1 SalMean: 
Regularization values: linear/quadratic/product: 0.171, categorical: 0.250, threshold: 1.170, hinge: 0.500
83 samples
Density: max memory 912261120, total allocated 27435008, free 14818448, used 12616560, increment 680040
linearPredictor: max memory 912261120, total allocated 27435008, free 14818448, used 12616560, increment 0
FeaturedSpace: max memory 912261120, total allocated 27435008, free 14818448, used 12616560, increment 0
Sequential: max memory 912261120, total allocated 27435008, free 14818448, used 12616560, increment 0
Initial loss: 7.040536390215956
Initial test loss: 7.040536390215956
160: time = 0.172000 loss = 6.925564 testLoss 6.827440
Res.gain: 0.11497225660133115
Jackknife: only SalMin
Making features
makeFeatures: max memory 912261120, total allocated 27435008, free 13646488, used 13788520, increment 1171960
Alexandrium_catenella_1 SalMin: 
Regularization values: linear/quadratic/product: 0.171, categorical: 0.250, threshold: 1.170, hinge: 0.500
83 samples
Density: max memory 912261120, total allocated 27435008, free 13075936, used 14359072, increment 570552
linearPredictor: max memory 912261120, total allocated 27435008, free 13075936, used 14359072, increment 0
FeaturedSpace: max memory 912261120, total allocated 27435008, free 13075936, used 14359072, increment 0
Sequential: max memory 912261120, total allocated 27435008, free 13075936, used 14359072, increment 0
Initial loss: 7.040536390215956
Initial test loss: 7.040536390215956
320: time = 0.353000 loss = 6.848500 testLoss 6.636118
Res.gain: 0.1920361281212548
Jackknife: only SalRange
Making features
makeFeatures: max memory 912261120, total allocated 27435008, free 10363616, used 17071392, increment 2712320
Alexandrium_catenella_1 SalRange: 
Regularization values: linear/quadratic/product: 0.171, categorical: 0.250, threshold: 1.170, hinge: 0.500
83 samples
Density: max memory 912261120, total allocated 27435008, free 9869824, used 17565184, increment 493792
linearPredictor: max memory 912261120, total allocated 27435008, free 9869824, used 17565184, increment 0
FeaturedSpace: max memory 912261120, total allocated 27435008, free 9869824, used 17565184, increment 0
Sequential: max memory 912261120, total allocated 27435008, free 9869824, used 17565184, increment 0
Initial loss: 7.040536390215956
Initial test loss: 7.040536390215956
Time since start: 163.596
400: time = 0.461000 loss = 6.804988 testLoss 6.687181
Res.gain: 0.23554823187569962
Jackknife: only TempMax
Making features
makeFeatures: max memory 912261120, total allocated 27435008, free 16572752, used 10862256, increment -6702928
Alexandrium_catenella_1 TempMax: 
Regularization values: linear/quadratic/product: 0.171, categorical: 0.250, threshold: 1.170, hinge: 0.500
83 samples
Density: max memory 912261120, total allocated 27435008, free 16082440, used 11352568, increment 490312
linearPredictor: max memory 912261120, total allocated 27435008, free 16082440, used 11352568, increment 0
FeaturedSpace: max memory 912261120, total allocated 27435008, free 16082440, used 11352568, increment 0
Sequential: max memory 912261120, total allocated 27435008, free 16082440, used 11352568, increment 0
Initial loss: 7.040536390215956
Initial test loss: 7.040536390215956
340: time = 0.360000 loss = 6.684067 testLoss 6.755904
Res.gain: 0.35646941718810066
Jackknife: only TempMean
Making features
makeFeatures: max memory 912261120, total allocated 27435008, free 9539816, used 17895192, increment 6542624
Alexandrium_catenella_1 TempMean: 
Regularization values: linear/quadratic/product: 0.171, categorical: 0.250, threshold: 1.170, hinge: 0.500
83 samples
Density: max memory 912261120, total allocated 27435008, free 8910040, used 18524968, increment 629776
linearPredictor: max memory 912261120, total allocated 27435008, free 8910040, used 18524968, increment 0
FeaturedSpace: max memory 912261120, total allocated 27435008, free 8910040, used 18524968, increment 0
Sequential: max memory 912261120, total allocated 27435008, free 8910040, used 18524968, increment 0
Initial loss: 7.040536390215956
Initial test loss: 7.040536390215956
180: time = 0.188000 loss = 6.619659 testLoss 6.525748
Res.gain: 0.42087775868727206
Jackknife: only TempMin
Making features
makeFeatures: max memory 912261120, total allocated 27435008, free 12158968, used 15276040, increment -3248928
Alexandrium_catenella_1 TempMin: 
Regularization values: linear/quadratic/product: 0.171, categorical: 0.250, threshold: 1.170, hinge: 0.500
83 samples
Density: max memory 912261120, total allocated 27435008, free 11675536, used 15759472, increment 483432
linearPredictor: max memory 912261120, total allocated 27435008, free 11666384, used 15768624, increment 9152
FeaturedSpace: max memory 912261120, total allocated 27435008, free 11666384, used 15768624, increment 0
Sequential: max memory 912261120, total allocated 27435008, free 11666384, used 15768624, increment 0
Initial loss: 7.040536390215956
Initial test loss: 7.040536390215956
160: time = 0.162000 loss = 6.612982 testLoss 6.407887
Res.gain: 0.42755395555205755
Jackknife: only TempRange
Making features
makeFeatures: max memory 912261120, total allocated 27435008, free 12329936, used 15105072, increment -663552
Alexandrium_catenella_1 TempRange: 
Regularization values: linear/quadratic/product: 0.171, categorical: 0.250, threshold: 1.170, hinge: 0.500
83 samples
Density: max memory 912261120, total allocated 27435008, free 11856104, used 15578904, increment 473832
linearPredictor: max memory 912261120, total allocated 27435008, free 11856104, used 15578904, increment 0
FeaturedSpace: max memory 912261120, total allocated 27435008, free 11856104, used 15578904, increment 0
Sequential: max memory 912261120, total allocated 27435008, free 11856104, used 15578904, increment 0
Initial loss: 7.040536390215956
Initial test loss: 7.040536390215956
140: time = 0.133000 loss = 6.799762 testLoss 6.701379
Res.gain: 0.24077448942424606
Time since start: 164.689
getSamples: max memory 912261120, total allocated 27435008, free 12426120, used 15008888, increment -570016
Making features
makeFeatures: max memory 912261120, total allocated 27435008, free 11153416, used 16281592, increment 1272704
Alexandrium_catenella_2: 
Regularization values: linear/quadratic/product: 0.171, categorical: 0.250, threshold: 1.170, hinge: 0.500
83 samples
Density: max memory 912261120, total allocated 27435008, free 8824896, used 18610112, increment 2328520
linearPredictor: max memory 912261120, total allocated 27435008, free 8824896, used 18610112, increment 0
FeaturedSpace: max memory 912261120, total allocated 27435008, free 8824896, used 18610112, increment 0
Sequential: max memory 912261120, total allocated 27435008, free 8824896, used 18610112, increment 0
Initial loss: 7.039660349862076
Initial test loss: 7.039660349862076
Time since start: 170.72
500: time = 5.969000 loss = 5.330129 testLoss 5.421386
Resulting gain: 1.709530930561007
Projecting...
Writing file models\Alexandrium_catenella\Alexandrium_catenella_2.csv
Writing file models\Alexandrium_catenella\Alexandrium_catenella_2.csv
Jackknife: leave Bathy out
Making features
makeFeatures: max memory 912261120, total allocated 27435008, free 6311816, used 21123192, increment 2513080
Alexandrium_catenella_2 Bathy: 
Regularization values: linear/quadratic/product: 0.171, categorical: 0.250, threshold: 1.170, hinge: 0.500
83 samples
Density: max memory 912261120, total allocated 27435008, free 15439064, used 11995944, increment -9127248
linearPredictor: max memory 912261120, total allocated 27435008, free 15439064, used 11995944, increment 0
FeaturedSpace: max memory 912261120, total allocated 27435008, free 15439064, used 11995944, increment 0
Sequential: max memory 912261120, total allocated 27435008, free 15439064, used 11995944, increment 0
Initial loss: 7.039660349862076
Initial test loss: 7.039660349862076
Time since start: 176.833
500: time = 5.549000 loss = 5.718143 testLoss 5.916145
Jackknife: leave CVMax out
Making features
makeFeatures: max memory 912261120, total allocated 27435008, free 10197680, used 17237328, increment 5241384
Alexandrium_catenella_2 CVMax: 
Regularization values: linear/quadratic/product: 0.171, categorical: 0.250, threshold: 1.170, hinge: 0.500
83 samples
Density: max memory 912261120, total allocated 27435008, free 10027136, used 17407872, increment 170544
linearPredictor: max memory 912261120, total allocated 27435008, free 10027136, used 17407872, increment 0
FeaturedSpace: max memory 912261120, total allocated 27435008, free 10027136, used 17407872, increment 0
Sequential: max memory 912261120, total allocated 27435008, free 10027136, used 17407872, increment 0
Initial loss: 7.039660349862076
Initial test loss: 7.039660349862076
Time since start: 182.321
500: time = 5.410000 loss = 5.338123 testLoss 5.445876
Jackknife: leave CVMean out
Making features
makeFeatures: max memory 912261120, total allocated 27435008, free 12741480, used 14693528, increment -2714344
Alexandrium_catenella_2 CVMean: 
Regularization values: linear/quadratic/product: 0.171, categorical: 0.250, threshold: 1.170, hinge: 0.500
83 samples
Density: max memory 912261120, total allocated 27435008, free 6490712, used 20944296, increment 6250768
linearPredictor: max memory 912261120, total allocated 27435008, free 6490712, used 20944296, increment 0
FeaturedSpace: max memory 912261120, total allocated 27435008, free 6490712, used 20944296, increment 0
Sequential: max memory 912261120, total allocated 27435008, free 6490712, used 20944296, increment 0
Initial loss: 7.039660349862076
Initial test loss: 7.039660349862076
Time since start: 187.973
500: time = 5.590000 loss = 5.332156 testLoss 5.411562
Jackknife: leave CVMin out
Making features
makeFeatures: max memory 912261120, total allocated 27435008, free 6702328, used 20732680, increment -211616
Alexandrium_catenella_2 CVMin: 
Regularization values: linear/quadratic/product: 0.171, categorical: 0.250, threshold: 1.170, hinge: 0.500
83 samples
Density: max memory 912261120, total allocated 27435008, free 14558184, used 12876824, increment -7855856
linearPredictor: max memory 912261120, total allocated 27435008, free 14558184, used 12876824, increment 0
FeaturedSpace: max memory 912261120, total allocated 27435008, free 14558184, used 12876824, increment 0
Sequential: max memory 912261120, total allocated 27435008, free 14558184, used 12876824, increment 0
Initial loss: 7.039660349862076
Initial test loss: 7.039660349862076
Time since start: 193.517
500: time = 5.450000 loss = 5.343872 testLoss 5.469047
Jackknife: leave CVRange out
Making features
makeFeatures: max memory 912261120, total allocated 27435008, free 14662896, used 12772112, increment -104712
Alexandrium_catenella_2 CVRange: 
Regularization values: linear/quadratic/product: 0.171, categorical: 0.250, threshold: 1.170, hinge: 0.500
83 samples
Density: max memory 912261120, total allocated 27435008, free 12987920, used 14447088, increment 1674976
linearPredictor: max memory 912261120, total allocated 27435008, free 12987920, used 14447088, increment 0
FeaturedSpace: max memory 912261120, total allocated 27435008, free 12987920, used 14447088, increment 0
Sequential: max memory 912261120, total allocated 27435008, free 12987920, used 14447088, increment 0
Initial loss: 7.039660349862076
Initial test loss: 7.039660349862076
Time since start: 198.956
500: time = 5.369000 loss = 5.337627 testLoss 5.397611
Jackknife: leave SalMax out
Making features
makeFeatures: max memory 912261120, total allocated 27435008, free 8923176, used 18511832, increment 4064744
Alexandrium_catenella_2 SalMax: 
Regularization values: linear/quadratic/product: 0.171, categorical: 0.250, threshold: 1.170, hinge: 0.500
83 samples
Density: max memory 912261120, total allocated 27435008, free 7659008, used 19776000, increment 1264168
linearPredictor: max memory 912261120, total allocated 27435008, free 7659008, used 19776000, increment 0
FeaturedSpace: max memory 912261120, total allocated 27435008, free 7659008, used 19776000, increment 0
Sequential: max memory 912261120, total allocated 27435008, free 7659008, used 19776000, increment 0
Initial loss: 7.039660349862076
Initial test loss: 7.039660349862076
Time since start: 204.509
500: time = 5.491000 loss = 5.334841 testLoss 5.445380
Jackknife: leave SalMean out
Making features
makeFeatures: max memory 912261120, total allocated 27435008, free 8452120, used 18982888, increment -793112
Alexandrium_catenella_2 SalMean: 
Regularization values: linear/quadratic/product: 0.171, categorical: 0.250, threshold: 1.170, hinge: 0.500
83 samples
Density: max memory 912261120, total allocated 27435008, free 6783712, used 20651296, increment 1668408
linearPredictor: max memory 912261120, total allocated 27435008, free 6783712, used 20651296, increment 0
FeaturedSpace: max memory 912261120, total allocated 27435008, free 6783712, used 20651296, increment 0
Sequential: max memory 912261120, total allocated 27435008, free 6783712, used 20651296, increment 0
Initial loss: 7.039660349862076
Initial test loss: 7.039660349862076
Time since start: 210.096
500: time = 5.524000 loss = 5.330611 testLoss 5.413059
Jackknife: leave SalMin out
Making features
makeFeatures: max memory 912261120, total allocated 27435008, free 16022136, used 11412872, increment -9238424
Alexandrium_catenella_2 SalMin: 
Regularization values: linear/quadratic/product: 0.171, categorical: 0.250, threshold: 1.170, hinge: 0.500
83 samples
Density: max memory 912261120, total allocated 27435008, free 9756328, used 17678680, increment 6265808
linearPredictor: max memory 912261120, total allocated 27435008, free 9756328, used 17678680, increment 0
FeaturedSpace: max memory 912261120, total allocated 27435008, free 9756328, used 17678680, increment 0
Sequential: max memory 912261120, total allocated 27435008, free 9756328, used 17678680, increment 0
Initial loss: 7.039660349862076
Initial test loss: 7.039660349862076
Time since start: 215.681
500: time = 5.523000 loss = 5.331638 testLoss 5.421897
Jackknife: leave SalRange out
Making features
makeFeatures: max memory 912261120, total allocated 27435008, free 6805136, used 20629872, increment 2951192
Alexandrium_catenella_2 SalRange: 
Regularization values: linear/quadratic/product: 0.171, categorical: 0.250, threshold: 1.170, hinge: 0.500
83 samples
Density: max memory 912261120, total allocated 27435008, free 6967312, used 20467696, increment -162176
linearPredictor: max memory 912261120, total allocated 27435008, free 6967312, used 20467696, increment 0
FeaturedSpace: max memory 912261120, total allocated 27435008, free 6967312, used 20467696, increment 0
Sequential: max memory 912261120, total allocated 27435008, free 6967312, used 20467696, increment 0
Initial loss: 7.039660349862076
Initial test loss: 7.039660349862076
Time since start: 221.141
500: time = 5.389000 loss = 5.338582 testLoss 5.362637
Jackknife: leave TempMax out
Making features
makeFeatures: max memory 912261120, total allocated 27435008, free 7484632, used 19950376, increment -517320
Alexandrium_catenella_2 TempMax: 
Regularization values: linear/quadratic/product: 0.171, categorical: 0.250, threshold: 1.170, hinge: 0.500
83 samples
Density: max memory 912261120, total allocated 27435008, free 5859336, used 21575672, increment 1625296
linearPredictor: max memory 912261120, total allocated 27435008, free 5850192, used 21584816, increment 9144
FeaturedSpace: max memory 912261120, total allocated 27435008, free 5696840, used 21738168, increment 153352
Sequential: max memory 912261120, total allocated 27435008, free 5696840, used 21738168, increment 0
Initial loss: 7.039660349862076
Initial test loss: 7.039660349862076
Time since start: 226.737
500: time = 5.532000 loss = 5.336746 testLoss 5.473293
Jackknife: leave TempMean out
Making features
makeFeatures: max memory 912261120, total allocated 27435008, free 16033008, used 11402000, increment -10336168
Alexandrium_catenella_2 TempMean: 
Regularization values: linear/quadratic/product: 0.171, categorical: 0.250, threshold: 1.170, hinge: 0.500
83 samples
Density: max memory 912261120, total allocated 27435008, free 9719616, used 17715392, increment 6313392
linearPredictor: max memory 912261120, total allocated 27435008, free 9719616, used 17715392, increment 0
FeaturedSpace: max memory 912261120, total allocated 27435008, free 9719616, used 17715392, increment 0
Sequential: max memory 912261120, total allocated 27435008, free 9719616, used 17715392, increment 0
Initial loss: 7.039660349862076
Initial test loss: 7.039660349862076
Time since start: 232.332
500: time = 5.516000 loss = 5.332488 testLoss 5.397098
Jackknife: leave TempMin out
Making features
makeFeatures: max memory 912261120, total allocated 27435008, free 12903072, used 14531936, increment -3183456
Alexandrium_catenella_2 TempMin: 
Regularization values: linear/quadratic/product: 0.171, categorical: 0.250, threshold: 1.170, hinge: 0.500
83 samples
Density: max memory 912261120, total allocated 27435008, free 6558304, used 20876704, increment 6344768
linearPredictor: max memory 912261120, total allocated 27435008, free 6558304, used 20876704, increment 0
FeaturedSpace: max memory 912261120, total allocated 27435008, free 6558304, used 20876704, increment 0
Sequential: max memory 912261120, total allocated 27435008, free 6558304, used 20876704, increment 0
Initial loss: 7.039660349862076
Initial test loss: 7.039660349862076
Time since start: 237.959
500: time = 5.534000 loss = 5.349090 testLoss 5.538483
Jackknife: leave TempRange out
Making features
makeFeatures: max memory 912261120, total allocated 27435008, free 6006512, used 21428496, increment 551792
Alexandrium_catenella_2 TempRange: 
Regularization values: linear/quadratic/product: 0.171, categorical: 0.250, threshold: 1.170, hinge: 0.500
83 samples
Density: max memory 912261120, total allocated 27435008, free 4656848, used 22778160, increment 1349664
linearPredictor: max memory 912261120, total allocated 27435008, free 4656848, used 22778160, increment 0
FeaturedSpace: max memory 912261120, total allocated 27435008, free 4656848, used 22778160, increment 0
Sequential: max memory 912261120, total allocated 27435008, free 4656848, used 22778160, increment 0
Initial loss: 7.039660349862076
Initial test loss: 7.039660349862076
Time since start: 243.536
500: time = 5.499000 loss = 5.347446 testLoss 5.403879
Jackknife: only Bathy
Making features
makeFeatures: max memory 912261120, total allocated 27435008, free 16818448, used 10616560, increment -12161600
Alexandrium_catenella_2 Bathy: 
Regularization values: linear/quadratic/product: 0.171, categorical: 0.250, threshold: 1.170, hinge: 0.500
83 samples
Density: max memory 912261120, total allocated 27435008, free 16186616, used 11248392, increment 631832
linearPredictor: max memory 912261120, total allocated 27435008, free 16186616, used 11248392, increment 0
FeaturedSpace: max memory 912261120, total allocated 27435008, free 16186616, used 11248392, increment 0
Sequential: max memory 912261120, total allocated 27435008, free 16186616, used 11248392, increment 0
Initial loss: 7.039660349862076
Initial test loss: 7.039660349862076
260: time = 0.225000 loss = 5.901718 testLoss 5.808661
Res.gain: 1.1379425293837127
Jackknife: only CVMax
Making features
makeFeatures: max memory 912261120, total allocated 27435008, free 10885896, used 16549112, increment 5300720
Alexandrium_catenella_2 CVMax: 
Regularization values: linear/quadratic/product: 0.171, categorical: 0.250, threshold: 1.170, hinge: 0.500
83 samples
Density: max memory 912261120, total allocated 27435008, free 10224944, used 17210064, increment 660952
linearPredictor: max memory 912261120, total allocated 27435008, free 10224944, used 17210064, increment 0
FeaturedSpace: max memory 912261120, total allocated 27435008, free 10222688, used 17212320, increment 2256
Sequential: max memory 912261120, total allocated 27435008, free 10220432, used 17214576, increment 2256
Initial loss: 7.039660349862076
Initial test loss: 7.039660349862076
120: time = 0.126000 loss = 6.834167 testLoss 6.865471
Res.gain: 0.20549309152589856
Jackknife: only CVMean
Making features
makeFeatures: max memory 912261120, total allocated 27435008, free 15961488, used 11473520, increment -5741056
Alexandrium_catenella_2 CVMean: 
Regularization values: linear/quadratic/product: 0.171, categorical: 0.250, threshold: 1.170, hinge: 0.500
83 samples
Density: max memory 912261120, total allocated 27435008, free 15324320, used 12110688, increment 637168
linearPredictor: max memory 912261120, total allocated 27435008, free 15324320, used 12110688, increment 0
FeaturedSpace: max memory 912261120, total allocated 27435008, free 15324320, used 12110688, increment 0
Sequential: max memory 912261120, total allocated 27435008, free 15324320, used 12110688, increment 0
Initial loss: 7.039660349862076
Initial test loss: 7.039660349862076
220: time = 0.231000 loss = 6.716592 testLoss 6.855298
Res.gain: 0.32306853184860795
Jackknife: only CVMin
Making features
makeFeatures: max memory 912261120, total allocated 27435008, free 11477080, used 15957928, increment 3847240
Alexandrium_catenella_2 CVMin: 
Regularization values: linear/quadratic/product: 0.171, categorical: 0.250, threshold: 1.170, hinge: 0.500
83 samples
Density: max memory 912261120, total allocated 27435008, free 10999416, used 16435592, increment 477664
linearPredictor: max memory 912261120, total allocated 27435008, free 10999416, used 16435592, increment 0
FeaturedSpace: max memory 912261120, total allocated 27435008, free 10999416, used 16435592, increment 0
Sequential: max memory 912261120, total allocated 27435008, free 10999416, used 16435592, increment 0
Initial loss: 7.039660349862076
Initial test loss: 7.039660349862076
120: time = 0.157000 loss = 6.887502 testLoss 6.856014
Res.gain: 0.15215810221809978
Jackknife: only CVRange
Making features
makeFeatures: max memory 912261120, total allocated 27435008, free 15661656, used 11773352, increment -4662240
Alexandrium_catenella_2 CVRange: 
Regularization values: linear/quadratic/product: 0.171, categorical: 0.250, threshold: 1.170, hinge: 0.500
83 samples
Density: max memory 912261120, total allocated 27435008, free 15155176, used 12279832, increment 506480
linearPredictor: max memory 912261120, total allocated 27435008, free 15002400, used 12432608, increment 152776
FeaturedSpace: max memory 912261120, total allocated 27435008, free 15002400, used 12432608, increment 0
Sequential: max memory 912261120, total allocated 27435008, free 15002400, used 12432608, increment 0
Initial loss: 7.039660349862076
Initial test loss: 7.039660349862076
Time since start: 244.619
240: time = 0.264000 loss = 6.738827 testLoss 6.853376
Res.gain: 0.30083376004298046
Jackknife: only SalMax
Making features
makeFeatures: max memory 912261120, total allocated 27435008, free 11608008, used 15827000, increment 3394392
Alexandrium_catenella_2 SalMax: 
Regularization values: linear/quadratic/product: 0.171, categorical: 0.250, threshold: 1.170, hinge: 0.500
83 samples
Density: max memory 912261120, total allocated 27435008, free 11097640, used 16337368, increment 510368
linearPredictor: max memory 912261120, total allocated 27435008, free 11097640, used 16337368, increment 0
FeaturedSpace: max memory 912261120, total allocated 27435008, free 11097640, used 16337368, increment 0
Sequential: max memory 912261120, total allocated 27435008, free 11097640, used 16337368, increment 0
Initial loss: 7.039660349862076
Initial test loss: 7.039660349862076
240: time = 0.251000 loss = 6.942333 testLoss 6.913104
Res.gain: 0.09732783219221197
Jackknife: only SalMean
Making features
makeFeatures: max memory 912261120, total allocated 27435008, free 12871224, used 14563784, increment -1773584
Alexandrium_catenella_2 SalMean: 
Regularization values: linear/quadratic/product: 0.171, categorical: 0.250, threshold: 1.170, hinge: 0.500
83 samples
Density: max memory 912261120, total allocated 27435008, free 12357960, used 15077048, increment 513264
linearPredictor: max memory 912261120, total allocated 27435008, free 12357960, used 15077048, increment 0
FeaturedSpace: max memory 912261120, total allocated 27435008, free 12357960, used 15077048, increment 0
Sequential: max memory 912261120, total allocated 27435008, free 12357960, used 15077048, increment 0
Initial loss: 7.039660349862076
Initial test loss: 7.039660349862076
140: time = 0.148000 loss = 6.923889 testLoss 6.858763
Res.gain: 0.11577108214755327
Jackknife: only SalMin
Making features
makeFeatures: max memory 912261120, total allocated 27435008, free 10096576, used 17338432, increment 2261384
Alexandrium_catenella_2 SalMin: 
Regularization values: linear/quadratic/product: 0.171, categorical: 0.250, threshold: 1.170, hinge: 0.500
83 samples
Density: max memory 912261120, total allocated 27435008, free 9615728, used 17819280, increment 480848
linearPredictor: max memory 912261120, total allocated 27435008, free 9615728, used 17819280, increment 0
FeaturedSpace: max memory 912261120, total allocated 27435008, free 9615728, used 17819280, increment 0
Sequential: max memory 912261120, total allocated 27435008, free 9615728, used 17819280, increment 0
Initial loss: 7.039660349862076
Initial test loss: 7.039660349862076
200: time = 0.219000 loss = 6.839450 testLoss 6.691541
Res.gain: 0.20021040484749175
Jackknife: only SalRange
Making features
makeFeatures: max memory 912261120, total allocated 27435008, free 10251096, used 17183912, increment -635368
Alexandrium_catenella_2 SalRange: 
Regularization values: linear/quadratic/product: 0.171, categorical: 0.250, threshold: 1.170, hinge: 0.500
83 samples
Density: max memory 912261120, total allocated 27435008, free 9619848, used 17815160, increment 631248
linearPredictor: max memory 912261120, total allocated 27435008, free 9619848, used 17815160, increment 0
FeaturedSpace: max memory 912261120, total allocated 27435008, free 9619848, used 17815160, increment 0
Sequential: max memory 912261120, total allocated 27435008, free 9619848, used 17815160, increment 0
Initial loss: 7.039660349862076
Initial test loss: 7.039660349862076
Time since start: 245.662
360: time = 0.410000 loss = 6.790239 testLoss 6.817246
Res.gain: 0.24942086381976303
Jackknife: only TempMax
Making features
makeFeatures: max memory 912261120, total allocated 27435008, free 15961152, used 11473856, increment -6341304
Alexandrium_catenella_2 TempMax: 
Regularization values: linear/quadratic/product: 0.171, categorical: 0.250, threshold: 1.170, hinge: 0.500
83 samples
Density: max memory 912261120, total allocated 27435008, free 15467264, used 11967744, increment 493888
linearPredictor: max memory 912261120, total allocated 27435008, free 15467264, used 11967744, increment 0
FeaturedSpace: max memory 912261120, total allocated 27435008, free 15467264, used 11967744, increment 0
Sequential: max memory 912261120, total allocated 27435008, free 15467264, used 11967744, increment 0
Initial loss: 7.039660349862076
Initial test loss: 7.039660349862076
260: time = 0.288000 loss = 6.658316 testLoss 6.768641
Res.gain: 0.3813439102101004
Jackknife: only TempMean
Making features
makeFeatures: max memory 912261120, total allocated 27435008, free 13852424, used 13582584, increment 1614840
Alexandrium_catenella_2 TempMean: 
Regularization values: linear/quadratic/product: 0.171, categorical: 0.250, threshold: 1.170, hinge: 0.500
83 samples
Density: max memory 912261120, total allocated 27435008, free 13222024, used 14212984, increment 630400
linearPredictor: max memory 912261120, total allocated 27435008, free 13222024, used 14212984, increment 0
FeaturedSpace: max memory 912261120, total allocated 27435008, free 13222024, used 14212984, increment 0
Sequential: max memory 912261120, total allocated 27435008, free 13222024, used 14212984, increment 0
Initial loss: 7.039660349862076
Initial test loss: 7.039660349862076
140: time = 0.137000 loss = 6.550370 testLoss 6.771736
Res.gain: 0.4892899887538107
Jackknife: only TempMin
Making features
makeFeatures: max memory 912261120, total allocated 27435008, free 13862032, used 13572976, increment -640008
Alexandrium_catenella_2 TempMin: 
Regularization values: linear/quadratic/product: 0.171, categorical: 0.250, threshold: 1.170, hinge: 0.500
83 samples
Density: max memory 912261120, total allocated 27435008, free 13232368, used 14202640, increment 629664
linearPredictor: max memory 912261120, total allocated 27435008, free 13232368, used 14202640, increment 0
FeaturedSpace: max memory 912261120, total allocated 27435008, free 13232368, used 14202640, increment 0
Sequential: max memory 912261120, total allocated 27435008, free 13232368, used 14202640, increment 0
Initial loss: 7.039660349862076
Initial test loss: 7.039660349862076
240: time = 0.242000 loss = 6.581078 testLoss 6.567734
Res.gain: 0.45858236673992003
Jackknife: only TempRange
Making features
makeFeatures: max memory 912261120, total allocated 27435008, free 10916920, used 16518088, increment 2315448
Alexandrium_catenella_2 TempRange: 
Regularization values: linear/quadratic/product: 0.171, categorical: 0.250, threshold: 1.170, hinge: 0.500
83 samples
Density: max memory 912261120, total allocated 27435008, free 10426880, used 17008128, increment 490040
linearPredictor: max memory 912261120, total allocated 27435008, free 10426880, used 17008128, increment 0
FeaturedSpace: max memory 912261120, total allocated 27435008, free 10426880, used 17008128, increment 0
Sequential: max memory 912261120, total allocated 27435008, free 10426880, used 17008128, increment 0
Initial loss: 7.039660349862076
Initial test loss: 7.039660349862076
160: time = 0.158000 loss = 6.715785 testLoss 7.247702
Res.gain: 0.32387573549143944
Time since start: 246.799
getSamples: max memory 912261120, total allocated 27435008, free 12215200, used 15219808, increment -1788320
Making features
makeFeatures: max memory 912261120, total allocated 27435008, free 11104888, used 16330120, increment 1110312
Alexandrium_catenella_3: 
Regularization values: linear/quadratic/product: 0.171, categorical: 0.250, threshold: 1.170, hinge: 0.500
83 samples
Density: max memory 912261120, total allocated 27435008, free 8670064, used 18764944, increment 2434824
linearPredictor: max memory 912261120, total allocated 27435008, free 8670064, used 18764944, increment 0
FeaturedSpace: max memory 912261120, total allocated 27435008, free 8670064, used 18764944, increment 0
Sequential: max memory 912261120, total allocated 27435008, free 8670064, used 18764944, increment 0
Initial loss: 7.040536390215956
Initial test loss: 7.040536390215956
Time since start: 252.658
500: time = 5.812000 loss = 5.299114 testLoss 5.813374
Resulting gain: 1.741421936745395
Projecting...
Writing file models\Alexandrium_catenella\Alexandrium_catenella_3.csv
Writing file models\Alexandrium_catenella\Alexandrium_catenella_3.csv
Jackknife: leave Bathy out
Making features
makeFeatures: max memory 912261120, total allocated 27435008, free 5069000, used 22366008, increment 3601064
Alexandrium_catenella_3 Bathy: 
Regularization values: linear/quadratic/product: 0.171, categorical: 0.250, threshold: 1.170, hinge: 0.500
83 samples
Density: max memory 912261120, total allocated 27435008, free 4297432, used 23137576, increment 771568
linearPredictor: max memory 912261120, total allocated 27435008, free 4144472, used 23290536, increment 152960
FeaturedSpace: max memory 912261120, total allocated 27435008, free 4144472, used 23290536, increment 0
Sequential: max memory 912261120, total allocated 27435008, free 4144472, used 23290536, increment 0
Initial loss: 7.040536390215956
Initial test loss: 7.040536390215956
Time since start: 258.973
500: time = 5.830000 loss = 5.697183 testLoss 6.264789
Jackknife: leave CVMax out
Making features
makeFeatures: max memory 912261120, total allocated 27435008, free 13328224, used 14106784, increment -9183752
Alexandrium_catenella_3 CVMax: 
Regularization values: linear/quadratic/product: 0.171, categorical: 0.250, threshold: 1.170, hinge: 0.500
83 samples
Density: max memory 912261120, total allocated 27435008, free 11717216, used 15717792, increment 1611008
linearPredictor: max memory 912261120, total allocated 27435008, free 11717216, used 15717792, increment 0
FeaturedSpace: max memory 912261120, total allocated 27435008, free 11717216, used 15717792, increment 0
Sequential: max memory 912261120, total allocated 27435008, free 11717216, used 15717792, increment 0
Initial loss: 7.040536390215956
Initial test loss: 7.040536390215956
Time since start: 264.309
500: time = 5.269000 loss = 5.302276 testLoss 5.831917
Jackknife: leave CVMean out
Making features
makeFeatures: max memory 912261120, total allocated 27435008, free 7247064, used 20187944, increment 4470152
Alexandrium_catenella_3 CVMean: 
Regularization values: linear/quadratic/product: 0.171, categorical: 0.250, threshold: 1.170, hinge: 0.500
83 samples
Density: max memory 912261120, total allocated 27435008, free 7090680, used 20344328, increment 156384
linearPredictor: max memory 912261120, total allocated 27435008, free 7090680, used 20344328, increment 0
FeaturedSpace: max memory 912261120, total allocated 27435008, free 7090680, used 20344328, increment 0
Sequential: max memory 912261120, total allocated 27435008, free 7090680, used 20344328, increment 0
Initial loss: 7.040536390215956
Initial test loss: 7.040536390215956
Time since start: 269.753
500: time = 5.381000 loss = 5.300063 testLoss 5.816058
Jackknife: leave CVMin out
Making features
makeFeatures: max memory 912261120, total allocated 27435008, free 7628656, used 19806352, increment -537976
Alexandrium_catenella_3 CVMin: 
Regularization values: linear/quadratic/product: 0.171, categorical: 0.250, threshold: 1.170, hinge: 0.500
83 samples
Density: max memory 912261120, total allocated 27435008, free 15212760, used 12222248, increment -7584104
linearPredictor: max memory 912261120, total allocated 27435008, free 15212760, used 12222248, increment 0
FeaturedSpace: max memory 912261120, total allocated 27435008, free 15212760, used 12222248, increment 0
Sequential: max memory 912261120, total allocated 27435008, free 15212760, used 12222248, increment 0
Initial loss: 7.040536390215956
Initial test loss: 7.040536390215956
Time since start: 275.388
500: time = 5.556000 loss = 5.315846 testLoss 5.842541
Jackknife: leave CVRange out
Making features
makeFeatures: max memory 912261120, total allocated 27435008, free 14230704, used 13204304, increment 982056
Alexandrium_catenella_3 CVRange: 
Regularization values: linear/quadratic/product: 0.171, categorical: 0.250, threshold: 1.170, hinge: 0.500
83 samples
Density: max memory 912261120, total allocated 27435008, free 12514480, used 14920528, increment 1716224
linearPredictor: max memory 912261120, total allocated 27435008, free 12514480, used 14920528, increment 0
FeaturedSpace: max memory 912261120, total allocated 27435008, free 12514480, used 14920528, increment 0
Sequential: max memory 912261120, total allocated 27435008, free 12514480, used 14920528, increment 0
Initial loss: 7.040536390215956
Initial test loss: 7.040536390215956
Time since start: 280.951
500: time = 5.492000 loss = 5.308448 testLoss 5.830820
Jackknife: leave SalMax out
Making features
makeFeatures: max memory 912261120, total allocated 27435008, free 7689024, used 19745984, increment 4825456
Alexandrium_catenella_3 SalMax: 
Regularization values: linear/quadratic/product: 0.171, categorical: 0.250, threshold: 1.170, hinge: 0.500
83 samples
Density: max memory 912261120, total allocated 27435008, free 7304416, used 20130592, increment 384608
linearPredictor: max memory 912261120, total allocated 27435008, free 7304416, used 20130592, increment 0
FeaturedSpace: max memory 912261120, total allocated 27435008, free 7304416, used 20130592, increment 0
Sequential: max memory 912261120, total allocated 27435008, free 7304416, used 20130592, increment 0
Initial loss: 7.040536390215956
Initial test loss: 7.040536390215956
Time since start: 286.402
500: time = 5.400000 loss = 5.300760 testLoss 5.850950
Jackknife: leave SalMean out
Making features
makeFeatures: max memory 912261120, total allocated 27435008, free 5549096, used 21885912, increment 1755320
Alexandrium_catenella_3 SalMean: 
Regularization values: linear/quadratic/product: 0.171, categorical: 0.250, threshold: 1.170, hinge: 0.500
83 samples
Density: max memory 912261120, total allocated 27435008, free 4492496, used 22942512, increment 1056600
linearPredictor: max memory 912261120, total allocated 27435008, free 4492496, used 22942512, increment 0
FeaturedSpace: max memory 912261120, total allocated 27435008, free 4492496, used 22942512, increment 0
Sequential: max memory 912261120, total allocated 27435008, free 4492496, used 22942512, increment 0
Initial loss: 7.040536390215956
Initial test loss: 7.040536390215956
Time since start: 291.885
500: time = 5.414000 loss = 5.299058 testLoss 5.815697
Jackknife: leave SalMin out
Making features
makeFeatures: max memory 912261120, total allocated 27435008, free 11865512, used 15569496, increment -7373016
Alexandrium_catenella_3 SalMin: 
Regularization values: linear/quadratic/product: 0.171, categorical: 0.250, threshold: 1.170, hinge: 0.500
83 samples
Density: max memory 912261120, total allocated 27435008, free 10729808, used 16705200, increment 1135704
linearPredictor: max memory 912261120, total allocated 27435008, free 10729808, used 16705200, increment 0
FeaturedSpace: max memory 912261120, total allocated 27435008, free 10729808, used 16705200, increment 0
Sequential: max memory 912261120, total allocated 27435008, free 10729808, used 16705200, increment 0
Initial loss: 7.040536390215956
Initial test loss: 7.040536390215956
Time since start: 297.261
500: time = 5.297000 loss = 5.300660 testLoss 5.804254
Jackknife: leave SalRange out
Making features
makeFeatures: max memory 912261120, total allocated 27435008, free 8862808, used 18572200, increment 1867000
Alexandrium_catenella_3 SalRange: 
Regularization values: linear/quadratic/product: 0.171, categorical: 0.250, threshold: 1.170, hinge: 0.500
83 samples
Density: max memory 912261120, total allocated 27435008, free 7697624, used 19737384, increment 1165184
linearPredictor: max memory 912261120, total allocated 27435008, free 7697624, used 19737384, increment 0
FeaturedSpace: max memory 912261120, total allocated 27435008, free 7697624, used 19737384, increment 0
Sequential: max memory 912261120, total allocated 27435008, free 7697624, used 19737384, increment 0
Initial loss: 7.040536390215956
Initial test loss: 7.040536390215956
Time since start: 302.68
500: time = 5.357000 loss = 5.315277 testLoss 5.702898
Jackknife: leave TempMax out
Making features
makeFeatures: max memory 912261120, total allocated 27435008, free 7325720, used 20109288, increment 371904
Alexandrium_catenella_3 TempMax: 
Regularization values: linear/quadratic/product: 0.171, categorical: 0.250, threshold: 1.170, hinge: 0.500
83 samples
Density: max memory 912261120, total allocated 27435008, free 5686776, used 21748232, increment 1638944
linearPredictor: max memory 912261120, total allocated 27435008, free 5686776, used 21748232, increment 0
FeaturedSpace: max memory 912261120, total allocated 27435008, free 5686776, used 21748232, increment 0
Sequential: max memory 912261120, total allocated 27435008, free 5686776, used 21748232, increment 0
Initial loss: 7.040536390215956
Initial test loss: 7.040536390215956
Time since start: 308.203
500: time = 5.460000 loss = 5.313243 testLoss 5.799041
Jackknife: leave TempMean out
Making features
makeFeatures: max memory 912261120, total allocated 27435008, free 15110136, used 12324872, increment -9423360
Alexandrium_catenella_3 TempMean: 
Regularization values: linear/quadratic/product: 0.171, categorical: 0.250, threshold: 1.170, hinge: 0.500
83 samples
Density: max memory 912261120, total allocated 27435008, free 13436616, used 13998392, increment 1673520
linearPredictor: max memory 912261120, total allocated 27435008, free 13436616, used 13998392, increment 0
FeaturedSpace: max memory 912261120, total allocated 27435008, free 13436616, used 13998392, increment 0
Sequential: max memory 912261120, total allocated 27435008, free 13436616, used 13998392, increment 0
Initial loss: 7.040536390215956
Initial test loss: 7.040536390215956
Time since start: 313.864
500: time = 5.583000 loss = 5.300523 testLoss 5.814554
Jackknife: leave TempMin out
Making features
makeFeatures: max memory 912261120, total allocated 27435008, free 10066944, used 17368064, increment 3369672
Alexandrium_catenella_3 TempMin: 
Regularization values: linear/quadratic/product: 0.171, categorical: 0.250, threshold: 1.170, hinge: 0.500
83 samples
Density: max memory 912261120, total allocated 27435008, free 8486296, used 18948712, increment 1580648
linearPredictor: max memory 912261120, total allocated 27435008, free 8486296, used 18948712, increment 0
FeaturedSpace: max memory 912261120, total allocated 27435008, free 8486296, used 18948712, increment 0
Sequential: max memory 912261120, total allocated 27435008, free 8486296, used 18948712, increment 0
Initial loss: 7.040536390215956
Initial test loss: 7.040536390215956
Time since start: 319.455
500: time = 5.544000 loss = 5.313746 testLoss 5.921809
Jackknife: leave TempRange out
Making features
makeFeatures: max memory 912261120, total allocated 27435008, free 9150568, used 18284440, increment -664272
Alexandrium_catenella_3 TempRange: 
Regularization values: linear/quadratic/product: 0.171, categorical: 0.250, threshold: 1.170, hinge: 0.500
83 samples
Density: max memory 912261120, total allocated 27435008, free 7529512, used 19905496, increment 1621056
linearPredictor: max memory 912261120, total allocated 27435008, free 7527328, used 19907680, increment 2184
FeaturedSpace: max memory 912261120, total allocated 27435008, free 7520928, used 19914080, increment 6400
Sequential: max memory 912261120, total allocated 27435008, free 7520928, used 19914080, increment 0
Initial loss: 7.040536390215956
Initial test loss: 7.040536390215956
Time since start: 324.954
500: time = 5.420000 loss = 5.322479 testLoss 5.803806
Jackknife: only Bathy
Making features
makeFeatures: max memory 912261120, total allocated 27435008, free 11286952, used 16148056, increment -3766024
Alexandrium_catenella_3 Bathy: 
Regularization values: linear/quadratic/product: 0.171, categorical: 0.250, threshold: 1.170, hinge: 0.500
83 samples
Density: max memory 912261120, total allocated 27435008, free 10797152, used 16637856, increment 489800
linearPredictor: max memory 912261120, total allocated 27435008, free 10797152, used 16637856, increment 0
FeaturedSpace: max memory 912261120, total allocated 27435008, free 10797152, used 16637856, increment 0
Sequential: max memory 912261120, total allocated 27435008, free 10797152, used 16637856, increment 0
Initial loss: 7.040536390215956
Initial test loss: 7.040536390215956
280: time = 0.238000 loss = 5.843545 testLoss 6.143287
Res.gain: 1.1969912389414068
Jackknife: only CVMax
Making features
makeFeatures: max memory 912261120, total allocated 27435008, free 16119920, used 11315088, increment -5322768
Alexandrium_catenella_3 CVMax: 
Regularization values: linear/quadratic/product: 0.171, categorical: 0.250, threshold: 1.170, hinge: 0.500
83 samples
Density: max memory 912261120, total allocated 27435008, free 15489816, used 11945192, increment 630104
linearPredictor: max memory 912261120, total allocated 27435008, free 15489816, used 11945192, increment 0
FeaturedSpace: max memory 912261120, total allocated 27435008, free 15485688, used 11949320, increment 4128
Sequential: max memory 912261120, total allocated 27435008, free 15485688, used 11949320, increment 0
Initial loss: 7.040536390215956
Initial test loss: 7.040536390215956
100: time = 0.115000 loss = 6.841767 testLoss 6.866629
Res.gain: 0.19876905779956733
Jackknife: only CVMean
Making features
makeFeatures: max memory 912261120, total allocated 27435008, free 12291584, used 15143424, increment 3194104
Alexandrium_catenella_3 CVMean: 
Regularization values: linear/quadratic/product: 0.171, categorical: 0.250, threshold: 1.170, hinge: 0.500
83 samples
Density: max memory 912261120, total allocated 27435008, free 11667960, used 15767048, increment 623624
linearPredictor: max memory 912261120, total allocated 27435008, free 11667960, used 15767048, increment 0
FeaturedSpace: max memory 912261120, total allocated 27435008, free 11667960, used 15767048, increment 0
Sequential: max memory 912261120, total allocated 27435008, free 11667960, used 15767048, increment 0
Initial loss: 7.040536390215956
Initial test loss: 7.040536390215956
260: time = 0.267000 loss = 6.741307 testLoss 6.760274
Res.gain: 0.2992291423300033
Jackknife: only CVMin
Making features
makeFeatures: max memory 912261120, total allocated 27435008, free 9642928, used 17792080, increment 2025032
Alexandrium_catenella_3 CVMin: 
Regularization values: linear/quadratic/product: 0.171, categorical: 0.250, threshold: 1.170, hinge: 0.500
83 samples
Density: max memory 912261120, total allocated 27435008, free 9135384, used 18299624, increment 507544
linearPredictor: max memory 912261120, total allocated 27435008, free 9135384, used 18299624, increment 0
FeaturedSpace: max memory 912261120, total allocated 27435008, free 9132848, used 18302160, increment 2536
Sequential: max memory 912261120, total allocated 27435008, free 9132848, used 18302160, increment 0
Initial loss: 7.040536390215956
Initial test loss: 7.040536390215956
100: time = 0.093000 loss = 6.892145 testLoss 6.837672
Res.gain: 0.148391061849666
Jackknife: only CVRange
Making features
makeFeatures: max memory 912261120, total allocated 27435008, free 13028432, used 14406576, increment -3895584
Alexandrium_catenella_3 CVRange: 
Regularization values: linear/quadratic/product: 0.171, categorical: 0.250, threshold: 1.170, hinge: 0.500
83 samples
Density: max memory 912261120, total allocated 27435008, free 12499312, used 14935696, increment 529120
linearPredictor: max memory 912261120, total allocated 27435008, free 12499312, used 14935696, increment 0
FeaturedSpace: max memory 912261120, total allocated 27435008, free 12499312, used 14935696, increment 0
Sequential: max memory 912261120, total allocated 27435008, free 12499312, used 14935696, increment 0
Initial loss: 7.040536390215956
Initial test loss: 7.040536390215956
Time since start: 325.97
220: time = 0.244000 loss = 6.767293 testLoss 6.717549
Res.gain: 0.2732435868188743
Jackknife: only SalMax
Making features
makeFeatures: max memory 912261120, total allocated 27435008, free 15194448, used 12240560, increment -2695136
Alexandrium_catenella_3 SalMax: 
Regularization values: linear/quadratic/product: 0.171, categorical: 0.250, threshold: 1.170, hinge: 0.500
83 samples
Density: max memory 912261120, total allocated 27435008, free 14674296, used 12760712, increment 520152
linearPredictor: max memory 912261120, total allocated 27435008, free 14674296, used 12760712, increment 0
FeaturedSpace: max memory 912261120, total allocated 27435008, free 14674296, used 12760712, increment 0
Sequential: max memory 912261120, total allocated 27435008, free 14674296, used 12760712, increment 0
Initial loss: 7.040536390215956
Initial test loss: 7.040536390215956
280: time = 0.314000 loss = 6.900032 testLoss 7.124084
Res.gain: 0.14050481901017875
Jackknife: only SalMean
Making features
makeFeatures: max memory 912261120, total allocated 27435008, free 10368232, used 17066776, increment 4306064
Alexandrium_catenella_3 SalMean: 
Regularization values: linear/quadratic/product: 0.171, categorical: 0.250, threshold: 1.170, hinge: 0.500
83 samples
Density: max memory 912261120, total allocated 27435008, free 9839416, used 17595592, increment 528816
linearPredictor: max memory 912261120, total allocated 27435008, free 9839416, used 17595592, increment 0
FeaturedSpace: max memory 912261120, total allocated 27435008, free 9839416, used 17595592, increment 0
Sequential: max memory 912261120, total allocated 27435008, free 9839416, used 17595592, increment 0
Initial loss: 7.040536390215956
Initial test loss: 7.040536390215956
140: time = 0.148000 loss = 6.888807 testLoss 7.012757
Res.gain: 0.15172921353909352
Jackknife: only SalMin
Making features
makeFeatures: max memory 912261120, total allocated 27435008, free 15202512, used 12232496, increment -5363096
Alexandrium_catenella_3 SalMin: 
Regularization values: linear/quadratic/product: 0.171, categorical: 0.250, threshold: 1.170, hinge: 0.500
83 samples
Density: max memory 912261120, total allocated 27435008, free 14546544, used 12888464, increment 655968
linearPredictor: max memory 912261120, total allocated 27435008, free 14546544, used 12888464, increment 0
FeaturedSpace: max memory 912261120, total allocated 27435008, free 14546544, used 12888464, increment 0
Sequential: max memory 912261120, total allocated 27435008, free 14546544, used 12888464, increment 0
Initial loss: 7.040536390215956
Initial test loss: 7.040536390215956
320: time = 0.369000 loss = 6.795231 testLoss 6.878468
Res.gain: 0.24530540366734588
Jackknife: only SalRange
Making features
makeFeatures: max memory 912261120, total allocated 27435008, free 12547832, used 14887176, increment 1998712
Alexandrium_catenella_3 SalRange: 
Regularization values: linear/quadratic/product: 0.171, categorical: 0.250, threshold: 1.170, hinge: 0.500
83 samples
Density: max memory 912261120, total allocated 27435008, free 11929448, used 15505560, increment 618384
linearPredictor: max memory 912261120, total allocated 27435008, free 11929448, used 15505560, increment 0
FeaturedSpace: max memory 912261120, total allocated 27435008, free 11929448, used 15505560, increment 0
Sequential: max memory 912261120, total allocated 27435008, free 11925808, used 15509200, increment 3640
Initial loss: 7.040536390215956
Initial test loss: 7.040536390215956
Time since start: 327.267
380: time = 0.466000 loss = 6.746230 testLoss 7.052150
Res.gain: 0.2943064806066582
Jackknife: only TempMax
Making features
makeFeatures: max memory 912261120, total allocated 27435008, free 11133496, used 16301512, increment 792312
Alexandrium_catenella_3 TempMax: 
Regularization values: linear/quadratic/product: 0.171, categorical: 0.250, threshold: 1.170, hinge: 0.500
83 samples
Density: max memory 912261120, total allocated 27435008, free 10437712, used 16997296, increment 695784
linearPredictor: max memory 912261120, total allocated 27435008, free 10437712, used 16997296, increment 0
FeaturedSpace: max memory 912261120, total allocated 27435008, free 10437712, used 16997296, increment 0
Sequential: max memory 912261120, total allocated 27435008, free 10437712, used 16997296, increment 0
Initial loss: 7.040536390215956
Initial test loss: 7.040536390215956
260: time = 0.279000 loss = 6.605011 testLoss 7.049113
Res.gain: 0.4355252275916932
Jackknife: only TempMean
Making features
makeFeatures: max memory 912261120, total allocated 27435008, free 16192200, used 11242808, increment -5754488
Alexandrium_catenella_3 TempMean: 
Regularization values: linear/quadratic/product: 0.171, categorical: 0.250, threshold: 1.170, hinge: 0.500
83 samples
Density: max memory 912261120, total allocated 27435008, free 15691912, used 11743096, increment 500288
linearPredictor: max memory 912261120, total allocated 27435008, free 15691912, used 11743096, increment 0
FeaturedSpace: max memory 912261120, total allocated 27435008, free 15691912, used 11743096, increment 0
Sequential: max memory 912261120, total allocated 27435008, free 15691912, used 11743096, increment 0
Initial loss: 7.040536390215956
Initial test loss: 7.040536390215956
200: time = 0.223000 loss = 6.534256 testLoss 6.905183
Res.gain: 0.5062805394590839
Jackknife: only TempMin
Making features
makeFeatures: max memory 912261120, total allocated 27435008, free 12205608, used 15229400, increment 3486304
Alexandrium_catenella_3 TempMin: 
Regularization values: linear/quadratic/product: 0.171, categorical: 0.250, threshold: 1.170, hinge: 0.500
83 samples
Density: max memory 912261120, total allocated 27435008, free 11647856, used 15787152, increment 557752
linearPredictor: max memory 912261120, total allocated 27435008, free 11647856, used 15787152, increment 0
FeaturedSpace: max memory 912261120, total allocated 27435008, free 11647856, used 15787152, increment 0
Sequential: max memory 912261120, total allocated 27435008, free 11647856, used 15787152, increment 0
Initial loss: 7.040536390215956
Initial test loss: 7.040536390215956
220: time = 0.236000 loss = 6.585152 testLoss 6.640668
Res.gain: 0.45538481094172845
Jackknife: only TempRange
Making features
makeFeatures: max memory 912261120, total allocated 27435008, free 15430920, used 12004088, increment -3783064
Alexandrium_catenella_3 TempRange: 
Regularization values: linear/quadratic/product: 0.171, categorical: 0.250, threshold: 1.170, hinge: 0.500
83 samples
Density: max memory 912261120, total allocated 27435008, free 14953936, used 12481072, increment 476984
linearPredictor: max memory 912261120, total allocated 27435008, free 14953936, used 12481072, increment 0
FeaturedSpace: max memory 912261120, total allocated 27435008, free 14953936, used 12481072, increment 0
Sequential: max memory 912261120, total allocated 27435008, free 14953936, used 12481072, increment 0
Initial loss: 7.040536390215956
Initial test loss: 7.040536390215956
140: time = 0.141000 loss = 6.761627 testLoss 6.895663
Res.gain: 0.27890976503111364
Time since start: 328.42
getSamples: max memory 912261120, total allocated 27435008, free 9048112, used 18386896, increment 5905824
Making features
makeFeatures: max memory 912261120, total allocated 27435008, free 7856360, used 19578648, increment 1191752
Alexandrium_catenella_4: 
Regularization values: linear/quadratic/product: 0.171, categorical: 0.250, threshold: 1.170, hinge: 0.500
83 samples
Density: max memory 912261120, total allocated 27435008, free 7855264, used 19579744, increment 1096
linearPredictor: max memory 912261120, total allocated 27435008, free 7855264, used 19579744, increment 0
FeaturedSpace: max memory 912261120, total allocated 27435008, free 7855264, used 19579744, increment 0
Sequential: max memory 912261120, total allocated 27435008, free 7855264, used 19579744, increment 0
Initial loss: 7.039660349862076
Initial test loss: 7.039660349862076
Time since start: 334.582
500: time = 6.112000 loss = 5.374139 testLoss 5.096732
Resulting gain: 1.6655213674939384
Projecting...
Writing file models\Alexandrium_catenella\Alexandrium_catenella_4.csv
Writing file models\Alexandrium_catenella\Alexandrium_catenella_4.csv
Jackknife: leave Bathy out
Making features
makeFeatures: max memory 912261120, total allocated 27435008, free 6153152, used 21281856, increment 1702112
Alexandrium_catenella_4 Bathy: 
Regularization values: linear/quadratic/product: 0.171, categorical: 0.250, threshold: 1.170, hinge: 0.500
83 samples
Density: max memory 912261120, total allocated 27435008, free 5376768, used 22058240, increment 776384
linearPredictor: max memory 912261120, total allocated 27435008, free 5376768, used 22058240, increment 0
FeaturedSpace: max memory 912261120, total allocated 27435008, free 5376768, used 22058240, increment 0
Sequential: max memory 912261120, total allocated 27435008, free 5376768, used 22058240, increment 0
Initial loss: 7.039660349862076
Initial test loss: 7.039660349862076
Time since start: 340.783
500: time = 5.719000 loss = 5.784737 testLoss 5.493325
Jackknife: leave CVMax out
Making features
makeFeatures: max memory 912261120, total allocated 27435008, free 9716360, used 17718648, increment -4339592
Alexandrium_catenella_4 CVMax: 
Regularization values: linear/quadratic/product: 0.171, categorical: 0.250, threshold: 1.170, hinge: 0.500
83 samples
Density: max memory 912261120, total allocated 27435008, free 10027000, used 17408008, increment -310640
linearPredictor: max memory 912261120, total allocated 27435008, free 10017856, used 17417152, increment 9144
FeaturedSpace: max memory 912261120, total allocated 27435008, free 9865112, used 17569896, increment 152744
Sequential: max memory 912261120, total allocated 27435008, free 9865112, used 17569896, increment 0
Initial loss: 7.039660349862076
Initial test loss: 7.039660349862076
Time since start: 346.565
500: time = 5.665000 loss = 5.378396 testLoss 5.068059
Jackknife: leave CVMean out
Making features
makeFeatures: max memory 912261120, total allocated 27435008, free 6987024, used 20447984, increment 2878088
Alexandrium_catenella_4 CVMean: 
Regularization values: linear/quadratic/product: 0.171, categorical: 0.250, threshold: 1.170, hinge: 0.500
83 samples
Density: max memory 912261120, total allocated 27435008, free 7017400, used 20417608, increment -30376
linearPredictor: max memory 912261120, total allocated 27435008, free 7017400, used 20417608, increment 0
FeaturedSpace: max memory 912261120, total allocated 27435008, free 7017400, used 20417608, increment 0
Sequential: max memory 912261120, total allocated 27435008, free 7017400, used 20417608, increment 0
Initial loss: 7.039660349862076
Initial test loss: 7.039660349862076
Time since start: 352.02
500: time = 5.385000 loss = 5.373484 testLoss 5.086964
Jackknife: leave CVMin out
Making features
makeFeatures: max memory 912261120, total allocated 27435008, free 9827000, used 17608008, increment -2809600
Alexandrium_catenella_4 CVMin: 
Regularization values: linear/quadratic/product: 0.171, categorical: 0.250, threshold: 1.170, hinge: 0.500
83 samples
Density: max memory 912261120, total allocated 27435008, free 3471648, used 23963360, increment 6355352
linearPredictor: max memory 912261120, total allocated 27435008, free 3471648, used 23963360, increment 0
FeaturedSpace: max memory 912261120, total allocated 27435008, free 3471648, used 23963360, increment 0
Sequential: max memory 912261120, total allocated 27435008, free 3471648, used 23963360, increment 0
Initial loss: 7.039660349862076
Initial test loss: 7.039660349862076
Time since start: 357.597
500: time = 5.498000 loss = 5.392425 testLoss 5.130566
Jackknife: leave CVRange out
Making features
makeFeatures: max memory 912261120, total allocated 27435008, free 12763504, used 14671504, increment -9291856
Alexandrium_catenella_4 CVRange: 
Regularization values: linear/quadratic/product: 0.171, categorical: 0.250, threshold: 1.170, hinge: 0.500
83 samples
Density: max memory 912261120, total allocated 27435008, free 10991184, used 16443824, increment 1772320
linearPredictor: max memory 912261120, total allocated 27435008, free 10991184, used 16443824, increment 0
FeaturedSpace: max memory 912261120, total allocated 27435008, free 10991184, used 16443824, increment 0
Sequential: max memory 912261120, total allocated 27435008, free 10991184, used 16443824, increment 0
Initial loss: 7.039660349862076
Initial test loss: 7.039660349862076
Time since start: 363.346
500: time = 5.687000 loss = 5.377996 testLoss 5.142586
Jackknife: leave SalMax out
Making features
makeFeatures: max memory 912261120, total allocated 27435008, free 10153168, used 17281840, increment 838016
Alexandrium_catenella_4 SalMax: 
Regularization values: linear/quadratic/product: 0.171, categorical: 0.250, threshold: 1.170, hinge: 0.500
83 samples
Density: max memory 912261120, total allocated 27435008, free 8502424, used 18932584, increment 1650744
linearPredictor: max memory 912261120, total allocated 27435008, free 8502424, used 18932584, increment 0
FeaturedSpace: max memory 912261120, total allocated 27435008, free 8502424, used 18932584, increment 0
Sequential: max memory 912261120, total allocated 27435008, free 8502424, used 18932584, increment 0
Initial loss: 7.039660349862076
Initial test loss: 7.039660349862076
Time since start: 368.861
500: time = 5.433000 loss = 5.381798 testLoss 5.126562
Jackknife: leave SalMean out
Making features
makeFeatures: max memory 912261120, total allocated 27435008, free 3581240, used 23853768, increment 4921184
Alexandrium_catenella_4 SalMean: 
Regularization values: linear/quadratic/product: 0.171, categorical: 0.250, threshold: 1.170, hinge: 0.500
83 samples
Density: max memory 912261120, total allocated 27435008, free 3771072, used 23663936, increment -189832
linearPredictor: max memory 912261120, total allocated 27435008, free 3771072, used 23663936, increment 0
FeaturedSpace: max memory 912261120, total allocated 27435008, free 3771072, used 23663936, increment 0
Sequential: max memory 912261120, total allocated 27435008, free 3771072, used 23663936, increment 0
Initial loss: 7.039660349862076
Initial test loss: 7.039660349862076
Time since start: 374.284
500: time = 5.346000 loss = 5.373402 testLoss 5.102924
Jackknife: leave SalMin out
Making features
makeFeatures: max memory 912261120, total allocated 27435008, free 13870632, used 13564376, increment -10099560
Alexandrium_catenella_4 SalMin: 
Regularization values: linear/quadratic/product: 0.171, categorical: 0.250, threshold: 1.170, hinge: 0.500
83 samples
Density: max memory 912261120, total allocated 27435008, free 12219784, used 15215224, increment 1650848
linearPredictor: max memory 912261120, total allocated 27435008, free 12219784, used 15215224, increment 0
FeaturedSpace: max memory 912261120, total allocated 27435008, free 12219784, used 15215224, increment 0
Sequential: max memory 912261120, total allocated 27435008, free 12219784, used 15215224, increment 0
Initial loss: 7.039660349862076
Initial test loss: 7.039660349862076
Time since start: 379.739
500: time = 5.392000 loss = 5.375580 testLoss 5.096025
Jackknife: leave SalRange out
Making features
makeFeatures: max memory 912261120, total allocated 27435008, free 7492968, used 19942040, increment 4726816
Alexandrium_catenella_4 SalRange: 
Regularization values: linear/quadratic/product: 0.171, categorical: 0.250, threshold: 1.170, hinge: 0.500
83 samples
Density: max memory 912261120, total allocated 27435008, free 7163120, used 20271888, increment 329848
linearPredictor: max memory 912261120, total allocated 27435008, free 7163120, used 20271888, increment 0
FeaturedSpace: max memory 912261120, total allocated 27435008, free 7163120, used 20271888, increment 0
Sequential: max memory 912261120, total allocated 27435008, free 7163120, used 20271888, increment 0
Initial loss: 7.039660349862076
Initial test loss: 7.039660349862076
Time since start: 385.15
500: time = 5.349000 loss = 5.378857 testLoss 5.081835
Jackknife: leave TempMax out
Making features
makeFeatures: max memory 912261120, total allocated 27435008, free 9807960, used 17627048, increment -2644840
Alexandrium_catenella_4 TempMax: 
Regularization values: linear/quadratic/product: 0.171, categorical: 0.250, threshold: 1.170, hinge: 0.500
83 samples
Density: max memory 912261120, total allocated 27435008, free 3605288, used 23829720, increment 6202672
linearPredictor: max memory 912261120, total allocated 27435008, free 3605288, used 23829720, increment 0
FeaturedSpace: max memory 912261120, total allocated 27435008, free 3605288, used 23829720, increment 0
Sequential: max memory 912261120, total allocated 27435008, free 3605288, used 23829720, increment 0
Initial loss: 7.039660349862076
Initial test loss: 7.039660349862076
Time since start: 390.612
500: time = 5.382000 loss = 5.374315 testLoss 5.143863
Jackknife: leave TempMean out
Making features
makeFeatures: max memory 912261120, total allocated 27435008, free 16011312, used 11423696, increment -12406024
Alexandrium_catenella_4 TempMean: 
Regularization values: linear/quadratic/product: 0.171, categorical: 0.250, threshold: 1.170, hinge: 0.500
83 samples
Density: max memory 912261120, total allocated 27435008, free 9746208, used 17688800, increment 6265104
linearPredictor: max memory 912261120, total allocated 27435008, free 9746208, used 17688800, increment 0
FeaturedSpace: max memory 912261120, total allocated 27435008, free 9746208, used 17688800, increment 0
Sequential: max memory 912261120, total allocated 27435008, free 9746208, used 17688800, increment 0
Initial loss: 7.039660349862076
Initial test loss: 7.039660349862076
Time since start: 396.314
500: time = 5.606000 loss = 5.375057 testLoss 5.093819
Jackknife: leave TempMin out
Making features
makeFeatures: max memory 912261120, total allocated 27435008, free 8301632, used 19133376, increment 1444576
Alexandrium_catenella_4 TempMin: 
Regularization values: linear/quadratic/product: 0.171, categorical: 0.250, threshold: 1.170, hinge: 0.500
83 samples
Density: max memory 912261120, total allocated 27435008, free 7502336, used 19932672, increment 799296
linearPredictor: max memory 912261120, total allocated 27435008, free 7502336, used 19932672, increment 0
FeaturedSpace: max memory 912261120, total allocated 27435008, free 7502336, used 19932672, increment 0
Sequential: max memory 912261120, total allocated 27435008, free 7502336, used 19932672, increment 0
Initial loss: 7.039660349862076
Initial test loss: 7.039660349862076
Time since start: 401.737
500: time = 5.345000 loss = 5.390236 testLoss 5.141647
Jackknife: leave TempRange out
Making features
makeFeatures: max memory 912261120, total allocated 27435008, free 9884344, used 17550664, increment -2382008
Alexandrium_catenella_4 TempRange: 
Regularization values: linear/quadratic/product: 0.171, categorical: 0.250, threshold: 1.170, hinge: 0.500
83 samples
Density: max memory 912261120, total allocated 27435008, free 3622696, used 23812312, increment 6261648
linearPredictor: max memory 912261120, total allocated 27435008, free 3622696, used 23812312, increment 0
FeaturedSpace: max memory 912261120, total allocated 27435008, free 3622696, used 23812312, increment 0
Sequential: max memory 912261120, total allocated 27435008, free 3622696, used 23812312, increment 0
Initial loss: 7.039660349862076
Initial test loss: 7.039660349862076
Time since start: 407.101
500: time = 5.286000 loss = 5.395272 testLoss 5.100649
Jackknife: only Bathy
Making features
makeFeatures: max memory 912261120, total allocated 27435008, free 15591376, used 11843632, increment -11968680
Alexandrium_catenella_4 Bathy: 
Regularization values: linear/quadratic/product: 0.171, categorical: 0.250, threshold: 1.170, hinge: 0.500
83 samples
Density: max memory 912261120, total allocated 27435008, free 14952152, used 12482856, increment 639224
linearPredictor: max memory 912261120, total allocated 27435008, free 14952152, used 12482856, increment 0
FeaturedSpace: max memory 912261120, total allocated 27435008, free 14952152, used 12482856, increment 0
Sequential: max memory 912261120, total allocated 27435008, free 14952152, used 12482856, increment 0
Initial loss: 7.039660349862076
Initial test loss: 7.039660349862076
260: time = 0.226000 loss = 5.912053 testLoss 5.795774
Res.gain: 1.1276074153365245
Jackknife: only CVMax
Making features
makeFeatures: max memory 912261120, total allocated 27435008, free 9915376, used 17519632, increment 5036776
Alexandrium_catenella_4 CVMax: 
Regularization values: linear/quadratic/product: 0.171, categorical: 0.250, threshold: 1.170, hinge: 0.500
83 samples
Density: max memory 912261120, total allocated 27435008, free 9384680, used 18050328, increment 530696
linearPredictor: max memory 912261120, total allocated 27435008, free 9384680, used 18050328, increment 0
FeaturedSpace: max memory 912261120, total allocated 27435008, free 9384680, used 18050328, increment 0
Sequential: max memory 912261120, total allocated 27435008, free 9384680, used 18050328, increment 0
Initial loss: 7.039660349862076
Initial test loss: 7.039660349862076
120: time = 0.128000 loss = 6.816507 testLoss 6.971473
Res.gain: 0.22315374492010331
Jackknife: only CVMean
Making features
makeFeatures: max memory 912261120, total allocated 27435008, free 15050784, used 12384224, increment -5666104
Alexandrium_catenella_4 CVMean: 
Regularization values: linear/quadratic/product: 0.171, categorical: 0.250, threshold: 1.170, hinge: 0.500
83 samples
Density: max memory 912261120, total allocated 27435008, free 14545376, used 12889632, increment 505408
linearPredictor: max memory 912261120, total allocated 27435008, free 14545376, used 12889632, increment 0
FeaturedSpace: max memory 912261120, total allocated 27435008, free 14545376, used 12889632, increment 0
Sequential: max memory 912261120, total allocated 27435008, free 14545376, used 12889632, increment 0
Initial loss: 7.039660349862076
Initial test loss: 7.039660349862076
320: time = 0.332000 loss = 6.750496 testLoss 6.729047
Res.gain: 0.2891642893302562
Jackknife: only CVMin
Making features
makeFeatures: max memory 912261120, total allocated 27435008, free 16119680, used 11315328, increment -1574304
Alexandrium_catenella_4 CVMin: 
Regularization values: linear/quadratic/product: 0.171, categorical: 0.250, threshold: 1.170, hinge: 0.500
83 samples
Density: max memory 912261120, total allocated 27435008, free 15632080, used 11802928, increment 487600
linearPredictor: max memory 912261120, total allocated 27435008, free 15632080, used 11802928, increment 0
FeaturedSpace: max memory 912261120, total allocated 27435008, free 15627952, used 11807056, increment 4128
Sequential: max memory 912261120, total allocated 27435008, free 15627952, used 11807056, increment 0
Initial loss: 7.039660349862076
Initial test loss: 7.039660349862076
120: time = 0.120000 loss = 6.893110 testLoss 6.849600
Res.gain: 0.14654997034242978
Jackknife: only CVRange
Making features
makeFeatures: max memory 912261120, total allocated 27435008, free 12885184, used 14549824, increment 2742768
Alexandrium_catenella_4 CVRange: 
Regularization values: linear/quadratic/product: 0.171, categorical: 0.250, threshold: 1.170, hinge: 0.500
83 samples
Density: max memory 912261120, total allocated 27435008, free 12392808, used 15042200, increment 492376
linearPredictor: max memory 912261120, total allocated 27435008, free 12392808, used 15042200, increment 0
FeaturedSpace: max memory 912261120, total allocated 27435008, free 12392808, used 15042200, increment 0
Sequential: max memory 912261120, total allocated 27435008, free 12392808, used 15042200, increment 0
Initial loss: 7.039660349862076
Initial test loss: 7.039660349862076
Time since start: 408.158
220: time = 0.235000 loss = 6.768430 testLoss 6.687551
Res.gain: 0.2712303635300648
Jackknife: only SalMax
Making features
makeFeatures: max memory 912261120, total allocated 27435008, free 15348112, used 12086896, increment -2955304
Alexandrium_catenella_4 SalMax: 
Regularization values: linear/quadratic/product: 0.171, categorical: 0.250, threshold: 1.170, hinge: 0.500
83 samples
Density: max memory 912261120, total allocated 27435008, free 14712496, used 12722512, increment 635616
linearPredictor: max memory 912261120, total allocated 27435008, free 14712496, used 12722512, increment 0
FeaturedSpace: max memory 912261120, total allocated 27435008, free 14712496, used 12722512, increment 0
Sequential: max memory 912261120, total allocated 27435008, free 14712496, used 12722512, increment 0
Initial loss: 7.039660349862076
Initial test loss: 7.039660349862076
240: time = 0.250000 loss = 6.960557 testLoss 6.826338
Res.gain: 0.07910344513736511
Jackknife: only SalMean
Making features
makeFeatures: max memory 912261120, total allocated 27435008, free 9152456, used 18282552, increment 5560040
Alexandrium_catenella_4 SalMean: 
Regularization values: linear/quadratic/product: 0.171, categorical: 0.250, threshold: 1.170, hinge: 0.500
83 samples
Density: max memory 912261120, total allocated 27435008, free 16397384, used 11037624, increment -7244928
linearPredictor: max memory 912261120, total allocated 27435008, free 16397384, used 11037624, increment 0
FeaturedSpace: max memory 912261120, total allocated 27435008, free 16397384, used 11037624, increment 0
Sequential: max memory 912261120, total allocated 27435008, free 16397384, used 11037624, increment 0
Initial loss: 7.039660349862076
Initial test loss: 7.039660349862076
180: time = 0.218000 loss = 6.888963 testLoss 6.999148
Res.gain: 0.15069710555014915
Jackknife: only SalMin
Making features
makeFeatures: max memory 912261120, total allocated 27435008, free 15964400, used 11470608, increment 432984
Alexandrium_catenella_4 SalMin: 
Regularization values: linear/quadratic/product: 0.171, categorical: 0.250, threshold: 1.170, hinge: 0.500
83 samples
Density: max memory 912261120, total allocated 27435008, free 15456112, used 11978896, increment 508288
linearPredictor: max memory 912261120, total allocated 27435008, free 15456112, used 11978896, increment 0
FeaturedSpace: max memory 912261120, total allocated 27435008, free 15453912, used 11981096, increment 2200
Sequential: max memory 912261120, total allocated 27435008, free 15453912, used 11981096, increment 0
Initial loss: 7.039660349862076
Initial test loss: 7.039660349862076
200: time = 0.220000 loss = 6.803931 testLoss 6.872090
Res.gain: 0.23572894507147346
Jackknife: only SalRange
Making features
makeFeatures: max memory 912261120, total allocated 27435008, free 15656704, used 11778304, increment -202792
Alexandrium_catenella_4 SalRange: 
Regularization values: linear/quadratic/product: 0.171, categorical: 0.250, threshold: 1.170, hinge: 0.500
83 samples
Density: max memory 912261120, total allocated 27435008, free 15127856, used 12307152, increment 528848
linearPredictor: max memory 912261120, total allocated 27435008, free 15127856, used 12307152, increment 0
FeaturedSpace: max memory 912261120, total allocated 27435008, free 15127856, used 12307152, increment 0
Sequential: max memory 912261120, total allocated 27435008, free 15127856, used 12307152, increment 0
Initial loss: 7.039660349862076
Initial test loss: 7.039660349862076
Time since start: 409.428
480: time = 0.582000 loss = 6.772983 testLoss 6.948769
Res.gain: 0.2666770824831932
Jackknife: only TempMax
Making features
makeFeatures: max memory 912261120, total allocated 27435008, free 9744456, used 17690552, increment 5383400
Alexandrium_catenella_4 TempMax: 
Regularization values: linear/quadratic/product: 0.171, categorical: 0.250, threshold: 1.170, hinge: 0.500
83 samples
Density: max memory 912261120, total allocated 27435008, free 9243600, used 18191408, increment 500856
linearPredictor: max memory 912261120, total allocated 27435008, free 9234456, used 18200552, increment 9144
FeaturedSpace: max memory 912261120, total allocated 27435008, free 9234456, used 18200552, increment 0
Sequential: max memory 912261120, total allocated 27435008, free 9081048, used 18353960, increment 153408
Initial loss: 7.039660349862076
Initial test loss: 7.039660349862076
340: time = 0.344000 loss = 6.703664 testLoss 6.575109
Res.gain: 0.3359963208463137
Jackknife: only TempMean
Making features
makeFeatures: max memory 912261120, total allocated 27435008, free 10450328, used 16984680, increment -1369280
Alexandrium_catenella_4 TempMean: 
Regularization values: linear/quadratic/product: 0.171, categorical: 0.250, threshold: 1.170, hinge: 0.500
83 samples
Density: max memory 912261120, total allocated 27435008, free 9956384, used 17478624, increment 493944
linearPredictor: max memory 912261120, total allocated 27435008, free 9956384, used 17478624, increment 0
FeaturedSpace: max memory 912261120, total allocated 27435008, free 9956384, used 17478624, increment 0
Sequential: max memory 912261120, total allocated 27435008, free 9956384, used 17478624, increment 0
Initial loss: 7.039660349862076
Initial test loss: 7.039660349862076
300: time = 0.306000 loss = 6.599312 testLoss 6.615123
Res.gain: 0.44034808304338835
Jackknife: only TempMin
Making features
makeFeatures: max memory 912261120, total allocated 27435008, free 13104256, used 14330752, increment -3147872
Alexandrium_catenella_4 TempMin: 
Regularization values: linear/quadratic/product: 0.171, categorical: 0.250, threshold: 1.170, hinge: 0.500
83 samples
Density: max memory 912261120, total allocated 27435008, free 12459632, used 14975376, increment 644624
linearPredictor: max memory 912261120, total allocated 27435008, free 12459632, used 14975376, increment 0
FeaturedSpace: max memory 912261120, total allocated 27435008, free 12459632, used 14975376, increment 0
Sequential: max memory 912261120, total allocated 27435008, free 12459632, used 14975376, increment 0
Initial loss: 7.039660349862076
Initial test loss: 7.039660349862076
200: time = 0.202000 loss = 6.613967 testLoss 6.400610
Res.gain: 0.42569338875997165
Jackknife: only TempRange
Making features
makeFeatures: max memory 912261120, total allocated 27435008, free 15581928, used 11853080, increment -3122296
Alexandrium_catenella_4 TempRange: 
Regularization values: linear/quadratic/product: 0.171, categorical: 0.250, threshold: 1.170, hinge: 0.500
83 samples
Density: max memory 912261120, total allocated 27435008, free 14914200, used 12520808, increment 667728
linearPredictor: max memory 912261120, total allocated 27435008, free 14914200, used 12520808, increment 0
FeaturedSpace: max memory 912261120, total allocated 27435008, free 14914200, used 12520808, increment 0
Sequential: max memory 912261120, total allocated 27435008, free 14914200, used 12520808, increment 0
Initial loss: 7.039660349862076
Initial test loss: 7.039660349862076
Time since start: 410.518
180: time = 0.192000 loss = 6.777164 testLoss 6.856098
Res.gain: 0.2624962858909772
Reading file Alexandrium_catenella_background.csv
readGrid: max memory 912261120, total allocated 27435008, free 6748376, used 20686632, increment 8165824
Reading file Alexandrium_catenella_background.csv
readGrid: max memory 912261120, total allocated 27435008, free 9908440, used 17526568, increment -3160064
Reading file Alexandrium_catenella_background.csv
readGrid: max memory 912261120, total allocated 27435008, free 12623840, used 14811168, increment -2715400
Reading file Alexandrium_catenella_background.csv
readGrid: max memory 912261120, total allocated 27435008, free 7847400, used 19587608, increment 4776440
Reading file Alexandrium_catenella_background.csv
readGrid: max memory 912261120, total allocated 27435008, free 10581072, used 16853936, increment -2733672
Creating average grid, stddev grid etc.
Writing file models\Alexandrium_catenella\Alexandrium_catenella_avg.csv
Writing file models\Alexandrium_catenella\Alexandrium_catenella_stddev.csv
Writing file models\Alexandrium_catenella\Alexandrium_catenella_min.csv
Writing file models\Alexandrium_catenella\Alexandrium_catenella_max.csv
Writing file models\Alexandrium_catenella\Alexandrium_catenella_median.csv
Writing file models\Alexandrium_catenella\Alexandrium_catenella_avg.csv
Time since start: 412.46
Ending
