# Supplementary material for: Projecting Future Climate Change-Mediated Impacts in Three Paralytic Shellfish Toxins-Producing Dinoflagellate Species
Source: Biology (Basel). 2022 Sep 29;11(10):1424. doi: 10.3390/biology11101424 (PMC9598431; doi:10.3390/biology11101424)
Supplement: Supplementary file 1 [file biology-11-01424-s001.zip › Evaluation/a_catenella/maxentResults.csv]

Species	#Training samples	Regularized training gain	Unregularized training gain	Iterations	Training AUC	#Test samples	Test gain	Test AUC	AUC Standard Deviation	#Background points	Bathy contribution	CVMax contribution	CVMean contribution	CVMin contribution	CVRange contribution	SalMax contribution	SalMean contribution	SalMin contribution	SalRange contribution	TempMax contribution	TempMean contribution	TempMin contribution	TempRange contribution	Bathy permutation importance	CVMax permutation importance	CVMean permutation importance	CVMin permutation importance	CVRange permutation importance	SalMax permutation importance	SalMean permutation importance	SalMin permutation importance	SalRange permutation importance	TempMax permutation importance	TempMean permutation importance	TempMin permutation importance	TempRange permutation importance	Training gain without Bathy	Training gain without CVMax	Training gain without CVMean	Training gain without CVMin	Training gain without CVRange	Training gain without SalMax	Training gain without SalMean	Training gain without SalMin	Training gain without SalRange	Training gain without TempMax	Training gain without TempMean	Training gain without TempMin	Training gain without TempRange
Alexandrium_catenella_0	83	1.6713	1.9096	500	0.9491	20	1.9471	0.9497	0.0127	1142	63.9384	0.0759	0.1256	2.3779	1.6944	2.3598	0.0344	4.8848	2.0822	0.7144	10.4170	9.1405	2.1546	70.8390	0.0000	0.8300	7.4911	1.0648	2.8315	0.1477	0.2162	1.1894	0.5115	0.0534	12.8018	2.0238	1.2461	1.6710	1.6688	1.6304	1.6640	1.6579	1.6711	1.6693	1.6636	1.6680	1.6667	1.6526	1.6494
Alexandrium_catenella_1	83	1.6720	1.9082	500	0.9480	20	1.7893	0.9424	0.0093	1142	62.6138	0.2011	0.6218	1.8501	1.7801	1.3604	3.9407	1.6311	0.3611	2.9676	9.9409	9.3293	3.4021	72.0033	0.1794	0.7397	6.7018	1.1056	1.7702	0.1193	0.0857	0.5630	1.1869	0.0097	13.4257	2.1096	1.2546	1.6669	1.6681	1.6400	1.6651	1.6618	1.6711	1.6671	1.6678	1.6583	1.6682	1.6507	1.6483
Alexandrium_catenella_2	83	1.7095	1.9410	500	0.9501	20	1.6183	0.9259	0.0204	1141	60.5112	0.2164	0.3351	0.9670	1.7153	0.6682	6.1500	0.8564	2.5448	0.7292	15.4058	5.9399	3.9607	78.4461	0.9206	1.2709	1.8042	1.7516	1.2553	0.0292	0.5352	1.3604	0.8972	0.3961	8.0595	3.2736	1.3215	1.7015	1.7075	1.6958	1.7020	1.7048	1.7090	1.7080	1.7011	1.7029	1.7072	1.6906	1.6922
Alexandrium_catenella_3	83	1.7414	1.9396	500	0.9490	20	1.2272	0.9032	0.0167	1142	62.6656	0.1979	5.6205	0.8217	1.7385	0.3492	0.1100	0.7129	3.3818	3.5730	14.5181	3.8914	2.4196	81.5337	0.0989	0.3594	2.3805	1.4463	0.5102	0.1626	0.3241	2.4569	1.9026	0.1449	6.5109	2.1690	1.3434	1.7383	1.7405	1.7247	1.7321	1.7398	1.7415	1.7399	1.7253	1.7273	1.7400	1.7268	1.7181
Alexandrium_catenella_4	83	1.6655	1.9033	500	0.9481	20	1.9429	0.9502	0.0110	1141	64.1467	0.4551	0.7355	1.1299	0.9180	1.6210	3.6358	1.3855	1.7135	1.7987	10.8125	8.1661	3.4817	77.9266	1.0707	1.2650	2.6408	1.3116	2.3940	0.2837	0.3459	0.6840	0.5091	0.5023	9.5021	1.5642	1.2549	1.6613	1.6662	1.6472	1.6617	1.6579	1.6663	1.6641	1.6608	1.6653	1.6646	1.6494	1.6444
Alexandrium_catenella (average)	83.0000	1.6919	1.9203	500.0000	0.9489	20.0000	1.7050	0.9343	0.0140	1141.6000	62.7751	0.2293	1.4877	1.4293	1.5693	1.2717	2.7742	1.8941	2.0167	1.9566	12.2189	7.2934	3.0837	76.1497	0.4539	0.8930	4.2037	1.3360	1.7522	0.1485	0.3014	1.2507	1.0015	0.2213	10.0600	2.2280	1.2841	1.6878	1.6902	1.6676	1.6850	1.6844	1.6918	1.6897	1.6837	1.6844	1.6893	1.6740	1.6705
[truncated: 133 more columns]
