# Supplementary material for: Projecting Future Climate Change-Mediated Impacts in Three Paralytic Shellfish Toxins-Producing Dinoflagellate Species
Source: Biology (Basel). 2022 Sep 29;11(10):1424. doi: 10.3390/biology11101424 (PMC9598431; doi:10.3390/biology11101424)
Supplement: Supplementary file 1 [file biology-11-01424-s001.zip › Evaluation/a_minutum/Alexandrium_minutum_avg.csv]

x	y	Alexandrium_minutum avg
-1.00150083427892E7	5396385.33192604	0.11292244
-1.00200083427892E7	6311385.33192604	0.019142214
-1.00650083427892E7	6086385.33192604	0.008422803
-1.00700083427892E7	-878614.66807396	6.030532E-19
-1.01150083427892E7	2781385.33192604	1.754E-41
-1.02500083427892E7	3106385.33192604	0.041635003
-1.03300083427892E7	2026385.33192604	0.08608836
-1.05050083427892E7	5476385.33192604	0.13511007
-1.05100083427892E7	6051385.33192604	0.09622615
-1.07200083427892E7	6041385.33192604	0.008036348
-1.07450083427892E7	-5973614.66807396	2.853055E-17
-1.10450083427892E7	-5268614.66807396	7.236562E-27
-1.10800083427892E7	126385.33192604	2.7E-43
-1.12050083427892E7	-88614.6680739596	1.0218289E-34
-1.12650083427892E7	6001385.33192604	0.04681715
-1.20450083427892E7	6326385.33192604	8.330547E-4
-1.20650083427892E7	176385.33192604	0.0
-1.20850083427892E7	6316385.33192604	2.7327213E-4
-1.22200083427892E7	-4998614.66807396	4.9252632E-15
-1.23200083427892E7	2896385.33192604	8.124757E-9
-1.23650083427892E7	1041385.33192604	4.4389706E-25
-1.23800083427892E7	-48614.6680739596	2.8E-45
-1.24150083427892E7	6061385.33192604	0.042310517
-1.25250083427892E7	-183614.66807396	1.888E-42
-1.28550083427892E7	6191385.33192604	0.015458967
-1.29000083427892E7	371385.33192604	2.6614867E-38
-1.32000083427892E7	61385.3319260404	0.0
-1.32500083427892E7	5956385.33192604	0.01751259
-1.34650083427892E7	6031385.33192604	0.11273426
-1370008.3427892	556385.33192604	5.9236396E-22
-1.37500083427892E7	4791385.33192604	0.08623949
-1375008.3427892	-1408614.66807396	1.4556323E-11
-1.37800083427892E7	-5613614.66807396	1.1913147E-34
-1.38150083427892E7	-2108614.66807396	5.819213E-15
-1.39250083427892E7	4456385.33192604	1.80409E-5
-1395008.3427892	791385.33192604	5.297103E-4
-1405008.3427892	-8614.66807395965	4.32E-43
-1.44150083427892E7	176385.33192604	0.0
-1445008.3427892	5916385.33192604	1.828001E-4
-1.45850083427892E7	5201385.33192604	0.1709599
-1.47400083427892E7	6126385.33192604	5.3477916E-6
-1.52800083427892E7	311385.33192604	0.0
-1.52900083427892E7	5416385.33192604	0.15953459
-1.53650083427892E7	-5353614.66807396	3.3517895E-30
-1.55200083427892E7	3726385.33192604	2.7186356E-25
-1.55950083427892E7	4586385.33192604	8.673558E-16
-1.57150083427892E7	-5328614.66807396	5.124376E-32
-1580008.3427892	-1588614.66807396	1.0356992E-9
-1.58200083427892E7	-5258614.66807396	4.9730785E-34
-1.59000083427892E7	-5703614.66807396	6.6743063E-13
-1610008.3427892	-1183614.66807396	5.634745E-13
-1.61150083427892E7	-1838614.66807396	0.11325341
-1.61550083427892E7	-5268614.66807396	1.691972E-18
-1.62150083427892E7	-5318614.66807396	1.9810682E-22
-1.64000083427892E7	991385.33192604	9.2283E-41
-1.64200083427892E7	6121385.33192604	0.010245444
-1.65050083427892E7	5376385.33192604	1.8523987E-19
-1.69300083427892E7	4271385.33192604	2.6561385E-19
-1.70000083427892E7	4246385.33192604	3.4163474E-19
-1.70300083427892E7	6051385.33192604	1.4356906E-9
-1.70400083427892E7	6141385.33192604	4.108171E-6
-1.71100083427892E7	-5478614.66807396	2.2748825E-15
-1.71750083427892E7	4746385.33192604	4.0789957E-17
-1.73350083427892E7	3931385.33192604	4.0967008E-23
-1.74200083427892E7	31385.3319260404	4.1E-44
-1.74950083427892E7	5116385.33192604	6.24312E-32
-1.75250083427892E7	6076385.33192604	4.9330006E-6
-1.75550083427892E7	3416385.33192604	2.453131E-26
-1.76150083427892E7	4981385.33192604	6.8376925E-15
-1.76450083427892E7	5361385.33192604	0.07396797
-1.77300083427892E7	4966385.33192604	1.9123787E-13
-1.77700083427892E7	-148614.66807396	0.0
-1.78400083427892E7	3476385.33192604	4.794808E-26
-1.79150083427892E7	-1333614.66807396	1.3452852E-14
-1.80200083427892E7	-5668614.66807396	1.28999285E-11
-1.81150083427892E7	-4388614.66807396	3.5736605E-18
-1.81200083427892E7	5436385.33192604	0.046531938
-1.81300083427892E7	331385.33192604	0.0
-1.81700083427892E7	3941385.33192604	9.376706E-25
-1.82350083427892E7	5466385.33192604	0.037850272
-1.83250083427892E7	5526385.33192604	0.033813648
-1.83600083427892E7	6181385.33192604	0.0022290694
-1.84450083427892E7	5676385.33192604	0.11679916
-1850008.3427892	-1873614.66807396	3.0518556E-11
-1.86250083427892E7	4986385.33192604	1.37526E-40
-1.86450083427892E7	5011385.33192604	1.7311498E-38
-1.86650083427892E7	4616385.33192604	4.980738E-20
-1.89100083427892E7	971385.33192604	3.6560283E-38
-1895008.3427892	1831385.33192604	3.8229924E-8
-1.92750083427892E7	-2143614.66807396	0.0
-1940008.3427892	-1733614.66807396	8.3964704E-13
-1.94300083427892E7	4486385.33192604	1.2647917E-22
-1.94350083427892E7	6026385.33192604	0.028642274
-1.94650083427892E7	5291385.33192604	1.161365E-16
-1950008.3427892	-5843614.66807396	7.938321E-10
-1.95800083427892E7	4956385.33192604	1.5082714E-25
-1960008.3427892	1451385.33192604	0.0011254713
-1.96350083427892E7	-3213614.66807396	0.0
-1.99100083427892E7	6301385.33192604	2.3975814E-4
-1.99300083427892E7	991385.33192604	1.224942E-39
-1.99350083427892E7	4261385.33192604	2.9656076E-27
-1.99600083427892E7	4431385.33192604	8.833685E-27
-2.00000083427892E7	5721385.33192604	0.0874462
-2295008.3427892	-4658614.66807396	9.011919E-29
-2355008.3427892	1896385.33192604	2.7406515E-14
-2510008.3427892	5011385.33192604	3.1868195E-23
-255008.342789199	6116385.33192604	1.1826716E-7
-2675008.3427892	-2018614.66807396	9.41953E-19
-3110008.3427892	611385.33192604	2.7626031E-35
-3295008.3427892	-4203614.66807396	1.6693237E-35
-3460008.3427892	3446385.33192604	8.443939E-23
-3480008.3427892	4231385.33192604	7.200564E-17
-3540008.3427892	-2123614.66807396	4.9341823E-17
-3580008.3427892	-4818614.66807396	0.0
-3835008.3427892	-4723614.66807396	0.0
-3850008.3427892	-5203614.66807396	0.16681367
-3855008.3427892	-1073614.66807396	7.5458925E-20
-3915008.3427892	711385.33192604	2.548E-42
-395008.342789199	4426385.33192604	6.869013E-12
-4015008.3427892	3786385.33192604	1.3732772E-14
-4065008.3427892	-1803614.66807396	4.5448453E-16
-4070008.3427892	-4738614.66807396	0.0
-4105008.3427892	2486385.33192604	5.7264325E-26
-4135008.3427892	-4643614.66807396	1.05444E-39
-4305008.3427892	-318614.66807396	1.1227171E-30
-4335008.3427892	4326385.33192604	9.337043E-35
-4415008.3427892	-6153614.66807396	0.05552667
-4425008.3427892	616385.33192604	0.0
-445008.342789199	6226385.33192604	3.8918193E-13
-4500008.3427892	111385.33192604	0.0
-4530008.3427892	4336385.33192604	0.0
-4550008.3427892	5346385.33192604	1.0319636E-9
-4565008.3427892	2311385.33192604	4.5679175E-21
-4645008.3427892	4626385.33192604	2.9E-44
-4660008.3427892	546385.33192604	0.0
-4760008.3427892	111385.33192604	2.8E-45
-4870008.3427892	2346385.33192604	1.1503377E-16
-4885008.3427892	4506385.33192604	0.0
-4985008.3427892	6385.33192604035	7.75887E-5
-5000008.3427892	5486385.33192604	0.03432922
-5020008.3427892	-58614.6680739596	0.0014584272
-5085008.3427892	2496385.33192604	1.6827371E-16
-5090008.3427892	2746385.33192604	3.842623E-13
-5135008.3427892	5331385.33192604	5.4939504E-11
-5180008.3427892	-5713614.66807396	2.1233775E-11
-525008.342789199	5886385.33192604	1.2035143E-12
-5275008.3427892	-2828614.66807396	0.15165985
-5285008.3427892	-23614.6680739596	5.887867E-4
-5285008.3427892	3931385.33192604	0.0
-5305008.3427892	251385.33192604	3.846017E-6
-5370008.3427892	-5283614.66807396	4.4899864E-29
-5380008.3427892	386385.33192604	9.373966E-18
-5380008.3427892	996385.33192604	1.0575126E-33
-5395008.3427892	4851385.33192604	2.4372799E-8
-5425008.3427892	61385.3319260404	1.253293E-4
-5455008.3427892	2606385.33192604	2.3153711E-22
-5470008.3427892	3936385.33192604	0.0
-5500008.3427892	746385.33192604	0.0
-5545008.3427892	461385.33192604	3.914126E-7
-5585008.3427892	281385.33192604	2.9232775E-5
-5590008.3427892	351385.33192604	1.285198E-6
-5605008.3427892	-3308614.66807396	0.13425864
-5650008.3427892	521385.33192604	8.6433383E-13
-5710008.3427892	916385.33192604	0.0
-5730008.3427892	-3413614.66807396	0.43925002
-5745008.3427892	4031385.33192604	0.0
-5775008.3427892	-3678614.66807396	4.357227E-16
-5805008.3427892	3361385.33192604	2.4049752E-31
-5820008.3427892	-4178614.66807396	0.0
-5820008.3427892	806385.33192604	1.1476476E-30
-5835008.3427892	791385.33192604	5.3254382E-20
-5875008.3427892	-3978614.66807396	0.0
-6040008.3427892	1146385.33192604	3.6552408E-34
-6090008.3427892	-5893614.66807396	5.2122277E-4
-6200008.3427892	-4393614.66807396	0.0
-6230008.3427892	-3618614.66807396	0.053818174
-6270008.3427892	5706385.33192604	3.5175734E-4
-6325008.3427892	-3848614.66807396	0.22686355
-6360008.3427892	-4053614.66807396	0.43383792
-6475008.3427892	4461385.33192604	0.24468979
-6475008.3427892	5386385.33192604	7.3127837E-9
-6510008.3427892	-4288614.66807396	3.2298453E-6
-6620008.3427892	3731385.33192604	0.0
-6620008.3427892	4326385.33192604	6.7642726E-19
-6665008.3427892	5256385.33192604	0.12001357
-6705008.3427892	5891385.33192604	1.1377995E-6
-6840008.3427892	4721385.33192604	0.110938914
-6850008.3427892	1836385.33192604	7.4074404E-7
-690008.342789199	151385.33192604	0.0
-7145008.3427892	4221385.33192604	1.6521659E-24
-7160008.3427892	4846385.33192604	0.19651689
-7180008.3427892	4601385.33192604	0.10174451
-7195008.3427892	4081385.33192604	0.0
-7370008.3427892	5451385.33192604	0.013928437
-7485008.3427892	4131385.33192604	0.27735856
-7500008.3427892	4811385.33192604	0.0041507017
-7600008.3427892	2716385.33192604	1.0116281E-35
-7640008.3427892	6041385.33192604	1.3564825E-7
-7685008.3427892	4161385.33192604	0.33022383
-7700008.3427892	4726385.33192604	0.2515147
-7735008.3427892	3326385.33192604	3.306645E-37
-7765008.3427892	3881385.33192604	0.0
-8100008.3427892	3851385.33192604	5.717274E-39
-8115008.3427892	1276385.33192604	0.14145707
-8245008.3427892	3771385.33192604	1.875615E-33
-8385008.3427892	3681385.33192604	0.3269561
-8735008.3427892	3416385.33192604	0.035910327
-8765008.3427892	2621385.33192604	0.21212056
-8850008.3427892	5406385.33192604	0.045987237
-8860008.3427892	5311385.33192604	0.073073134
-9075008.3427892	5306385.33192604	0.08006032
-9140008.3427892	5851385.33192604	0.050825715
-9235008.3427892	5306385.33192604	0.11517387
-9245008.3427892	846385.33192604	2.1902147E-11
-9290008.3427892	3061385.33192604	0.12436457
-970008.342789199	-5958614.66807396	6.6312746E-9
-9800008.3427892	1196385.33192604	1.1139903E-28
-9845008.3427892	5971385.33192604	0.034414034
-9880008.3427892	5996385.33192604	0.022151072
-9890008.3427892	5351385.33192604	0.11101094
-9900008.3427892	3006385.33192604	3.48074E-11
1.01549916572108E7	2116385.33192604	1.509694E-11
1.02099916572108E7	-4423614.66807396	6.788091E-19
1024991.6572108	-688614.66807396	1.3444684E-21
1.03699916572108E7	-5058614.66807396	8.063826E-32
1.03949916572108E7	671385.33192604	6.3745463E-14
1.04049916572108E7	-5573614.66807396	3.217574E-18
1.04699916572108E7	-4858614.66807396	4.075516E-30
1.05949916572108E7	-3998614.66807396	3.1141007E-18
1.06549916572108E7	-48614.6680739596	6.2025375E-27
1069991.6572108	-5498614.66807396	1.2957376E-15
1074991.6572108	-738614.66807396	4.6359E-20
1.08299916572108E7	-903614.66807396	1.3E-44
1.11349916572108E7	-1368614.66807396	3.15E-43
1.12399916572108E7	796385.33192604	0.02278161
1139991.6572108	-1588614.66807396	6.9913914E-17
1.14249916572108E7	206385.33192604	0.010140972
1.15299916572108E7	1026385.33192604	0.00240193
1.15949916572108E7	1026385.33192604	0.0059197345
1.16249916572108E7	516385.33192604	0.021835722
1.20199916572108E7	786385.33192604	0.021416139
1.20799916572108E7	-233614.66807396	3.4789994E-4
1.21949916572108E7	1071385.33192604	3.0836816E-18
1.22799916572108E7	1176385.33192604	7.8436497E-23
1.23599916572108E7	-3158614.66807396	0.0
1244991.6572108	-1603614.66807396	9.718931E-16
1249991.6572108	-753614.66807396	1.8298657E-8
1.25699916572108E7	-5733614.66807396	4.718046E-7
1.26099916572108E7	956385.33192604	2.668531E-15
1269991.6572108	3731385.33192604	0.22337636
1.27049916572108E7	-2768614.66807396	0.22717448
1.27349916572108E7	-908614.66807396	1.752289E-6
1304991.6572108	-933614.66807396	4.25087E-11
1304991.6572108	5836385.33192604	0.0072291405
1309991.6572108	-1133614.66807396	6.450706E-10
1.31849916572108E7	646385.33192604	0.0121544525
1.32249916572108E7	6301385.33192604	6.536454E-8
1.32349916572108E7	2241385.33192604	5.9116504E-23
1.32449916572108E7	61385.3319260404	1.4273565E-9
1.32699916572108E7	6146385.33192604	0.021603703
1.33249916572108E7	-1113614.66807396	3.7643193E-5
1.33499916572108E7	6191385.33192604	0.044520345
1.33549916572108E7	2836385.33192604	0.13723186
1339991.6572108	-5788614.66807396	6.0954665E-7
1.34499916572108E7	3211385.33192604	0.10517421
1.34599916572108E7	2401385.33192604	0.0010393353
1.35299916572108E7	-528614.66807396	0.02801812
1.35399916572108E7	3036385.33192604	0.12451969
1.35599916572108E7	3476385.33192604	0.24836048
1.36349916572108E7	746385.33192604	1.741086E-6
1.36499916572108E7	3361385.33192604	0.29197043
1369991.6572108	-678614.66807396	0.001910882
1.36999916572108E7	3981385.33192604	0.1909586
1.37449916572108E7	-1858614.66807396	0.07585089
1.37799916572108E7	2456385.33192604	0.0
1379991.6572108	4436385.33192604	0.35436648
1.38199916572108E7	-5783614.66807396	5.10807E-6
1.38499916572108E7	3316385.33192604	0.16458571
1.38599916572108E7	606385.33192604	7.201941E-30
1.39199916572108E7	-438614.66807396	3.0026317E-38
1.39999916572108E7	-728614.66807396	0.0
1.41149916572108E7	1076385.33192604	0.0
1.41199916572108E7	3541385.33192604	0.07652712
1.41849916572108E7	6151385.33192604	0.02640062
1.42049916572108E7	3471385.33192604	0.050289016
1.42149916572108E7	256385.33192604	5.891516E-8
1.42549916572108E7	411385.33192604	9.019334E-14
1.42699916572108E7	3106385.33192604	1.8989738E-15
1.42999916572108E7	4076385.33192604	0.22549035
1.43699916572108E7	6061385.33192604	0.013695034
1.43799916572108E7	3156385.33192604	1.7725352E-8
1.44549916572108E7	586385.33192604	0.0
1.44749916572108E7	3576385.33192604	0.027852118
1.45299916572108E7	6026385.33192604	0.015970983
1.45499916572108E7	4106385.33192604	2.8881746E-17
1.45749916572108E7	601385.33192604	0.0
1.46199916572108E7	656385.33192604	0.0
1.46499916572108E7	-623614.66807396	1.77963E-39
1.48049916572108E7	4091385.33192604	2.2554642E-16
1.48299916572108E7	3906385.33192604	1.8513083E-11
1.48349916572108E7	6126385.33192604	0.014031111
1.48649916572108E7	3771385.33192604	0.0055911765
1.48699916572108E7	2101385.33192604	0.0
1.49149916572108E7	6076385.33192604	0.01785024
1.49249916572108E7	226385.33192604	1.351694E-39
1.50449916572108E7	-1273614.66807396	0.026993997
1.50549916572108E7	-43614.6680739596	4.500522E-5
1.50799916572108E7	3836385.33192604	1.3594879E-11
1.51949916572108E7	561385.33192604	0.0
1.52799916572108E7	516385.33192604	0.0
1.53899916572108E7	5276385.33192604	0.09501469
1.54349916572108E7	3216385.33192604	1.2639803E-24
1.55499916572108E7	3521385.33192604	5.9220657E-19
1.55499916572108E7	4721385.33192604	0.29760748
1.55749916572108E7	4056385.33192604	0.1918941
1.55799916572108E7	4221385.33192604	0.0048795682
1559991.6572108	-3533614.66807396	9.2E-44
1.56249916572108E7	-988614.66807396	0.014299325
1.56599916572108E7	3281385.33192604	1.7022273E-24
1.56849916572108E7	4781385.33192604	0.100563675
1.57049916572108E7	4731385.33192604	0.0033590326
1.57299916572108E7	-1543614.66807396	0.0786602
1.57749916572108E7	4791385.33192604	0.12270322
1.58949916572108E7	56385.3319260404	4.714789E-28
1.59649916572108E7	4631385.33192604	0.26672623
1.59949916572108E7	4456385.33192604	0.057231702
1.59949916572108E7	5106385.33192604	0.040268887
1.60099916572108E7	5476385.33192604	0.22448018
1.60549916572108E7	4046385.33192604	0.0
1.60649916572108E7	1291385.33192604	0.0
1.60699916572108E7	3341385.33192604	0.0
1609991.6572108	3501385.33192604	0.01650426
1.61099916572108E7	-288614.66807396	3.030551E-13
1.61149916572108E7	1321385.33192604	0.0
1.61149916572108E7	4011385.33192604	0.0
1.61499916572108E7	4526385.33192604	5.829782E-15
1.61549916572108E7	4821385.33192604	0.04881035
1.62099916572108E7	4041385.33192604	0.0
1.62299916572108E7	-508614.66807396	1.2230254E-16
1.62749916572108E7	206385.33192604	0.0
1.62899916572108E7	-613614.66807396	1.1320607E-6
1.62899916572108E7	4411385.33192604	0.18921049
1.63199916572108E7	3711385.33192604	0.0
1.63249916572108E7	311385.33192604	0.0
1.64399916572108E7	4176385.33192604	1.4E-45
1.64699916572108E7	4756385.33192604	1.24071385E-5
1.65249916572108E7	3986385.33192604	0.0
1.66299916572108E7	6146385.33192604	0.006350829
1.66399916572108E7	-693614.66807396	4.779269E-6
1.67899916572108E7	1656385.33192604	1.8699995E-30
1.67999916572108E7	3776385.33192604	0.0
1.68349916572108E7	6031385.33192604	0.011808334
1.69149916572108E7	3901385.33192604	0.0
1.69399916572108E7	6281385.33192604	5.869861E-6
1.69449916572108E7	3436385.33192604	0.0
1.69649916572108E7	-5113614.66807396	1.272E-42
1.70099916572108E7	-3798614.66807396	0.0
1.70399916572108E7	4381385.33192604	1.7832754E-28
1.70649916572108E7	4291385.33192604	1.1195209E-37
1.70849916572108E7	-3573614.66807396	0.0
1.70949916572108E7	4421385.33192604	6.829244E-29
1.71699916572108E7	1291385.33192604	4.533819E-33
1719991.6572108	4006385.33192604	7.031199E-7
1.72149916572108E7	121385.33192604	5.260131E-23
1.72599916572108E7	1106385.33192604	7.13311E-34
1.72949916572108E7	6071385.33192604	0.008346606
1729991.6572108	3881385.33192604	1.3897078E-7
1.73049916572108E7	6241385.33192604	0.004598857
1.73249916572108E7	3851385.33192604	0.0
1.74299916572108E7	3476385.33192604	0.0
1.76649916572108E7	3306385.33192604	3.0033943E-36
1.77149916572108E7	4071385.33192604	2.997E-42
1.77149916572108E7	4726385.33192604	1.2004336E-35
1.77349916572108E7	4741385.33192604	3.050456E-39
1.77549916572108E7	4846385.33192604	0.0
1.77999916572108E7	3406385.33192604	0.0
1.78499916572108E7	4441385.33192604	1.3271917E-29
1.79749916572108E7	6126385.33192604	0.020616503
1.80249916572108E7	5066385.33192604	1.8738252E-33
1.80549916572108E7	3966385.33192604	5.04E-43
1.80749916572108E7	3941385.33192604	1.1050253E-32
1.80849916572108E7	-1863614.66807396	3.8484847E-24
1.81649916572108E7	-4568614.66807396	2.8498238E-17
1824991.6572108	-3588614.66807396	1.457806E-39
1.82499916572108E7	4926385.33192604	8.891351E-32
1.83599916572108E7	-963614.66807396	1.2454487E-34
1.84499916572108E7	6176385.33192604	0.01195612
1.85149916572108E7	3711385.33192604	0.0
1.85149916572108E7	3866385.33192604	0.0
1.85599916572108E7	4351385.33192604	1.879134E-21
1.86149916572108E7	3866385.33192604	0.0
1.88199916572108E7	6061385.33192604	0.018521415
1.88999916572108E7	-4048614.66807396	0.023275977
1.89299916572108E7	3326385.33192604	0.0
1.89949916572108E7	6006385.33192604	0.028145952
1.90349916572108E7	4831385.33192604	1.4906876E-25
1.90799916572108E7	4686385.33192604	6.982591E-29
1.91949916572108E7	3611385.33192604	0.0
1.92049916572108E7	-4528614.66807396	9.613777E-5
1.95099916572108E7	521385.33192604	0.0
1.95449916572108E7	2741385.33192604	6.2533E-41
1.96299916572108E7	6266385.33192604	5.360086E-4
1.96949916572108E7	5636385.33192604	0.090623565
1.98599916572108E7	-1068614.66807396	5.5207075E-26
1.99649916572108E7	4231385.33192604	4.46292E-24
2.00349916572108E7	6186385.33192604	0.0011050567
204991.657210801	6176385.33192604	2.4002344E-7
2124991.6572108	3966385.33192604	2.685111E-7
2334991.6572108	3936385.33192604	0.42320788
234991.657210801	-363614.66807396	1.2997146E-31
2654991.6572108	5741385.33192604	0.00238829
2704991.6572108	-3903614.66807396	0.0
2779991.6572108	6131385.33192604	0.2037204
2809991.6572108	-5473614.66807396	3.212707E-21
2864991.6572108	-4223614.66807396	3.2347943E-35
2879991.6572108	-3868614.66807396	0.0
2939991.6572108	3316385.33192604	0.23125009
2974991.6572108	-3853614.66807396	1.4E-45
3029991.6572108	-4773614.66807396	0.0
3029991.6572108	-4858614.66807396	4.2E-45
3049991.6572108	-4788614.66807396	0.0
3104991.6572108	-3813614.66807396	0.0
3104991.6572108	3791385.33192604	0.14534631
3189991.6572108	-4823614.66807396	6.78E-43
3364991.6572108	4511385.33192604	0.02634733
3374991.6572108	4501385.33192604	0.017690897
3479991.6572108	-4963614.66807396	0.0
3499991.6572108	-5773614.66807396	1.1951828E-10
3499991.6572108	3701385.33192604	2.1621117E-15
3594991.6572108	-5758614.66807396	4.017393E-10
3629991.6572108	-4948614.66807396	0.0
3634991.6572108	-4088614.66807396	0.0
3744991.6572108	-3183614.66807396	1.385127E-29
3864991.6572108	4416385.33192604	6.2298972E-12
3874991.6572108	-3513614.66807396	7.7101655E-13
3964991.6572108	4326385.33192604	7.391178E-11
4044991.6572108	-3998614.66807396	0.0
4074991.6572108	-2463614.66807396	4.2082902E-27
4129991.6572108	6061385.33192604	0.17830151
414991.657210801	-3128614.66807396	5.5925563E-28
4229991.6572108	2416385.33192604	3.9826944E-8
4394991.6572108	-2353614.66807396	7.084774E-14
4574991.6572108	-4178614.66807396	1.0833307E-24
4589991.6572108	-4078614.66807396	0.0
4639991.6572108	-233614.66807396	0.0
4724991.6572108	-58614.6680739596	4.1907906E-4
4834991.6572108	5856385.33192604	0.13114575
4854991.6572108	-3323614.66807396	5.866515E-14
4929991.6572108	-2123614.66807396	0.031128867
5014991.6572108	-5318614.66807396	2.2424449E-18
5174991.6572108	-3118614.66807396	2.174728E-22
5314991.6572108	-5723614.66807396	8.403522E-13
5359991.6572108	536385.33192604	0.0107737975
5379991.6572108	326385.33192604	0.0
5419991.6572108	446385.33192604	1.087E-42
5534991.6572108	-1308614.66807396	1.6961798E-35
5549991.6572108	-2603614.66807396	0.0
5579991.6572108	1336385.33192604	4.343742E-24
5584991.6572108	361385.33192604	0.0
5604991.6572108	371385.33192604	0.0
5629991.6572108	2831385.33192604	0.08178177
5634991.6572108	211385.33192604	0.0
5659991.6572108	-173614.66807396	0.0
5729991.6572108	706385.33192604	0.0
5774991.6572108	5976385.33192604	0.23857264
5794991.6572108	1141385.33192604	3.4129185E-32
5799991.6572108	821385.33192604	0.0
5909991.6572108	2641385.33192604	0.068338454
604991.657210801	-23614.6680739596	4.5489002E-15
604991.657210801	4046385.33192604	1.0113815E-15
6089991.6572108	1786385.33192604	4.2599036E-31
6144991.6572108	486385.33192604	0.0
6189991.6572108	-5778614.66807396	4.3534598E-10
6249991.6572108	1786385.33192604	1.638351E-36
6379991.6572108	-4868614.66807396	3.2766166E-17
6484991.6572108	6111385.33192604	0.22058043
64991.6572108008	551385.33192604	5.1893616E-27
6584991.6572108	2551385.33192604	5.938423E-29
6619991.6572108	886385.33192604	1.4177E-19
6634991.6572108	5956385.33192604	0.20889573
6689991.6572108	1381385.33192604	4.457948E-39
684991.657210801	-998614.66807396	7.360703E-23
6854991.6572108	-4168614.66807396	0.0
7129991.6572108	-4863614.66807396	5.5270298E-6
719991.657210801	5171385.33192604	0.50335526
7429991.6572108	-4458614.66807396	0.0
7484991.6572108	-393614.66807396	7.393096E-30
7514991.6572108	-4418614.66807396	1.4E-45
7594991.6572108	-5303614.66807396	4.408029E-6
7594991.6572108	2511385.33192604	0.15574442
7804991.6572108	-38614.6680739596	0.0
8104991.6572108	236385.33192604	7.2096126E-19
8119991.6572108	-4318614.66807396	7.524283E-35
8624991.6572108	6091385.33192604	0.059895758
8809991.6572108	-4483614.66807396	7.9516525E-36
8829991.6572108	-4363614.66807396	1.3289662E-28
8839991.6572108	-4458614.66807396	8.915733E-34
8984991.6572108	1586385.33192604	3.2779306E-36
8999991.6572108	1686385.33192604	3.0591467E-12
9039991.6572108	1351385.33192604	2.0808596E-36
9544991.6572108	686385.33192604	1.16E-43
9609991.6572108	6251385.33192604	0.0760459
9659991.6572108	1606385.33192604	2.0362642E-24
969991.657210801	201385.33192604	1.11729015E-10
9724991.6572108	1941385.33192604	2.7479033E-30
9784991.6572108	1786385.33192604	1.9211294E-27
9989991.6572108	-4153614.66807396	3.840287E-14
-1008852.57745102	5563806.610263	0.31710392
-1.01595150524425E7	5983875.22955919	0.017839283
-1.02872011539267E7	5428675.031927	0.15324607
-1.0290209951578E7	2431295.5563132	4.2657165E-25
-1042104.83971006	-3188793.82637672	2.1771717E-20
-1.04417588352995E7	656152.696010262	2.5993064E-29
-1.04880922736729E7	5932563.13322436	0.014474093
-1.05806149940048E7	1419574.16770236	2.3700888E-35
-1.06124963550209E7	2244767.40074909	5.934708E-22
-1.06523659934771E7	6086159.56025568	0.046037737
-1.07985447189543E7	2210425.83842823	0.1437333
-1.09148965605875E7	-330692.300197016	2.8289436E-26
-1098551.93690034	122608.645540487	0.0
-1.09891123813954E7	1391790.02515701	1.51855E-40
-1.11060354473476E7	44464.7155080158	1.619786E-39
-1.11653382485032E7	956679.830010824	8.613978E-30
-1.12587248307694E7	-2458130.89446817	3.6474353E-14
-1.12981247845537E7	6146204.73657998	0.023546228
-1.12991469373407E7	6086606.57614977	0.06403583
-1.16614779938329E7	-168945.901428107	6.851298E-36
-1.17606261459705E7	723758.937294533	5.14866E-32
-1.186946384955E7	1155718.92805464	1.0884994E-33
-1.2003774872404E7	-6370.98462402914	0.0
-1.20991138631979E7	501693.747655189	6.960185E-35
-1.22074715712976E7	-1213502.69051085	5.4227396E-13
-1233328.62590261	4069541.27681872	7.504526E-20
-1.23495996527865E7	-11852.3881113566	0.0
-1.24297030747615E7	861795.151826434	6.7796956E-31
-1.24394780824752E7	-3869064.38066573	4.4589657E-12
-1.24523723833193E7	1243069.74974597	2.7954822E-25
-1.25184216731453E7	6116027.32027721	0.0038644457
-1.2708119097842E7	-4920239.43444249	3.31478E-16
-1.27593225878005E7	3031755.11901098	0.24920021
-1.27631441202574E7	-605500.696505171	1.9045151E-31
-1.28920676300421E7	-313559.991066786	5.68171E-39
-1.30473407942361E7	310595.77437604	4.2E-44
-1.32645279739743E7	-5631205.5289456	1.4203069E-27
-1.34942093840782E7	6359854.53123902	5.931576E-7
-1356301.15692682	213819.113529677	4.2E-45
-1.36337493136064E7	6243153.22721124	3.1844378E-4
-1.37057918741381E7	-5299248.58879273	3.0674852E-35
-1.38483667542035E7	4571868.93272857	0.015686095
-1.4005731351138E7	4356410.24398768	1.995832E-16
-1.41632073159333E7	6294519.89888678	4.2844576E-6
-1.43129776085157E7	-4951063.02161203	6.01599E-19
-1.44860470041889E7	-6040991.8989339	1.7452914E-8
-1.44977225322878E7	5040629.04821546	0.06467164
-1.44993226935527E7	-3285002.14832899	5.713394E-17
-1.45099090346931E7	5203536.38186907	0.2267977
-1.45711694693853E7	5187922.02339498	0.012771354
-1461954.72343894	475285.481463959	4.854105E-23
-1.46879821790681E7	-6123531.73676399	0.0029627655
-1480919.9462296	1013205.40542891	0.03100935
-1.49262289470244E7	5270435.57401925	0.14661388
-1497754.36774097	5846269.65665173	0.077758
-1.50347316653595E7	4786306.42230091	1.0503927E-12
-1.5095415539356E7	6183414.09299002	9.290587E-8
-1.54687845243832E7	6107697.25658505	4.2595693E-6
-1.55353001671261E7	-5374802.73715753	1.02261734E-25
-1.56605757576681E7	6067622.70729363	4.440881E-7
-1566920.15722029	718498.161250096	3.1518883E-25
-1.56840153141927E7	-5154398.71884196	2.4317915E-26
-1.57050165363712E7	6303494.9870801	1.12212365E-5
-1.57785654400258E7	6180171.80001155	1.48864965E-5
-1.58525431192248E7	5449996.51119466	1.464791E-16
-1.5871939697582E7	6049023.91723929	1.6447667E-7
-1.59967458911524E7	6036653.89435877	4.5999998E-10
-1.62917047932463E7	6208854.83493532	7.019046E-7
-1.64113462837142E7	754748.622420879	0.0
-1.65669359553684E7	6142852.49671706	8.8503165E-4
-1.66549325651917E7	5565419.54252149	0.040327974
-1.66726630710718E7	1072428.38748766	2.4858246E-37
-1.67068405682371E7	5390859.25644127	0.102256924
-1.67394924277977E7	6041625.23184291	4.071118E-11
-1.70556838538361E7	5270047.95653867	2.7771363E-9
-1.706447138129E7	-5355574.52151167	2.5958515E-19
-1720418.39613396	6086124.61903159	5.838746E-10
-1.72179215092878E7	5201408.49800555	1.4410096E-36
-1.72368810615982E7	-5058632.18118796	1.9952378E-37
-1.75341231904501E7	-1134448.07929278	5.591827E-29
-1.75463834183791E7	-332021.383990836	5.42684E-40
-1.76916210761526E7	356949.851910925	1.7541538E-21
-1.80618805498597E7	-2214633.11980529	7.7442167E-26
-1885723.97629038	197765.855430076	0.0
-1914694.96100213	1815194.96442411	8.325766E-11
-2181821.98598634	133400.277200792	1.4E-44
-2186251.13221072	2168888.34735602	6.9548537E-15
-2402468.88256322	-239704.977486478	6.297539E-37
-2764880.43945744	4828548.08617166	4.113088E-26
-2834546.98524186	1605809.53314995	1.4133186E-24
-2955970.41716532	544194.527673442	4.102769E-32
-2986722.69368677	-267711.043910018	7.439401E-35
-3033938.14695586	1466000.55381194	2.516477E-23
-3064631.46347571	1082749.97172642	3.475902E-31
-3193117.13979668	909017.553379411	1.2071241E-33
-32490.3197246417	-541425.06957426	5.8055498E-21
-3334158.49370055	1766629.19327739	4.4998082E-20
-3434304.35337978	3520067.2421552	3.3768784E-25
-3506907.21489947	1539523.98426316	4.8528956E-22
-3538595.84455195	6327631.69853112	0.0436551
-358406.26671318	181943.287779206	0.0
-3591943.24007461	4920129.4722208	6.989989E-28
-3720280.30526609	3224931.39479844	5.086795E-21
-3732316.38681412	-11722.7070638398	1.7709179E-33
-3789132.13018471	131812.51913131	4.35237E-39
-3937864.27941137	-1189867.42022495	1.8532843E-18
-4010199.7374168	5378571.57179247	4.1399894E-13
-4027152.80282247	860518.69663607	1.8330264E-32
-4033839.73752932	-364665.591520362	8.329687E-31
-4093897.79839383	1176295.99083761	5.0283187E-29
-4503563.96364083	615756.380648065	0.0
-4568364.60629307	-260507.795093109	0.06146963
-4606482.61391316	4722521.3469471	0.0
-4674456.32181126	919566.768312844	9.143879E-39
-4755951.54506442	5094294.59981897	2.3821334E-17
-4804152.08418426	4778279.66610874	2.5262546E-29
-4818878.22856618	3681007.4374168	1.401668E-31
-4937124.97578831	4541245.34258937	0.0
-4973847.85037511	-139192.686259306	0.0053664506
-4992595.9986439	89419.6142021818	0.0
-4995888.05116829	3201168.77371368	4.589706E-19
-5093913.53174387	4453808.54764516	7.93859E-38
-5169100.04410652	2992697.96295425	3.8266202E-17
-5169814.84943994	1213866.48576672	1.37671E-26
-5208053.90464398	692305.124161839	0.0
-5334782.9756977	189264.182888925	6.770707E-7
-5344039.91868458	1076314.51274704	2.5039132E-33
-5423329.97476946	4241745.33967836	1.374734E-38
-5437107.4691524	271488.853545604	3.212018E-9
-5550179.74074224	4258605.76006378	9.187841E-32
-5608504.11955751	5574879.06398274	1.0030759E-14
-5618943.73354137	588204.570980737	4.7261452E-23
-5699633.88781	3706930.07811986	1.9696E-40
-5735072.53319148	941643.148099873	0.0
-5736889.33278744	5978797.58854897	0.045409676
-5791354.43472167	1327047.15924353	9.4505505E-24
-5856930.88445305	1702251.44689812	9.355412E-24
-5869756.44348512	4204919.71561159	0.0
-5945021.47947023	1764701.46901969	4.179059E-26
-6032395.26453251	4217495.91755959	3.05086E-40
-6065119.34615074	1522293.32946856	4.5444412E-23
-60893.6067663357	3798399.31209396	1.5570087E-18
-6111355.63462702	1017611.93065647	3.6204738E-35
-6180071.79492996	4330003.89118489	2.9932558E-28
-6200294.62072656	1538112.82485957	5.787804E-24
-6262621.88527927	935329.262236632	7.937919E-27
-6354694.0947725	2311394.46237554	2.833534E-28
-6440663.55895298	3476922.48395495	1.2041715E-30
-6440954.83231205	4587267.25755946	0.01173547
-6539857.45543937	877006.619061289	0.004097656
-6556163.52925815	3988307.27865629	0.0
-6621641.24210034	1028390.00602224	0.020285938
-6666057.1672091	4186279.31040095	1.4E-45
-6742486.01590012	3682132.50147911	0.0
-6754694.1143897	4584238.0510224	0.07916163
-6758324.14052943	1305197.64729697	2.0249416E-23
-6803041.30642081	3803040.09192517	0.0
-6859633.64586277	2676760.83203649	3.710581E-32
-6964767.22655251	4795512.12590812	0.15804724
-6979922.59195033	4695849.20823319	0.122152016
-7049960.80940861	5880106.35121642	0.03480591
-7063516.12490941	5929888.71642514	2.9741211E-6
-7325839.68700869	3962923.80496875	0.0
-7335500.49626184	4891179.42581687	0.17349687
-7378394.49602787	4016719.11682322	0.0
-7498692.6578059	4392155.79154766	0.14403321
-7622237.99086045	3974905.94774675	1.82856E-39
-7691424.15137762	3714838.45017662	0.0
-7698324.01215353	2587313.48687639	7.809565E-39
-7715607.89578949	3035481.29083327	2.339468E-34
-7730956.57723221	3639124.14828182	0.0
-7756737.15115379	5499668.3042286	0.060909092
-7876446.13982596	2663151.02515963	7.1885E-41
-7912612.45352877	3586276.53063235	0.0
-8070359.84964257	3138192.5530982	6.563384E-35
-8108349.08817369	4120316.11535786	0.3456726
-8187738.60503885	2967092.61541175	4.173354E-34
-8258435.99030347	5789846.06608778	0.09560223
-8481269.88252603	3333574.62392531	2.192876E-22
-8482662.62115031	6320291.76958352	0.028984994
-8530981.48862217	-2406002.02721933	4.286542E-22
-8609797.01553315	3432817.83838811	1.1876811E-8
-864339.478979476	-3179300.82270217	3.9215066E-22
-8663682.76329457	5575640.96775389	0.07631936
-8690929.80136423	3422309.9217972	0.005520713
-8697420.01402576	6167488.72343897	0.05849974
-8754828.42930917	5908396.72048227	0.12292531
-8812548.24769248	4974236.51215182	0.009904821
-8953547.72728072	5308674.15832579	0.049585577
-9005118.8054248	1663386.16743454	4.1142307E-13
-932441.362004615	-5374266.96755285	3.054307E-17
-9410825.10077056	-138480.559767668	1.3340376E-15
-9530226.23155306	-63158.7692924924	7.216472E-25
-9533106.25083473	5409204.94980976	0.15527962
-9607148.46770906	5915774.82548933	0.015046582
-9626914.28620852	2399836.49491027	1.7316829E-6
-9646147.88698222	2540415.29836372	2.2104829E-17
-9646996.39871309	2271765.20317688	1.9196972E-5
-9848182.93099053	1250513.27679679	1.4879622E-34
-997795.753502358	-4898213.71151005	2.0801969E-14
1.00723221674165E7	2108674.12587312	1.8272496E-13
1.02230501864785E7	-62708.3226387417	1.1129714E-38
1.04973012464616E7	1604524.38225529	0.019744538
1.08732661699191E7	1721137.47865937	0.008195407
1.10485195728671E7	422624.87148021	0.012173946
1.10589263797353E7	-1818249.30629558	1.2544025E-34
1.10727098322988E7	-2153467.44820675	9.8E-45
1.13475261305783E7	-439766.31684941	0.0030968785
1139115.983318	5886390.17728881	0.063404635
1.14189003261746E7	1028729.08429818	0.0039315596
114845.146599334	-316993.235208699	1.09484406E-35
1.16454514362911E7	-2364858.24812419	4.908091E-20
1.16912137245909E7	-2582486.98197179	3.4805714E-27
1171370.81645507	-3725934.9720686	8.4E-45
1.17248143733602E7	116076.787633991	0.010611469
1.17481972250823E7	6085478.22306029	0.007953316
1.17722142332454E7	-682259.36665985	0.0018188898
1.17733026777515E7	29423.164669632	0.01095817
1.20099548621167E7	-268248.068263981	0.008501837
1.20461944280299E7	-3788431.92848295	9.09723E-40
1.20575052263849E7	-578852.63563789	0.021635264
1.21604175379698E7	-514000.864990526	0.015046542
1.21730488807335E7	1591794.05874476	0.0016556381
1.2194348884321E7	-1044914.08139764	1.3947659E-22
1.22658110234045E7	742708.798693493	9.839805E-15
1244855.18243437	-3768364.18135476	0.0
1245045.32449525	-5265574.44470433	5.3820723E-15
1.24575343315751E7	-3580026.33967438	2.8053233E-19
1275245.82895073	-814108.249924337	3.234465E-8
1.27544124731354E7	-1043056.68145997	2.8E-45
1.27549428996948E7	-734298.750692711	0.004235292
1.27672857625765E7	-792683.751989171	0.028714161
1.27730273419169E7	-4404808.33594017	1.8926746E-15
1.28669057710593E7	-1848636.27823365	1.4445957E-12
1.30061723667347E7	6139898.32085197	0.027572567
1318905.32498813	-3166235.63537258	1.6968803E-30
1.32095349342041E7	2637766.15915894	0.12521823
1.32108227364617E7	2416101.5805334	0.06769261
1.32244835544492E7	103343.287648544	0.010790752
1.32282494308177E7	6163272.35734043	0.03605759
1324536.01906188	-3066189.63565633	2.4688154E-25
1.33667167207953E7	2706782.38846958	0.033705182
1.33748611081341E7	4073759.16028848	0.05378384
133818.100175656	-275902.964292089	1.9830895E-28
1.3482433236625E7	2917762.90621597	0.086766675
1.35234259921146E7	2879025.60284159	0.11560485
1.35519152273029E7	2014813.8316694	3.0864976E-5
1.35679987881359E7	3277759.49505215	0.06608812
1.36632707076357E7	6350126.63099606	1.6461195E-8
1.36930173973393E7	-5595463.05781408	1.1710984E-19
1.36937969445225E7	-1728948.32076063	0.10563557
1.37859635475583E7	3129868.31711199	0.133467
1392010.63189214	5310181.26644746	0.27558234
1.39443062976942E7	3816969.83902502	0.1531608
1.40163335173031E7	-4645112.25261417	1.1018324E-21
1.40283037618842E7	2896761.50473517	1.2256758E-14
1.40430267694047E7	1728864.46232626	4.6813526E-35
1.41779464733015E7	-779169.743760712	1.9331773E-38
1.42196734678162E7	-1294090.51780651	0.064006135
1.42352932093513E7	6124265.57050474	0.020450445
1.43384734256059E7	-1286302.15147143	0.09148649
1.4377207427425E7	17249.7747574281	8.570359E-16
1.44186273250638E7	6360309.07146018	3.934137E-5
1.4439347825988E7	3152434.39511159	3.6718536E-6
1.44579579894774E7	3755391.99271003	4.0081172E-6
1.44762084347766E7	-5242396.12409169	1.1225028E-26
1.44874640317953E7	3735312.28586197	5.5487587E-10
1.45259707132493E7	-3315735.25181801	0.52225035
1.45750255273869E7	6047685.40406717	0.017198818
1.4624086754457E7	-954392.128936922	1.7407691E-6
1.47374187823013E7	4083676.5776957	4.970552E-16
1.48202551901399E7	3573679.73162062	0.2709111
1.48504003447686E7	4041178.40722246	1.7572149E-9
1.48620676409265E7	6118514.07910877	0.012590624
1.49794590922589E7	6172994.81338884	0.02181141
1.49803983131124E7	-5693014.35751148	1.0416471E-21
1.50034271449665E7	2454327.81744006	3.7725764E-19
1.50078297206755E7	4144445.18159235	6.3662227E-13
1.50641229353242E7	3111170.69366681	2.02E-43
1.50909504877851E7	3166012.99166337	9.542962E-37
1.51058292339782E7	-5524174.68599033	5.120515E-19
1.51342744881421E7	476337.336533485	0.0
1.51433265513878E7	-287658.385130703	0.012042547
1.51632264753529E7	-219460.289867022	0.0036778313
1.51874360756698E7	-622783.312926872	0.029714553
1.52245991502874E7	197428.982344734	0.0
1.52576276930755E7	3368230.89904193	0.0
1528081.16485837	6327458.37221801	6.582041E-8
1.52890477498512E7	-1600046.55174901	0.07998361
1.53391702940728E7	-5231899.41270365	1.1741183E-18
1.53623510595309E7	-24689.1277002255	0.0
1.53643169435698E7	-139487.468967692	1.0563498E-34
1.5390951820351E7	-76607.0219889991	0.0
1.54392984741041E7	-3805930.53686183	0.4483785
1.54724565562756E7	-837437.536467598	0.015785215
1.55331565971733E7	3965574.5941304	0.13467698
1.55499957796607E7	-1471267.95659679	0.08636349
1.56284643585629E7	3282512.57702808	1.3841546E-20
1564495.14212213	-4406119.81572667	1.5631E-41
1.56621341482125E7	3288439.34564301	2.0185057E-25
1.56709877817724E7	320773.095796594	5.0024E-41
1.57432417556264E7	4205266.45577847	0.0497359
1.5796570265016E7	4941121.0691491	0.31962767
1.58139970614592E7	6286228.58652117	3.951309E-4
1583991.36687274	6218219.64992196	0.2903269
1.58932831175818E7	5142152.7674075	0.33641177
1.59199861700551E7	362380.415125165	1.6641872E-38
1.59212243950532E7	3123848.26351582	0.0
1.59593279341321E7	3676101.80127278	0.0
1.60101945270312E7	3567797.65875905	0.0
1.6078862799154E7	4132220.81801178	0.0
1.62012056934163E7	-4889385.94588898	2.5720897E-36
1.62264606203159E7	-5006575.63501962	3.985593E-33
1.62919287926447E7	-239716.057631269	0.0613503
1630533.94480797	-3661708.33752104	0.0
1.63978162966289E7	3614194.82296683	0.0
1641366.49244644	-3245522.68785233	7.682877E-12
1644147.37577076	-4324462.34176707	0.0
1.64419874166185E7	-179400.055555741	8.04127E-13
1.64591149583393E7	3468865.72216376	0.0
1.65152778261877E7	-5227706.77012054	1.244511E-39
1.65265863786242E7	4359668.84870677	0.0
1.65694641743665E7	3727912.62084406	0.0
1.6621638615738E7	3299360.604159	0.0
1.66509188875603E7	4440518.23911945	2.637946E-27
1.66647028784018E7	488719.460866349	7.7E-44
1.6681044348639E7	-4964629.09151404	6.552E-42
1.67452470108437E7	-5059655.45632043	1.978479E-39
1.6761138731256E7	-3895135.87798667	5.8765E-41
1.68445954859208E7	-2367567.88961245	0.19910875
1.6861202160157E7	4910407.11621884	1.7076098E-4
1.68657756762515E7	-4198029.49413797	5.304E-41
1.69242018452914E7	2902518.03180266	2.6037059E-31
1.69544371986067E7	-467694.884788446	4.957652E-7
1.70011082764919E7	3357189.01785112	0.0
1.70096308783664E7	-430992.076081284	2.4138874E-4
1.70289796613501E7	4089228.35135768	0.0
1.71130189812943E7	19292.7858790597	7.39203E-40
1.71226751409393E7	6124156.44483493	0.008361205
1.71648024379488E7	-5549149.68251161	8.5253843E-10
1.72020552100976E7	6060916.52677808	0.00963875
1.72526050356782E7	-584460.051802751	2.0010405E-18
1.72936515261606E7	6291947.48778471	8.4686246E-5
1.73252106349911E7	-3317231.63412608	0.0
1.73657451117339E7	-3391130.56393113	0.0
1.7405237918472E7	4011082.09524515	1.05E-43
1.74839414278764E7	3560710.85984611	0.0
1.75353775560153E7	-3460860.63719754	1.9323E-41
1755450.97724178	3688072.5054062	1.6054395E-4
1.75903952374324E7	3415174.58784822	5.412705E-35
1.76151249163782E7	-424091.780433179	8.898498E-16
1.77286691371199E7	-973431.586104125	2.5279991E-9
1.77469146822332E7	456326.053122828	9.903255E-34
1.77729988635045E7	3617035.20432759	0.0
1.77884849079227E7	-5088222.39984003	4.616459E-28
1.78354478809709E7	-3629205.79577051	1.2813993E-29
1797242.398064	-3043645.65124867	0.18217646
1.79841094786578E7	3256093.47247099	0.0
1805255.77039538	-3973042.6187195	0.0
1.8062166998786E7	3680723.20544072	0.0
1.80817035572635E7	6047738.3578216	0.016747264
1.80943758091547E7	4883778.24342774	6.3671244E-30
1.81064565306535E7	-5566151.38933322	5.2414534E-15
1.81280113067838E7	4779980.61840382	1.0428982E-29
1.81805420696257E7	3632115.28972521	0.0
1.82948889649429E7	2858780.83185008	5.636245E-39
1.8296603816543E7	3970027.4408662	3.8E-44
1.83345735378565E7	3597902.32461528	0.0
1.83392684356386E7	-5153808.91998347	3.9572687E-6
1.8352875500072E7	1049245.05204651	1.1037575E-22
1.83585533120315E7	6063149.33019173	0.015335014
1.84238338295149E7	3496353.62715853	0.0
1.84677306411829E7	-2901100.37221097	6.0942026E-26
1.85198338628075E7	5260472.16859196	1.0568877E-14
1.85697591559864E7	-5313586.15025107	0.0
1.86724275626757E7	2043184.60910413	4.002901E-33
1.87554630312846E7	-5829593.89567178	2.2465963E-6
1.87702552910532E7	1396095.46594851	4.611455E-26
1.88616486299094E7	-5047338.42054316	0.352407
1.89163076511311E7	3571744.91657049	0.0
1.89591709690515E7	2553207.81741988	4.331168E-39
1.90122408915492E7	5997642.00515391	0.02703109
1.90187787232518E7	-4568717.71820358	0.13753006
1.90860911380736E7	3736234.23061086	0.0
1.91464292983885E7	3183016.22002481	2.5842683E-36
1.91669900421165E7	3581185.55843213	0.0
1.92899770509626E7	4873916.95208126	1.5329527E-25
1.93384308962817E7	-5997369.01039234	4.113331E-5
1.96015360473082E7	3671620.19951864	0.0
1.96045648447711E7	-1527449.65150915	1.7607603E-14
1970573.48964863	-3788143.19024783	0.0
1.9719563659703E7	4062552.78188412	6.0207845E-35
1973417.80625027	3836514.13893678	1.4947313E-14
1.99450503807714E7	-6165678.41069518	0.02187631
1.99716286548374E7	-4984166.24227294	5.1284264E-29
2051503.29827288	3336133.44955263	2.5076633E-6
2152981.41454736	3375995.77113471	2.0825026E-4
2285754.47508665	5221563.90667053	0.0041171564
2346084.47770574	5520571.03072545	0.0020578192
2410325.10707032	-3967637.32557212	0.0
2621008.57079384	5340943.2708559	0.001096173
2629194.73036114	-3913781.88163014	0.0
2685890.10363559	-4367358.10935469	1.946E-42
2713842.74990951	6278314.55767115	0.09487081
2731741.53262716	4125948.95999647	0.31978303
2738398.82492175	-3779534.58472166	0.0
2860953.06754172	3548170.8913889	2.3143532E-16
2941190.16807225	3600454.39293835	1.5570107E-23
2947450.6102758	-3876909.66509598	2.777E-42
2970986.04524775	-3782772.08797614	0.0
2982820.57880983	-3916843.71998564	5.6E-45
3009191.90354864	3919911.04139027	0.41157636
3111152.14057286	4335433.84578319	0.012605823
3226082.22297338	-4203796.18425774	6.509E-42
3258936.91125029	-5697218.92646564	5.465602E-15
3299158.9268985	5519522.94824096	0.0014425656
3345592.95829214	-3729788.14869577	4.2E-45
3406406.8728274	-4360200.94443569	5.871441E-34
3420138.44652911	-5788826.44965092	1.0539353E-10
35695.8316484503	6219486.84247812	1.3828609E-10
3733036.05671865	-4232277.61307071	1.551409E-38
3753095.91421239	3578687.11083985	1.5785225E-9
376290.619520064	5519074.94438813	0.19622146
380619.627476335	6350728.23950474	2.0165134E-9
3866297.48388854	-4233441.97454646	6.557723E-32
3909821.64013319	-2251942.1099778	0.0144010885
4023538.57386551	2808503.89116415	5.861102E-5
4068344.13799633	-5008500.10776756	1.4339584E-30
4102504.27105602	4636739.77889985	0.028016986
4104597.89403113	-4944757.44377308	3.208E-42
4151478.5291076	4410065.86598062	1.8082012E-11
4193073.32997171	2356381.69274879	1.247882E-4
4343637.97238205	1921360.62231879	0.058802404
4392456.76090005	-594134.498059006	8.694454E-10
4418761.92384893	-4556978.6424544	7.9691977E-13
4424156.78719694	-839035.74522293	0.0045288755
4426782.49796864	-827973.342003223	0.003729059
4485615.56804908	2124075.44376042	0.17869547
4494152.63846488	-3644660.53846431	2.3292536E-33
4508779.87890582	-2722136.19962842	2.5565358E-34
452232.141013853	-2237782.81879485	6.2586104E-22
4536847.58674118	-4204548.70033662	1.3034402E-22
4581381.64530821	-206495.24486938	5.58007E-4
4727361.40282159	1748750.7001751	0.13322815
4738732.15420834	-1998867.27594452	6.2878346E-26
4750633.79618716	-117798.827550707	0.0
4768085.00075321	-1138765.03793231	2.9684441E-30
4830135.83171428	-62625.1715295827	0.0
4901086.08698734	-2101501.28150388	0.052885354
4908171.07827039	-2156651.51831754	0.061684832
4982006.73560504	-2732792.85194775	0.2539243
498260.153029256	5472863.63731184	0.078559555
5249993.38126424	-208696.266859447	0.0
5416981.44209594	62810.9883122221	0.0
5462568.20536648	3022051.93857938	0.08701501
5509447.20704766	526388.151390152	0.0
551092.518599339	3824734.33594359	1.6853816E-14
5612267.02762425	257829.702923868	0.0
5638851.14850294	336091.237563126	0.0
5651773.37483812	378354.749078292	0.0
5685428.27831697	5943245.95186003	0.20709386
5757959.75303793	364157.615324074	0.0
5925643.7516313	1060856.08084026	0.0
5969871.37224889	820811.080220845	0.0
6099592.67498462	-4147378.67151588	0.0
6103332.50055437	434286.903122528	0.0
6113728.44905617	-4184758.56544414	0.0
6183076.61268808	2856866.01358497	0.06988806
6199727.37003581	-5145924.43818622	8.444852E-27
6438002.85233891	1493630.80823648	1.40501E-40
6449457.80710901	784618.462574938	2.1389746E-27
6455483.81068507	-163487.912979639	0.0
6483388.1511494	2651060.0818628	6.4676153E-10
651150.202774838	5139093.90126541	0.5323652
6544007.03271856	-4297495.57041446	0.0
6576148.9481255	-2899751.50423086	1.2928947E-38
6615278.16664033	2436682.78690701	0.08907325
6720415.15333048	2199131.21905137	3.38665E-38
6771328.62281827	-5168962.05179838	4.7073996E-21
680881.161768183	-486809.606069343	6.098E-34
7268506.62287157	2239.57597659621	0.0
7386272.17740947	324984.830578027	1.4558237E-21
7424023.63627728	1328222.02142837	6.4906816E-26
7427221.14676857	-375084.608499597	2.3665554E-35
7747803.38064529	1112611.94155942	4.9395815E-30
7749497.13731647	854673.49506144	3.8378277E-29
7926409.00260441	1184403.10517543	1.6211802E-14
7962693.87667563	1419329.90428469	4.511137E-10
8167650.13679342	-456799.384065782	1.423882E-25
8365130.44875308	115965.681878118	9.896E-42
866893.433234099	5306328.33576783	0.4865382
8942016.28285946	1634503.33140474	0.014191621
9139259.60401149	594609.986843668	0.0
9172038.07026839	913618.060344249	1.3E-44
9182221.04629786	1544290.06394093	4.402849E-34
9370882.93550291	1912867.07438343	1.5624677E-31
9503611.54170446	-764033.107104916	0.0
9619406.69252449	1908526.86328053	8.688329E-34
9631426.47724223	2074483.7545874	7.438503E-24
9811043.82053212	2352500.51562028	0.0063106692
984750.652802031	-325602.907897044	7.405065E-11
