# Supplementary material for: Projecting Future Climate Change-Mediated Impacts in Three Paralytic Shellfish Toxins-Producing Dinoflagellate Species
Source: Biology (Basel). 2022 Sep 29;11(10):1424. doi: 10.3390/biology11101424 (PMC9598431; doi:10.3390/biology11101424)
Supplement: Supplementary file 1 [file biology-11-01424-s001.zip › Evaluation/a_minutum/Alexandrium_minutum_max.csv]

x	y	Alexandrium_minutum max
-1.00150083427892E7	5396385.33192604	0.120831616
-1.00200083427892E7	6311385.33192604	0.020207264
-1.00650083427892E7	6086385.33192604	0.009582472
-1.00700083427892E7	-878614.66807396	2.093026E-18
-1.01150083427892E7	2781385.33192604	8.7515E-41
-1.02500083427892E7	3106385.33192604	0.060936186
-1.03300083427892E7	2026385.33192604	0.110360235
-1.05050083427892E7	5476385.33192604	0.1447487
-1.05100083427892E7	6051385.33192604	0.113829724
-1.07200083427892E7	6041385.33192604	0.009353481
-1.07450083427892E7	-5973614.66807396	9.032198E-17
-1.10450083427892E7	-5268614.66807396	3.6068018E-26
-1.10800083427892E7	126385.33192604	1.35E-42
-1.12050083427892E7	-88614.6680739596	5.0094936E-34
-1.12650083427892E7	6001385.33192604	0.052343726
-1.20450083427892E7	6326385.33192604	0.002459322
-1.20650083427892E7	176385.33192604	0.0
-1.20850083427892E7	6316385.33192604	6.966635E-4
-1.22200083427892E7	-4998614.66807396	2.3321844E-14
-1.23200083427892E7	2896385.33192604	1.8863016E-8
-1.23650083427892E7	1041385.33192604	1.8090026E-24
-1.23800083427892E7	-48614.6680739596	1.3E-44
-1.24150083427892E7	6061385.33192604	0.048963025
-1.25250083427892E7	-183614.66807396	9.295E-42
-1.28550083427892E7	6191385.33192604	0.019960647
-1.29000083427892E7	371385.33192604	1.3300774E-37
-1.32000083427892E7	61385.3319260404	0.0
-1.32500083427892E7	5956385.33192604	0.020065999
-1.34650083427892E7	6031385.33192604	0.13083714
-1370008.3427892	556385.33192604	2.0919016E-21
-1.37500083427892E7	4791385.33192604	0.102061994
-1375008.3427892	-1408614.66807396	5.551494E-11
-1.37800083427892E7	-5613614.66807396	5.8937422E-34
-1.38150083427892E7	-2108614.66807396	1.4960064E-14
-1.39250083427892E7	4456385.33192604	3.1540632E-5
-1395008.3427892	791385.33192604	7.30404E-4
-1405008.3427892	-8614.66807395965	1.488E-42
-1.44150083427892E7	176385.33192604	0.0
-1445008.3427892	5916385.33192604	3.4270037E-4
-1.45850083427892E7	5201385.33192604	0.1885097
-1.47400083427892E7	6126385.33192604	1.601768E-5
-1.52800083427892E7	311385.33192604	0.0
-1.52900083427892E7	5416385.33192604	0.18590915
-1.53650083427892E7	-5353614.66807396	1.6718182E-29
-1.55200083427892E7	3726385.33192604	1.1670863E-24
-1.55950083427892E7	4586385.33192604	2.71947E-15
-1.57150083427892E7	-5328614.66807396	2.5599182E-31
-1580008.3427892	-1588614.66807396	3.43987E-9
-1.58200083427892E7	-5258614.66807396	2.4840545E-33
-1.59000083427892E7	-5703614.66807396	1.9467533E-12
-1610008.3427892	-1183614.66807396	1.4240672E-12
-1.61150083427892E7	-1838614.66807396	0.13440394
-1.61550083427892E7	-5268614.66807396	8.175335E-18
-1.62150083427892E7	-5318614.66807396	9.632735E-22
-1.64000083427892E7	991385.33192604	4.59475E-40
-1.64200083427892E7	6121385.33192604	0.02258164
-1.65050083427892E7	5376385.33192604	8.389247E-19
-1.69300083427892E7	4271385.33192604	9.903704E-19
-1.70000083427892E7	4246385.33192604	1.5435197E-18
-1.70300083427892E7	6051385.33192604	3.0689142E-9
-1.70400083427892E7	6141385.33192604	9.962106E-6
-1.71100083427892E7	-5478614.66807396	9.058087E-15
-1.71750083427892E7	4746385.33192604	1.2372342E-16
-1.73350083427892E7	3931385.33192604	1.6317275E-22
-1.74200083427892E7	31385.3319260404	1.67E-43
-1.74950083427892E7	5116385.33192604	3.1138055E-31
-1.75250083427892E7	6076385.33192604	7.5486423E-6
-1.75550083427892E7	3416385.33192604	6.016622E-26
-1.76150083427892E7	4981385.33192604	1.9683682E-14
-1.76450083427892E7	5361385.33192604	0.090102874
-1.77300083427892E7	4966385.33192604	5.483259E-13
-1.77700083427892E7	-148614.66807396	2.8E-45
-1.78400083427892E7	3476385.33192604	1.7764694E-25
-1.79150083427892E7	-1333614.66807396	3.09459E-14
-1.80200083427892E7	-5668614.66807396	4.0568448E-11
-1.81150083427892E7	-4388614.66807396	1.5739179E-17
-1.81200083427892E7	5436385.33192604	0.052560855
-1.81300083427892E7	331385.33192604	0.0
-1.81700083427892E7	3941385.33192604	2.9167312E-24
-1.82350083427892E7	5466385.33192604	0.04249097
-1.83250083427892E7	5526385.33192604	0.03667639
-1.83600083427892E7	6181385.33192604	0.0031036793
-1.84450083427892E7	5676385.33192604	0.14304465
-1850008.3427892	-1873614.66807396	1.2220305E-10
-1.86250083427892E7	4986385.33192604	6.87146E-40
-1.86450083427892E7	5011385.33192604	8.6500366E-38
-1.86650083427892E7	4616385.33192604	1.6063853E-19
-1.89100083427892E7	971385.33192604	1.5932308E-37
-1895008.3427892	1831385.33192604	6.4623435E-8
-1.92750083427892E7	-2143614.66807396	0.0
-1940008.3427892	-1733614.66807396	3.4432734E-12
-1.94300083427892E7	4486385.33192604	4.544229E-22
-1.94350083427892E7	6026385.33192604	0.033673245
-1.94650083427892E7	5291385.33192604	5.189054E-16
-1950008.3427892	-5843614.66807396	2.6904825E-9
-1.95800083427892E7	4956385.33192604	7.261835E-25
-1960008.3427892	1451385.33192604	0.0014970741
-1.96350083427892E7	-3213614.66807396	0.0
-1.99100083427892E7	6301385.33192604	6.660866E-4
-1.99300083427892E7	991385.33192604	5.233303E-39
-1.99350083427892E7	4261385.33192604	1.0337968E-26
-1.99600083427892E7	4431385.33192604	2.638213E-26
-2.00000083427892E7	5721385.33192604	0.11496794
-2295008.3427892	-4658614.66807396	4.497245E-28
-2355008.3427892	1896385.33192604	9.4238006E-14
-2510008.3427892	5011385.33192604	1.5101663E-22
-255008.342789199	6116385.33192604	2.85992E-7
-2675008.3427892	-2018614.66807396	3.587281E-18
-3110008.3427892	611385.33192604	9.156776E-35
-3295008.3427892	-4203614.66807396	8.315385E-35
-3460008.3427892	3446385.33192604	4.15188E-22
-3480008.3427892	4231385.33192604	3.0601336E-16
-3540008.3427892	-2123614.66807396	2.0607181E-16
-3580008.3427892	-4818614.66807396	0.0
-3835008.3427892	-4723614.66807396	0.0
-3850008.3427892	-5203614.66807396	0.22727841
-3855008.3427892	-1073614.66807396	2.1556951E-19
-3915008.3427892	711385.33192604	8.371E-42
-395008.342789199	4426385.33192604	2.5290289E-11
-4015008.3427892	3786385.33192604	6.338642E-14
-4065008.3427892	-1803614.66807396	1.732543E-15
-4070008.3427892	-4738614.66807396	0.0
-4105008.3427892	2486385.33192604	1.3843392E-25
-4135008.3427892	-4643614.66807396	5.25065E-39
-4305008.3427892	-318614.66807396	3.0024422E-30
-4335008.3427892	4326385.33192604	4.640575E-34
-4415008.3427892	-6153614.66807396	0.06117782
-4425008.3427892	616385.33192604	0.0
-445008.342789199	6226385.33192604	9.28774E-13
-4500008.3427892	111385.33192604	0.0
-4530008.3427892	4336385.33192604	0.0
-4550008.3427892	5346385.33192604	4.032264E-9
-4565008.3427892	2311385.33192604	1.2616941E-20
-4645008.3427892	4626385.33192604	1.49E-43
-4660008.3427892	546385.33192604	0.0
-4760008.3427892	111385.33192604	1.4E-44
-4870008.3427892	2346385.33192604	2.9348254E-16
-4885008.3427892	4506385.33192604	0.0
-4985008.3427892	6385.33192604035	1.9883172E-4
-5000008.3427892	5486385.33192604	0.04263835
-5020008.3427892	-58614.6680739596	0.002336295
-5085008.3427892	2496385.33192604	6.977532E-16
-5090008.3427892	2746385.33192604	1.6466605E-12
-5135008.3427892	5331385.33192604	1.9616503E-10
-5180008.3427892	-5713614.66807396	5.7041278E-11
-525008.342789199	5886385.33192604	4.971504E-12
-5275008.3427892	-2828614.66807396	0.17430608
-5285008.3427892	-23614.6680739596	0.0011185397
-5285008.3427892	3931385.33192604	0.0
-5305008.3427892	251385.33192604	1.21972525E-5
-5370008.3427892	-5283614.66807396	2.1891579E-28
-5380008.3427892	386385.33192604	3.51707E-17
-5380008.3427892	996385.33192604	3.388128E-33
-5395008.3427892	4851385.33192604	6.517017E-8
-5425008.3427892	61385.3319260404	2.5908015E-4
-5455008.3427892	2606385.33192604	1.080378E-21
-5470008.3427892	3936385.33192604	0.0
-5500008.3427892	746385.33192604	0.0
-5545008.3427892	461385.33192604	1.052275E-6
-5585008.3427892	281385.33192604	6.0803963E-5
-5590008.3427892	351385.33192604	2.3208627E-6
-5605008.3427892	-3308614.66807396	0.15495208
-5650008.3427892	521385.33192604	1.8714362E-12
-5710008.3427892	916385.33192604	0.0
-5730008.3427892	-3413614.66807396	0.47855794
-5745008.3427892	4031385.33192604	0.0
-5775008.3427892	-3678614.66807396	2.0065357E-15
-5805008.3427892	3361385.33192604	1.1962088E-30
-5820008.3427892	-4178614.66807396	0.0
-5820008.3427892	806385.33192604	5.1402574E-30
-5835008.3427892	791385.33192604	1.7639437E-19
-5875008.3427892	-3978614.66807396	0.0
-6040008.3427892	1146385.33192604	7.735442E-34
-6090008.3427892	-5893614.66807396	8.34942E-4
-6200008.3427892	-4393614.66807396	0.0
-6230008.3427892	-3618614.66807396	0.058605053
-6270008.3427892	5706385.33192604	7.214076E-4
-6325008.3427892	-3848614.66807396	0.27975127
-6360008.3427892	-4053614.66807396	0.46127465
-6475008.3427892	4461385.33192604	0.29517874
-6475008.3427892	5386385.33192604	1.5288368E-8
-6510008.3427892	-4288614.66807396	5.012163E-6
-6620008.3427892	3731385.33192604	0.0
-6620008.3427892	4326385.33192604	2.9767122E-18
-6665008.3427892	5256385.33192604	0.17115442
-6705008.3427892	5891385.33192604	2.6975085E-6
-6840008.3427892	4721385.33192604	0.1179923
-6850008.3427892	1836385.33192604	1.298131E-6
-690008.342789199	151385.33192604	0.0
-7145008.3427892	4221385.33192604	6.661917E-24
-7160008.3427892	4846385.33192604	0.22061795
-7180008.3427892	4601385.33192604	0.11259426
-7195008.3427892	4081385.33192604	0.0
-7370008.3427892	5451385.33192604	0.020259457
-7485008.3427892	4131385.33192604	0.3214809
-7500008.3427892	4811385.33192604	0.0049297693
-7600008.3427892	2716385.33192604	5.0118533E-35
-7640008.3427892	6041385.33192604	2.5258186E-7
-7685008.3427892	4161385.33192604	0.35712066
-7700008.3427892	4726385.33192604	0.2712937
-7735008.3427892	3326385.33192604	1.6489456E-36
-7765008.3427892	3881385.33192604	0.0
-8100008.3427892	3851385.33192604	2.8584056E-38
-8115008.3427892	1276385.33192604	0.15158433
-8245008.3427892	3771385.33192604	9.366392E-33
-8385008.3427892	3681385.33192604	0.36336076
-8735008.3427892	3416385.33192604	0.046615686
-8765008.3427892	2621385.33192604	0.23067878
-8850008.3427892	5406385.33192604	0.054773614
-8860008.3427892	5311385.33192604	0.083855316
-9075008.3427892	5306385.33192604	0.09552522
-9140008.3427892	5851385.33192604	0.06488933
-9235008.3427892	5306385.33192604	0.12582096
-9245008.3427892	846385.33192604	5.3743343E-11
-9290008.3427892	3061385.33192604	0.1389058
-970008.342789199	-5958614.66807396	1.7513699E-8
-9800008.3427892	1196385.33192604	4.9244656E-28
-9845008.3427892	5971385.33192604	0.04207777
-9880008.3427892	5996385.33192604	0.026586939
-9890008.3427892	5351385.33192604	0.11398299
-9900008.3427892	3006385.33192604	5.961889E-11
1.01549916572108E7	2116385.33192604	2.9730912E-11
1.02099916572108E7	-4423614.66807396	2.8104754E-18
1024991.6572108	-688614.66807396	4.316584E-21
1.03699916572108E7	-5058614.66807396	4.026276E-31
1.03949916572108E7	671385.33192604	1.6087679E-13
1.04049916572108E7	-5573614.66807396	1.152197E-17
1.04699916572108E7	-4858614.66807396	1.973407E-29
1.05949916572108E7	-3998614.66807396	1.4325518E-17
1.06549916572108E7	-48614.6680739596	2.4547473E-26
1069991.6572108	-5498614.66807396	3.4757118E-15
1074991.6572108	-738614.66807396	1.2895354E-19
1.08299916572108E7	-903614.66807396	6.2E-44
1.11349916572108E7	-1368614.66807396	1.534E-42
1.12399916572108E7	796385.33192604	0.031743485
1139991.6572108	-1588614.66807396	2.3160954E-16
1.14249916572108E7	206385.33192604	0.012575902
1.15299916572108E7	1026385.33192604	0.0034194572
1.15949916572108E7	1026385.33192604	0.008303128
1.16249916572108E7	516385.33192604	0.02842422
1.20199916572108E7	786385.33192604	0.024165967
1.20799916572108E7	-233614.66807396	6.9247925E-4
1.21949916572108E7	1071385.33192604	1.1490718E-17
1.22799916572108E7	1176385.33192604	3.2691393E-22
1.23599916572108E7	-3158614.66807396	0.0
1244991.6572108	-1603614.66807396	3.9079275E-15
1249991.6572108	-753614.66807396	4.4313705E-8
1.25699916572108E7	-5733614.66807396	1.2048191E-6
1.26099916572108E7	956385.33192604	1.1160608E-14
1269991.6572108	3731385.33192604	0.2836496
1.27049916572108E7	-2768614.66807396	0.24719447
1.27349916572108E7	-908614.66807396	6.79073E-6
1304991.6572108	-933614.66807396	8.133202E-11
1304991.6572108	5836385.33192604	0.010641514
1309991.6572108	-1133614.66807396	1.5801669E-9
1.31849916572108E7	646385.33192604	0.015558141
1.32249916572108E7	6301385.33192604	1.6722623E-7
1.32349916572108E7	2241385.33192604	2.7569454E-22
1.32449916572108E7	61385.3319260404	2.6358966E-9
1.32699916572108E7	6146385.33192604	0.024271013
1.33249916572108E7	-1113614.66807396	6.560566E-5
1.33499916572108E7	6191385.33192604	0.05106481
1.33549916572108E7	2836385.33192604	0.15817149
1339991.6572108	-5788614.66807396	1.9117604E-6
1.34499916572108E7	3211385.33192604	0.1470009
1.34599916572108E7	2401385.33192604	0.001793972
1.35299916572108E7	-528614.66807396	0.031677607
1.35399916572108E7	3036385.33192604	0.15582338
1.35599916572108E7	3476385.33192604	0.25735337
1.36349916572108E7	746385.33192604	2.8593645E-6
1.36499916572108E7	3361385.33192604	0.32037666
1369991.6572108	-678614.66807396	0.0026230102
1.36999916572108E7	3981385.33192604	0.22895613
1.37449916572108E7	-1858614.66807396	0.07998337
1.37799916572108E7	2456385.33192604	0.0
1379991.6572108	4436385.33192604	0.40202078
1.38199916572108E7	-5783614.66807396	9.233619E-6
1.38499916572108E7	3316385.33192604	0.21049468
1.38599916572108E7	606385.33192604	3.1611952E-29
1.39199916572108E7	-438614.66807396	1.2127825E-37
1.39999916572108E7	-728614.66807396	0.0
1.41149916572108E7	1076385.33192604	0.0
1.41199916572108E7	3541385.33192604	0.085351676
1.41849916572108E7	6151385.33192604	0.031398397
1.42049916572108E7	3471385.33192604	0.056468178
1.42149916572108E7	256385.33192604	2.1091638E-7
1.42549916572108E7	411385.33192604	4.0459872E-13
1.42699916572108E7	3106385.33192604	6.4561885E-15
1.42999916572108E7	4076385.33192604	0.25288376
1.43699916572108E7	6061385.33192604	0.01899614
1.43799916572108E7	3156385.33192604	6.3166944E-8
1.44549916572108E7	586385.33192604	0.0
1.44749916572108E7	3576385.33192604	0.034384686
1.45299916572108E7	6026385.33192604	0.02031119
1.45499916572108E7	4106385.33192604	1.09651426E-16
1.45749916572108E7	601385.33192604	0.0
1.46199916572108E7	656385.33192604	0.0
1.46499916572108E7	-623614.66807396	8.822205E-39
1.48049916572108E7	4091385.33192604	9.831697E-16
1.48299916572108E7	3906385.33192604	4.0100357E-11
1.48349916572108E7	6126385.33192604	0.017476777
1.48649916572108E7	3771385.33192604	0.0070236344
1.48699916572108E7	2101385.33192604	0.0
1.49149916572108E7	6076385.33192604	0.022508066
1.49249916572108E7	226385.33192604	6.128523E-39
1.50449916572108E7	-1273614.66807396	0.034124464
1.50549916572108E7	-43614.6680739596	1.1179095E-4
1.50799916572108E7	3836385.33192604	4.8906088E-11
1.51949916572108E7	561385.33192604	0.0
1.52799916572108E7	516385.33192604	0.0
1.53899916572108E7	5276385.33192604	0.10941858
1.54349916572108E7	3216385.33192604	5.9590407E-24
1.55499916572108E7	3521385.33192604	2.7902762E-18
1.55499916572108E7	4721385.33192604	0.37269592
1.55749916572108E7	4056385.33192604	0.22535901
1.55799916572108E7	4221385.33192604	0.0073780846
1559991.6572108	-3533614.66807396	4.61E-43
1.56249916572108E7	-988614.66807396	0.021455914
1.56599916572108E7	3281385.33192604	8.371655E-24
1.56849916572108E7	4781385.33192604	0.11691922
1.57049916572108E7	4731385.33192604	0.008212574
1.57299916572108E7	-1543614.66807396	0.09063603
1.57749916572108E7	4791385.33192604	0.1392559
1.58949916572108E7	56385.3319260404	2.3310772E-27
1.59649916572108E7	4631385.33192604	0.29078493
1.59949916572108E7	4456385.33192604	0.07863546
1.59949916572108E7	5106385.33192604	0.04893139
1.60099916572108E7	5476385.33192604	0.27711186
1.60549916572108E7	4046385.33192604	0.0
1.60649916572108E7	1291385.33192604	0.0
1.60699916572108E7	3341385.33192604	0.0
1609991.6572108	3501385.33192604	0.023502246
1.61099916572108E7	-288614.66807396	1.2016484E-12
1.61149916572108E7	1321385.33192604	0.0
1.61149916572108E7	4011385.33192604	0.0
1.61499916572108E7	4526385.33192604	2.071436E-14
1.61549916572108E7	4821385.33192604	0.060129248
1.62099916572108E7	4041385.33192604	0.0
1.62299916572108E7	-508614.66807396	2.9138397E-16
1.62749916572108E7	206385.33192604	0.0
1.62899916572108E7	-613614.66807396	2.6554762E-6
1.62899916572108E7	4411385.33192604	0.2263317
1.63199916572108E7	3711385.33192604	0.0
1.63249916572108E7	311385.33192604	0.0
1.64399916572108E7	4176385.33192604	5.6E-45
1.64699916572108E7	4756385.33192604	2.2972044E-5
1.65249916572108E7	3986385.33192604	0.0
1.66299916572108E7	6146385.33192604	0.00779414
1.66399916572108E7	-693614.66807396	1.0294425E-5
1.67899916572108E7	1656385.33192604	8.724915E-30
1.67999916572108E7	3776385.33192604	0.0
1.68349916572108E7	6031385.33192604	0.014708949
1.69149916572108E7	3901385.33192604	0.0
1.69399916572108E7	6281385.33192604	1.6218604E-5
1.69449916572108E7	3436385.33192604	0.0
1.69649916572108E7	-5113614.66807396	6.355E-42
1.70099916572108E7	-3798614.66807396	0.0
1.70399916572108E7	4381385.33192604	5.1315383E-28
1.70649916572108E7	4291385.33192604	3.0884981E-37
1.70849916572108E7	-3573614.66807396	0.0
1.70949916572108E7	4421385.33192604	1.9503627E-28
1.71699916572108E7	1291385.33192604	2.2450113E-32
1719991.6572108	4006385.33192604	1.9714741E-6
1.72149916572108E7	121385.33192604	1.4292477E-22
1.72599916572108E7	1106385.33192604	3.3450646E-33
1.72949916572108E7	6071385.33192604	0.010152052
1729991.6572108	3881385.33192604	3.8996572E-7
1.73049916572108E7	6241385.33192604	0.005825418
1.73249916572108E7	3851385.33192604	0.0
1.74299916572108E7	3476385.33192604	0.0
1.76649916572108E7	3306385.33192604	1.501084E-35
1.77149916572108E7	4071385.33192604	1.4523E-41
1.77149916572108E7	4726385.33192604	5.857622E-35
1.77349916572108E7	4741385.33192604	1.5172757E-38
1.77549916572108E7	4846385.33192604	0.0
1.77999916572108E7	3406385.33192604	0.0
1.78499916572108E7	4441385.33192604	3.8208437E-29
1.79749916572108E7	6126385.33192604	0.024615392
1.80249916572108E7	5066385.33192604	9.098712E-33
1.80549916572108E7	3966385.33192604	2.517E-42
1.80749916572108E7	3941385.33192604	5.4802393E-32
1.80849916572108E7	-1863614.66807396	1.3629144E-23
1.81649916572108E7	-4568614.66807396	1.2974812E-16
1824991.6572108	-3588614.66807396	7.251701E-39
1.82499916572108E7	4926385.33192604	4.2592834E-31
1.83599916572108E7	-963614.66807396	6.153447E-34
1.84499916572108E7	6176385.33192604	0.018177504
1.85149916572108E7	3711385.33192604	0.0
1.85149916572108E7	3866385.33192604	0.0
1.85599916572108E7	4351385.33192604	4.9544068E-21
1.86149916572108E7	3866385.33192604	0.0
1.88199916572108E7	6061385.33192604	0.022133697
1.88999916572108E7	-4048614.66807396	0.035592575
1.89299916572108E7	3326385.33192604	0.0
1.89949916572108E7	6006385.33192604	0.030219605
1.90349916572108E7	4831385.33192604	7.1989395E-25
1.90799916572108E7	4686385.33192604	2.9303462E-28
1.91949916572108E7	3611385.33192604	0.0
1.92049916572108E7	-4528614.66807396	2.4559314E-4
1.95099916572108E7	521385.33192604	0.0
1.95449916572108E7	2741385.33192604	3.126E-40
1.96299916572108E7	6266385.33192604	0.0014405915
1.96949916572108E7	5636385.33192604	0.118044734
1.98599916572108E7	-1068614.66807396	2.3435093E-25
1.99649916572108E7	4231385.33192604	1.365178E-23
2.00349916572108E7	6186385.33192604	0.0019554957
204991.657210801	6176385.33192604	5.283074E-7
2124991.6572108	3966385.33192604	8.465486E-7
2334991.6572108	3936385.33192604	0.4481641
234991.657210801	-363614.66807396	4.3548694E-31
2654991.6572108	5741385.33192604	0.0029390375
2704991.6572108	-3903614.66807396	0.0
2779991.6572108	6131385.33192604	0.23255904
2809991.6572108	-5473614.66807396	1.2474652E-20
2864991.6572108	-4223614.66807396	1.6103973E-34
2879991.6572108	-3868614.66807396	0.0
2939991.6572108	3316385.33192604	0.24600405
2974991.6572108	-3853614.66807396	5.6E-45
3029991.6572108	-4773614.66807396	0.0
3029991.6572108	-4858614.66807396	2.4E-44
3049991.6572108	-4788614.66807396	0.0
3104991.6572108	-3813614.66807396	0.0
3104991.6572108	3791385.33192604	0.15895659
3189991.6572108	-4823614.66807396	3.388E-42
3364991.6572108	4511385.33192604	0.036280543
3374991.6572108	4501385.33192604	0.025913928
3479991.6572108	-4963614.66807396	0.0
3499991.6572108	-5773614.66807396	4.6607135E-10
3499991.6572108	3701385.33192604	9.111029E-15
3594991.6572108	-5758614.66807396	1.4781726E-9
3629991.6572108	-4948614.66807396	0.0
3634991.6572108	-4088614.66807396	0.0
3744991.6572108	-3183614.66807396	6.92009E-29
3864991.6572108	4416385.33192604	2.826605E-11
3874991.6572108	-3513614.66807396	3.6052025E-12
3964991.6572108	4326385.33192604	3.5011702E-10
4044991.6572108	-3998614.66807396	0.0
4074991.6572108	-2463614.66807396	1.9662806E-26
4129991.6572108	6061385.33192604	0.22679476
414991.657210801	-3128614.66807396	2.6982111E-27
4229991.6572108	2416385.33192604	1.1235886E-7
4394991.6572108	-2353614.66807396	3.2422158E-13
4574991.6572108	-4178614.66807396	5.3932673E-24
4589991.6572108	-4078614.66807396	0.0
4639991.6572108	-233614.66807396	0.0
4724991.6572108	-58614.6680739596	8.4895466E-4
4834991.6572108	5856385.33192604	0.15409862
4854991.6572108	-3323614.66807396	2.6905152E-13
4929991.6572108	-2123614.66807396	0.038261343
5014991.6572108	-5318614.66807396	8.5552594E-18
5174991.6572108	-3118614.66807396	1.0781879E-21
5314991.6572108	-5723614.66807396	2.0642578E-12
5359991.6572108	536385.33192604	0.019348282
5379991.6572108	326385.33192604	0.0
5419991.6572108	446385.33192604	5.378E-42
5534991.6572108	-1308614.66807396	4.0373275E-35
5549991.6572108	-2603614.66807396	0.0
5579991.6572108	1336385.33192604	2.1396072E-23
5584991.6572108	361385.33192604	0.0
5604991.6572108	371385.33192604	0.0
5629991.6572108	2831385.33192604	0.09861887
5634991.6572108	211385.33192604	0.0
5659991.6572108	-173614.66807396	0.0
5729991.6572108	706385.33192604	0.0
5774991.6572108	5976385.33192604	0.25348213
5794991.6572108	1141385.33192604	1.478154E-31
5799991.6572108	821385.33192604	0.0
5909991.6572108	2641385.33192604	0.091311075
604991.657210801	-23614.6680739596	8.04983E-15
604991.657210801	4046385.33192604	3.7963263E-15
6089991.6572108	1786385.33192604	2.1231361E-30
6144991.6572108	486385.33192604	0.0
6189991.6572108	-5778614.66807396	1.3011785E-9
6249991.6572108	1786385.33192604	8.029448E-36
6379991.6572108	-4868614.66807396	1.466718E-16
6484991.6572108	6111385.33192604	0.27906772
64991.6572108008	551385.33192604	1.4468436E-26
6584991.6572108	2551385.33192604	2.8331039E-28
6619991.6572108	886385.33192604	6.6355834E-19
6634991.6572108	5956385.33192604	0.23022364
6689991.6572108	1381385.33192604	2.226636E-38
684991.657210801	-998614.66807396	2.743269E-22
6854991.6572108	-4168614.66807396	0.0
7129991.6572108	-4863614.66807396	1.51108625E-5
719991.657210801	5171385.33192604	0.53590465
7429991.6572108	-4458614.66807396	0.0
7484991.6572108	-393614.66807396	2.1547877E-29
7514991.6572108	-4418614.66807396	9.8E-45
7594991.6572108	-5303614.66807396	1.0183689E-5
7594991.6572108	2511385.33192604	0.16247089
7804991.6572108	-38614.6680739596	0.0
8104991.6572108	236385.33192604	2.7351124E-18
8119991.6572108	-4318614.66807396	3.7077868E-34
8624991.6572108	6091385.33192604	0.06911454
8809991.6572108	-4483614.66807396	3.938063E-35
8829991.6572108	-4363614.66807396	6.4820023E-28
8839991.6572108	-4458614.66807396	4.4301734E-33
8984991.6572108	1586385.33192604	1.5314341E-35
8999991.6572108	1686385.33192604	1.0673088E-11
9039991.6572108	1351385.33192604	1.0344702E-35
9544991.6572108	686385.33192604	5.8E-43
9609991.6572108	6251385.33192604	0.090886034
9659991.6572108	1606385.33192604	1.00187315E-23
969991.657210801	201385.33192604	2.55557E-10
9724991.6572108	1941385.33192604	1.0674029E-29
9784991.6572108	1786385.33192604	8.7804055E-27
9989991.6572108	-4153614.66807396	1.6022738E-13
-1008852.57745102	5563806.610263	0.33495092
-1.01595150524425E7	5983875.22955919	0.020710146
-1.02872011539267E7	5428675.031927	0.1616091
-1.0290209951578E7	2431295.5563132	2.1132751E-24
-1042104.83971006	-3188793.82637672	1.0691291E-19
-1.04417588352995E7	656152.696010262	1.2860933E-28
-1.04880922736729E7	5932563.13322436	0.017802577
-1.05806149940048E7	1419574.16770236	1.183041E-34
-1.06124963550209E7	2244767.40074909	2.5299604E-21
-1.06523659934771E7	6086159.56025568	0.051242832
-1.07985447189543E7	2210425.83842823	0.16326143
-1.09148965605875E7	-330692.300197016	1.4030892E-25
-1098551.93690034	122608.645540487	0.0
-1.09891123813954E7	1391790.02515701	6.67436E-40
-1.11060354473476E7	44464.7155080158	8.097255E-39
-1.11653382485032E7	956679.830010824	4.1684054E-29
-1.12587248307694E7	-2458130.89446817	1.4737349E-13
-1.12981247845537E7	6146204.73657998	0.02953593
-1.12991469373407E7	6086606.57614977	0.08014572
-1.16614779938329E7	-168945.901428107	3.2606885E-35
-1.17606261459705E7	723758.937294533	9.278156E-32
-1.186946384955E7	1155718.92805464	4.14762E-33
-1.2003774872404E7	-6370.98462402914	0.0
-1.20991138631979E7	501693.747655189	2.7206713E-34
-1.22074715712976E7	-1213502.69051085	1.6454168E-12
-1233328.62590261	4069541.27681872	3.2153676E-19
-1.23495996527865E7	-11852.3881113566	0.0
-1.24297030747615E7	861795.151826434	3.3256996E-30
-1.24394780824752E7	-3869064.38066573	1.6672783E-11
-1.24523723833193E7	1243069.74974597	1.2856503E-24
-1.25184216731453E7	6116027.32027721	0.0048845904
-1.2708119097842E7	-4920239.43444249	1.5250379E-15
-1.27593225878005E7	3031755.11901098	0.26144463
-1.27631441202574E7	-605500.696505171	8.720923E-31
-1.28920676300421E7	-313559.991066786	2.804508E-38
-1.30473407942361E7	310595.77437604	2.13E-43
-1.32645279739743E7	-5631205.5289456	6.70174E-27
-1.34942093840782E7	6359854.53123902	1.6981377E-6
-1356301.15692682	213819.113529677	1.5E-44
-1.36337493136064E7	6243153.22721124	8.928943E-4
-1.37057918741381E7	-5299248.58879273	1.533181E-34
-1.38483667542035E7	4571868.93272857	0.019933645
-1.4005731351138E7	4356410.24398768	5.747815E-16
-1.41632073159333E7	6294519.89888678	1.4424942E-5
-1.43129776085157E7	-4951063.02161203	2.9049839E-18
-1.44860470041889E7	-6040991.8989339	3.9184997E-8
-1.44977225322878E7	5040629.04821546	0.07311501
-1.44993226935527E7	-3285002.14832899	2.5864426E-16
-1.45099090346931E7	5203536.38186907	0.26208904
-1.45711694693853E7	5187922.02339498	0.015660407
-1461954.72343894	475285.481463959	1.9375293E-22
-1.46879821790681E7	-6123531.73676399	0.0034863744
-1480919.9462296	1013205.40542891	0.040190235
-1.49262289470244E7	5270435.57401925	0.19062425
-1497754.36774097	5846269.65665173	0.10559254
-1.50347316653595E7	4786306.42230091	2.9127824E-12
-1.5095415539356E7	6183414.09299002	2.6834928E-7
-1.54687845243832E7	6107697.25658505	1.346201E-5
-1.55353001671261E7	-5374802.73715753	5.0666465E-25
-1.56605757576681E7	6067622.70729363	1.2073845E-6
-1566920.15722029	718498.161250096	1.0839514E-24
-1.56840153141927E7	-5154398.71884196	1.2109312E-25
-1.57050165363712E7	6303494.9870801	2.2259619E-5
-1.57785654400258E7	6180171.80001155	3.7498234E-5
-1.58525431192248E7	5449996.51119466	6.22947E-16
-1.5871939697582E7	6049023.91723929	4.3846526E-7
-1.59967458911524E7	6036653.89435877	1.2534147E-9
-1.62917047932463E7	6208854.83493532	2.0368268E-6
-1.64113462837142E7	754748.622420879	0.0
-1.65669359553684E7	6142852.49671706	0.0015236231
-1.66549325651917E7	5565419.54252149	0.04881981
-1.66726630710718E7	1072428.38748766	6.9379583E-37
-1.67068405682371E7	5390859.25644127	0.11492976
-1.67394924277977E7	6041625.23184291	1.1016581E-10
-1.70556838538361E7	5270047.95653867	1.1173073E-8
-1.706447138129E7	-5355574.52151167	1.2064033E-18
-1720418.39613396	6086124.61903159	1.347996E-9
-1.72179215092878E7	5201408.49800555	7.061071E-36
-1.72368810615982E7	-5058632.18118796	9.968133E-37
-1.75341231904501E7	-1134448.07929278	2.2152301E-28
-1.75463834183791E7	-332021.383990836	2.711522E-39
-1.76916210761526E7	356949.851910925	3.0301427E-21
-1.80618805498597E7	-2214633.11980529	3.815171E-25
-1885723.97629038	197765.855430076	0.0
-1914694.96100213	1815194.96442411	1.8242693E-10
-2181821.98598634	133400.277200792	7.1E-44
-2186251.13221072	2168888.34735602	2.6890846E-14
-2402468.88256322	-239704.977486478	2.9066702E-36
-2764880.43945744	4828548.08617166	2.0089468E-25
-2834546.98524186	1605809.53314995	6.0705497E-24
-2955970.41716532	544194.527673442	1.6755052E-31
-2986722.69368677	-267711.043910018	3.6684509E-34
-3033938.14695586	1466000.55381194	1.0144435E-22
-3064631.46347571	1082749.97172642	1.3141526E-30
-3193117.13979668	909017.553379411	3.1331726E-33
-32490.3197246417	-541425.06957426	1.9504736E-20
-3334158.49370055	1766629.19327739	1.6921507E-19
-3434304.35337978	3520067.2421552	1.6159888E-24
-3506907.21489947	1539523.98426316	1.9048055E-21
-3538595.84455195	6327631.69853112	0.05443903
-358406.26671318	181943.287779206	1.4E-45
-3591943.24007461	4920129.4722208	3.420137E-27
-3720280.30526609	3224931.39479844	2.4292645E-20
-3732316.38681412	-11722.7070638398	7.524704E-33
-3789132.13018471	131812.51913131	1.9082601E-38
-3937864.27941137	-1189867.42022495	6.015723E-18
-4010199.7374168	5378571.57179247	1.8511009E-12
-4027152.80282247	860518.69663607	2.9339707E-32
-4033839.73752932	-364665.591520362	2.2883868E-30
-4093897.79839383	1176295.99083761	2.0144357E-28
-4503563.96364083	615756.380648065	0.0
-4568364.60629307	-260507.795093109	0.07055743
-4606482.61391316	4722521.3469471	1.4E-45
-4674456.32181126	919566.768312844	4.033922E-38
-4755951.54506442	5094294.59981897	1.1246796E-16
-4804152.08418426	4778279.66610874	1.256928E-28
-4818878.22856618	3681007.4374168	7.0048527E-31
-4937124.97578831	4541245.34258937	0.0
-4973847.85037511	-139192.686259306	0.0077111013
-4992595.9986439	89419.6142021818	0.0
-4995888.05116829	3201168.77371368	2.2220404E-18
-5093913.53174387	4453808.54764516	3.941648E-37
-5169100.04410652	2992697.96295425	1.6653274E-16
-5169814.84943994	1213866.48576672	5.7528896E-26
-5208053.90464398	692305.124161839	0.0
-5334782.9756977	189264.182888925	1.7943986E-6
-5344039.91868458	1076314.51274704	8.597835E-33
-5423329.97476946	4241745.33967836	6.849276E-38
-5437107.4691524	271488.853545604	6.7092185E-9
-5550179.74074224	4258605.76006378	4.476137E-31
-5608504.11955751	5574879.06398274	4.2027068E-14
-5618943.73354137	588204.570980737	1.0802811E-22
-5699633.88781	3706930.07811986	9.84087E-40
-5735072.53319148	941643.148099873	0.0
-5736889.33278744	5978797.58854897	0.062065907
-5791354.43472167	1327047.15924353	3.948118E-23
-5856930.88445305	1702251.44689812	4.0562937E-23
-5869756.44348512	4204919.71561159	0.0
-5945021.47947023	1764701.46901969	1.6713746E-25
-6032395.26453251	4217495.91755959	1.340461E-39
-6065119.34615074	1522293.32946856	1.4359279E-22
-60893.6067663357	3798399.31209396	7.493893E-18
-6111355.63462702	1017611.93065647	7.793251E-35
-6180071.79492996	4330003.89118489	1.0777471E-27
-6200294.62072656	1538112.82485957	2.3917062E-23
-6262621.88527927	935329.262236632	1.3708908E-26
-6354694.0947725	2311394.46237554	7.917156E-28
-6440663.55895298	3476922.48395495	5.992782E-30
-6440954.83231205	4587267.25755946	0.019223882
-6539857.45543937	877006.619061289	0.006500662
-6556163.52925815	3988307.27865629	0.0
-6621641.24210034	1028390.00602224	0.022871217
-6666057.1672091	4186279.31040095	7.0E-45
-6742486.01590012	3682132.50147911	0.0
-6754694.1143897	4584238.0510224	0.09346176
-6758324.14052943	1305197.64729697	8.7552384E-23
-6803041.30642081	3803040.09192517	0.0
-6859633.64586277	2676760.83203649	1.841799E-31
-6964767.22655251	4795512.12590812	0.18460688
-6979922.59195033	4695849.20823319	0.12726392
-7049960.80940861	5880106.35121642	0.040719386
-7063516.12490941	5929888.71642514	4.808925E-6
-7325839.68700869	3962923.80496875	0.0
-7335500.49626184	4891179.42581687	0.2091775
-7378394.49602787	4016719.11682322	0.0
-7498692.6578059	4392155.79154766	0.15667772
-7622237.99086045	3974905.94774675	9.136588E-39
-7691424.15137762	3714838.45017662	0.0
-7698324.01215353	2587313.48687639	3.902632E-38
-7715607.89578949	3035481.29083327	1.1685289E-33
-7730956.57723221	3639124.14828182	0.0
-7756737.15115379	5499668.3042286	0.07342007
-7876446.13982596	2663151.02515963	3.59238E-40
-7912612.45352877	3586276.53063235	0.0
-8070359.84964257	3138192.5530982	3.2791712E-34
-8108349.08817369	4120316.11535786	0.37432307
-8187738.60503885	2967092.61541175	2.0856258E-33
-8258435.99030347	5789846.06608778	0.11418954
-8481269.88252603	3333574.62392531	1.0697942E-21
-8482662.62115031	6320291.76958352	0.034458492
-8530981.48862217	-2406002.02721933	1.5110462E-21
-8609797.01553315	3432817.83838811	2.4935884E-8
-864339.478979476	-3179300.82270217	1.9347034E-21
-8663682.76329457	5575640.96775389	0.08649858
-8690929.80136423	3422309.9217972	0.008329604
-8697420.01402576	6167488.72343897	0.07085455
-8754828.42930917	5908396.72048227	0.15216956
-8812548.24769248	4974236.51215182	0.012428917
-8953547.72728072	5308674.15832579	0.056517854
-9005118.8054248	1663386.16743454	8.630161E-13
-932441.362004615	-5374266.96755285	1.2179372E-16
-9410825.10077056	-138480.559767668	4.1906413E-15
-9530226.23155306	-63158.7692924924	2.1624835E-24
-9533106.25083473	5409204.94980976	0.20589282
-9607148.46770906	5915774.82548933	0.017589943
-9626914.28620852	2399836.49491027	3.4718034E-6
-9646147.88698222	2540415.29836372	8.505099E-17
-9646996.39871309	2271765.20317688	3.5534234E-5
-9848182.93099053	1250513.27679679	6.5609134E-34
-997795.753502358	-4898213.71151005	9.13652E-14
1.00723221674165E7	2108674.12587312	3.4452E-13
1.02230501864785E7	-62708.3226387417	5.5348235E-38
1.04973012464616E7	1604524.38225529	0.026570182
1.08732661699191E7	1721137.47865937	0.01015063
1.10485195728671E7	422624.87148021	0.0151093975
1.10589263797353E7	-1818249.30629558	5.912983E-34
1.10727098322988E7	-2153467.44820675	4.6E-44
1.13475261305783E7	-439766.31684941	0.004489348
1139115.983318	5886390.17728881	0.08067991
1.14189003261746E7	1028729.08429818	0.004859972
114845.146599334	-316993.235208699	3.5140655E-35
1.16454514362911E7	-2364858.24812419	2.3433019E-19
1.16912137245909E7	-2582486.98197179	1.7364443E-26
1171370.81645507	-3725934.9720686	3.9E-44
1.17248143733602E7	116076.787633991	0.014831905
1.17481972250823E7	6085478.22306029	0.009473443
1.17722142332454E7	-682259.36665985	0.0031464626
1.17733026777515E7	29423.164669632	0.01610212
1.20099548621167E7	-268248.068263981	0.012076865
1.20461944280299E7	-3788431.92848295	4.546793E-39
1.20575052263849E7	-578852.63563789	0.024402525
1.21604175379698E7	-514000.864990526	0.018315887
1.21730488807335E7	1591794.05874476	0.002341049
1.2194348884321E7	-1044914.08139764	3.279323E-22
1.22658110234045E7	742708.798693493	3.0196836E-14
1244855.18243437	-3768364.18135476	0.0
1245045.32449525	-5265574.44470433	1.5533254E-14
1.24575343315751E7	-3580026.33967438	1.3602424E-18
1275245.82895073	-814108.249924337	7.5281285E-8
1.27544124731354E7	-1043056.68145997	1.4E-44
1.27549428996948E7	-734298.750692711	0.0058108233
1.27672857625765E7	-792683.751989171	0.031958114
1.27730273419169E7	-4404808.33594017	8.593812E-15
1.28669057710593E7	-1848636.27823365	5.9902057E-12
1.30061723667347E7	6139898.32085197	0.030490318
1318905.32498813	-3166235.63537258	8.144768E-30
1.32095349342041E7	2637766.15915894	0.14685544
1.32108227364617E7	2416101.5805334	0.09070697
1.32244835544492E7	103343.287648544	0.012469346
1.32282494308177E7	6163272.35734043	0.051399995
1324536.01906188	-3066189.63565633	1.0934579E-24
1.33667167207953E7	2706782.38846958	0.044438682
1.33748611081341E7	4073759.16028848	0.06672873
133818.100175656	-275902.964292089	4.478569E-28
1.3482433236625E7	2917762.90621597	0.102830835
1.35234259921146E7	2879025.60284159	0.13358095
1.35519152273029E7	2014813.8316694	5.1481755E-5
1.35679987881359E7	3277759.49505215	0.07839435
1.36632707076357E7	6350126.63099606	5.7462795E-8
1.36930173973393E7	-5595463.05781408	5.5480984E-19
1.36937969445225E7	-1728948.32076063	0.11989191
1.37859635475583E7	3129868.31711199	0.15402015
1392010.63189214	5310181.26644746	0.31460926
1.39443062976942E7	3816969.83902502	0.18831548
1.40163335173031E7	-4645112.25261417	5.4635417E-21
1.40283037618842E7	2896761.50473517	2.7677256E-14
1.40430267694047E7	1728864.46232626	1.7650463E-34
1.41779464733015E7	-779169.743760712	9.488513E-38
1.42196734678162E7	-1294090.51780651	0.06826272
1.42352932093513E7	6124265.57050474	0.026393017
1.43384734256059E7	-1286302.15147143	0.10059314
1.4377207427425E7	17249.7747574281	2.6011848E-15
1.44186273250638E7	6360309.07146018	8.751661E-5
1.4439347825988E7	3152434.39511159	6.3813322E-6
1.44579579894774E7	3755391.99271003	7.776653E-6
1.44762084347766E7	-5242396.12409169	5.5758063E-26
1.44874640317953E7	3735312.28586197	1.0714015E-9
1.45259707132493E7	-3315735.25181801	0.5429981
1.45750255273869E7	6047685.40406717	0.02118581
1.4624086754457E7	-954392.128936922	3.267077E-6
1.47374187823013E7	4083676.5776957	2.239115E-15
1.48202551901399E7	3573679.73162062	0.3164647
1.48504003447686E7	4041178.40722246	4.2457926E-9
1.48620676409265E7	6118514.07910877	0.015985517
1.49794590922589E7	6172994.81338884	0.02548856
1.49803983131124E7	-5693014.35751148	4.9242874E-21
1.50034271449665E7	2454327.81744006	1.7619141E-18
1.50078297206755E7	4144445.18159235	3.0053412E-12
1.50641229353242E7	3111170.69366681	1.002E-42
1.50909504877851E7	3166012.99166337	4.7703055E-36
1.51058292339782E7	-5524174.68599033	2.4993157E-18
1.51342744881421E7	476337.336533485	0.0
1.51433265513878E7	-287658.385130703	0.016376855
1.51632264753529E7	-219460.289867022	0.005721533
1.51874360756698E7	-622783.312926872	0.045447264
1.52245991502874E7	197428.982344734	0.0
1.52576276930755E7	3368230.89904193	0.0
1528081.16485837	6327458.37221801	2.3839173E-7
1.52890477498512E7	-1600046.55174901	0.093615256
1.53391702940728E7	-5231899.41270365	5.4314834E-18
1.53623510595309E7	-24689.1277002255	0.0
1.53643169435698E7	-139487.468967692	3.589821E-34
1.5390951820351E7	-76607.0219889991	0.0
1.54392984741041E7	-3805930.53686183	0.47691548
1.54724565562756E7	-837437.536467598	0.021119677
1.55331565971733E7	3965574.5941304	0.15693316
1.55499957796607E7	-1471267.95659679	0.09230093
1.56284643585629E7	3282512.57702808	6.5278464E-20
1564495.14212213	-4406119.81572667	7.8115E-41
1.56621341482125E7	3288439.34564301	9.963476E-25
1.56709877817724E7	320773.095796594	2.46938E-40
1.57432417556264E7	4205266.45577847	0.10779994
1.5796570265016E7	4941121.0691491	0.35009024
1.58139970614592E7	6286228.58652117	8.279713E-4
1583991.36687274	6218219.64992196	0.3634954
1.58932831175818E7	5142152.7674075	0.38130563
1.59199861700551E7	362380.415125165	8.133292E-38
1.59212243950532E7	3123848.26351582	0.0
1.59593279341321E7	3676101.80127278	0.0
1.60101945270312E7	3567797.65875905	0.0
1.6078862799154E7	4132220.81801178	0.0
1.62012056934163E7	-4889385.94588898	1.2852548E-35
1.62264606203159E7	-5006575.63501962	1.9856963E-32
1.62919287926447E7	-239716.057631269	0.06445649
1630533.94480797	-3661708.33752104	0.0
1.63978162966289E7	3614194.82296683	0.0
1641366.49244644	-3245522.68785233	2.5103374E-11
1644147.37577076	-4324462.34176707	0.0
1.64419874166185E7	-179400.055555741	2.150441E-12
1.64591149583393E7	3468865.72216376	0.0
1.65152778261877E7	-5227706.77012054	6.221813E-39
1.65265863786242E7	4359668.84870677	0.0
1.65694641743665E7	3727912.62084406	0.0
1.6621638615738E7	3299360.604159	0.0
1.66509188875603E7	4440518.23911945	9.325757E-27
1.66647028784018E7	488719.460866349	3.84E-43
1.6681044348639E7	-4964629.09151404	3.2661E-41
1.67452470108437E7	-5059655.45632043	9.684936E-39
1.6761138731256E7	-3895135.87798667	2.92848E-40
1.68445954859208E7	-2367567.88961245	0.22616348
1.6861202160157E7	4910407.11621884	3.486057E-4
1.68657756762515E7	-4198029.49413797	2.65141E-40
1.69242018452914E7	2902518.03180266	1.29867845E-30
1.69544371986067E7	-467694.884788446	1.0812752E-6
1.70011082764919E7	3357189.01785112	0.0
1.70096308783664E7	-430992.076081284	5.046556E-4
1.70289796613501E7	4089228.35135768	0.0
1.71130189812943E7	19292.7858790597	3.339827E-39
1.71226751409393E7	6124156.44483493	0.010653303
1.71648024379488E7	-5549149.68251161	2.8117244E-9
1.72020552100976E7	6060916.52677808	0.01135289
1.72526050356782E7	-584460.051802751	9.534859E-18
1.72936515261606E7	6291947.48778471	2.4788288E-4
1.73252106349911E7	-3317231.63412608	0.0
1.73657451117339E7	-3391130.56393113	0.0
1.7405237918472E7	4011082.09524515	3.78E-43
1.74839414278764E7	3560710.85984611	0.0
1.75353775560153E7	-3460860.63719754	9.6613E-41
1755450.97724178	3688072.5054062	3.471236E-4
1.75903952374324E7	3415174.58784822	2.7009933E-34
1.76151249163782E7	-424091.780433179	2.3526088E-15
1.77286691371199E7	-973431.586104125	4.9433355E-9
1.77469146822332E7	456326.053122828	3.4583294E-33
1.77729988635045E7	3617035.20432759	0.0
1.77884849079227E7	-5088222.39984003	1.7444451E-27
1.78354478809709E7	-3629205.79577051	6.393127E-29
1797242.398064	-3043645.65124867	0.20182006
1.79841094786578E7	3256093.47247099	0.0
1805255.77039538	-3973042.6187195	0.0
1.8062166998786E7	3680723.20544072	0.0
1.80817035572635E7	6047738.3578216	0.018708345
1.80943758091547E7	4883778.24342774	2.590453E-29
1.81064565306535E7	-5566151.38933322	2.1141426E-14
1.81280113067838E7	4779980.61840382	4.7360865E-29
1.81805420696257E7	3632115.28972521	0.0
1.82948889649429E7	2858780.83185008	2.8166127E-38
1.8296603816543E7	3970027.4408662	1.9E-43
1.83345735378565E7	3597902.32461528	0.0
1.83392684356386E7	-5153808.91998347	9.927011E-6
1.8352875500072E7	1049245.05204651	5.2767565E-22
1.83585533120315E7	6063149.33019173	0.018187506
1.84238338295149E7	3496353.62715853	0.0
1.84677306411829E7	-2901100.37221097	3.0331219E-25
1.85198338628075E7	5260472.16859196	2.62328E-14
1.85697591559864E7	-5313586.15025107	0.0
1.86724275626757E7	2043184.60910413	1.9924703E-32
1.87554630312846E7	-5829593.89567178	5.2170312E-6
1.87702552910532E7	1396095.46594851	1.9989345E-25
1.88616486299094E7	-5047338.42054316	0.39117154
1.89163076511311E7	3571744.91657049	0.0
1.89591709690515E7	2553207.81741988	2.164451E-38
1.90122408915492E7	5997642.00515391	0.030591244
1.90187787232518E7	-4568717.71820358	0.17047991
1.90860911380736E7	3736234.23061086	0.0
1.91464292983885E7	3183016.22002481	1.2871888E-35
1.91669900421165E7	3581185.55843213	0.0
1.92899770509626E7	4873916.95208126	7.2674915E-25
1.93384308962817E7	-5997369.01039234	7.367915E-5
1.96015360473082E7	3671620.19951864	0.0
1.96045648447711E7	-1527449.65150915	3.940362E-14
1970573.48964863	-3788143.19024783	0.0
1.9719563659703E7	4062552.78188412	2.719991E-34
1973417.80625027	3836514.13893678	5.603981E-14
1.99450503807714E7	-6165678.41069518	0.027545037
1.99716286548374E7	-4984166.24227294	2.5498783E-28
2051503.29827288	3336133.44955263	7.720896E-6
2152981.41454736	3375995.77113471	4.7642508E-4
2285754.47508665	5221563.90667053	0.005389703
2346084.47770574	5520571.03072545	0.002508781
2410325.10707032	-3967637.32557212	0.0
2621008.57079384	5340943.2708559	0.0013140481
2629194.73036114	-3913781.88163014	0.0
2685890.10363559	-4367358.10935469	9.708E-42
2713842.74990951	6278314.55767115	0.15410514
2731741.53262716	4125948.95999647	0.3645202
2738398.82492175	-3779534.58472166	0.0
2860953.06754172	3548170.8913889	1.1085503E-15
2941190.16807225	3600454.39293835	7.376394E-23
2947450.6102758	-3876909.66509598	1.3876E-41
2970986.04524775	-3782772.08797614	0.0
2982820.57880983	-3916843.71998564	2.5E-44
3009191.90354864	3919911.04139027	0.42883658
3111152.14057286	4335433.84578319	0.018815136
3226082.22297338	-4203796.18425774	3.2519E-41
3258936.91125029	-5697218.92646564	1.3635683E-14
3299158.9268985	5519522.94824096	0.0018340662
3345592.95829214	-3729788.14869577	2.4E-44
3406406.8728274	-4360200.94443569	2.9278113E-33
3420138.44652911	-5788826.44965092	4.1211598E-10
35695.8316484503	6219486.84247812	3.4029027E-10
3733036.05671865	-4232277.61307071	7.748702E-38
3753095.91421239	3578687.11083985	4.8558264E-9
376290.619520064	5519074.94438813	0.2120958
380619.627476335	6350728.23950474	6.417085E-9
3866297.48388854	-4233441.97454646	3.2714008E-31
3909821.64013319	-2251942.1099778	0.018874621
4023538.57386551	2808503.89116415	1.02287246E-4
4068344.13799633	-5008500.10776756	7.12192E-30
4102504.27105602	4636739.77889985	0.041282006
4104597.89403113	-4944757.44377308	1.5987E-41
4151478.5291076	4410065.86598062	8.5355174E-11
4193073.32997171	2356381.69274879	2.7440675E-4
4343637.97238205	1921360.62231879	0.06458591
4392456.76090005	-594134.498059006	2.5102918E-9
4418761.92384893	-4556978.6424544	3.4396832E-12
4424156.78719694	-839035.74522293	0.007006942
4426782.49796864	-827973.342003223	0.0049546235
4485615.56804908	2124075.44376042	0.18851444
4494152.63846488	-3644660.53846431	1.1638635E-32
4508779.87890582	-2722136.19962842	1.2772024E-33
452232.141013853	-2237782.81879485	2.808304E-21
4536847.58674118	-4204548.70033662	6.447403E-22
4581381.64530821	-206495.24486938	0.0012610874
4727361.40282159	1748750.7001751	0.14963451
4738732.15420834	-1998867.27594452	3.1140447E-25
4750633.79618716	-117798.827550707	0.0
4768085.00075321	-1138765.03793231	1.482039E-29
4830135.83171428	-62625.1715295827	0.0
4901086.08698734	-2101501.28150388	0.059112404
4908171.07827039	-2156651.51831754	0.0738814
4982006.73560504	-2732792.85194775	0.2728721
498260.153029256	5472863.63731184	0.09641896
5249993.38126424	-208696.266859447	0.0
5416981.44209594	62810.9883122221	0.0
5462568.20536648	3022051.93857938	0.10151549
5509447.20704766	526388.151390152	0.0
551092.518599339	3824734.33594359	7.8114707E-14
5612267.02762425	257829.702923868	0.0
5638851.14850294	336091.237563126	0.0
5651773.37483812	378354.749078292	0.0
5685428.27831697	5943245.95186003	0.21811841
5757959.75303793	364157.615324074	0.0
5925643.7516313	1060856.08084026	0.0
5969871.37224889	820811.080220845	0.0
6099592.67498462	-4147378.67151588	0.0
6103332.50055437	434286.903122528	0.0
6113728.44905617	-4184758.56544414	0.0
6183076.61268808	2856866.01358497	0.0769736
6199727.37003581	-5145924.43818622	4.1785198E-26
6438002.85233891	1493630.80823648	7.0071E-40
6449457.80710901	784618.462574938	1.0589076E-26
6455483.81068507	-163487.912979639	0.0
6483388.1511494	2651060.0818628	2.068243E-9
651150.202774838	5139093.90126541	0.56030333
6544007.03271856	-4297495.57041446	0.0
6576148.9481255	-2899751.50423086	6.463137E-38
6615278.16664033	2436682.78690701	0.11158428
6720415.15333048	2199131.21905137	1.6150621E-37
6771328.62281827	-5168962.05179838	2.3248515E-20
680881.161768183	-486809.606069343	1.5040816E-33
7268506.62287157	2239.57597659621	0.0
7386272.17740947	324984.830578027	5.48951E-21
7424023.63627728	1328222.02142837	2.6077895E-25
7427221.14676857	-375084.608499597	8.304388E-35
7747803.38064529	1112611.94155942	2.0746029E-29
7749497.13731647	854673.49506144	1.7343851E-28
7926409.00260441	1184403.10517543	5.169117E-14
7962693.87667563	1419329.90428469	9.206311E-10
8167650.13679342	-456799.384065782	3.204256E-25
8365130.44875308	115965.681878118	4.9258E-41
866893.433234099	5306328.33576783	0.52836376
8942016.28285946	1634503.33140474	0.019689813
9139259.60401149	594609.986843668	0.0
9172038.07026839	913618.060344249	6.2E-44
9182221.04629786	1544290.06394093	2.0001154E-33
9370882.93550291	1912867.07438343	7.38825E-31
9503611.54170446	-764033.107104916	0.0
9619406.69252449	1908526.86328053	1.6339546E-33
9631426.47724223	2074483.7545874	2.317839E-23
9811043.82053212	2352500.51562028	0.010700005
984750.652802031	-325602.907897044	1.3761786E-10
