# Supplementary material for: Projecting Future Climate Change-Mediated Impacts in Three Paralytic Shellfish Toxins-Producing Dinoflagellate Species
Source: Biology (Basel). 2022 Sep 29;11(10):1424. doi: 10.3390/biology11101424 (PMC9598431; doi:10.3390/biology11101424)
Supplement: Supplementary file 1 [file biology-11-01424-s001.zip › Evaluation/a_minutum/Alexandrium_minutum_median.csv]

x	y	Alexandrium_minutum median
-1.00150083427892E7	5396385.33192604	0.11254522
-1.00200083427892E7	6311385.33192604	0.020072596
-1.00650083427892E7	6086385.33192604	0.008169283
-1.00700083427892E7	-878614.66807396	1.5846395E-19
-1.01150083427892E7	2781385.33192604	4.5E-44
-1.02500083427892E7	3106385.33192604	0.04228745
-1.03300083427892E7	2026385.33192604	0.0970597
-1.05050083427892E7	5476385.33192604	0.13653088
-1.05100083427892E7	6051385.33192604	0.09795291
-1.07200083427892E7	6041385.33192604	0.008177533
-1.07450083427892E7	-5973614.66807396	4.6047168E-18
-1.10450083427892E7	-5268614.66807396	5.0473557E-30
-1.10800083427892E7	126385.33192604	0.0
-1.12050083427892E7	-88614.6680739596	8.6762285E-37
-1.12650083427892E7	6001385.33192604	0.048108872
-1.20450083427892E7	6326385.33192604	2.3565411E-4
-1.20650083427892E7	176385.33192604	0.0
-1.20850083427892E7	6316385.33192604	8.306325E-5
-1.22200083427892E7	-4998614.66807396	7.0054674E-17
-1.23200083427892E7	2896385.33192604	7.763355E-9
-1.23650083427892E7	1041385.33192604	1.3519315E-25
-1.23800083427892E7	-48614.6680739596	0.0
-1.24150083427892E7	6061385.33192604	0.045116674
-1.25250083427892E7	-183614.66807396	2.0E-44
-1.28550083427892E7	6191385.33192604	0.015428815
-1.29000083427892E7	371385.33192604	1.7079E-41
-1.32000083427892E7	61385.3319260404	0.0
-1.32500083427892E7	5956385.33192604	0.018397873
-1.34650083427892E7	6031385.33192604	0.109102815
-1370008.3427892	556385.33192604	9.8514483E-23
-1.37500083427892E7	4791385.33192604	0.09027478
-1375008.3427892	-1408614.66807396	2.3141391E-12
-1.37800083427892E7	-5613614.66807396	9.3318036E-38
-1.38150083427892E7	-2108614.66807396	8.140098E-16
-1.39250083427892E7	4456385.33192604	1.729074E-5
-1395008.3427892	791385.33192604	5.682092E-4
-1405008.3427892	-8614.66807395965	6.6E-44
-1.44150083427892E7	176385.33192604	0.0
-1445008.3427892	5916385.33192604	2.2656353E-4
-1.45850083427892E7	5201385.33192604	0.18085486
-1.47400083427892E7	6126385.33192604	2.7285823E-6
-1.52800083427892E7	311385.33192604	0.0
-1.52900083427892E7	5416385.33192604	0.16647749
-1.53650083427892E7	-5353614.66807396	1.1091336E-32
-1.55200083427892E7	3726385.33192604	3.0627004E-26
-1.55950083427892E7	4586385.33192604	1.9119919E-16
-1.57150083427892E7	-5328614.66807396	4.6111205E-35
-1580008.3427892	-1588614.66807396	2.917223E-10
-1.58200083427892E7	-5258614.66807396	8.212558E-37
-1.59000083427892E7	-5703614.66807396	8.661594E-14
-1610008.3427892	-1183614.66807396	1.8956321E-13
-1.61150083427892E7	-1838614.66807396	0.107417464
-1.61550083427892E7	-5268614.66807396	5.8493954E-20
-1.62150083427892E7	-5318614.66807396	4.372327E-24
-1.64000083427892E7	991385.33192604	2.77E-43
-1.64200083427892E7	6121385.33192604	0.01138824
-1.65050083427892E7	5376385.33192604	3.5256664E-20
-1.69300083427892E7	4271385.33192604	2.0766822E-20
-1.70000083427892E7	4246385.33192604	1.7622034E-20
-1.70300083427892E7	6051385.33192604	1.0917871E-9
-1.70400083427892E7	6141385.33192604	4.8029497E-6
-1.71100083427892E7	-5478614.66807396	2.7711143E-16
-1.71750083427892E7	4746385.33192604	8.674675E-18
-1.73350083427892E7	3931385.33192604	1.0413673E-24
-1.74200083427892E7	31385.3319260404	1.3E-44
-1.74950083427892E7	5116385.33192604	2.4304558E-34
-1.75250083427892E7	6076385.33192604	5.3692493E-6
-1.75550083427892E7	3416385.33192604	2.9489928E-27
-1.76150083427892E7	4981385.33192604	1.8198651E-15
-1.76450083427892E7	5361385.33192604	0.07701144
-1.77300083427892E7	4966385.33192604	6.6923883E-14
-1.77700083427892E7	-148614.66807396	0.0
-1.78400083427892E7	3476385.33192604	4.6052224E-27
-1.79150083427892E7	-1333614.66807396	1.01660445E-14
-1.80200083427892E7	-5668614.66807396	5.0135933E-12
-1.81150083427892E7	-4388614.66807396	8.2173823E-19
-1.81200083427892E7	5436385.33192604	0.04760754
-1.81300083427892E7	331385.33192604	0.0
-1.81700083427892E7	3941385.33192604	3.8424188E-26
-1.82350083427892E7	5466385.33192604	0.039459236
-1.83250083427892E7	5526385.33192604	0.03420747
-1.83600083427892E7	6181385.33192604	0.0020827518
-1.84450083427892E7	5676385.33192604	0.114089206
-1850008.3427892	-1873614.66807396	4.97616E-12
-1.86250083427892E7	4986385.33192604	1.25E-43
-1.86450083427892E7	5011385.33192604	1.7862E-41
-1.86650083427892E7	4616385.33192604	8.757925E-21
-1.89100083427892E7	971385.33192604	2.78221E-39
-1895008.3427892	1831385.33192604	3.8067935E-8
-1.92750083427892E7	-2143614.66807396	0.0
-1940008.3427892	-1733614.66807396	1.3031096E-13
-1.94300083427892E7	4486385.33192604	1.2982627E-23
-1.94350083427892E7	6026385.33192604	0.028337479
-1.94650083427892E7	5291385.33192604	2.1589485E-17
-1950008.3427892	-5843614.66807396	2.455859E-10
-1.95800083427892E7	4956385.33192604	6.747461E-27
-1960008.3427892	1451385.33192604	0.0011665552
-1.96350083427892E7	-3213614.66807396	0.0
-1.99100083427892E7	6301385.33192604	7.55999E-5
-1.99300083427892E7	991385.33192604	8.6433E-41
-1.99350083427892E7	4261385.33192604	5.7567214E-29
-1.99600083427892E7	4431385.33192604	6.174309E-28
-2.00000083427892E7	5721385.33192604	0.084221214
-2295008.3427892	-4658614.66807396	3.9215923E-32
-2355008.3427892	1896385.33192604	7.850069E-15
-2510008.3427892	5011385.33192604	6.7948366E-25
-255008.342789199	6116385.33192604	1.02912715E-7
-2675008.3427892	-2018614.66807396	2.4351755E-19
-3110008.3427892	611385.33192604	1.5285083E-35
-3295008.3427892	-4203614.66807396	2.5050895E-38
-3460008.3427892	3446385.33192604	8.9852825E-25
-3480008.3427892	4231385.33192604	1.0585415E-17
-3540008.3427892	-2123614.66807396	3.4514413E-18
-3580008.3427892	-4818614.66807396	0.0
-3835008.3427892	-4723614.66807396	0.0
-3850008.3427892	-5203614.66807396	0.16469407
-3855008.3427892	-1073614.66807396	2.970077E-20
-3915008.3427892	711385.33192604	1.648E-42
-395008.342789199	4426385.33192604	4.3245884E-12
-4015008.3427892	3786385.33192604	1.5680641E-15
-4065008.3427892	-1803614.66807396	6.419881E-17
-4070008.3427892	-4738614.66807396	0.0
-4105008.3427892	2486385.33192604	1.0923609E-26
-4135008.3427892	-4643614.66807396	3.05E-42
-4305008.3427892	-318614.66807396	2.780302E-31
-4335008.3427892	4326385.33192604	3.6641114E-37
-4415008.3427892	-6153614.66807396	0.057839625
-4425008.3427892	616385.33192604	0.0
-445008.342789199	6226385.33192604	3.645966E-13
-4500008.3427892	111385.33192604	0.0
-4530008.3427892	4336385.33192604	0.0
-4550008.3427892	5346385.33192604	3.1009365E-10
-4565008.3427892	2311385.33192604	5.2865676E-22
-4645008.3427892	4626385.33192604	0.0
-4660008.3427892	546385.33192604	0.0
-4760008.3427892	111385.33192604	0.0
-4870008.3427892	2346385.33192604	3.1564997E-17
-4885008.3427892	4506385.33192604	0.0
-4985008.3427892	6385.33192604035	6.179491E-5
-5000008.3427892	5486385.33192604	0.04054637
-5020008.3427892	-58614.6680739596	0.0013349234
-5085008.3427892	2496385.33192604	2.1406615E-17
-5090008.3427892	2746385.33192604	2.7247181E-14
-5135008.3427892	5331385.33192604	2.525416E-11
-5180008.3427892	-5713614.66807396	4.431205E-12
-525008.342789199	5886385.33192604	3.0756558E-13
-5275008.3427892	-2828614.66807396	0.15528868
-5285008.3427892	-23614.6680739596	5.3616695E-4
-5285008.3427892	3931385.33192604	0.0
-5305008.3427892	251385.33192604	9.170427E-7
-5370008.3427892	-5283614.66807396	3.953615E-31
-5380008.3427892	386385.33192604	3.511023E-18
-5380008.3427892	996385.33192604	7.4540416E-34
-5395008.3427892	4851385.33192604	2.6547076E-8
-5425008.3427892	61385.3319260404	8.572576E-5
-5455008.3427892	2606385.33192604	6.0190316E-24
-5470008.3427892	3936385.33192604	0.0
-5500008.3427892	746385.33192604	0.0
-5545008.3427892	461385.33192604	2.911712E-7
-5585008.3427892	281385.33192604	2.2871087E-5
-5590008.3427892	351385.33192604	9.0352216E-7
-5605008.3427892	-3308614.66807396	0.13470446
-5650008.3427892	521385.33192604	6.793033E-13
-5710008.3427892	916385.33192604	0.0
-5730008.3427892	-3413614.66807396	0.4464705
-5745008.3427892	4031385.33192604	0.0
-5775008.3427892	-3678614.66807396	3.965207E-17
-5805008.3427892	3361385.33192604	2.8854153E-33
-5820008.3427892	-4178614.66807396	0.0
-5820008.3427892	806385.33192604	2.490551E-31
-5835008.3427892	791385.33192604	2.991614E-20
-5875008.3427892	-3978614.66807396	0.0
-6040008.3427892	1146385.33192604	3.321649E-34
-6090008.3427892	-5893614.66807396	7.819008E-4
-6200008.3427892	-4393614.66807396	0.0
-6230008.3427892	-3618614.66807396	0.057019927
-6270008.3427892	5706385.33192604	3.757086E-4
-6325008.3427892	-3848614.66807396	0.22389793
-6360008.3427892	-4053614.66807396	0.42990583
-6475008.3427892	4461385.33192604	0.23468652
-6475008.3427892	5386385.33192604	8.021791E-9
-6510008.3427892	-4288614.66807396	3.2263995E-6
-6620008.3427892	3731385.33192604	0.0
-6620008.3427892	4326385.33192604	9.344221E-20
-6665008.3427892	5256385.33192604	0.10688078
-6705008.3427892	5891385.33192604	7.91774E-7
-6840008.3427892	4721385.33192604	0.10907196
-6850008.3427892	1836385.33192604	6.820399E-7
-690008.342789199	151385.33192604	0.0
-7145008.3427892	4221385.33192604	3.1857184E-25
-7160008.3427892	4846385.33192604	0.19604558
-7180008.3427892	4601385.33192604	0.10254802
-7195008.3427892	4081385.33192604	0.0
-7370008.3427892	5451385.33192604	0.012800084
-7485008.3427892	4131385.33192604	0.29430112
-7500008.3427892	4811385.33192604	0.004493717
-7600008.3427892	2716385.33192604	2.794867E-38
-7640008.3427892	6041385.33192604	1.382121E-7
-7685008.3427892	4161385.33192604	0.3251622
-7700008.3427892	4726385.33192604	0.26063123
-7735008.3427892	3326385.33192604	1.64884E-39
-7765008.3427892	3881385.33192604	0.0
-8100008.3427892	3851385.33192604	1.3E-43
-8115008.3427892	1276385.33192604	0.14620675
-8245008.3427892	3771385.33192604	1.06126185E-36
-8385008.3427892	3681385.33192604	0.3300999
-8735008.3427892	3416385.33192604	0.035472013
-8765008.3427892	2621385.33192604	0.20560516
-8850008.3427892	5406385.33192604	0.042743247
-8860008.3427892	5311385.33192604	0.06894869
-9075008.3427892	5306385.33192604	0.079208225
-9140008.3427892	5851385.33192604	0.046411354
-9235008.3427892	5306385.33192604	0.11369662
-9245008.3427892	846385.33192604	2.2104037E-11
-9290008.3427892	3061385.33192604	0.13205121
-970008.342789199	-5958614.66807396	3.7457957E-9
-9800008.3427892	1196385.33192604	1.8466125E-29
-9845008.3427892	5971385.33192604	0.03464462
-9880008.3427892	5996385.33192604	0.021191206
-9890008.3427892	5351385.33192604	0.11027064
-9900008.3427892	3006385.33192604	2.8855097E-11
1.01549916572108E7	2116385.33192604	1.3867651E-11
1.02099916572108E7	-4423614.66807396	1.4471396E-19
1024991.6572108	-688614.66807396	8.056335E-22
1.03699916572108E7	-5058614.66807396	3.785883E-35
1.03949916572108E7	671385.33192604	4.0129917E-14
1.04049916572108E7	-5573614.66807396	2.062844E-19
1.04699916572108E7	-4858614.66807396	1.2398676E-31
1.05949916572108E7	-3998614.66807396	1.7932627E-19
1.06549916572108E7	-48614.6680739596	2.0665477E-27
1069991.6572108	-5498614.66807396	2.4900633E-16
1074991.6572108	-738614.66807396	2.3027804E-20
1.08299916572108E7	-903614.66807396	1.4E-45
1.11349916572108E7	-1368614.66807396	4.2E-45
1.12399916572108E7	796385.33192604	0.022369152
1139991.6572108	-1588614.66807396	4.341931E-17
1.14249916572108E7	206385.33192604	0.008966885
1.15299916572108E7	1026385.33192604	0.0020721655
1.15949916572108E7	1026385.33192604	0.005993705
1.16249916572108E7	516385.33192604	0.0205445
1.20199916572108E7	786385.33192604	0.020647902
1.20799916572108E7	-233614.66807396	2.2801274E-4
1.21949916572108E7	1071385.33192604	1.0043634E-18
1.22799916572108E7	1176385.33192604	1.624763E-23
1.23599916572108E7	-3158614.66807396	0.0
1244991.6572108	-1603614.66807396	2.1898707E-16
1249991.6572108	-753614.66807396	1.8817166E-8
1.25699916572108E7	-5733614.66807396	3.0311287E-7
1.26099916572108E7	956385.33192604	5.7276643E-16
1269991.6572108	3731385.33192604	0.2369087
1.27049916572108E7	-2768614.66807396	0.22936228
1.27349916572108E7	-908614.66807396	6.703635E-7
1304991.6572108	-933614.66807396	2.1259614E-11
1304991.6572108	5836385.33192604	0.007104315
1309991.6572108	-1133614.66807396	4.837465E-10
1.31849916572108E7	646385.33192604	0.013182051
1.32249916572108E7	6301385.33192604	5.0730574E-8
1.32349916572108E7	2241385.33192604	4.4280467E-24
1.32449916572108E7	61385.3319260404	1.337782E-9
1.32699916572108E7	6146385.33192604	0.022593616
1.33249916572108E7	-1113614.66807396	3.904706E-5
1.33499916572108E7	6191385.33192604	0.04351553
1.33549916572108E7	2836385.33192604	0.15735771
1339991.6572108	-5788614.66807396	2.7364806E-7
1.34499916572108E7	3211385.33192604	0.09642736
1.34599916572108E7	2401385.33192604	0.0010860674
1.35299916572108E7	-528614.66807396	0.026867809
1.35399916572108E7	3036385.33192604	0.12882064
1.35599916572108E7	3476385.33192604	0.25194514
1.36349916572108E7	746385.33192604	1.7413917E-6
1.36499916572108E7	3361385.33192604	0.29539257
1369991.6572108	-678614.66807396	0.0017512236
1.36999916572108E7	3981385.33192604	0.19867705
1.37449916572108E7	-1858614.66807396	0.07522598
1.37799916572108E7	2456385.33192604	0.0
1379991.6572108	4436385.33192604	0.37017784
1.38199916572108E7	-5783614.66807396	7.0779756E-6
1.38499916572108E7	3316385.33192604	0.17148072
1.38599916572108E7	606385.33192604	7.6510915E-31
1.39199916572108E7	-438614.66807396	4.937584E-39
1.39999916572108E7	-728614.66807396	0.0
1.41149916572108E7	1076385.33192604	0.0
1.41199916572108E7	3541385.33192604	0.07564922
1.41849916572108E7	6151385.33192604	0.025595233
1.42049916572108E7	3471385.33192604	0.053384297
1.42149916572108E7	256385.33192604	3.136975E-8
1.42549916572108E7	411385.33192604	1.2574352E-14
1.42699916572108E7	3106385.33192604	1.1742518E-15
1.42999916572108E7	4076385.33192604	0.2392158
1.43699916572108E7	6061385.33192604	0.013108624
1.43799916572108E7	3156385.33192604	7.0314283E-9
1.44549916572108E7	586385.33192604	0.0
1.44749916572108E7	3576385.33192604	0.02735741
1.45299916572108E7	6026385.33192604	0.014476533
1.45499916572108E7	4106385.33192604	1.4410933E-18
1.45749916572108E7	601385.33192604	0.0
1.46199916572108E7	656385.33192604	0.0
1.46499916572108E7	-623614.66807396	7.9E-42
1.48049916572108E7	4091385.33192604	6.866822E-18
1.48299916572108E7	3906385.33192604	1.1721495E-11
1.48349916572108E7	6126385.33192604	0.014078793
1.48649916572108E7	3771385.33192604	0.0056626745
1.48699916572108E7	2101385.33192604	0.0
1.49149916572108E7	6076385.33192604	0.017496953
1.49249916572108E7	226385.33192604	1.29668E-40
1.50449916572108E7	-1273614.66807396	0.03051399
1.50549916572108E7	-43614.6680739596	2.442187E-5
1.50799916572108E7	3836385.33192604	7.0664442E-12
1.51949916572108E7	561385.33192604	0.0
1.52799916572108E7	516385.33192604	0.0
1.53899916572108E7	5276385.33192604	0.09502754
1.54349916572108E7	3216385.33192604	7.721541E-26
1.55499916572108E7	3521385.33192604	4.714846E-20
1.55499916572108E7	4721385.33192604	0.31033278
1.55749916572108E7	4056385.33192604	0.18426256
1.55799916572108E7	4221385.33192604	0.0048643714
1559991.6572108	-3533614.66807396	0.0
1.56249916572108E7	-988614.66807396	0.012562921
1.56599916572108E7	3281385.33192604	2.0951437E-26
1.56849916572108E7	4781385.33192604	0.0994227
1.57049916572108E7	4731385.33192604	0.0024329803
1.57299916572108E7	-1543614.66807396	0.07968963
1.57749916572108E7	4791385.33192604	0.11510415
1.58949916572108E7	56385.3319260404	7.656816E-30
1.59649916572108E7	4631385.33192604	0.26287925
1.59949916572108E7	4456385.33192604	0.05438614
1.59949916572108E7	5106385.33192604	0.039297972
1.60099916572108E7	5476385.33192604	0.22832285
1.60549916572108E7	4046385.33192604	0.0
1.60649916572108E7	1291385.33192604	0.0
1.60699916572108E7	3341385.33192604	0.0
1609991.6572108	3501385.33192604	0.015922466
1.61099916572108E7	-288614.66807396	1.01276274E-13
1.61149916572108E7	1321385.33192604	0.0
1.61149916572108E7	4011385.33192604	0.0
1.61499916572108E7	4526385.33192604	6.0949473E-16
1.61549916572108E7	4821385.33192604	0.04592561
1.62099916572108E7	4041385.33192604	0.0
1.62299916572108E7	-508614.66807396	8.022878E-17
1.62749916572108E7	206385.33192604	0.0
1.62899916572108E7	-613614.66807396	8.6925434E-7
1.62899916572108E7	4411385.33192604	0.18005653
1.63199916572108E7	3711385.33192604	0.0
1.63249916572108E7	311385.33192604	0.0
1.64399916572108E7	4176385.33192604	0.0
1.64699916572108E7	4756385.33192604	1.479499E-5
1.65249916572108E7	3986385.33192604	0.0
1.66299916572108E7	6146385.33192604	0.0068654334
1.66399916572108E7	-693614.66807396	3.6623353E-6
1.67899916572108E7	1656385.33192604	1.2701646E-32
1.67999916572108E7	3776385.33192604	0.0
1.68349916572108E7	6031385.33192604	0.011589191
1.69149916572108E7	3901385.33192604	0.0
1.69399916572108E7	6281385.33192604	2.0589002E-6
1.69449916572108E7	3436385.33192604	0.0
1.69649916572108E7	-5113614.66807396	1.4E-45
1.70099916572108E7	-3798614.66807396	0.0
1.70399916572108E7	4381385.33192604	2.120777E-30
1.70649916572108E7	4291385.33192604	3.30932E-40
1.70849916572108E7	-3573614.66807396	0.0
1.70949916572108E7	4421385.33192604	1.1605621E-30
1.71699916572108E7	1291385.33192604	6.389727E-36
1719991.6572108	4006385.33192604	6.612551E-7
1.72149916572108E7	121385.33192604	3.5491818E-23
1.72599916572108E7	1106385.33192604	1.4105142E-35
1.72949916572108E7	6071385.33192604	0.007831567
1729991.6572108	3881385.33192604	1.4024363E-7
1.73049916572108E7	6241385.33192604	0.004517501
1.73249916572108E7	3851385.33192604	0.0
1.74299916572108E7	3476385.33192604	0.0
1.76649916572108E7	3306385.33192604	7.78922E-40
1.77149916572108E7	4071385.33192604	1.4E-45
1.77149916572108E7	4726385.33192604	6.794339E-38
1.77349916572108E7	4741385.33192604	5.93E-42
1.77549916572108E7	4846385.33192604	0.0
1.77999916572108E7	3406385.33192604	0.0
1.78499916572108E7	4441385.33192604	9.220507E-32
1.79749916572108E7	6126385.33192604	0.021006294
1.80249916572108E7	5066385.33192604	4.15657E-36
1.80549916572108E7	3966385.33192604	1.4E-45
1.80749916572108E7	3941385.33192604	1.7792371E-34
1.80849916572108E7	-1863614.66807396	4.659175E-25
1.81649916572108E7	-4568614.66807396	1.8701631E-18
1824991.6572108	-3588614.66807396	4.083E-42
1.82499916572108E7	4926385.33192604	1.3614466E-33
1.83599916572108E7	-963614.66807396	2.5510635E-36
1.84499916572108E7	6176385.33192604	0.011373199
1.85149916572108E7	3711385.33192604	0.0
1.85149916572108E7	3866385.33192604	0.0
1.85599916572108E7	4351385.33192604	1.2513318E-22
1.86149916572108E7	3866385.33192604	0.0
1.88199916572108E7	6061385.33192604	0.01769544
1.88999916572108E7	-4048614.66807396	0.024562512
1.89299916572108E7	3326385.33192604	0.0
1.89949916572108E7	6006385.33192604	0.028522942
1.90349916572108E7	4831385.33192604	5.0411455E-27
1.90799916572108E7	4686385.33192604	5.4028756E-30
1.91949916572108E7	3611385.33192604	0.0
1.92049916572108E7	-4528614.66807396	5.475498E-5
1.95099916572108E7	521385.33192604	0.0
1.95449916572108E7	2741385.33192604	1.3E-44
1.96299916572108E7	6266385.33192604	1.8791055E-4
1.96949916572108E7	5636385.33192604	0.08938707
1.98599916572108E7	-1068614.66807396	9.811095E-27
1.99649916572108E7	4231385.33192604	3.030077E-25
2.00349916572108E7	6186385.33192604	0.0010041093
204991.657210801	6176385.33192604	1.5656428E-7
2124991.6572108	3966385.33192604	2.3396589E-7
2334991.6572108	3936385.33192604	0.41630322
234991.657210801	-363614.66807396	2.409092E-32
2654991.6572108	5741385.33192604	0.0023975514
2704991.6572108	-3903614.66807396	0.0
2779991.6572108	6131385.33192604	0.20804729
2809991.6572108	-5473614.66807396	1.731645E-22
2864991.6572108	-4223614.66807396	1.0956764E-37
2879991.6572108	-3868614.66807396	0.0
2939991.6572108	3316385.33192604	0.23725636
2974991.6572108	-3853614.66807396	0.0
3029991.6572108	-4773614.66807396	0.0
3029991.6572108	-4858614.66807396	0.0
3049991.6572108	-4788614.66807396	0.0
3104991.6572108	-3813614.66807396	0.0
3104991.6572108	3791385.33192604	0.1469917
3189991.6572108	-4823614.66807396	0.0
3364991.6572108	4511385.33192604	0.02482055
3374991.6572108	4501385.33192604	0.015279923
3479991.6572108	-4963614.66807396	0.0
3499991.6572108	-5773614.66807396	3.7617843E-11
3499991.6572108	3701385.33192604	7.323369E-16
3594991.6572108	-5758614.66807396	1.2028013E-10
3629991.6572108	-4948614.66807396	0.0
3634991.6572108	-4088614.66807396	0.0
3744991.6572108	-3183614.66807396	1.3192777E-32
3864991.6572108	4416385.33192604	3.9610356E-13
3874991.6572108	-3513614.66807396	7.605342E-14
3964991.6572108	4326385.33192604	3.7274238E-12
4044991.6572108	-3998614.66807396	0.0
4074991.6572108	-2463614.66807396	5.135372E-28
4129991.6572108	6061385.33192604	0.1745331
414991.657210801	-3128614.66807396	1.24395905E-29
4229991.6572108	2416385.33192604	2.970011E-8
4394991.6572108	-2353614.66807396	1.1153827E-14
4574991.6572108	-4178614.66807396	2.5184731E-27
4589991.6572108	-4078614.66807396	0.0
4639991.6572108	-233614.66807396	0.0
4724991.6572108	-58614.6680739596	5.3376204E-4
4834991.6572108	5856385.33192604	0.12786624
4854991.6572108	-3323614.66807396	4.8639596E-15
4929991.6572108	-2123614.66807396	0.03386625
5014991.6572108	-5318614.66807396	2.5783323E-19
5174991.6572108	-3118614.66807396	2.1948507E-24
5314991.6572108	-5723614.66807396	9.9072016E-14
5359991.6572108	536385.33192604	0.015803184
5379991.6572108	326385.33192604	0.0
5419991.6572108	446385.33192604	9.8E-45
5534991.6572108	-1308614.66807396	7.214E-36
5549991.6572108	-2603614.66807396	0.0
5579991.6572108	1336385.33192604	9.871408E-26
5584991.6572108	361385.33192604	0.0
5604991.6572108	371385.33192604	0.0
5629991.6572108	2831385.33192604	0.080759004
5634991.6572108	211385.33192604	0.0
5659991.6572108	-173614.66807396	0.0
5729991.6572108	706385.33192604	0.0
5774991.6572108	5976385.33192604	0.23626816
5794991.6572108	1141385.33192604	6.874197E-33
5799991.6572108	821385.33192604	0.0
5909991.6572108	2641385.33192604	0.066701256
604991.657210801	-23614.6680739596	6.2683792E-15
604991.657210801	4046385.33192604	5.8865873E-16
6089991.6572108	1786385.33192604	1.8117731E-33
6144991.6572108	486385.33192604	0.0
6189991.6572108	-5778614.66807396	2.2375465E-10
6249991.6572108	1786385.33192604	3.9014492E-38
6379991.6572108	-4868614.66807396	1.0015722E-18
6484991.6572108	6111385.33192604	0.19644222
64991.6572108008	551385.33192604	4.0476915E-27
6584991.6572108	2551385.33192604	1.0272653E-30
6619991.6572108	886385.33192604	1.4733888E-20
6634991.6572108	5956385.33192604	0.20169368
6689991.6572108	1381385.33192604	2.508E-42
684991.657210801	-998614.66807396	3.020703E-23
6854991.6572108	-4168614.66807396	0.0
7129991.6572108	-4863614.66807396	1.9518543E-6
719991.657210801	5171385.33192604	0.49901938
7429991.6572108	-4458614.66807396	0.0
7484991.6572108	-393614.66807396	6.64695E-30
7514991.6572108	-4418614.66807396	0.0
7594991.6572108	-5303614.66807396	2.2413544E-6
7594991.6572108	2511385.33192604	0.15665115
7804991.6572108	-38614.6680739596	0.0
8104991.6572108	236385.33192604	2.7055697E-19
8119991.6572108	-4318614.66807396	3.1724438E-37
8624991.6572108	6091385.33192604	0.062048275
8809991.6572108	-4483614.66807396	9.636342E-38
8829991.6572108	-4363614.66807396	4.5640887E-30
8839991.6572108	-4458614.66807396	6.82237E-36
8984991.6572108	1586385.33192604	3.415273E-37
8999991.6572108	1686385.33192604	1.4586086E-12
9039991.6572108	1351385.33192604	1.7951824E-38
9544991.6572108	686385.33192604	0.0
9609991.6572108	6251385.33192604	0.0793137
9659991.6572108	1606385.33192604	3.6322124E-26
969991.657210801	201385.33192604	7.50906E-11
9724991.6572108	1941385.33192604	1.32147815E-30
9784991.6572108	1786385.33192604	2.4456612E-28
9989991.6572108	-4153614.66807396	7.398355E-15
-1008852.57745102	5563806.610263	0.32362714
-1.01595150524425E7	5983875.22955919	0.0178764
-1.02872011539267E7	5428675.031927	0.15459347
-1.0290209951578E7	2431295.5563132	1.6397891E-27
-1042104.83971006	-3188793.82637672	3.8639775E-22
-1.04417588352995E7	656152.696010262	2.9186866E-31
-1.04880922736729E7	5932563.13322436	0.014473252
-1.05806149940048E7	1419574.16770236	2.487836E-38
-1.06124963550209E7	2244767.40074909	6.4820417E-23
-1.06523659934771E7	6086159.56025568	0.047938023
-1.07985447189543E7	2210425.83842823	0.14143547
-1.09148965605875E7	-330692.300197016	1.0884299E-28
-1098551.93690034	122608.645540487	0.0
-1.09891123813954E7	1391790.02515701	3.1877E-41
-1.11060354473476E7	44464.7155080158	6.42E-43
-1.11653382485032E7	956679.830010824	3.3112956E-31
-1.12587248307694E7	-2458130.89446817	5.671156E-15
-1.12981247845537E7	6146204.73657998	0.023136154
-1.12991469373407E7	6086606.57614977	0.06462477
-1.16614779938329E7	-168945.901428107	1.2589602E-37
-1.17606261459705E7	723758.937294533	6.8991627E-32
-1.186946384955E7	1155718.92805464	5.2287105E-34
-1.2003774872404E7	-6370.98462402914	0.0
-1.20991138631979E7	501693.747655189	1.920333E-35
-1.22074715712976E7	-1213502.69051085	1.9738014E-13
-1233328.62590261	4069541.27681872	2.578122E-20
-1.23495996527865E7	-11852.3881113566	0.0
-1.24297030747615E7	861795.151826434	1.8103449E-32
-1.24394780824752E7	-3869064.38066573	1.8161963E-12
-1.24523723833193E7	1243069.74974597	3.9269764E-26
-1.25184216731453E7	6116027.32027721	0.0039364295
-1.2708119097842E7	-4920239.43444249	1.4091384E-17
-1.27593225878005E7	3031755.11901098	0.24912423
-1.27631441202574E7	-605500.696505171	1.3661795E-32
-1.28920676300421E7	-313559.991066786	2.9332E-41
-1.30473407942361E7	310595.77437604	0.0
-1.32645279739743E7	-5631205.5289456	8.0226914E-30
-1.34942093840782E7	6359854.53123902	4.8695364E-7
-1356301.15692682	213819.113529677	1.4E-45
-1.36337493136064E7	6243153.22721124	9.717164E-5
-1.37057918741381E7	-5299248.58879273	5.185784E-39
-1.38483667542035E7	4571868.93272857	0.01413638
-1.4005731351138E7	4356410.24398768	1.253575E-16
-1.41632073159333E7	6294519.89888678	2.1959038E-6
-1.43129776085157E7	-4951063.02161203	6.928697E-21
-1.44860470041889E7	-6040991.8989339	1.44438825E-8
-1.44977225322878E7	5040629.04821546	0.07048337
-1.44993226935527E7	-3285002.14832899	7.95647E-18
-1.45099090346931E7	5203536.38186907	0.23495452
-1.45711694693853E7	5187922.02339498	0.0129650915
-1461954.72343894	475285.481463959	2.3368918E-24
-1.46879821790681E7	-6123531.73676399	0.0033443822
-1480919.9462296	1013205.40542891	0.035431337
-1.49262289470244E7	5270435.57401925	0.14668104
-1497754.36774097	5846269.65665173	0.08050351
-1.50347316653595E7	4786306.42230091	3.5647952E-13
-1.5095415539356E7	6183414.09299002	3.3728373E-8
-1.54687845243832E7	6107697.25658505	1.9268873E-6
-1.55353001671261E7	-5374802.73715753	2.7531055E-28
-1.56605757576681E7	6067622.70729363	1.8661615E-7
-1566920.15722029	718498.161250096	5.645131E-26
-1.56840153141927E7	-5154398.71884196	1.2172166E-28
-1.57050165363712E7	6303494.9870801	7.1055433E-6
-1.57785654400258E7	6180171.80001155	3.992013E-6
-1.58525431192248E7	5449996.51119466	5.323433E-17
-1.5871939697582E7	6049023.91723929	5.833173E-8
-1.59967458911524E7	6036653.89435877	1.1561482E-10
-1.62917047932463E7	6208854.83493532	2.5319997E-7
-1.64113462837142E7	754748.622420879	0.0
-1.65669359553684E7	6142852.49671706	0.0013832091
-1.66549325651917E7	5565419.54252149	0.040437035
-1.66726630710718E7	1072428.38748766	4.267834E-38
-1.67068405682371E7	5390859.25644127	0.108912736
-1.67394924277977E7	6041625.23184291	3.126203E-11
-1.70556838538361E7	5270047.95653867	7.3913475E-10
-1.706447138129E7	-5355574.52151167	5.988243E-21
-1720418.39613396	6086124.61903159	5.601032E-10
-1.72179215092878E7	5201408.49800555	1.7083445E-38
-1.72368810615982E7	-5058632.18118796	2.9593E-41
-1.75341231904501E7	-1134448.07929278	2.5900276E-30
-1.75463834183791E7	-332021.383990836	1.35E-43
-1.76916210761526E7	356949.851910925	2.623876E-21
-1.80618805498597E7	-2214633.11980529	1.9014275E-28
-1885723.97629038	197765.855430076	0.0
-1914694.96100213	1815194.96442411	7.091227E-11
-2181821.98598634	133400.277200792	0.0
-2186251.13221072	2168888.34735602	2.1426444E-15
-2402468.88256322	-239704.977486478	1.5991387E-38
-2764880.43945744	4828548.08617166	4.8056926E-28
-2834546.98524186	1605809.53314995	5.124839E-26
-2955970.41716532	544194.527673442	1.1205166E-32
-2986722.69368677	-267711.043910018	3.0151194E-37
-3033938.14695586	1466000.55381194	6.991392E-24
-3064631.46347571	1082749.97172642	1.449808E-31
-3193117.13979668	909017.553379411	3.7135338E-34
-32490.3197246417	-541425.06957426	2.6476095E-21
-3334158.49370055	1766629.19327739	1.443045E-20
-3434304.35337978	3520067.2421552	8.997426E-27
-3506907.21489947	1539523.98426316	3.1463623E-23
-3538595.84455195	6327631.69853112	0.041127913
-358406.26671318	181943.287779206	0.0
-3591943.24007461	4920129.4722208	9.428485E-30
-3720280.30526609	3224931.39479844	2.8747099E-22
-3732316.38681412	-11722.7070638398	3.3144436E-34
-3789132.13018471	131812.51913131	9.41105E-40
-3937864.27941137	-1189867.42022495	5.5936915E-19
-4010199.7374168	5378571.57179247	3.4998507E-14
-4027152.80282247	860518.69663607	2.1683843E-32
-4033839.73752932	-364665.591520362	6.136756E-31
-4093897.79839383	1176295.99083761	1.2105235E-29
-4503563.96364083	615756.380648065	0.0
-4568364.60629307	-260507.795093109	0.06566034
-4606482.61391316	4722521.3469471	0.0
-4674456.32181126	919566.768312844	1.979387E-39
-4755951.54506442	5094294.59981897	1.6538724E-18
-4804152.08418426	4778279.66610874	1.5174116E-31
-4818878.22856618	3681007.4374168	7.108383E-35
-4937124.97578831	4541245.34258937	0.0
-4973847.85037511	-139192.686259306	0.0047557293
-4992595.9986439	89419.6142021818	0.0
-4995888.05116829	3201168.77371368	1.122514E-20
-5093913.53174387	4453808.54764516	1.061224E-39
-5169100.04410652	2992697.96295425	3.820969E-18
-5169814.84943994	1213866.48576672	4.3330546E-27
-5208053.90464398	692305.124161839	0.0
-5334782.9756977	189264.182888925	4.5776588E-7
-5344039.91868458	1076314.51274704	1.775783E-33
-5423329.97476946	4241745.33967836	4.9202E-41
-5437107.4691524	271488.853545604	2.0056419E-9
-5550179.74074224	4258605.76006378	5.1907344E-33
-5608504.11955751	5574879.06398274	8.7217315E-16
-5618943.73354137	588204.570980737	3.2440403E-23
-5699633.88781	3706930.07811986	1.02E-43
-5735072.53319148	941643.148099873	0.0
-5736889.33278744	5978797.58854897	0.04126155
-5791354.43472167	1327047.15924353	2.5251966E-24
-5856930.88445305	1702251.44689812	1.857092E-24
-5869756.44348512	4204919.71561159	0.0
-5945021.47947023	1764701.46901969	1.0270344E-26
-6032395.26453251	4217495.91755959	8.311E-42
-6065119.34615074	1522293.32946856	2.7615174E-23
-60893.6067663357	3798399.31209396	9.2203975E-20
-6111355.63462702	1017611.93065647	4.0132037E-35
-6180071.79492996	4330003.89118489	1.1977057E-29
-6200294.62072656	1538112.82485957	1.4935691E-24
-6262621.88527927	935329.262236632	9.0022734E-27
-6354694.0947725	2311394.46237554	3.8507082E-29
-6440663.55895298	3476922.48395495	9.813163E-33
-6440954.83231205	4587267.25755946	0.013478612
-6539857.45543937	877006.619061289	0.003998162
-6556163.52925815	3988307.27865629	0.0
-6621641.24210034	1028390.00602224	0.021886896
-6666057.1672091	4186279.31040095	0.0
-6742486.01590012	3682132.50147911	0.0
-6754694.1143897	4584238.0510224	0.08000373
-6758324.14052943	1305197.64729697	4.2476215E-24
-6803041.30642081	3803040.09192517	0.0
-6859633.64586277	2676760.83203649	1.4993062E-34
-6964767.22655251	4795512.12590812	0.14877973
-6979922.59195033	4695849.20823319	0.120931044
-7049960.80940861	5880106.35121642	0.037598215
-7063516.12490941	5929888.71642514	2.9853757E-6
-7325839.68700869	3962923.80496875	0.0
-7335500.49626184	4891179.42581687	0.17491871
-7378394.49602787	4016719.11682322	0.0
-7498692.6578059	4392155.79154766	0.14339104
-7622237.99086045	3974905.94774675	2.214E-42
-7691424.15137762	3714838.45017662	0.0
-7698324.01215353	2587313.48687639	7.54E-43
-7715607.89578949	3035481.29083327	3.2478338E-37
-7730956.57723221	3639124.14828182	0.0
-7756737.15115379	5499668.3042286	0.07018775
-7876446.13982596	2663151.02515963	7.0E-45
-7912612.45352877	3586276.53063235	0.0
-8070359.84964257	3138192.5530982	5.9321E-38
-8108349.08817369	4120316.11535786	0.3352539
-8187738.60503885	2967092.61541175	9.745866E-38
-8258435.99030347	5789846.06608778	0.09531236
-8481269.88252603	3333574.62392531	3.1652194E-24
-8482662.62115031	6320291.76958352	0.027492568
-8530981.48862217	-2406002.02721933	1.7914245E-22
-8609797.01553315	3432817.83838811	1.23560415E-8
-864339.478979476	-3179300.82270217	4.5264042E-24
-8663682.76329457	5575640.96775389	0.07479522
-8690929.80136423	3422309.9217972	0.005189824
-8697420.01402576	6167488.72343897	0.057715576
-8754828.42930917	5908396.72048227	0.13396852
-8812548.24769248	4974236.51215182	0.00913361
-8953547.72728072	5308674.15832579	0.048418276
-9005118.8054248	1663386.16743454	4.5804576E-13
-932441.362004615	-5374266.96755285	3.79771E-18
-9410825.10077056	-138480.559767668	6.967318E-16
-9530226.23155306	-63158.7692924924	3.3365084E-25
-9533106.25083473	5409204.94980976	0.1474067
-9607148.46770906	5915774.82548933	0.01509905
-9626914.28620852	2399836.49491027	1.1454039E-6
-9646147.88698222	2540415.29836372	5.623543E-18
-9646996.39871309	2271765.20317688	1.4946343E-5
-9848182.93099053	1250513.27679679	1.8756654E-35
-997795.753502358	-4898213.71151005	1.0143223E-15
1.00723221674165E7	2108674.12587312	1.9537087E-13
1.02230501864785E7	-62708.3226387417	9.2839E-41
1.04973012464616E7	1604524.38225529	0.020298349
1.08732661699191E7	1721137.47865937	0.008949779
1.10485195728671E7	422624.87148021	0.012798337
1.10589263797353E7	-1818249.30629558	1.5885756E-36
1.10727098322988E7	-2153467.44820675	0.0
1.13475261305783E7	-439766.31684941	0.0027745145
1139115.983318	5886390.17728881	0.064411856
1.14189003261746E7	1028729.08429818	0.003748588
114845.146599334	-316993.235208699	1.0895627E-36
1.16454514362911E7	-2364858.24812419	3.1735E-21
1.16912137245909E7	-2582486.98197179	6.436894E-30
1171370.81645507	-3725934.9720686	0.0
1.17248143733602E7	116076.787633991	0.010911036
1.17481972250823E7	6085478.22306029	0.008169616
1.17722142332454E7	-682259.36665985	0.0021785055
1.17733026777515E7	29423.164669632	0.010300096
1.20099548621167E7	-268248.068263981	0.008191366
1.20461944280299E7	-3788431.92848295	2.2E-43
1.20575052263849E7	-578852.63563789	0.02134838
1.21604175379698E7	-514000.864990526	0.01551131
1.21730488807335E7	1591794.05874476	0.0017813168
1.2194348884321E7	-1044914.08139764	1.2523166E-22
1.22658110234045E7	742708.798693493	6.4266427E-15
1244855.18243437	-3768364.18135476	0.0
1245045.32449525	-5265574.44470433	6.8990553E-16
1.24575343315751E7	-3580026.33967438	9.390604E-21
1275245.82895073	-814108.249924337	2.6059924E-8
1.27544124731354E7	-1043056.68145997	0.0
1.27549428996948E7	-734298.750692711	0.0038360108
1.27672857625765E7	-792683.751989171	0.02785677
1.27730273419169E7	-4404808.33594017	4.604878E-17
1.28669057710593E7	-1848636.27823365	2.4229457E-13
1.30061723667347E7	6139898.32085197	0.026991742
1318905.32498813	-3166235.63537258	1.6158722E-32
1.32095349342041E7	2637766.15915894	0.1357766
1.32108227364617E7	2416101.5805334	0.06567852
1.32244835544492E7	103343.287648544	0.010936145
1.32282494308177E7	6163272.35734043	0.031018807
1324536.01906188	-3066189.63565633	1.22851836E-26
1.33667167207953E7	2706782.38846958	0.033898402
1.33748611081341E7	4073759.16028848	0.053151052
133818.100175656	-275902.964292089	1.2517371E-28
1.3482433236625E7	2917762.90621597	0.09070669
1.35234259921146E7	2879025.60284159	0.109440885
1.35519152273029E7	2014813.8316694	3.0597676E-5
1.35679987881359E7	3277759.49505215	0.06908063
1.36632707076357E7	6350126.63099606	8.8233E-9
1.36930173973393E7	-5595463.05781408	2.7390854E-21
1.36937969445225E7	-1728948.32076063	0.100833565
1.37859635475583E7	3129868.31711199	0.13040027
1392010.63189214	5310181.26644746	0.28108248
1.39443062976942E7	3816969.83902502	0.1557539
1.40163335173031E7	-4645112.25261417	2.9310886E-24
1.40283037618842E7	2896761.50473517	1.355181E-14
1.40430267694047E7	1728864.46232626	6.209449E-36
1.41779464733015E7	-779169.743760712	4.04238E-40
1.42196734678162E7	-1294090.51780651	0.063605234
1.42352932093513E7	6124265.57050474	0.019381158
1.43384734256059E7	-1286302.15147143	0.09075642
1.4377207427425E7	17249.7747574281	6.9309313E-16
1.44186273250638E7	6360309.07146018	3.077578E-5
1.4439347825988E7	3152434.39511159	4.065491E-6
1.44579579894774E7	3755391.99271003	3.650061E-6
1.44762084347766E7	-5242396.12409169	1.0797767E-29
1.44874640317953E7	3735312.28586197	5.809763E-10
1.45259707132493E7	-3315735.25181801	0.51923877
1.45750255273869E7	6047685.40406717	0.016126985
1.4624086754457E7	-954392.128936922	9.2760587E-7
1.47374187823013E7	4083676.5776957	1.6807675E-17
1.48202551901399E7	3573679.73162062	0.26014125
1.48504003447686E7	4041178.40722246	9.033925E-10
1.48620676409265E7	6118514.07910877	0.012488974
1.49794590922589E7	6172994.81338884	0.022203336
1.49803983131124E7	-5693014.35751148	8.9667705E-24
1.50034271449665E7	2454327.81744006	2.4705129E-20
1.50078297206755E7	4144445.18159235	1.4843909E-14
1.50641229353242E7	3111170.69366681	1.4E-45
1.50909504877851E7	3166012.99166337	3.15362E-40
1.51058292339782E7	-5524174.68599033	6.752896E-21
1.51342744881421E7	476337.336533485	0.0
1.51433265513878E7	-287658.385130703	0.011974127
1.51632264753529E7	-219460.289867022	0.0034084076
1.51874360756698E7	-622783.312926872	0.030038785
1.52245991502874E7	197428.982344734	0.0
1.52576276930755E7	3368230.89904193	0.0
1528081.16485837	6327458.37221801	3.5367922E-8
1.52890477498512E7	-1600046.55174901	0.07797192
1.53391702940728E7	-5231899.41270365	2.4894648E-20
1.53623510595309E7	-24689.1277002255	0.0
1.53643169435698E7	-139487.468967692	2.8077587E-35
1.5390951820351E7	-76607.0219889991	0.0
1.54392984741041E7	-3805930.53686183	0.4618931
1.54724565562756E7	-837437.536467598	0.016696943
1.55331565971733E7	3965574.5941304	0.1364938
1.55499957796607E7	-1471267.95659679	0.085981995
1.56284643585629E7	3282512.57702808	5.4583904E-22
1564495.14212213	-4406119.81572667	4.2E-45
1.56621341482125E7	3288439.34564301	1.7212225E-27
1.56709877817724E7	320773.095796594	8.37E-43
1.57432417556264E7	4205266.45577847	0.045559417
1.5796570265016E7	4941121.0691491	0.3295895
1.58139970614592E7	6286228.58652117	2.3078485E-4
1583991.36687274	6218219.64992196	0.26569328
1.58932831175818E7	5142152.7674075	0.34514466
1.59199861700551E7	362380.415125165	4.38689E-40
1.59212243950532E7	3123848.26351582	0.0
1.59593279341321E7	3676101.80127278	0.0
1.60101945270312E7	3567797.65875905	0.0
1.6078862799154E7	4132220.81801178	0.0
1.62012056934163E7	-4889385.94588898	8.62971E-40
1.62264606203159E7	-5006575.63501962	2.582565E-35
1.62919287926447E7	-239716.057631269	0.06070793
1630533.94480797	-3661708.33752104	0.0
1.63978162966289E7	3614194.82296683	0.0
1641366.49244644	-3245522.68785233	3.8115613E-12
1644147.37577076	-4324462.34176707	0.0
1.64419874166185E7	-179400.055555741	5.1876103E-13
1.64591149583393E7	3468865.72216376	0.0
1.65152778261877E7	-5227706.77012054	1.47E-43
1.65265863786242E7	4359668.84870677	0.0
1.65694641743665E7	3727912.62084406	0.0
1.6621638615738E7	3299360.604159	0.0
1.66509188875603E7	4440518.23911945	7.4244226E-29
1.66647028784018E7	488719.460866349	1.4E-45
1.6681044348639E7	-4964629.09151404	1.7E-44
1.67452470108437E7	-5059655.45632043	4.331E-41
1.6761138731256E7	-3895135.87798667	1.42E-43
1.68445954859208E7	-2367567.88961245	0.19382869
1.6861202160157E7	4910407.11621884	2.0870281E-4
1.68657756762515E7	-4198029.49413797	2.8E-45
1.69242018452914E7	2902518.03180266	1.4677626E-33
1.69544371986067E7	-467694.884788446	5.313587E-7
1.70011082764919E7	3357189.01785112	0.0
1.70096308783664E7	-430992.076081284	1.9601866E-4
1.70289796613501E7	4089228.35135768	0.0
1.71130189812943E7	19292.7858790597	9.7235E-41
1.71226751409393E7	6124156.44483493	0.0089421645
1.71648024379488E7	-5549149.68251161	1.8616035E-10
1.72020552100976E7	6060916.52677808	0.009366795
1.72526050356782E7	-584460.051802751	1.3278372E-19
1.72936515261606E7	6291947.48778471	2.2336317E-5
1.73252106349911E7	-3317231.63412608	0.0
1.73657451117339E7	-3391130.56393113	0.0
1.7405237918472E7	4011082.09524515	1.4E-45
1.74839414278764E7	3560710.85984611	0.0
1.75353775560153E7	-3460860.63719754	0.0
1755450.97724178	3688072.5054062	1.2960675E-4
1.75903952374324E7	3415174.58784822	8.134473E-38
1.76151249163782E7	-424091.780433179	9.177019E-16
1.77286691371199E7	-973431.586104125	3.0542695E-9
1.77469146822332E7	456326.053122828	5.763799E-34
1.77729988635045E7	3617035.20432759	0.0
1.77884849079227E7	-5088222.39984003	2.3075652E-28
1.78354478809709E7	-3629205.79577051	1.4256357E-32
1797242.398064	-3043645.65124867	0.17949414
1.79841094786578E7	3256093.47247099	0.0
1805255.77039538	-3973042.6187195	0.0
1.8062166998786E7	3680723.20544072	0.0
1.80817035572635E7	6047738.3578216	0.016763821
1.80943758091547E7	4883778.24342774	1.3245929E-31
1.81064565306535E7	-5566151.38933322	6.0723114E-16
1.81280113067838E7	4779980.61840382	8.660263E-32
1.81805420696257E7	3632115.28972521	0.0
1.82948889649429E7	2858780.83185008	7.493E-42
1.8296603816543E7	3970027.4408662	0.0
1.83345735378565E7	3597902.32461528	0.0
1.83392684356386E7	-5153808.91998347	3.6557574E-6
1.8352875500072E7	1049245.05204651	1.5206815E-24
1.83585533120315E7	6063149.33019173	0.014642203
1.84238338295149E7	3496353.62715853	0.0
1.84677306411829E7	-2901100.37221097	1.3930484E-28
1.85198338628075E7	5260472.16859196	2.252594E-15
1.85697591559864E7	-5313586.15025107	0.0
1.86724275626757E7	2043184.60910413	3.499418E-36
1.87554630312846E7	-5829593.89567178	1.5460142E-6
1.87702552910532E7	1396095.46594851	1.6607488E-27
1.88616486299094E7	-5047338.42054316	0.35431796
1.89163076511311E7	3571744.91657049	0.0
1.89591709690515E7	2553207.81741988	1.202E-42
1.90122408915492E7	5997642.00515391	0.027727695
1.90187787232518E7	-4568717.71820358	0.13156143
1.90860911380736E7	3736234.23061086	0.0
1.91464292983885E7	3183016.22002481	2.2246637E-38
1.91669900421165E7	3581185.55843213	0.0
1.92899770509626E7	4873916.95208126	1.5888951E-26
1.93384308962817E7	-5997369.01039234	4.859935E-5
1.96015360473082E7	3671620.19951864	0.0
1.96045648447711E7	-1527449.65150915	2.2800402E-14
1970573.48964863	-3788143.19024783	0.0
1.9719563659703E7	4062552.78188412	9.82429E-37
1973417.80625027	3836514.13893678	8.518591E-15
1.99450503807714E7	-6165678.41069518	0.021923698
1.99716286548374E7	-4984166.24227294	8.0139474E-32
2051503.29827288	3336133.44955263	1.2871485E-6
2152981.41454736	3375995.77113471	1.4320822E-4
2285754.47508665	5221563.90667053	0.0047889543
2346084.47770574	5520571.03072545	0.0021183402
2410325.10707032	-3967637.32557212	0.0
2621008.57079384	5340943.2708559	0.0012432551
2629194.73036114	-3913781.88163014	0.0
2685890.10363559	-4367358.10935469	2.8E-45
2713842.74990951	6278314.55767115	0.08078245
2731741.53262716	4125948.95999647	0.31480375
2738398.82492175	-3779534.58472166	0.0
2860953.06754172	3548170.8913889	1.6067055E-17
2941190.16807225	3600454.39293835	1.4745215E-24
2947450.6102758	-3876909.66509598	2.8E-45
2970986.04524775	-3782772.08797614	0.0
2982820.57880983	-3916843.71998564	0.0
3009191.90354864	3919911.04139027	0.4070587
3111152.14057286	4335433.84578319	0.011781756
3226082.22297338	-4203796.18425774	1.4E-45
3258936.91125029	-5697218.92646564	1.167754E-15
3299158.9268985	5519522.94824096	0.0014460185
3345592.95829214	-3729788.14869577	0.0
3406406.8728274	-4360200.94443569	6.3031764E-37
3420138.44652911	-5788826.44965092	3.6727045E-11
35695.8316484503	6219486.84247812	7.03077E-11
3733036.05671865	-4232277.61307071	5.492E-42
3753095.91421239	3578687.11083985	8.624976E-10
376290.619520064	5519074.94438813	0.20753007
380619.627476335	6350728.23950474	5.751852E-10
3866297.48388854	-4233441.97454646	8.67857E-35
3909821.64013319	-2251942.1099778	0.015975626
4023538.57386551	2808503.89116415	5.6799858E-5
4068344.13799633	-5008500.10776756	3.577472E-33
4102504.27105602	4636739.77889985	0.025780981
4104597.89403113	-4944757.44377308	4.2E-45
4151478.5291076	4410065.86598062	1.1160425E-12
4193073.32997171	2356381.69274879	1.03964325E-4
4343637.97238205	1921360.62231879	0.060373034
4392456.76090005	-594134.498059006	6.0683175E-10
4418761.92384893	-4556978.6424544	8.68406E-14
4424156.78719694	-839035.74522293	0.0039013212
4426782.49796864	-827973.342003223	0.0033963514
4485615.56804908	2124075.44376042	0.18128338
4494152.63846488	-3644660.53846431	7.879587E-37
4508779.87890582	-2722136.19962842	5.5218855E-38
452232.141013853	-2237782.81879485	1.04743285E-22
4536847.58674118	-4204548.70033662	6.5015954E-25
4581381.64530821	-206495.24486938	1.9944315E-4
4727361.40282159	1748750.7001751	0.1336977
4738732.15420834	-1998867.27594452	9.184303E-28
4750633.79618716	-117798.827550707	0.0
4768085.00075321	-1138765.03793231	6.5471795E-33
4830135.83171428	-62625.1715295827	0.0
4901086.08698734	-2101501.28150388	0.05334511
4908171.07827039	-2156651.51831754	0.06978473
4982006.73560504	-2732792.85194775	0.24887453
498260.153029256	5472863.63731184	0.087934725
5249993.38126424	-208696.266859447	0.0
5416981.44209594	62810.9883122221	0.0
5462568.20536648	3022051.93857938	0.08760624
5509447.20704766	526388.151390152	0.0
551092.518599339	3824734.33594359	2.796772E-15
5612267.02762425	257829.702923868	0.0
5638851.14850294	336091.237563126	0.0
5651773.37483812	378354.749078292	0.0
5685428.27831697	5943245.95186003	0.2097575
5757959.75303793	364157.615324074	0.0
5925643.7516313	1060856.08084026	0.0
5969871.37224889	820811.080220845	0.0
6099592.67498462	-4147378.67151588	0.0
6103332.50055437	434286.903122528	0.0
6113728.44905617	-4184758.56544414	0.0
6183076.61268808	2856866.01358497	0.069693364
6199727.37003581	-5145924.43818622	9.1390815E-30
6438002.85233891	1493630.80823648	4.62E-43
6449457.80710901	784618.462574938	1.7421242E-29
6455483.81068507	-163487.912979639	0.0
6483388.1511494	2651060.0818628	2.5025118E-10
651150.202774838	5139093.90126541	0.5341157
6544007.03271856	-4297495.57041446	0.0
6576148.9481255	-2899751.50423086	9.64E-43
6615278.16664033	2436682.78690701	0.09245981
6720415.15333048	2199131.21905137	1.926173E-39
6771328.62281827	-5168962.05179838	8.925151E-24
680881.161768183	-486809.606069343	2.5323741E-34
7268506.62287157	2239.57597659621	0.0
7386272.17740947	324984.830578027	6.5640573E-22
7424023.63627728	1328222.02142837	6.251918E-27
7427221.14676857	-375084.608499597	1.6426265E-35
7747803.38064529	1112611.94155942	7.641921E-31
7749497.13731647	854673.49506144	4.1489376E-30
7926409.00260441	1184403.10517543	1.1754326E-14
7962693.87667563	1419329.90428469	5.716028E-10
8167650.13679342	-456799.384065782	1.621113E-25
8365130.44875308	115965.681878118	7.8E-44
866893.433234099	5306328.33576783	0.4813395
8942016.28285946	1634503.33140474	0.013891181
9139259.60401149	594609.986843668	0.0
9172038.07026839	913618.060344249	0.0
9182221.04629786	1544290.06394093	5.78348E-35
9370882.93550291	1912867.07438343	1.3733155E-32
9503611.54170446	-764033.107104916	0.0
9619406.69252449	1908526.86328053	1.18304185E-33
9631426.47724223	2074483.7545874	5.550417E-24
9811043.82053212	2352500.51562028	0.00578875
984750.652802031	-325602.907897044	7.993673E-11
