# Supplementary material for: Projecting Future Climate Change-Mediated Impacts in Three Paralytic Shellfish Toxins-Producing Dinoflagellate Species
Source: Biology (Basel). 2022 Sep 29;11(10):1424. doi: 10.3390/biology11101424 (PMC9598431; doi:10.3390/biology11101424)
Supplement: Supplementary file 1 [file biology-11-01424-s001.zip › Evaluation/a_minutum/Alexandrium_minutum_min.csv]

x	y	Alexandrium_minutum min
-1.00150083427892E7	5396385.33192604	0.10842774
-1.00200083427892E7	6311385.33192604	0.0162837
-1.00650083427892E7	6086385.33192604	0.0070318435
-1.00700083427892E7	-878614.66807396	1.2580085E-21
-1.01150083427892E7	2781385.33192604	5.6E-45
-1.02500083427892E7	3106385.33192604	0.02781034
-1.03300083427892E7	2026385.33192604	0.04101564
-1.05050083427892E7	5476385.33192604	0.12732907
-1.05100083427892E7	6051385.33192604	0.08406774
-1.07200083427892E7	6041385.33192604	0.0066061714
-1.07450083427892E7	-5973614.66807396	3.3424908E-19
-1.10450083427892E7	-5268614.66807396	1.0028103E-30
-1.10800083427892E7	126385.33192604	0.0
-1.12050083427892E7	-88614.6680739596	3.7341281E-37
-1.12650083427892E7	6001385.33192604	0.038962636
-1.20450083427892E7	6326385.33192604	7.5827615E-5
-1.20650083427892E7	176385.33192604	0.0
-1.20850083427892E7	6316385.33192604	1.7423557E-5
-1.22200083427892E7	-4998614.66807396	2.7554557E-18
-1.23200083427892E7	2896385.33192604	1.6241632E-9
-1.23650083427892E7	1041385.33192604	1.524556E-27
-1.23800083427892E7	-48614.6680739596	0.0
-1.24150083427892E7	6061385.33192604	0.033204697
-1.25250083427892E7	-183614.66807396	1.4E-45
-1.28550083427892E7	6191385.33192604	0.010406101
-1.29000083427892E7	371385.33192604	2.27E-43
-1.32000083427892E7	61385.3319260404	0.0
-1.32500083427892E7	5956385.33192604	0.0133609
-1.34650083427892E7	6031385.33192604	0.10526065
-1370008.3427892	556385.33192604	1.1732709E-23
-1.37500083427892E7	4791385.33192604	0.066308625
-1375008.3427892	-1408614.66807396	3.4861904E-14
-1.37800083427892E7	-5613614.66807396	7.1349056E-38
-1.38150083427892E7	-2108614.66807396	1.2869123E-17
-1.39250083427892E7	4456385.33192604	7.0106807E-6
-1395008.3427892	791385.33192604	3.6756278E-4
-1405008.3427892	-8614.66807395965	4.2E-45
-1.44150083427892E7	176385.33192604	0.0
-1445008.3427892	5916385.33192604	3.0931699E-6
-1.45850083427892E7	5201385.33192604	0.1344462
-1.47400083427892E7	6126385.33192604	4.764296E-7
-1.52800083427892E7	311385.33192604	0.0
-1.52900083427892E7	5416385.33192604	0.13041936
-1.53650083427892E7	-5353614.66807396	1.4149776E-34
-1.55200083427892E7	3726385.33192604	1.1491555E-29
-1.55950083427892E7	4586385.33192604	6.27904E-20
-1.57150083427892E7	-5328614.66807396	2.9466645E-37
-1580008.3427892	-1588614.66807396	7.938326E-12
-1.58200083427892E7	-5258614.66807396	4.77614E-39
-1.59000083427892E7	-5703614.66807396	1.983762E-15
-1610008.3427892	-1183614.66807396	4.8485043E-15
-1.61150083427892E7	-1838614.66807396	0.103028886
-1.61550083427892E7	-5268614.66807396	8.793202E-21
-1.62150083427892E7	-5318614.66807396	2.1172548E-25
-1.64000083427892E7	991385.33192604	1.1E-44
-1.64200083427892E7	6121385.33192604	8.605146E-9
-1.65050083427892E7	5376385.33192604	8.698631E-22
-1.69300083427892E7	4271385.33192604	1.8511816E-24
-1.70000083427892E7	4246385.33192604	8.2559525E-25
-1.70300083427892E7	6051385.33192604	2.5377286E-10
-1.70400083427892E7	6141385.33192604	1.5601466E-10
-1.71100083427892E7	-5478614.66807396	1.6705227E-17
-1.71750083427892E7	4746385.33192604	1.7037594E-21
-1.73350083427892E7	3931385.33192604	1.4095036E-29
-1.74200083427892E7	31385.3319260404	0.0
-1.74950083427892E7	5116385.33192604	2.309309E-37
-1.75250083427892E7	6076385.33192604	1.9628985E-6
-1.75550083427892E7	3416385.33192604	1.7492605E-31
-1.76150083427892E7	4981385.33192604	2.709174E-19
-1.76450083427892E7	5361385.33192604	0.056391526
-1.77300083427892E7	4966385.33192604	1.36285384E-17
-1.77700083427892E7	-148614.66807396	0.0
-1.78400083427892E7	3476385.33192604	1.7487798E-31
-1.79150083427892E7	-1333614.66807396	2.5462252E-16
-1.80200083427892E7	-5668614.66807396	2.2190962E-13
-1.81150083427892E7	-4388614.66807396	4.236269E-22
-1.81200083427892E7	5436385.33192604	0.037793975
-1.81300083427892E7	331385.33192604	0.0
-1.81700083427892E7	3941385.33192604	1.067798E-30
-1.82350083427892E7	5466385.33192604	0.03131405
-1.83250083427892E7	5526385.33192604	0.027674466
-1.83600083427892E7	6181385.33192604	0.0016011603
-1.84450083427892E7	5676385.33192604	0.09393415
-1850008.3427892	-1873614.66807396	3.158125E-14
-1.86250083427892E7	4986385.33192604	0.0
-1.86450083427892E7	5011385.33192604	7.0E-45
-1.86650083427892E7	4616385.33192604	1.1863073E-24
-1.89100083427892E7	971385.33192604	6.5401E-41
-1895008.3427892	1831385.33192604	6.905555E-9
-1.92750083427892E7	-2143614.66807396	0.0
-1940008.3427892	-1733614.66807396	5.0715367E-16
-1.94300083427892E7	4486385.33192604	6.8112592E-28
-1.94350083427892E7	6026385.33192604	0.025177343
-1.94650083427892E7	5291385.33192604	1.5238493E-19
-1950008.3427892	-5843614.66807396	1.5742541E-12
-1.95800083427892E7	4956385.33192604	1.7250205E-28
-1960008.3427892	1451385.33192604	5.473669E-4
-1.96350083427892E7	-3213614.66807396	0.0
-1.99100083427892E7	6301385.33192604	5.3857813E-5
-1.99300083427892E7	991385.33192604	2.626E-42
-1.99350083427892E7	4261385.33192604	1.1065633E-33
-1.99600083427892E7	4431385.33192604	3.082474E-32
-2.00000083427892E7	5721385.33192604	0.06869248
-2295008.3427892	-4658614.66807396	1.410752E-32
-2355008.3427892	1896385.33192604	5.3338565E-17
-2510008.3427892	5011385.33192604	9.9546573E-26
-255008.342789199	6116385.33192604	1.4259266E-10
-2675008.3427892	-2018614.66807396	7.694668E-23
-3110008.3427892	611385.33192604	5.635167E-38
-3295008.3427892	-4203614.66807396	4.340351E-39
-3460008.3427892	3446385.33192604	3.163881E-26
-3480008.3427892	4231385.33192604	2.721761E-19
-3540008.3427892	-2123614.66807396	2.5439289E-20
-3580008.3427892	-4818614.66807396	0.0
-3835008.3427892	-4723614.66807396	0.0
-3850008.3427892	-5203614.66807396	0.12498313
-3855008.3427892	-1073614.66807396	6.353107E-22
-3915008.3427892	711385.33192604	0.0
-395008.342789199	4426385.33192604	3.889867E-15
-4015008.3427892	3786385.33192604	1.5037278E-17
-4065008.3427892	-1803614.66807396	1.3687806E-18
-4070008.3427892	-4738614.66807396	0.0
-4105008.3427892	2486385.33192604	1.3918203E-28
-4135008.3427892	-4643614.66807396	3.1E-44
-4305008.3427892	-318614.66807396	1.4987377E-34
-4335008.3427892	4326385.33192604	2.817706E-38
-4415008.3427892	-6153614.66807396	0.049588054
-4425008.3427892	616385.33192604	0.0
-445008.342789199	6226385.33192604	2.830167E-14
-4500008.3427892	111385.33192604	0.0
-4530008.3427892	4336385.33192604	0.0
-4550008.3427892	5346385.33192604	1.3594532E-12
-4565008.3427892	2311385.33192604	1.8989509E-23
-4645008.3427892	4626385.33192604	0.0
-4660008.3427892	546385.33192604	0.0
-4760008.3427892	111385.33192604	0.0
-4870008.3427892	2346385.33192604	6.830479E-19
-4885008.3427892	4506385.33192604	0.0
-4985008.3427892	6385.33192604035	1.4748783E-5
-5000008.3427892	5486385.33192604	0.019959938
-5020008.3427892	-58614.6680739596	7.2193454E-4
-5085008.3427892	2496385.33192604	4.4590867E-19
-5090008.3427892	2746385.33192604	6.4163365E-16
-5135008.3427892	5331385.33192604	4.3913444E-14
-5180008.3427892	-5713614.66807396	1.0306267E-13
-525008.342789199	5886385.33192604	4.8028833E-16
-5275008.3427892	-2828614.66807396	0.12792909
-5285008.3427892	-23614.6680739596	1.85169E-4
-5285008.3427892	3931385.33192604	0.0
-5305008.3427892	251385.33192604	2.8578103E-7
-5370008.3427892	-5283614.66807396	7.034194E-32
-5380008.3427892	386385.33192604	3.5178324E-20
-5380008.3427892	996385.33192604	1.806935E-35
-5395008.3427892	4851385.33192604	1.5321716E-10
-5425008.3427892	61385.3319260404	2.1952294E-5
-5455008.3427892	2606385.33192604	6.5064724E-26
-5470008.3427892	3936385.33192604	0.0
-5500008.3427892	746385.33192604	0.0
-5545008.3427892	461385.33192604	6.4950946E-8
-5585008.3427892	281385.33192604	8.1083135E-6
-5590008.3427892	351385.33192604	3.2987958E-7
-5605008.3427892	-3308614.66807396	0.11694894
-5650008.3427892	521385.33192604	3.9485135E-15
-5710008.3427892	916385.33192604	0.0
-5730008.3427892	-3413614.66807396	0.40488368
-5745008.3427892	4031385.33192604	0.0
-5775008.3427892	-3678614.66807396	5.694738E-18
-5805008.3427892	3361385.33192604	1.3617623E-36
-5820008.3427892	-4178614.66807396	0.0
-5820008.3427892	806385.33192604	2.9711653E-34
-5835008.3427892	791385.33192604	4.1717123E-22
-5875008.3427892	-3978614.66807396	0.0
-6040008.3427892	1146385.33192604	2.5562805E-36
-6090008.3427892	-5893614.66807396	2.9482635E-5
-6200008.3427892	-4393614.66807396	0.0
-6230008.3427892	-3618614.66807396	0.04431591
-6270008.3427892	5706385.33192604	5.060579E-5
-6325008.3427892	-3848614.66807396	0.18224956
-6360008.3427892	-4053614.66807396	0.41017884
-6475008.3427892	4461385.33192604	0.21415147
-6475008.3427892	5386385.33192604	3.3646544E-11
-6510008.3427892	-4288614.66807396	1.5072078E-6
-6620008.3427892	3731385.33192604	0.0
-6620008.3427892	4326385.33192604	4.333502E-23
-6665008.3427892	5256385.33192604	0.1000255
-6705008.3427892	5891385.33192604	1.4189806E-7
-6840008.3427892	4721385.33192604	0.10621092
-6850008.3427892	1836385.33192604	1.9102025E-7
-690008.342789199	151385.33192604	0.0
-7145008.3427892	4221385.33192604	1.3737522E-27
-7160008.3427892	4846385.33192604	0.18258724
-7180008.3427892	4601385.33192604	0.09375373
-7195008.3427892	4081385.33192604	0.0
-7370008.3427892	5451385.33192604	0.011383122
-7485008.3427892	4131385.33192604	0.23075575
-7500008.3427892	4811385.33192604	0.0033478613
-7600008.3427892	2716385.33192604	2.50713E-39
-7640008.3427892	6041385.33192604	1.4111994E-8
-7685008.3427892	4161385.33192604	0.30493605
-7700008.3427892	4726385.33192604	0.20551518
-7735008.3427892	3326385.33192604	2.259E-42
-7765008.3427892	3881385.33192604	0.0
-8100008.3427892	3851385.33192604	8.1E-44
-8115008.3427892	1276385.33192604	0.12072627
-8245008.3427892	3771385.33192604	8.700355E-37
-8385008.3427892	3681385.33192604	0.2971677
-8735008.3427892	3416385.33192604	0.02544425
-8765008.3427892	2621385.33192604	0.20436001
-8850008.3427892	5406385.33192604	0.038948685
-8860008.3427892	5311385.33192604	0.06679642
-9075008.3427892	5306385.33192604	0.06115947
-9140008.3427892	5851385.33192604	0.04502568
-9235008.3427892	5306385.33192604	0.109747216
-9245008.3427892	846385.33192604	2.4927638E-12
-9290008.3427892	3061385.33192604	0.10797495
-970008.342789199	-5958614.66807396	8.8596463E-11
-9800008.3427892	1196385.33192604	7.5915997E-31
-9845008.3427892	5971385.33192604	0.02870934
-9880008.3427892	5996385.33192604	0.019119695
-9890008.3427892	5351385.33192604	0.10831867
-9900008.3427892	3006385.33192604	2.623446E-11
1.01549916572108E7	2116385.33192604	4.4536345E-12
1.02099916572108E7	-4423614.66807396	7.745271E-21
1024991.6572108	-688614.66807396	2.941849E-22
1.03699916572108E7	-5058614.66807396	2.7147109E-36
1.03949916572108E7	671385.33192604	2.1877984E-15
1.04049916572108E7	-5573614.66807396	5.4242522E-21
1.04699916572108E7	-4858614.66807396	1.946645E-33
1.05949916572108E7	-3998614.66807396	2.3532951E-21
1.06549916572108E7	-48614.6680739596	2.0734517E-29
1069991.6572108	-5498614.66807396	1.086085E-18
1074991.6572108	-738614.66807396	1.6408391E-20
1.08299916572108E7	-903614.66807396	0.0
1.11349916572108E7	-1368614.66807396	0.0
1.12399916572108E7	796385.33192604	0.018195447
1139991.6572108	-1588614.66807396	9.7257874E-20
1.14249916572108E7	206385.33192604	0.0088697495
1.15299916572108E7	1026385.33192604	0.0014952933
1.15949916572108E7	1026385.33192604	0.004083905
1.16249916572108E7	516385.33192604	0.016832858
1.20199916572108E7	786385.33192604	0.019784408
1.20799916572108E7	-233614.66807396	8.801281E-5
1.21949916572108E7	1071385.33192604	9.065401E-20
1.22799916572108E7	1176385.33192604	5.630776E-25
1.23599916572108E7	-3158614.66807396	0.0
1244991.6572108	-1603614.66807396	3.4597208E-18
1249991.6572108	-753614.66807396	3.933768E-9
1.25699916572108E7	-5733614.66807396	9.335863E-9
1.26099916572108E7	956385.33192604	7.8010815E-17
1269991.6572108	3731385.33192604	0.16197237
1.27049916572108E7	-2768614.66807396	0.20137933
1.27349916572108E7	-908614.66807396	1.47850345E-8
1304991.6572108	-933614.66807396	1.7231955E-11
1304991.6572108	5836385.33192604	0.0042723506
1309991.6572108	-1133614.66807396	9.89852E-11
1.31849916572108E7	646385.33192604	0.007281898
1.32249916572108E7	6301385.33192604	4.7614486E-9
1.32349916572108E7	2241385.33192604	9.970898E-25
1.32449916572108E7	61385.3319260404	1.4368717E-10
1.32699916572108E7	6146385.33192604	0.018643435
1.33249916572108E7	-1113614.66807396	9.714889E-6
1.33499916572108E7	6191385.33192604	0.037289206
1.33549916572108E7	2836385.33192604	0.09983856
1339991.6572108	-5788614.66807396	5.648466E-9
1.34499916572108E7	3211385.33192604	0.07959755
1.34599916572108E7	2401385.33192604	1.8345E-4
1.35299916572108E7	-528614.66807396	0.024554813
1.35399916572108E7	3036385.33192604	0.09565709
1.35599916572108E7	3476385.33192604	0.22942787
1.36349916572108E7	746385.33192604	3.9941904E-7
1.36499916572108E7	3361385.33192604	0.26362705
1369991.6572108	-678614.66807396	0.001353112
1.36999916572108E7	3981385.33192604	0.1516514
1.37449916572108E7	-1858614.66807396	0.071304925
1.37799916572108E7	2456385.33192604	0.0
1379991.6572108	4436385.33192604	0.2564028
1.38199916572108E7	-5783614.66807396	4.2188327E-7
1.38499916572108E7	3316385.33192604	0.11965754
1.38599916572108E7	606385.33192604	2.1159518E-32
1.39199916572108E7	-438614.66807396	8.9002E-41
1.39999916572108E7	-728614.66807396	0.0
1.41149916572108E7	1076385.33192604	0.0
1.41199916572108E7	3541385.33192604	0.069174126
1.41849916572108E7	6151385.33192604	0.022747636
1.42049916572108E7	3471385.33192604	0.04075935
1.42149916572108E7	256385.33192604	6.4922965E-9
1.42549916572108E7	411385.33192604	1.3486262E-15
1.42699916572108E7	3106385.33192604	1.9713622E-16
1.42999916572108E7	4076385.33192604	0.18682225
1.43699916572108E7	6061385.33192604	0.010541923
1.43799916572108E7	3156385.33192604	3.952298E-9
1.44549916572108E7	586385.33192604	0.0
1.44749916572108E7	3576385.33192604	0.023650035
1.45299916572108E7	6026385.33192604	0.0124331275
1.45499916572108E7	4106385.33192604	5.703815E-22
1.45749916572108E7	601385.33192604	0.0
1.46199916572108E7	656385.33192604	0.0
1.46499916572108E7	-623614.66807396	4.27E-43
1.48049916572108E7	4091385.33192604	9.408498E-22
1.48299916572108E7	3906385.33192604	5.5076993E-13
1.48349916572108E7	6126385.33192604	0.011732115
1.48649916572108E7	3771385.33192604	0.004431959
1.48699916572108E7	2101385.33192604	0.0
1.49149916572108E7	6076385.33192604	0.015050028
1.49249916572108E7	226385.33192604	7.3E-44
1.50449916572108E7	-1273614.66807396	0.016765201
1.50549916572108E7	-43614.6680739596	9.31719E-6
1.50799916572108E7	3836385.33192604	3.6953543E-13
1.51949916572108E7	561385.33192604	0.0
1.52799916572108E7	516385.33192604	0.0
1.53899916572108E7	5276385.33192604	0.07945466
1.54349916572108E7	3216385.33192604	7.0933964E-27
1.55499916572108E7	3521385.33192604	9.681545E-21
1.55499916572108E7	4721385.33192604	0.23493783
1.55749916572108E7	4056385.33192604	0.16355778
1.55799916572108E7	4221385.33192604	0.0026941297
1559991.6572108	-3533614.66807396	0.0
1.56249916572108E7	-988614.66807396	0.009152227
1.56599916572108E7	3281385.33192604	4.8211296E-27
1.56849916572108E7	4781385.33192604	0.08597801
1.57049916572108E7	4731385.33192604	8.3195395E-4
1.57299916572108E7	-1543614.66807396	0.065903544
1.57749916572108E7	4791385.33192604	0.10918371
1.58949916572108E7	56385.3319260404	3.518492E-32
1.59649916572108E7	4631385.33192604	0.25291264
1.59949916572108E7	4456385.33192604	0.041766543
1.59949916572108E7	5106385.33192604	0.030613277
1.60099916572108E7	5476385.33192604	0.19297788
1.60549916572108E7	4046385.33192604	0.0
1.60649916572108E7	1291385.33192604	0.0
1.60699916572108E7	3341385.33192604	0.0
1609991.6572108	3501385.33192604	0.008226576
1.61099916572108E7	-288614.66807396	7.385569E-15
1.61149916572108E7	1321385.33192604	0.0
1.61149916572108E7	4011385.33192604	0.0
1.61499916572108E7	4526385.33192604	2.9642046E-19
1.61549916572108E7	4821385.33192604	0.043161813
1.62099916572108E7	4041385.33192604	0.0
1.62299916572108E7	-508614.66807396	1.4124192E-18
1.62749916572108E7	206385.33192604	0.0
1.62899916572108E7	-613614.66807396	3.1052127E-7
1.62899916572108E7	4411385.33192604	0.16393776
1.63199916572108E7	3711385.33192604	0.0
1.63249916572108E7	311385.33192604	0.0
1.64399916572108E7	4176385.33192604	0.0
1.64699916572108E7	4756385.33192604	2.9832566E-7
1.65249916572108E7	3986385.33192604	0.0
1.66299916572108E7	6146385.33192604	0.004267643
1.66399916572108E7	-693614.66807396	1.1471035E-6
1.67899916572108E7	1656385.33192604	6.806693E-33
1.67999916572108E7	3776385.33192604	0.0
1.68349916572108E7	6031385.33192604	0.009790443
1.69149916572108E7	3901385.33192604	0.0
1.69399916572108E7	6281385.33192604	4.2959633E-7
1.69449916572108E7	3436385.33192604	0.0
1.69649916572108E7	-5113614.66807396	0.0
1.70099916572108E7	-3798614.66807396	0.0
1.70399916572108E7	4381385.33192604	2.3805538E-35
1.70649916572108E7	4291385.33192604	0.0
1.70849916572108E7	-3573614.66807396	0.0
1.70949916572108E7	4421385.33192604	2.0947269E-35
1.71699916572108E7	1291385.33192604	2.4977348E-36
1719991.6572108	4006385.33192604	6.081521E-9
1.72149916572108E7	121385.33192604	1.9897031E-25
1.72599916572108E7	1106385.33192604	1.138854E-36
1.72949916572108E7	6071385.33192604	0.0075146197
1729991.6572108	3881385.33192604	1.6087452E-9
1.73049916572108E7	6241385.33192604	0.0031899922
1.73249916572108E7	3851385.33192604	0.0
1.74299916572108E7	3476385.33192604	0.0
1.76649916572108E7	3306385.33192604	1.1602E-40
1.77149916572108E7	4071385.33192604	0.0
1.77149916572108E7	4726385.33192604	3.414E-42
1.77349916572108E7	4741385.33192604	0.0
1.77549916572108E7	4846385.33192604	0.0
1.77999916572108E7	3406385.33192604	0.0
1.78499916572108E7	4441385.33192604	4.9600383E-37
1.79749916572108E7	6126385.33192604	0.017699469
1.80249916572108E7	5066385.33192604	6.1155E-41
1.80549916572108E7	3966385.33192604	0.0
1.80749916572108E7	3941385.33192604	8.994299E-37
1.80849916572108E7	-1863614.66807396	5.502944E-26
1.81649916572108E7	-4568614.66807396	1.7762095E-20
1824991.6572108	-3588614.66807396	3.3E-43
1.82499916572108E7	4926385.33192604	1.1260096E-37
1.83599916572108E7	-963614.66807396	8.500527E-39
1.84499916572108E7	6176385.33192604	0.0075689284
1.85149916572108E7	3711385.33192604	0.0
1.85149916572108E7	3866385.33192604	0.0
1.85599916572108E7	4351385.33192604	1.249014E-26
1.86149916572108E7	3866385.33192604	0.0
1.88199916572108E7	6061385.33192604	0.017279709
1.88999916572108E7	-4048614.66807396	0.0077387607
1.89299916572108E7	3326385.33192604	0.0
1.89949916572108E7	6006385.33192604	0.025019431
1.90349916572108E7	4831385.33192604	1.7237246E-30
1.90799916572108E7	4686385.33192604	6.744179E-34
1.91949916572108E7	3611385.33192604	0.0
1.92049916572108E7	-4528614.66807396	5.177431E-6
1.95099916572108E7	521385.33192604	0.0
1.95449916572108E7	2741385.33192604	0.0
1.96299916572108E7	6266385.33192604	5.273339E-5
1.96949916572108E7	5636385.33192604	0.07527899
1.98599916572108E7	-1068614.66807396	1.9412005E-28
1.99649916572108E7	4231385.33192604	2.6189488E-29
2.00349916572108E7	6186385.33192604	3.2539226E-4
204991.657210801	6176385.33192604	1.2340763E-9
2124991.6572108	3966385.33192604	2.1434614E-9
2334991.6572108	3936385.33192604	0.3982564
234991.657210801	-363614.66807396	1.0589898E-32
2654991.6572108	5741385.33192604	0.0019280133
2704991.6572108	-3903614.66807396	0.0
2779991.6572108	6131385.33192604	0.16216555
2809991.6572108	-5473614.66807396	3.454287E-24
2864991.6572108	-4223614.66807396	9.731485E-39
2879991.6572108	-3868614.66807396	0.0
2939991.6572108	3316385.33192604	0.19489661
2974991.6572108	-3853614.66807396	0.0
3029991.6572108	-4773614.66807396	0.0
3029991.6572108	-4858614.66807396	0.0
3049991.6572108	-4788614.66807396	0.0
3104991.6572108	-3813614.66807396	0.0
3104991.6572108	3791385.33192604	0.13490748
3189991.6572108	-4823614.66807396	0.0
3364991.6572108	4511385.33192604	0.017379755
3374991.6572108	4501385.33192604	0.014151572
3479991.6572108	-4963614.66807396	0.0
3499991.6572108	-5773614.66807396	6.1687954E-13
3499991.6572108	3701385.33192604	2.0015056E-18
3594991.6572108	-5758614.66807396	1.8422653E-12
3629991.6572108	-4948614.66807396	0.0
3634991.6572108	-4088614.66807396	0.0
3744991.6572108	-3183614.66807396	1.0104624E-33
3864991.6572108	4416385.33192604	3.1793462E-15
3874991.6572108	-3513614.66807396	2.232463E-14
3964991.6572108	4326385.33192604	2.5290778E-14
4044991.6572108	-3998614.66807396	0.0
4074991.6572108	-2463614.66807396	1.1308081E-29
4129991.6572108	6061385.33192604	0.1338799
414991.657210801	-3128614.66807396	1.551805E-31
4229991.6572108	2416385.33192604	8.0326865E-9
4394991.6572108	-2353614.66807396	2.4698371E-15
4574991.6572108	-4178614.66807396	1.1851387E-27
4589991.6572108	-4078614.66807396	0.0
4639991.6572108	-233614.66807396	0.0
4724991.6572108	-58614.6680739596	4.704202E-6
4834991.6572108	5856385.33192604	0.112777285
4854991.6572108	-3323614.66807396	8.183876E-16
4929991.6572108	-2123614.66807396	0.017443007
5014991.6572108	-5318614.66807396	1.1314445E-21
5174991.6572108	-3118614.66807396	4.481419E-25
5314991.6572108	-5723614.66807396	2.904327E-15
5359991.6572108	536385.33192604	3.2155737E-4
5379991.6572108	326385.33192604	0.0
5419991.6572108	446385.33192604	0.0
5534991.6572108	-1308614.66807396	1.4007218E-38
5549991.6572108	-2603614.66807396	0.0
5579991.6572108	1336385.33192604	8.2934734E-27
5584991.6572108	361385.33192604	0.0
5604991.6572108	371385.33192604	0.0
5629991.6572108	2831385.33192604	0.06431594
5634991.6572108	211385.33192604	0.0
5659991.6572108	-173614.66807396	0.0
5729991.6572108	706385.33192604	0.0
5774991.6572108	5976385.33192604	0.22542974
5794991.6572108	1141385.33192604	1.2051782E-36
5799991.6572108	821385.33192604	0.0
5909991.6572108	2641385.33192604	0.053515956
604991.657210801	-23614.6680739596	8.584341E-16
604991.657210801	4046385.33192604	1.495369E-18
6089991.6572108	1786385.33192604	8.456343E-35
6144991.6572108	486385.33192604	0.0
6189991.6572108	-5778614.66807396	7.7251755E-12
6249991.6572108	1786385.33192604	6.99518E-40
6379991.6572108	-4868614.66807396	2.1001069E-20
6484991.6572108	6111385.33192604	0.18875371
64991.6572108008	551385.33192604	1.8025097E-28
6584991.6572108	2551385.33192604	2.4754846E-31
6619991.6572108	886385.33192604	7.869867E-22
6634991.6572108	5956385.33192604	0.19126004
6689991.6572108	1381385.33192604	2.7E-43
684991.657210801	-998614.66807396	7.4468317E-25
6854991.6572108	-4168614.66807396	0.0
7129991.6572108	-4863614.66807396	1.1522189E-7
719991.657210801	5171385.33192604	0.48031476
7429991.6572108	-4458614.66807396	0.0
7484991.6572108	-393614.66807396	1.5482173E-32
7514991.6572108	-4418614.66807396	0.0
7594991.6572108	-5303614.66807396	2.1371699E-7
7594991.6572108	2511385.33192604	0.14435467
7804991.6572108	-38614.6680739596	0.0
8104991.6572108	236385.33192604	5.2101033E-21
8119991.6572108	-4318614.66807396	1.4984352E-37
8624991.6572108	6091385.33192604	0.051883414
8809991.6572108	-4483614.66807396	1.315127E-39
8829991.6572108	-4363614.66807396	1.6917645E-31
8839991.6572108	-4458614.66807396	1.2727954E-37
8984991.6572108	1586385.33192604	5.46613E-40
8999991.6572108	1686385.33192604	2.8182675E-13
9039991.6572108	1351385.33192604	1.35955E-40
9544991.6572108	686385.33192604	0.0
9609991.6572108	6251385.33192604	0.059247937
9659991.6572108	1606385.33192604	2.107945E-27
969991.657210801	201385.33192604	1.9687498E-11
9724991.6572108	1941385.33192604	6.1418515E-33
9784991.6572108	1786385.33192604	6.761527E-30
9989991.6572108	-4153614.66807396	4.2318536E-16
-1008852.57745102	5563806.610263	0.29759693
-1.01595150524425E7	5983875.22955919	0.015671574
-1.02872011539267E7	5428675.031927	0.14290214
-1.0290209951578E7	2431295.5563132	2.109259E-28
-1042104.83971006	-3188793.82637672	3.853095E-24
-1.04417588352995E7	656152.696010262	1.1126307E-32
-1.04880922736729E7	5932563.13322436	0.010563161
-1.05806149940048E7	1419574.16770236	8.177263E-39
-1.06124963550209E7	2244767.40074909	8.333435E-24
-1.06523659934771E7	6086159.56025568	0.035613533
-1.07985447189543E7	2210425.83842823	0.119652264
-1.09148965605875E7	-330692.300197016	2.1021309E-29
-1098551.93690034	122608.645540487	0.0
-1.09891123813954E7	1391790.02515701	4.5E-44
-1.11060354473476E7	44464.7155080158	2.1E-44
-1.11653382485032E7	956679.830010824	1.00599336E-32
-1.12587248307694E7	-2458130.89446817	2.469028E-17
-1.12981247845537E7	6146204.73657998	0.019225903
-1.12991469373407E7	6086606.57614977	0.054219197
-1.16614779938329E7	-168945.901428107	4.073169E-38
-1.17606261459705E7	723758.937294533	2.740621E-34
-1.186946384955E7	1155718.92805464	1.3644847E-36
-1.2003774872404E7	-6370.98462402914	0.0
-1.20991138631979E7	501693.747655189	2.201069E-37
-1.22074715712976E7	-1213502.69051085	6.428677E-15
-1233328.62590261	4069541.27681872	5.98888E-24
-1.23495996527865E7	-11852.3881113566	0.0
-1.24297030747615E7	861795.151826434	3.0294172E-34
-1.24394780824752E7	-3869064.38066573	2.3145279E-14
-1.24523723833193E7	1243069.74974597	6.327549E-28
-1.25184216731453E7	6116027.32027721	0.0026409968
-1.2708119097842E7	-4920239.43444249	7.998672E-19
-1.27593225878005E7	3031755.11901098	0.23417307
-1.27631441202574E7	-605500.696505171	8.197735E-34
-1.28920676300421E7	-313559.991066786	3.118E-42
-1.30473407942361E7	310595.77437604	0.0
-1.32645279739743E7	-5631205.5289456	2.4101653E-30
-1.34942093840782E7	6359854.53123902	1.4892093E-8
-1356301.15692682	213819.113529677	0.0
-1.36337493136064E7	6243153.22721124	6.733261E-5
-1.37057918741381E7	-5299248.58879273	1.59775E-40
-1.38483667542035E7	4571868.93272857	0.012690931
-1.4005731351138E7	4356410.24398768	7.525219E-18
-1.41632073159333E7	6294519.89888678	1.18712485E-7
-1.43129776085157E7	-4951063.02161203	3.9894667E-22
-1.44860470041889E7	-6040991.8989339	2.917305E-10
-1.44977225322878E7	5040629.04821546	0.046021078
-1.44993226935527E7	-3285002.14832899	3.552221E-20
-1.45099090346931E7	5203536.38186907	0.1643592
-1.45711694693853E7	5187922.02339498	0.009203791
-1461954.72343894	475285.481463959	3.8983586E-25
-1.46879821790681E7	-6123531.73676399	0.001978722
-1480919.9462296	1013205.40542891	0.014896467
-1.49262289470244E7	5270435.57401925	0.09970683
-1497754.36774097	5846269.65665173	0.053592745
-1.50347316653595E7	4786306.42230091	1.4156499E-16
-1.5095415539356E7	6183414.09299002	8.277449E-9
-1.54687845243832E7	6107697.25658505	5.1296002E-8
-1.55353001671261E7	-5374802.73715753	4.452274E-29
-1.56605757576681E7	6067622.70729363	3.6539177E-8
-1566920.15722029	718498.161250096	6.54643E-27
-1.56840153141927E7	-5154398.71884196	2.3669361E-30
-1.57050165363712E7	6303494.9870801	9.76522E-7
-1.57785654400258E7	6180171.80001155	8.845254E-8
-1.58525431192248E7	5449996.51119466	5.434071E-19
-1.5871939697582E7	6049023.91723929	6.523156E-9
-1.59967458911524E7	6036653.89435877	3.7073903E-11
-1.62917047932463E7	6208854.83493532	8.9600036E-8
-1.64113462837142E7	754748.622420879	0.0
-1.65669359553684E7	6142852.49671706	2.8238807E-9
-1.66549325651917E7	5565419.54252149	0.03408622
-1.66726630710718E7	1072428.38748766	4.504742E-39
-1.67068405682371E7	5390859.25644127	0.0738142
-1.67394924277977E7	6041625.23184291	7.520293E-12
-1.70556838538361E7	5270047.95653867	1.4472636E-10
-1.706447138129E7	-5355574.52151167	7.015596E-22
-1720418.39613396	6086124.61903159	6.653762E-11
-1.72179215092878E7	5201408.49800555	2.748E-42
-1.72368810615982E7	-5058632.18118796	1.819E-41
-1.75341231904501E7	-1134448.07929278	3.4971112E-31
-1.75463834183791E7	-332021.383990836	7.0E-45
-1.76916210761526E7	356949.851910925	2.5124797E-23
-1.80618805498597E7	-2214633.11980529	3.2115935E-29
-1885723.97629038	197765.855430076	0.0
-1914694.96100213	1815194.96442411	5.6534512E-12
-2181821.98598634	133400.277200792	0.0
-2186251.13221072	2168888.34735602	9.232498E-18
-2402468.88256322	-239704.977486478	1.610306E-39
-2764880.43945744	4828548.08617166	2.2093486E-29
-2834546.98524186	1605809.53314995	9.55956E-27
-2955970.41716532	544194.527673442	9.900182E-35
-2986722.69368677	-267711.043910018	2.7338952E-38
-3033938.14695586	1466000.55381194	2.1905951E-24
-3064631.46347571	1082749.97172642	2.7872837E-32
-3193117.13979668	909017.553379411	1.8541562E-35
-32490.3197246417	-541425.06957426	2.1711302E-22
-3334158.49370055	1766629.19327739	2.8401531E-21
-3434304.35337978	3520067.2421552	3.9804434E-28
-3506907.21489947	1539523.98426316	2.1262179E-23
-3538595.84455195	6327631.69853112	0.032250583
-358406.26671318	181943.287779206	0.0
-3591943.24007461	4920129.4722208	5.51077E-31
-3720280.30526609	3224931.39479844	4.7046866E-25
-3732316.38681412	-11722.7070638398	2.2729056E-36
-3789132.13018471	131812.51913131	6.82E-43
-3937864.27941137	-1189867.42022495	1.0934403E-20
-4010199.7374168	5378571.57179247	7.405912E-16
-4027152.80282247	860518.69663607	1.1417233E-34
-4033839.73752932	-364665.591520362	9.167518E-34
-4093897.79839383	1176295.99083761	2.7782258E-30
-4503563.96364083	615756.380648065	0.0
-4568364.60629307	-260507.795093109	0.050361674
-4606482.61391316	4722521.3469471	0.0
-4674456.32181126	919566.768312844	8.804E-42
-4755951.54506442	5094294.59981897	1.1894262E-20
-4804152.08418426	4778279.66610874	5.560368E-33
-4818878.22856618	3681007.4374168	4.7102207E-36
-4937124.97578831	4541245.34258937	0.0
-4973847.85037511	-139192.686259306	0.0033969209
-4992595.9986439	89419.6142021818	0.0
-4995888.05116829	3201168.77371368	7.799295E-23
-5093913.53174387	4453808.54764516	8.018E-42
-5169100.04410652	2992697.96295425	2.2518406E-20
-5169814.84943994	1213866.48576672	8.504504E-28
-5208053.90464398	692305.124161839	0.0
-5334782.9756977	189264.182888925	8.139773E-8
-5344039.91868458	1076314.51274704	4.574648E-35
-5423329.97476946	4241745.33967836	3.51E-42
-5437107.4691524	271488.853545604	8.722514E-11
-5550179.74074224	4258605.76006378	3.1031705E-35
-5608504.11955751	5574879.06398274	1.0184744E-16
-5618943.73354137	588204.570980737	1.5712504E-25
-5699633.88781	3706930.07811986	2.8E-45
-5735072.53319148	941643.148099873	0.0
-5736889.33278744	5978797.58854897	0.037312
-5791354.43472167	1327047.15924353	7.6226397E-25
-5856930.88445305	1702251.44689812	4.4357205E-25
-5869756.44348512	4204919.71561159	0.0
-5945021.47947023	1764701.46901969	2.30162E-27
-6032395.26453251	4217495.91755959	1.4E-45
-6065119.34615074	1522293.32946856	7.0592224E-25
-60893.6067663357	3798399.31209396	1.6778496E-21
-6111355.63462702	1017611.93065647	4.3252568E-38
-6180071.79492996	4330003.89118489	6.46911E-34
-6200294.62072656	1538112.82485957	1.0946676E-25
-6262621.88527927	935329.262236632	6.623592E-29
-6354694.0947725	2311394.46237554	1.033094E-29
-6440663.55895298	3476922.48395495	4.324832E-35
-6440954.83231205	4587267.25755946	0.0040707365
-6539857.45543937	877006.619061289	0.002307474
-6556163.52925815	3988307.27865629	0.0
-6621641.24210034	1028390.00602224	0.013549105
-6666057.1672091	4186279.31040095	0.0
-6742486.01590012	3682132.50147911	0.0
-6754694.1143897	4584238.0510224	0.058196407
-6758324.14052943	1305197.64729697	6.7180757E-26
-6803041.30642081	3803040.09192517	0.0
-6859633.64586277	2676760.83203649	4.2548892E-36
-6964767.22655251	4795512.12590812	0.13350908
-6979922.59195033	4695849.20823319	0.11720502
-7049960.80940861	5880106.35121642	0.023855036
-7063516.12490941	5929888.71642514	4.5126902E-7
-7325839.68700869	3962923.80496875	0.0
-7335500.49626184	4891179.42581687	0.14540334
-7378394.49602787	4016719.11682322	0.0
-7498692.6578059	4392155.79154766	0.12892051
-7622237.99086045	3974905.94774675	7.0E-45
-7691424.15137762	3714838.45017662	0.0
-7698324.01215353	2587313.48687639	3.7E-43
-7715607.89578949	3035481.29083327	1.323444E-39
-7730956.57723221	3639124.14828182	0.0
-7756737.15115379	5499668.3042286	0.041714314
-7876446.13982596	2663151.02515963	1.4E-45
-7912612.45352877	3586276.53063235	0.0
-8070359.84964257	3138192.5530982	4.91772E-40
-8108349.08817369	4120316.11535786	0.3179529
-8187738.60503885	2967092.61541175	8.551711E-39
-8258435.99030347	5789846.06608778	0.08129909
-8481269.88252603	3333574.62392531	5.608821E-25
-8482662.62115031	6320291.76958352	0.025373148
-8530981.48862217	-2406002.02721933	4.237813E-25
-8609797.01553315	3432817.83838811	2.9715517E-9
-864339.478979476	-3179300.82270217	5.486864E-26
-8663682.76329457	5575640.96775389	0.07034383
-8690929.80136423	3422309.9217972	0.003926891
-8697420.01402576	6167488.72343897	0.04647595
-8754828.42930917	5908396.72048227	0.07381622
-8812548.24769248	4974236.51215182	0.007771118
-8953547.72728072	5308674.15832579	0.042209003
-9005118.8054248	1663386.16743454	2.026737E-14
-932441.362004615	-5374266.96755285	2.9092684E-19
-9410825.10077056	-138480.559767668	1.38524E-16
-9530226.23155306	-63158.7692924924	4.8248406E-26
-9533106.25083473	5409204.94980976	0.12346955
-9607148.46770906	5915774.82548933	0.010828432
-9626914.28620852	2399836.49491027	5.608255E-7
-9646147.88698222	2540415.29836372	2.7126243E-19
-9646996.39871309	2271765.20317688	7.4029426E-6
-9848182.93099053	1250513.27679679	2.9878475E-37
-997795.753502358	-4898213.71151005	6.9776966E-17
1.00723221674165E7	2108674.12587312	2.638104E-14
1.02230501864785E7	-62708.3226387417	2.3E-43
1.04973012464616E7	1604524.38225529	0.008777482
1.08732661699191E7	1721137.47865937	0.0041865353
1.10485195728671E7	422624.87148021	0.008312673
1.10589263797353E7	-1818249.30629558	2.678016E-37
1.10727098322988E7	-2153467.44820675	0.0
1.13475261305783E7	-439766.31684941	0.0017842802
1139115.983318	5886390.17728881	0.047975127
1.14189003261746E7	1028729.08429818	0.003349997
114845.146599334	-316993.235208699	3.3547944E-37
1.16454514362911E7	-2364858.24812419	2.2205498E-22
1.16912137245909E7	-2582486.98197179	1.1934059E-30
1171370.81645507	-3725934.9720686	0.0
1.17248143733602E7	116076.787633991	0.006208792
1.17481972250823E7	6085478.22306029	0.005924851
1.17722142332454E7	-682259.36665985	6.3651806E-4
1.17733026777515E7	29423.164669632	0.0061229086
1.20099548621167E7	-268248.068263981	0.0050619706
1.20461944280299E7	-3788431.92848295	4.2E-45
1.20575052263849E7	-578852.63563789	0.020142209
1.21604175379698E7	-514000.864990526	0.012850814
1.21730488807335E7	1591794.05874476	7.5925526E-4
1.2194348884321E7	-1044914.08139764	3.2803868E-24
1.22658110234045E7	742708.798693493	8.867268E-16
1244855.18243437	-3768364.18135476	0.0
1245045.32449525	-5265574.44470433	5.341446E-18
1.24575343315751E7	-3580026.33967438	1.739481E-21
1275245.82895073	-814108.249924337	1.0756304E-8
1.27544124731354E7	-1043056.68145997	0.0
1.27549428996948E7	-734298.750692711	0.0026359523
1.27672857625765E7	-792683.751989171	0.025467971
1.27730273419169E7	-4404808.33594017	1.368392E-18
1.28669057710593E7	-1848636.27823365	2.3624328E-14
1.30061723667347E7	6139898.32085197	0.023964945
1318905.32498813	-3166235.63537258	4.2074925E-33
1.32095349342041E7	2637766.15915894	0.0794005
1.32108227364617E7	2416101.5805334	0.053862493
1.32244835544492E7	103343.287648544	0.00928402
1.32282494308177E7	6163272.35734043	0.029443637
1324536.01906188	-3066189.63565633	5.3203776E-28
1.33667167207953E7	2706782.38846958	0.017029457
1.33748611081341E7	4073759.16028848	0.03859945
133818.100175656	-275902.964292089	8.318311E-30
1.3482433236625E7	2917762.90621597	0.05442478
1.35234259921146E7	2879025.60284159	0.10624053
1.35519152273029E7	2014813.8316694	1.1830883E-5
1.35679987881359E7	3277759.49505215	0.048060726
1.36632707076357E7	6350126.63099606	5.063671E-10
1.36930173973393E7	-5595463.05781408	5.923801E-23
1.36937969445225E7	-1728948.32076063	0.096822605
1.37859635475583E7	3129868.31711199	0.1222706
1392010.63189214	5310181.26644746	0.22404444
1.39443062976942E7	3816969.83902502	0.11995438
1.40163335173031E7	-4645112.25261417	2.3596782E-25
1.40283037618842E7	2896761.50473517	8.872205E-16
1.40430267694047E7	1728864.46232626	7.0833503E-37
1.41779464733015E7	-779169.743760712	6.062E-42
1.42196734678162E7	-1294090.51780651	0.059581418
1.42352932093513E7	6124265.57050474	0.01586905
1.43384734256059E7	-1286302.15147143	0.085178934
1.4377207427425E7	17249.7747574281	8.356205E-18
1.44186273250638E7	6360309.07146018	3.4513955E-6
1.4439347825988E7	3152434.39511159	1.5862977E-6
1.44579579894774E7	3755391.99271003	1.8212684E-6
1.44762084347766E7	-5242396.12409169	2.5369179E-30
1.44874640317953E7	3735312.28586197	5.314028E-11
1.45259707132493E7	-3315735.25181801	0.5048968
1.45750255273869E7	6047685.40406717	0.013562365
1.4624086754457E7	-954392.128936922	4.4294586E-7
1.47374187823013E7	4083676.5776957	2.9840975E-21
1.48202551901399E7	3573679.73162062	0.21834815
1.48504003447686E7	4041178.40722246	2.8607212E-11
1.48620676409265E7	6118514.07910877	0.010472286
1.49794590922589E7	6172994.81338884	0.018473938
1.49803983131124E7	-5693014.35751148	9.656578E-25
1.50034271449665E7	2454327.81744006	4.7613905E-21
1.50078297206755E7	4144445.18159235	1.915322E-18
1.50641229353242E7	3111170.69366681	0.0
1.50909504877851E7	3166012.99166337	6.236E-42
1.51058292339782E7	-5524174.68599033	1.0642795E-22
1.51342744881421E7	476337.336533485	0.0
1.51433265513878E7	-287658.385130703	0.008358433
1.51632264753529E7	-219460.289867022	0.0019867194
1.51874360756698E7	-622783.312926872	0.020321693
1.52245991502874E7	197428.982344734	0.0
1.52576276930755E7	3368230.89904193	0.0
1528081.16485837	6327458.37221801	7.694747E-10
1.52890477498512E7	-1600046.55174901	0.06932655
1.53391702940728E7	-5231899.41270365	1.6563408E-21
1.53623510595309E7	-24689.1277002255	0.0
1.53643169435698E7	-139487.468967692	8.762333E-39
1.5390951820351E7	-76607.0219889991	0.0
1.54392984741041E7	-3805930.53686183	0.3961277
1.54724565562756E7	-837437.536467598	0.010300481
1.55331565971733E7	3965574.5941304	0.1127299
1.55499957796607E7	-1471267.95659679	0.08149338
1.56284643585629E7	3282512.57702808	2.0147726E-22
1564495.14212213	-4406119.81572667	0.0
1.56621341482125E7	3288439.34564301	4.805579E-28
1.56709877817724E7	320773.095796594	0.0
1.57432417556264E7	4205266.45577847	0.015425513
1.5796570265016E7	4941121.0691491	0.25499043
1.58139970614592E7	6286228.58652117	1.06398686E-4
1583991.36687274	6218219.64992196	0.23555568
1.58932831175818E7	5142152.7674075	0.26383382
1.59199861700551E7	362380.415125165	2.76E-43
1.59212243950532E7	3123848.26351582	0.0
1.59593279341321E7	3676101.80127278	0.0
1.60101945270312E7	3567797.65875905	0.0
1.6078862799154E7	4132220.81801178	0.0
1.62012056934163E7	-4889385.94588898	2.634E-41
1.62264606203159E7	-5006575.63501962	1.7432348E-37
1.62919287926447E7	-239716.057631269	0.057713393
1630533.94480797	-3661708.33752104	0.0
1.63978162966289E7	3614194.82296683	0.0
1641366.49244644	-3245522.68785233	4.084018E-13
1644147.37577076	-4324462.34176707	0.0
1.64419874166185E7	-179400.055555741	2.2213129E-14
1.64591149583393E7	3468865.72216376	0.0
1.65152778261877E7	-5227706.77012054	1.4E-45
1.65265863786242E7	4359668.84870677	0.0
1.65694641743665E7	3727912.62084406	0.0
1.6621638615738E7	3299360.604159	0.0
1.66509188875603E7	4440518.23911945	6.5070746E-33
1.66647028784018E7	488719.460866349	0.0
1.6681044348639E7	-4964629.09151404	0.0
1.67452470108437E7	-5059655.45632043	1.85E-43
1.6761138731256E7	-3895135.87798667	1.5E-44
1.68445954859208E7	-2367567.88961245	0.18209228
1.6861202160157E7	4910407.11621884	6.6260823E-6
1.68657756762515E7	-4198029.49413797	1.4E-45
1.69242018452914E7	2902518.03180266	3.049091E-36
1.69544371986067E7	-467694.884788446	4.9491547E-8
1.70011082764919E7	3357189.01785112	0.0
1.70096308783664E7	-430992.076081284	8.466434E-5
1.70289796613501E7	4089228.35135768	0.0
1.71130189812943E7	19292.7858790597	5.5E-44
1.71226751409393E7	6124156.44483493	0.005340845
1.71648024379488E7	-5549149.68251161	5.7046993E-12
1.72020552100976E7	6060916.52677808	0.008710578
1.72526050356782E7	-584460.051802751	3.6051015E-21
1.72936515261606E7	6291947.48778471	4.3278806E-6
1.73252106349911E7	-3317231.63412608	0.0
1.73657451117339E7	-3391130.56393113	0.0
1.7405237918472E7	4011082.09524515	0.0
1.74839414278764E7	3560710.85984611	0.0
1.75353775560153E7	-3460860.63719754	0.0
1755450.97724178	3688072.5054062	2.5070976E-5
1.75903952374324E7	3415174.58784822	2.1295991E-38
1.76151249163782E7	-424091.780433179	1.1328306E-17
1.77286691371199E7	-973431.586104125	2.3245152E-10
1.77469146822332E7	456326.053122828	7.5051734E-37
1.77729988635045E7	3617035.20432759	0.0
1.77884849079227E7	-5088222.39984003	9.575989E-31
1.78354478809709E7	-3629205.79577051	4.5950504E-33
1797242.398064	-3043645.65124867	0.16259703
1.79841094786578E7	3256093.47247099	0.0
1805255.77039538	-3973042.6187195	0.0
1.8062166998786E7	3680723.20544072	0.0
1.80817035572635E7	6047738.3578216	0.01463567
1.80943758091547E7	4883778.24342774	3.9286052E-36
1.81064565306535E7	-5566151.38933322	5.0871723E-17
1.81280113067838E7	4779980.61840382	1.6190998E-36
1.81805420696257E7	3632115.28972521	0.0
1.82948889649429E7	2858780.83185008	2.8E-45
1.8296603816543E7	3970027.4408662	0.0
1.83345735378565E7	3597902.32461528	0.0
1.83392684356386E7	-5153808.91998347	6.4763486E-7
1.8352875500072E7	1049245.05204651	1.9675896E-25
1.83585533120315E7	6063149.33019173	0.014213014
1.84238338295149E7	3496353.62715853	0.0
1.84677306411829E7	-2901100.37221097	2.9101614E-29
1.85198338628075E7	5260472.16859196	7.1814177E-19
1.85697591559864E7	-5313586.15025107	0.0
1.86724275626757E7	2043184.60910413	1.159547E-36
1.87554630312846E7	-5829593.89567178	3.5871373E-8
1.87702552910532E7	1396095.46594851	2.8436076E-28
1.88616486299094E7	-5047338.42054316	0.32377264
1.89163076511311E7	3571744.91657049	0.0
1.89591709690515E7	2553207.81741988	3.1E-44
1.90122408915492E7	5997642.00515391	0.022832513
1.90187787232518E7	-4568717.71820358	0.10430607
1.90860911380736E7	3736234.23061086	0.0
1.91464292983885E7	3183016.22002481	1.7037E-41
1.91669900421165E7	3581185.55843213	0.0
1.92899770509626E7	4873916.95208126	2.042874E-29
1.93384308962817E7	-5997369.01039234	1.6173788E-6
1.96015360473082E7	3671620.19951864	0.0
1.96045648447711E7	-1527449.65150915	9.496955E-16
1970573.48964863	-3788143.19024783	0.0
1.9719563659703E7	4062552.78188412	4.1232E-41
1973417.80625027	3836514.13893678	3.074447E-18
1.99450503807714E7	-6165678.41069518	0.01413284
1.99716286548374E7	-4984166.24227294	1.0480225E-32
2051503.29827288	3336133.44955263	9.2760374E-8
2152981.41454736	3375995.77113471	3.22754E-5
2285754.47508665	5221563.90667053	0.0025860355
2346084.47770574	5520571.03072545	0.0015389398
2410325.10707032	-3967637.32557212	0.0
2621008.57079384	5340943.2708559	8.180172E-4
2629194.73036114	-3913781.88163014	0.0
2685890.10363559	-4367358.10935469	0.0
2713842.74990951	6278314.55767115	0.07009823
2731741.53262716	4125948.95999647	0.30072942
2738398.82492175	-3779534.58472166	0.0
2860953.06754172	3548170.8913889	1.2497496E-19
2941190.16807225	3600454.39293835	4.452632E-27
2947450.6102758	-3876909.66509598	0.0
2970986.04524775	-3782772.08797614	0.0
2982820.57880983	-3916843.71998564	0.0
3009191.90354864	3919911.04139027	0.39234933
3111152.14057286	4335433.84578319	0.008447028
3226082.22297338	-4203796.18425774	0.0
3258936.91125029	-5697218.92646564	9.737602E-18
3299158.9268985	5519522.94824096	0.0011370793
3345592.95829214	-3729788.14869577	0.0
3406406.8728274	-4360200.94443569	6.231037E-38
3420138.44652911	-5788826.44965092	4.2612612E-13
35695.8316484503	6219486.84247812	7.5361603E-13
3733036.05671865	-4232277.61307071	5.45E-43
3753095.91421239	3578687.11083985	3.3919298E-11
376290.619520064	5519074.94438813	0.14708969
380619.627476335	6350728.23950474	1.0476584E-11
3866297.48388854	-4233441.97454646	4.262021E-36
3909821.64013319	-2251942.1099778	0.008068753
4023538.57386551	2808503.89116415	1.4350585E-5
4068344.13799633	-5008500.10776756	2.728429E-34
4102504.27105602	4636739.77889985	0.019889556
4104597.89403113	-4944757.44377308	0.0
4151478.5291076	4410065.86598062	1.09918195E-14
4193073.32997171	2356381.69274879	4.369885E-5
4343637.97238205	1921360.62231879	0.049123093
4392456.76090005	-594134.498059006	1.3115128E-10
4418761.92384893	-4556978.6424544	5.9225336E-15
4424156.78719694	-839035.74522293	0.002985947
4426782.49796864	-827973.342003223	0.0026463065
4485615.56804908	2124075.44376042	0.16079572
4494152.63846488	-3644660.53846431	3.5781425E-38
4508779.87890582	-2722136.19962842	3.0368125E-38
452232.141013853	-2237782.81879485	8.089041E-26
4536847.58674118	-4204548.70033662	1.8365319E-25
4581381.64530821	-206495.24486938	5.9115227E-5
4727361.40282159	1748750.7001751	0.120655306
4738732.15420834	-1998867.27594452	3.5516462E-29
4750633.79618716	-117798.827550707	0.0
4768085.00075321	-1138765.03793231	2.4273988E-34
4830135.83171428	-62625.1715295827	0.0
4901086.08698734	-2101501.28150388	0.045682378
4908171.07827039	-2156651.51831754	0.031538256
4982006.73560504	-2732792.85194775	0.24579294
498260.153029256	5472863.63731184	0.048769355
5249993.38126424	-208696.266859447	0.0
5416981.44209594	62810.9883122221	0.0
5462568.20536648	3022051.93857938	0.0706121
5509447.20704766	526388.151390152	0.0
551092.518599339	3824734.33594359	2.3689306E-17
5612267.02762425	257829.702923868	0.0
5638851.14850294	336091.237563126	0.0
5651773.37483812	378354.749078292	0.0
5685428.27831697	5943245.95186003	0.19091693
5757959.75303793	364157.615324074	0.0
5925643.7516313	1060856.08084026	0.0
5969871.37224889	820811.080220845	0.0
6099592.67498462	-4147378.67151588	0.0
6103332.50055437	434286.903122528	0.0
6113728.44905617	-4184758.56544414	0.0
6183076.61268808	2856866.01358497	0.06298338
6199727.37003581	-5145924.43818622	2.5809218E-30
6438002.85233891	1493630.80823648	7.0E-45
6449457.80710901	784618.462574938	1.2231308E-30
6455483.81068507	-163487.912979639	0.0
6483388.1511494	2651060.0818628	3.6848902E-11
651150.202774838	5139093.90126541	0.50887793
6544007.03271856	-4297495.57041446	0.0
6576148.9481255	-2899751.50423086	1.04E-43
6615278.16664033	2436682.78690701	0.06622606
6720415.15333048	2199131.21905137	2.3459E-41
6771328.62281827	-5168962.05179838	7.796244E-25
680881.161768183	-486809.606069343	6.1251894E-35
7268506.62287157	2239.57597659621	0.0
7386272.17740947	324984.830578027	6.909504E-24
7424023.63627728	1328222.02142837	5.861467E-28
7427221.14676857	-375084.608499597	2.151909E-38
7747803.38064529	1112611.94155942	1.6412283E-32
7749497.13731647	854673.49506144	7.234804E-32
7926409.00260441	1184403.10517543	5.7432026E-16
7962693.87667563	1419329.90428469	5.1434898E-11
8167650.13679342	-456799.384065782	8.0037277E-28
8365130.44875308	115965.681878118	0.0
866893.433234099	5306328.33576783	0.4476446
8942016.28285946	1634503.33140474	0.008927692
9139259.60401149	594609.986843668	0.0
9172038.07026839	913618.060344249	0.0
9182221.04629786	1544290.06394093	4.976368E-37
9370882.93550291	1912867.07438343	5.6716104E-35
9503611.54170446	-764033.107104916	0.0
9619406.69252449	1908526.86328053	1.499938E-36
9631426.47724223	2074483.7545874	9.073782E-26
9811043.82053212	2352500.51562028	0.0028867251
984750.652802031	-325602.907897044	2.8740666E-11
