# Supplementary material for: Projecting Future Climate Change-Mediated Impacts in Three Paralytic Shellfish Toxins-Producing Dinoflagellate Species
Source: Biology (Basel). 2022 Sep 29;11(10):1424. doi: 10.3390/biology11101424 (PMC9598431; doi:10.3390/biology11101424)
Supplement: Supplementary file 1 [file biology-11-01424-s001.zip › Evaluation/a_minutum/Alexandrium_minutum_stddev.csv]

x	y	Alexandrium_minutum stddev
-1.00150083427892E7	5396385.33192604	0.0043429965
-1.00200083427892E7	6311385.33192604	0.0014908306
-1.00650083427892E7	6086385.33192604	0.0010119468
-1.00700083427892E7	-878614.66807396	7.9366243E-19
-1.01150083427892E7	2781385.33192604	3.4988E-41
-1.02500083427892E7	3106385.33192604	0.011243408
-1.03300083427892E7	2026385.33192604	0.02415607
-1.05050083427892E7	5476385.33192604	0.0065130433
-1.05100083427892E7	6051385.33192604	0.010679578
-1.07200083427892E7	6041385.33192604	8.89048E-4
-1.07450083427892E7	-5973614.66807396	3.5378114E-17
-1.10450083427892E7	-5268614.66807396	1.4415784E-26
-1.10800083427892E7	126385.33192604	5.4E-43
-1.12050083427892E7	-88614.6680739596	1.9940287E-34
-1.12650083427892E7	6001385.33192604	0.0051483703
-1.20450083427892E7	6326385.33192604	9.0022956E-4
-1.20650083427892E7	176385.33192604	0.0
-1.20850083427892E7	6316385.33192604	2.7949558E-4
-1.22200083427892E7	-4998614.66807396	9.208445E-15
-1.23200083427892E7	2896385.33192604	6.1916348E-9
-1.23650083427892E7	1041385.33192604	6.861128E-25
-1.23800083427892E7	-48614.6680739596	5.6E-45
-1.24150083427892E7	6061385.33192604	0.0055444753
-1.25250083427892E7	-183614.66807396	3.704E-42
-1.28550083427892E7	6191385.33192604	0.0031574315
-1.29000083427892E7	371385.33192604	5.319644E-38
-1.32000083427892E7	61385.3319260404	0.0
-1.32500083427892E7	5956385.33192604	0.0023807462
-1.34650083427892E7	6031385.33192604	0.009227588
-1370008.3427892	556385.33192604	7.976626E-22
-1.37500083427892E7	4791385.33192604	0.013194536
-1375008.3427892	-1408614.66807396	2.0988782E-11
-1.37800083427892E7	-5613614.66807396	2.3513273E-34
-1.38150083427892E7	-2108614.66807396	6.6471974E-15
-1.39250083427892E7	4456385.33192604	7.850248E-6
-1395008.3427892	791385.33192604	1.3490836E-4
-1405008.3427892	-8614.66807395965	5.63E-43
-1.44150083427892E7	176385.33192604	0.0
-1445008.3427892	5916385.33192604	1.388916E-4
-1.45850083427892E7	5201385.33192604	0.020526554
-1.47400083427892E7	6126385.33192604	5.631245E-6
-1.52800083427892E7	311385.33192604	0.0
-1.52900083427892E7	5416385.33192604	0.020731816
-1.53650083427892E7	-5353614.66807396	6.6832026E-30
-1.55200083427892E7	3726385.33192604	4.51572E-25
-1.55950083427892E7	4586385.33192604	1.0680451E-15
-1.57150083427892E7	-5328614.66807396	1.0237405E-31
-1580008.3427892	-1588614.66807396	1.270469E-9
-1.58200083427892E7	-5258614.66807396	9.9337345E-34
-1.59000083427892E7	-5703614.66807396	7.9156164E-13
-1610008.3427892	-1183614.66807396	6.023585E-13
-1.61150083427892E7	-1838614.66807396	0.011295907
-1.61550083427892E7	-5268614.66807396	3.2425025E-18
-1.62150083427892E7	-5318614.66807396	3.826665E-22
-1.64000083427892E7	991385.33192604	1.83597E-40
-1.64200083427892E7	6121385.33192604	0.008535265
-1.65050083427892E7	5376385.33192604	3.273888E-19
-1.69300083427892E7	4271385.33192604	3.818257E-19
-1.70000083427892E7	4246385.33192604	6.0345835E-19
-1.70300083427892E7	6051385.33192604	9.571143E-10
-1.70400083427892E7	6141385.33192604	3.537386E-6
-1.71100083427892E7	-5478614.66807396	3.467817E-15
-1.71750083427892E7	4746385.33192604	4.936086E-17
-1.73350083427892E7	3931385.33192604	6.3063466E-23
-1.74200083427892E7	31385.3319260404	6.3E-44
-1.74950083427892E7	5116385.33192604	1.2447484E-31
-1.75250083427892E7	6076385.33192604	2.0281402E-6
-1.75550083427892E7	3416385.33192604	2.8861194E-26
-1.76150083427892E7	4981385.33192604	7.973305E-15
-1.76450083427892E7	5361385.33192604	0.014595748
-1.77300083427892E7	4966385.33192604	2.183886E-13
-1.77700083427892E7	-148614.66807396	1.4E-45
-1.78400083427892E7	3476385.33192604	6.8394974E-26
-1.79150083427892E7	-1333614.66807396	1.2574149E-14
-1.80200083427892E7	-5668614.66807396	1.5233531E-11
-1.81150083427892E7	-4388614.66807396	6.1030994E-18
-1.81200083427892E7	5436385.33192604	0.0051943157
-1.81300083427892E7	331385.33192604	0.0
-1.81700083427892E7	3941385.33192604	1.1930318E-24
-1.82350083427892E7	5466385.33192604	0.004225499
-1.83250083427892E7	5526385.33192604	0.0032410517
-1.83600083427892E7	6181385.33192604	5.5348844E-4
-1.84450083427892E7	5676385.33192604	0.01639546
-1850008.3427892	-1873614.66807396	4.6616072E-11
-1.86250083427892E7	4986385.33192604	2.7481E-40
-1.86450083427892E7	5011385.33192604	3.4594438E-38
-1.86650083427892E7	4616385.33192604	6.2959877E-20
-1.89100083427892E7	971385.33192604	6.174284E-38
-1895008.3427892	1831385.33192604	2.165581E-8
-1.92750083427892E7	-2143614.66807396	0.0
-1940008.3427892	-1733614.66807396	1.3194865E-12
-1.94300083427892E7	4486385.33192604	1.7544487E-22
-1.94350083427892E7	6026385.33192604	0.0029233668
-1.94650083427892E7	5291385.33192604	2.0190906E-16
-1950008.3427892	-5843614.66807396	1.0086234E-9
-1.95800083427892E7	4956385.33192604	2.877767E-25
-1960008.3427892	1451385.33192604	3.3694817E-4
-1.96350083427892E7	-3213614.66807396	0.0
-1.99100083427892E7	6301385.33192604	2.4013291E-4
-1.99300083427892E7	991385.33192604	2.021942E-39
-1.99350083427892E7	4261385.33192604	4.063244E-27
-1.99600083427892E7	4431385.33192604	1.09634964E-26
-2.00000083427892E7	5721385.33192604	0.0150862625
-2295008.3427892	-4658614.66807396	1.7980288E-28
-2355008.3427892	1896385.33192604	3.5551894E-14
-2510008.3427892	5011385.33192604	5.962912E-23
-255008.342789199	6116385.33192604	1.1122089E-7
-2675008.3427892	-2018614.66807396	1.3608705E-18
-3110008.3427892	611385.33192604	3.3041134E-35
-3295008.3427892	-4203614.66807396	3.3230468E-35
-3460008.3427892	3446385.33192604	1.6538805E-22
-3480008.3427892	4231385.33192604	1.1787435E-16
-3540008.3427892	-2123614.66807396	7.9482395E-17
-3580008.3427892	-4818614.66807396	0.0
-3835008.3427892	-4723614.66807396	0.0
-3850008.3427892	-5203614.66807396	0.033532277
-3855008.3427892	-1073614.66807396	8.4470405E-20
-3915008.3427892	711385.33192604	2.979E-42
-395008.342789199	4426385.33192604	9.424526E-12
-4015008.3427892	3786385.33192604	2.4858762E-14
-4065008.3427892	-1803614.66807396	6.6131785E-16
-4070008.3427892	-4738614.66807396	0.0
-4105008.3427892	2486385.33192604	6.5437467E-26
-4135008.3427892	-4643614.66807396	2.098115E-39
-4305008.3427892	-318614.66807396	1.2766973E-30
-4335008.3427892	4326385.33192604	1.8534558E-34
-4415008.3427892	-6153614.66807396	0.004847981
-4425008.3427892	616385.33192604	0.0
-445008.342789199	6226385.33192604	3.3700899E-13
-4500008.3427892	111385.33192604	0.0
-4530008.3427892	4336385.33192604	0.0
-4550008.3427892	5346385.33192604	1.5256936E-9
-4565008.3427892	2311385.33192604	5.390315E-21
-4645008.3427892	4626385.33192604	5.9E-44
-4660008.3427892	546385.33192604	0.0
-4760008.3427892	111385.33192604	5.6E-45
-4870008.3427892	2346385.33192604	1.2680108E-16
-4885008.3427892	4506385.33192604	0.0
-4985008.3427892	6385.33192604035	6.744114E-5
-5000008.3427892	5486385.33192604	0.009047885
-5020008.3427892	-58614.6680739596	6.3401763E-4
-5085008.3427892	2496385.33192604	2.6796284E-16
-5090008.3427892	2746385.33192604	6.3638087E-13
-5135008.3427892	5331385.33192604	7.314111E-11
-5180008.3427892	-5713614.66807396	2.3544054E-11
-525008.342789199	5886385.33192604	1.9024125E-12
-5275008.3427892	-2828614.66807396	0.018202184
-5285008.3427892	-23614.6680739596	3.7315043E-4
-5285008.3427892	3931385.33192604	0.0
-5305008.3427892	251385.33192604	4.5161505E-6
-5370008.3427892	-5283614.66807396	8.7027923E-29
-5380008.3427892	386385.33192604	1.3047258E-17
-5380008.3427892	996385.33192604	1.2084173E-33
-5395008.3427892	4851385.33192604	2.366554E-8
-5425008.3427892	61385.3319260404	9.660713E-5
-5455008.3427892	2606385.33192604	4.252257E-22
-5470008.3427892	3936385.33192604	0.0
-5500008.3427892	746385.33192604	0.0
-5545008.3427892	461385.33192604	3.4101419E-7
-5585008.3427892	281385.33192604	1.9201565E-5
-5590008.3427892	351385.33192604	7.880026E-7
-5605008.3427892	-3308614.66807396	0.01265253
-5650008.3427892	521385.33192604	7.683259E-13
-5710008.3427892	916385.33192604	0.0
-5730008.3427892	-3413614.66807396	0.025900744
-5745008.3427892	4031385.33192604	0.0
-5775008.3427892	-3678614.66807396	7.862131E-16
-5805008.3427892	3361385.33192604	4.7785773E-31
-5820008.3427892	-4178614.66807396	0.0
-5820008.3427892	806385.33192604	2.0000604E-30
-5835008.3427892	791385.33192604	6.403008E-20
-5875008.3427892	-3978614.66807396	0.0
-6040008.3427892	1146385.33192604	2.542851E-34
-6090008.3427892	-5893614.66807396	3.636229E-4
-6200008.3427892	-4393614.66807396	0.0
-6230008.3427892	-3618614.66807396	0.0053149452
-6270008.3427892	5706385.33192604	2.2637835E-4
-6325008.3427892	-3848614.66807396	0.039657246
-6360008.3427892	-4053614.66807396	0.016876237
-6475008.3427892	4461385.33192604	0.027311636
-6475008.3427892	5386385.33192604	6.24641E-9
-6510008.3427892	-4288614.66807396	1.1406119E-6
-6620008.3427892	3731385.33192604	0.0
-6620008.3427892	4326385.33192604	1.15577E-18
-6665008.3427892	5256385.33192604	0.026222328
-6705008.3427892	5891385.33192604	8.7837617E-7
-6840008.3427892	4721385.33192604	0.0045548836
-6850008.3427892	1836385.33192604	4.6128187E-7
-690008.342789199	151385.33192604	0.0
-7145008.3427892	4221385.33192604	2.5478785E-24
-7160008.3427892	4846385.33192604	0.013455506
-7180008.3427892	4601385.33192604	0.0072611133
-7195008.3427892	4081385.33192604	0.0
-7370008.3427892	5451385.33192604	0.0032759802
-7485008.3427892	4131385.33192604	0.033761185
-7500008.3427892	4811385.33192604	6.386646E-4
-7600008.3427892	2716385.33192604	2.0001784E-35
-7640008.3427892	6041385.33192604	8.64184E-8
-7685008.3427892	4161385.33192604	0.019368703
-7700008.3427892	4726385.33192604	0.023822216
-7735008.3427892	3326385.33192604	6.5914134E-37
-7765008.3427892	3881385.33192604	0.0
-8100008.3427892	3851385.33192604	1.1433392E-38
-8115008.3427892	1276385.33192604	0.011588265
-8245008.3427892	3771385.33192604	3.74539E-33
-8385008.3427892	3681385.33192604	0.02264411
-8735008.3427892	3416385.33192604	0.007295781
-8765008.3427892	2621385.33192604	0.010149642
-8850008.3427892	5406385.33192604	0.006264606
-8860008.3427892	5311385.33192604	0.0066170087
-9075008.3427892	5306385.33192604	0.012131965
-9140008.3427892	5851385.33192604	0.007362008
-9235008.3427892	5306385.33192604	0.005755185
-9245008.3427892	846385.33192604	1.8271048E-11
-9290008.3427892	3061385.33192604	0.012979872
-970008.342789199	-5958614.66807396	6.7082007E-9
-9800008.3427892	1196385.33192604	1.9084665E-28
-9845008.3427892	5971385.33192604	0.0050395876
-9880008.3427892	5996385.33192604	0.00262721
-9890008.3427892	5351385.33192604	0.0024888061
-9900008.3427892	3006385.33192604	1.2628411E-11
1.01549916572108E7	2116385.33192604	8.160777E-12
1.02099916572108E7	-4423614.66807396	1.0764626E-18
1024991.6572108	-688614.66807396	1.5089939E-21
1.03699916572108E7	-5058614.66807396	1.6099478E-31
1.03949916572108E7	671385.33192604	5.471688E-14
1.04049916572108E7	-5573614.66807396	4.458884E-18
1.04699916572108E7	-4858614.66807396	7.831216E-30
1.05949916572108E7	-3998614.66807396	5.6182992E-18
1.06549916572108E7	-48614.6680739596	9.291672E-27
1069991.6572108	-5498614.66807396	1.4986826E-15
1074991.6572108	-738614.66807396	4.2796283E-20
1.08299916572108E7	-903614.66807396	2.4E-44
1.11349916572108E7	-1368614.66807396	6.1E-43
1.12399916572108E7	796385.33192604	0.0047921133
1139991.6572108	-1588614.66807396	8.5408383E-17
1.14249916572108E7	206385.33192604	0.0015379292
1.15299916572108E7	1026385.33192604	7.4025907E-4
1.15949916572108E7	1026385.33192604	0.0014857814
1.16249916572108E7	516385.33192604	0.0046812044
1.20199916572108E7	786385.33192604	0.0016201076
1.20799916572108E7	-233614.66807396	2.622633E-4
1.21949916572108E7	1071385.33192604	4.247192E-18
1.22799916572108E7	1176385.33192604	1.2492702E-22
1.23599916572108E7	-3158614.66807396	0.0
1244991.6572108	-1603614.66807396	1.488572E-15
1249991.6572108	-753614.66807396	1.4529925E-8
1.25699916572108E7	-5733614.66807396	4.3377946E-7
1.26099916572108E7	956385.33192604	4.26914E-15
1269991.6572108	3731385.33192604	0.046040494
1.27049916572108E7	-2768614.66807396	0.016629633
1.27349916572108E7	-908614.66807396	2.5618358E-6
1304991.6572108	-933614.66807396	2.8047405E-11
1304991.6572108	5836385.33192604	0.0024128926
1309991.6572108	-1133614.66807396	4.990553E-10
1.31849916572108E7	646385.33192604	0.0031435075
1.32249916572108E7	6301385.33192604	5.7260188E-8
1.32349916572108E7	2241385.33192604	1.0836525E-22
1.32449916572108E7	61385.3319260404	8.7610375E-10
1.32699916572108E7	6146385.33192604	0.0023670634
1.33249916572108E7	-1113614.66807396	1.8952516E-5
1.33499916572108E7	6191385.33192604	0.005436589
1.33549916572108E7	2836385.33192604	0.025572035
1339991.6572108	-5788614.66807396	6.8959264E-7
1.34499916572108E7	3211385.33192604	0.022656078
1.34599916572108E7	2401385.33192604	5.703874E-4
1.35299916572108E7	-528614.66807396	0.003076096
1.35399916572108E7	3036385.33192604	0.023425626
1.35599916572108E7	3476385.33192604	0.009884073
1.36349916572108E7	746385.33192604	8.05342E-7
1.36499916572108E7	3361385.33192604	0.02009243
1369991.6572108	-678614.66807396	4.2522533E-4
1.36999916572108E7	3981385.33192604	0.029311746
1.37449916572108E7	-1858614.66807396	0.0034124998
1.37799916572108E7	2456385.33192604	0.0
1379991.6572108	4436385.33192604	0.050936423
1.38199916572108E7	-5783614.66807396	3.637321E-6
1.38499916572108E7	3316385.33192604	0.033235073
1.38599916572108E7	606385.33192604	1.22571854E-29
1.39199916572108E7	-438614.66807396	4.612525E-38
1.39999916572108E7	-728614.66807396	0.0
1.41149916572108E7	1076385.33192604	0.0
1.41199916572108E7	3541385.33192604	0.00532477
1.41849916572108E7	6151385.33192604	0.0032121825
1.42049916572108E7	3471385.33192604	0.00588761
1.42149916572108E7	256385.33192604	7.700125E-8
1.42549916572108E7	411385.33192604	1.5733152E-13
1.42699916572108E7	3106385.33192604	2.3165028E-15
1.42999916572108E7	4076385.33192604	0.026205922
1.43699916572108E7	6061385.33192604	0.002876569
1.43799916572108E7	3156385.33192604	2.2776957E-8
1.44549916572108E7	586385.33192604	0.0
1.44749916572108E7	3576385.33192604	0.003546885
1.45299916572108E7	6026385.33192604	0.0033741132
1.45499916572108E7	4106385.33192604	4.2342906E-17
1.45749916572108E7	601385.33192604	0.0
1.46199916572108E7	656385.33192604	0.0
1.46499916572108E7	-623614.66807396	3.52136E-39
1.48049916572108E7	4091385.33192604	3.8243254E-16
1.48299916572108E7	3906385.33192604	1.783216E-11
1.48349916572108E7	6126385.33192604	0.001972066
1.48649916572108E7	3771385.33192604	9.2551904E-4
1.48699916572108E7	2101385.33192604	0.0
1.49149916572108E7	6076385.33192604	0.0026568437
1.49249916572108E7	226385.33192604	2.391551E-39
1.50449916572108E7	-1273614.66807396	0.0063060755
1.50549916572108E7	-43614.6680739596	3.8203092E-5
1.50799916572108E7	3836385.33192604	1.8099841E-11
1.51949916572108E7	561385.33192604	0.0
1.52799916572108E7	516385.33192604	0.0
1.53899916572108E7	5276385.33192604	0.009816105
1.54349916572108E7	3216385.33192604	2.3492808E-24
1.55499916572108E7	3521385.33192604	1.0995263E-18
1.55499916572108E7	4721385.33192604	0.047938466
1.55749916572108E7	4056385.33192604	0.026490858
1.55799916572108E7	4221385.33192604	0.0017861923
1559991.6572108	-3533614.66807396	1.85E-43
1.56249916572108E7	-988614.66807396	0.004419475
1.56599916572108E7	3281385.33192604	3.3349043E-24
1.56849916572108E7	4781385.33192604	0.009889956
1.57049916572108E7	4731385.33192604	0.0026807573
1.57299916572108E7	-1543614.66807396	0.007894156
1.57749916572108E7	4791385.33192604	0.013118775
1.58949916572108E7	56385.3319260404	9.298121E-28
1.59649916572108E7	4631385.33192604	0.012778686
1.59949916572108E7	4456385.33192604	0.011946934
1.59949916572108E7	5106385.33192604	0.0066434615
1.60099916572108E7	5476385.33192604	0.030706434
1.60549916572108E7	4046385.33192604	0.0
1.60649916572108E7	1291385.33192604	0.0
1.60699916572108E7	3341385.33192604	0.0
1609991.6572108	3501385.33192604	0.0053499565
1.61099916572108E7	-288614.66807396	4.5235107E-13
1.61149916572108E7	1321385.33192604	0.0
1.61149916572108E7	4011385.33192604	0.0
1.61499916572108E7	4526385.33192604	8.009302E-15
1.61549916572108E7	4821385.33192604	0.0061067035
1.62099916572108E7	4041385.33192604	0.0
1.62299916572108E7	-508614.66807396	1.06008185E-16
1.62749916572108E7	206385.33192604	0.0
1.62899916572108E7	-613614.66807396	8.07686E-7
1.62899916572108E7	4411385.33192604	0.022494612
1.63199916572108E7	3711385.33192604	0.0
1.63249916572108E7	311385.33192604	0.0
1.64399916572108E7	4176385.33192604	2.8E-45
1.64699916572108E7	4756385.33192604	9.977176E-6
1.65249916572108E7	3986385.33192604	0.0
1.66299916572108E7	6146385.33192604	0.0012130133
1.66399916572108E7	-693614.66807396	3.6158872E-6
1.67899916572108E7	1656385.33192604	3.434973E-30
1.67999916572108E7	3776385.33192604	0.0
1.68349916572108E7	6031385.33192604	0.0017527747
1.69149916572108E7	3901385.33192604	0.0
1.69399916572108E7	6281385.33192604	6.0935145E-6
1.69449916572108E7	3436385.33192604	0.0
1.69649916572108E7	-5113614.66807396	2.54E-42
1.70099916572108E7	-3798614.66807396	0.0
1.70399916572108E7	4381385.33192604	2.2180023E-28
1.70649916572108E7	4291385.33192604	1.382115E-37
1.70849916572108E7	-3573614.66807396	0.0
1.70949916572108E7	4421385.33192604	8.4644146E-29
1.71699916572108E7	1291385.33192604	8.958483E-33
1719991.6572108	4006385.33192604	7.0865036E-7
1.72149916572108E7	121385.33192604	5.300072E-23
1.72599916572108E7	1106385.33192604	1.3179449E-33
1.72949916572108E7	6071385.33192604	9.5515605E-4
1729991.6572108	3881385.33192604	1.3961619E-7
1.73049916572108E7	6241385.33192604	9.925455E-4
1.73249916572108E7	3851385.33192604	0.0
1.74299916572108E7	3476385.33192604	0.0
1.76649916572108E7	3306385.33192604	6.0037233E-36
1.77149916572108E7	4071385.33192604	5.766E-42
1.77149916572108E7	4726385.33192604	2.3291867E-35
1.77349916572108E7	4741385.33192604	6.061214E-39
1.77549916572108E7	4846385.33192604	0.0
1.77999916572108E7	3406385.33192604	0.0
1.78499916572108E7	4441385.33192604	1.6531655E-29
1.79749916572108E7	6126385.33192604	0.0024636963
1.80249916572108E7	5066385.33192604	3.6138998E-33
1.80549916572108E7	3966385.33192604	1.006E-42
1.80749916572108E7	3941385.33192604	2.1876311E-32
1.80849916572108E7	-1863614.66807396	5.233084E-24
1.81649916572108E7	-4568614.66807396	5.07691E-17
1824991.6572108	-3588614.66807396	2.896966E-39
1.82499916572108E7	4926385.33192604	1.6863406E-31
1.83599916572108E7	-963614.66807396	2.4540378E-34
1.84499916572108E7	6176385.33192604	0.003628405
1.85149916572108E7	3711385.33192604	0.0
1.85149916572108E7	3866385.33192604	0.0
1.85599916572108E7	4351385.33192604	2.2598576E-21
1.86149916572108E7	3866385.33192604	0.0
1.88199916572108E7	6061385.33192604	0.0018165878
1.88999916572108E7	-4048614.66807396	0.009307807
1.89299916572108E7	3326385.33192604	0.0
1.89949916572108E7	6006385.33192604	0.0019662483
1.90349916572108E7	4831385.33192604	2.855106E-25
1.90799916572108E7	4686385.33192604	1.1321606E-28
1.91949916572108E7	3611385.33192604	0.0
1.92049916572108E7	-4528614.66807396	8.417581E-5
1.95099916572108E7	521385.33192604	0.0
1.95449916572108E7	2741385.33192604	1.25034E-40
1.96299916572108E7	6266385.33192604	5.237135E-4
1.96949916572108E7	5636385.33192604	0.015424815
1.98599916572108E7	-1068614.66807396	9.021653E-26
1.99649916572108E7	4231385.33192604	5.5992826E-24
2.00349916572108E7	6186385.33192604	5.980204E-4
204991.657210801	6176385.33192604	2.2340737E-7
2124991.6572108	3966385.33192604	3.05779E-7
2334991.6572108	3936385.33192604	0.018245896
234991.657210801	-363614.66807396	1.6376037E-31
2654991.6572108	5741385.33192604	4.12487E-4
2704991.6572108	-3903614.66807396	0.0
2779991.6572108	6131385.33192604	0.02343138
2809991.6572108	-5473614.66807396	4.806774E-21
2864991.6572108	-4223614.66807396	6.4346136E-35
2879991.6572108	-3868614.66807396	0.0
2939991.6572108	3316385.33192604	0.018501695
2974991.6572108	-3853614.66807396	2.8E-45
3029991.6572108	-4773614.66807396	0.0
3029991.6572108	-4858614.66807396	9.8E-45
3049991.6572108	-4788614.66807396	0.0
3104991.6572108	-3813614.66807396	0.0
3104991.6572108	3791385.33192604	0.008947261
3189991.6572108	-4823614.66807396	1.355E-42
3364991.6572108	4511385.33192604	0.007920116
3374991.6572108	4501385.33192604	0.004379042
3479991.6572108	-4963614.66807396	0.0
3499991.6572108	-5773614.66807396	1.750936E-10
3499991.6572108	3701385.33192604	3.494574E-15
3594991.6572108	-5758614.66807396	5.5061633E-10
3629991.6572108	-4948614.66807396	0.0
3634991.6572108	-4088614.66807396	0.0
3744991.6572108	-3183614.66807396	2.767482E-29
3864991.6572108	4416385.33192604	1.1054755E-11
3874991.6572108	-3513614.66807396	1.417589E-12
3964991.6572108	4326385.33192604	1.3821647E-10
4044991.6572108	-3998614.66807396	0.0
4074991.6572108	-2463614.66807396	7.729731E-27
4129991.6572108	6061385.33192604	0.03112104
414991.657210801	-3128614.66807396	1.0699394E-27
4229991.6572108	2416385.33192604	3.817634E-8
4394991.6572108	-2353614.66807396	1.2674639E-13
4574991.6572108	-4178614.66807396	2.1549773E-24
4589991.6572108	-4078614.66807396	0.0
4639991.6572108	-233614.66807396	0.0
4724991.6572108	-58614.6680739596	3.4096497E-4
4834991.6572108	5856385.33192604	0.014324695
4854991.6572108	-3323614.66807396	1.05307215E-13
4929991.6572108	-2123614.66807396	0.007446222
5014991.6572108	-5318614.66807396	3.2807797E-18
5174991.6572108	-3118614.66807396	4.303616E-22
5314991.6572108	-5723614.66807396	9.509445E-13
5359991.6572108	536385.33192604	0.0077641583
5379991.6572108	326385.33192604	0.0
5419991.6572108	446385.33192604	2.145E-42
5534991.6572108	-1308614.66807396	1.5518071E-35
5549991.6572108	-2603614.66807396	0.0
5579991.6572108	1336385.33192604	8.52637E-24
5584991.6572108	361385.33192604	0.0
5604991.6572108	371385.33192604	0.0
5629991.6572108	2831385.33192604	0.011062397
5634991.6572108	211385.33192604	0.0
5659991.6572108	-173614.66807396	0.0
5729991.6572108	706385.33192604	0.0
5774991.6572108	5976385.33192604	0.01118974
5794991.6572108	1141385.33192604	5.713946E-32
5799991.6572108	821385.33192604	0.0
5909991.6572108	2641385.33192604	0.012520558
604991.657210801	-23614.6680739596	3.0685914E-15
604991.657210801	4046385.33192604	1.4197517E-15
6089991.6572108	1786385.33192604	8.485741E-31
6144991.6572108	486385.33192604	0.0
6189991.6572108	-5778614.66807396	4.8461607E-10
6249991.6572108	1786385.33192604	3.1958014E-36
6379991.6572108	-4868614.66807396	5.7265595E-17
6484991.6572108	6111385.33192604	0.036861517
64991.6572108008	551385.33192604	5.0802985E-27
6584991.6572108	2551385.33192604	1.1204058E-28
6619991.6572108	886385.33192604	2.6106792E-19
6634991.6572108	5956385.33192604	0.015476812
6689991.6572108	1381385.33192604	8.904208E-39
684991.657210801	-998614.66807396	1.02699315E-22
6854991.6572108	-4168614.66807396	0.0
7129991.6572108	-4863614.66807396	5.7199304E-6
719991.657210801	5171385.33192604	0.018101046
7429991.6572108	-4458614.66807396	0.0
7484991.6572108	-393614.66807396	7.768715E-30
7514991.6572108	-4418614.66807396	4.2E-45
7594991.6572108	-5303614.66807396	3.995405E-6
7594991.6572108	2511385.33192604	0.006330578
7804991.6572108	-38614.6680739596	0.0
8104991.6572108	236385.33192604	1.0200656E-18
8119991.6572108	-4318614.66807396	1.4777826E-34
8624991.6572108	6091385.33192604	0.0065996177
8809991.6572108	-4483614.66807396	1.5714692E-35
8829991.6572108	-4363614.66807396	2.5767705E-28
8839991.6572108	-4458614.66807396	1.7693115E-33
8984991.6572108	1586385.33192604	6.0230425E-36
8999991.6572108	1686385.33192604	3.8715775E-12
9039991.6572108	1351385.33192604	4.1319304E-36
9544991.6572108	686385.33192604	2.33E-43
9609991.6572108	6251385.33192604	0.010496173
9659991.6572108	1606385.33192604	3.9913782E-24
969991.657210801	201385.33192604	8.799371E-11
9724991.6572108	1941385.33192604	4.007508E-30
9784991.6572108	1786385.33192604	3.4315607E-27
9989991.6572108	-4153614.66807396	6.136038E-14
-1008852.57745102	5563806.610263	0.014529985
-1.01595150524425E7	5983875.22955919	0.0018339555
-1.02872011539267E7	5428675.031927	0.0077223354
-1.0290209951578E7	2431295.5563132	8.433747E-25
-1042104.83971006	-3188793.82637672	4.2574165E-20
-1.04417588352995E7	656152.696010262	5.130882E-29
-1.04880922736729E7	5932563.13322436	0.0023522673
-1.05806149940048E7	1419574.16770236	4.730164E-35
-1.06124963550209E7	2244767.40074909	9.756552E-22
-1.06523659934771E7	6086159.56025568	0.0055249883
-1.07985447189543E7	2210425.83842823	0.016099561
-1.09148965605875E7	-330692.300197016	5.6010844E-26
-1098551.93690034	122608.645540487	0.0
-1.09891123813954E7	1391790.02515701	2.58079E-40
-1.11060354473476E7	44464.7155080158	3.238734E-39
-1.11653382485032E7	956679.830010824	1.6537765E-29
-1.12587248307694E7	-2458130.89446817	5.638017E-14
-1.12981247845537E7	6146204.73657998	0.0033506425
-1.12991469373407E7	6086606.57614977	0.009330392
-1.16614779938329E7	-168945.901428107	1.2887278E-35
-1.17606261459705E7	723758.937294533	3.5390035E-32
-1.186946384955E7	1155718.92805464	1.5438103E-33
-1.2003774872404E7	-6370.98462402914	0.0
-1.20991138631979E7	501693.747655189	1.0260175E-34
-1.22074715712976E7	-1213502.69051085	6.248116E-13
-1233328.62590261	4069541.27681872	1.2382818E-19
-1.23495996527865E7	-11852.3881113566	0.0
-1.24297030747615E7	861795.151826434	1.3239029E-30
-1.24394780824752E7	-3869064.38066573	6.2363587E-12
-1.24523723833193E7	1243069.74974597	5.035777E-25
-1.25184216731453E7	6116027.32027721	7.607079E-4
-1.2708119097842E7	-4920239.43444249	5.982169E-16
-1.27593225878005E7	3031755.11901098	0.009690637
-1.27631441202574E7	-605500.696505171	3.415387E-31
-1.28920676300421E7	-313559.991066786	1.1182244E-38
-1.30473407942361E7	310595.77437604	8.5E-44
-1.32645279739743E7	-5631205.5289456	2.6447814E-27
-1.34942093840782E7	6359854.53123902	5.9159123E-7
-1356301.15692682	213819.113529677	5.6E-45
-1.36337493136064E7	6243153.22721124	3.220823E-4
-1.37057918741381E7	-5299248.58879273	6.1321626E-35
-1.38483667542035E7	4571868.93272857	0.003100234
-1.4005731351138E7	4356410.24398768	2.1035657E-16
-1.41632073159333E7	6294519.89888678	5.169242E-6
-1.43129776085157E7	-4951063.02161203	1.1522128E-18
-1.44860470041889E7	-6040991.8989339	1.5386124E-8
-1.44977225322878E7	5040629.04821546	0.010145346
-1.44993226935527E7	-3285002.14832899	1.00981217E-16
-1.45099090346931E7	5203536.38186907	0.033088807
-1.45711694693853E7	5187922.02339498	0.0022731286
-1461954.72343894	475285.481463959	7.4516035E-23
-1.46879821790681E7	-6123531.73676399	5.891699E-4
-1480919.9462296	1013205.40542891	0.008838758
-1.49262289470244E7	5270435.57401925	0.029370869
-1497754.36774097	5846269.65665173	0.018383227
-1.50347316653595E7	4786306.42230091	1.1850786E-12
-1.5095415539356E7	6183414.09299002	9.616302E-8
-1.54687845243832E7	6107697.25658505	4.898706E-6
-1.55353001671261E7	-5374802.73715753	2.0220782E-25
-1.56605757576681E7	6067622.70729363	4.5999374E-7
-1566920.15722029	718498.161250096	4.140779E-25
-1.56840153141927E7	-5154398.71884196	4.838775E-26
-1.57050165363712E7	6303494.9870801	9.127432E-6
-1.57785654400258E7	6180171.80001155	1.5379688E-5
-1.58525431192248E7	5449996.51119466	2.3939382E-16
-1.5871939697582E7	6049023.91723929	1.7380741E-7
-1.59967458911524E7	6036653.89435877	4.8182364E-10
-1.62917047932463E7	6208854.83493532	7.5413294E-7
-1.64113462837142E7	754748.622420879	0.0
-1.65669359553684E7	6142852.49671706	6.901983E-4
-1.66549325651917E7	5565419.54252149	0.0055337367
-1.66726630710718E7	1072428.38748766	2.7991634E-37
-1.67068405682371E7	5390859.25644127	0.015121449
-1.67394924277977E7	6041625.23184291	3.579874E-11
-1.70556838538361E7	5270047.95653867	4.217849E-9
-1.706447138129E7	-5355574.52151167	4.7442686E-19
-1720418.39613396	6086124.61903159	4.647148E-10
-1.72179215092878E7	5201408.49800555	2.8104293E-36
-1.72368810615982E7	-5058632.18118796	3.986449E-37
-1.75341231904501E7	-1134448.07929278	8.5355145E-29
-1.75463834183791E7	-332021.383990836	1.08442E-39
-1.76916210761526E7	356949.851910925	1.2744923E-21
-1.80618805498597E7	-2214633.11980529	1.5205097E-25
-1885723.97629038	197765.855430076	0.0
-1914694.96100213	1815194.96442411	6.5904525E-11
-2181821.98598634	133400.277200792	2.8E-44
-2186251.13221072	2168888.34735602	1.016692E-14
-2402468.88256322	-239704.977486478	1.1411959E-36
-2764880.43945744	4828548.08617166	7.9896597E-26
-2834546.98524186	1605809.53314995	2.3518675E-24
-2955970.41716532	544194.527673442	6.379571E-32
-2986722.69368677	-267711.043910018	1.4623602E-34
-3033938.14695586	1466000.55381194	3.8203085E-23
-3064631.46347571	1082749.97172642	4.8648506E-31
-3193117.13979668	909017.553379411	1.2542193E-33
-32490.3197246417	-541425.06957426	7.134198E-21
-3334158.49370055	1766629.19327739	6.2525594E-20
-3434304.35337978	3520067.2421552	6.395365E-25
-3506907.21489947	1539523.98426316	7.2748687E-22
-3538595.84455195	6327631.69853112	0.0076974602
-358406.26671318	181943.287779206	0.0
-3591943.24007461	4920129.4722208	1.3607685E-27
-3720280.30526609	3224931.39479844	9.607873E-21
-3732316.38681412	-11722.7070638398	2.8970936E-33
-3789132.13018471	131812.51913131	7.37928E-39
-3937864.27941137	-1189867.42022495	2.2926481E-18
-4010199.7374168	5378571.57179247	7.2105657E-13
-4027152.80282247	860518.69663607	1.1216938E-32
-4033839.73752932	-364665.591520362	7.7055155E-31
-4093897.79839383	1176295.99083761	7.6185846E-29
-4503563.96364083	615756.380648065	0.0
-4568364.60629307	-260507.795093109	0.009025934
-4606482.61391316	4722521.3469471	0.0
-4674456.32181126	919566.768312844	1.5616139E-38
-4755951.54506442	5094294.59981897	4.435773E-17
-4804152.08418426	4778279.66610874	5.0215394E-29
-4818878.22856618	3681007.4374168	2.8015924E-31
-4937124.97578831	4541245.34258937	0.0
-4973847.85037511	-139192.686259306	0.0017340803
-4992595.9986439	89419.6142021818	0.0
-4995888.05116829	3201168.77371368	8.818124E-19
-5093913.53174387	4453808.54764516	1.5739068E-37
-5169100.04410652	2992697.96295425	6.456496E-17
-5169814.84943994	1213866.48576672	2.1931643E-26
-5208053.90464398	692305.124161839	0.0
-5334782.9756977	189264.182888925	6.039568E-7
-5344039.91868458	1076314.51274704	3.1393615E-33
-5423329.97476946	4241745.33967836	2.7372774E-38
-5437107.4691524	271488.853545604	2.8893778E-9
-5550179.74074224	4258605.76006378	1.7788653E-31
-5608504.11955751	5574879.06398274	1.617214E-14
-5618943.73354137	588204.570980737	4.324044E-23
-5699633.88781	3706930.07811986	3.93564E-40
-5735072.53319148	941643.148099873	0.0
-5736889.33278744	5978797.58854897	0.008754249
-5791354.43472167	1327047.15924353	1.5045528E-23
-5856930.88445305	1702251.44689812	1.563994E-23
-5869756.44348512	4204919.71561159	0.0
-5945021.47947023	1764701.46901969	6.3300695E-26
-6032395.26453251	4217495.91755959	5.22057E-40
-6065119.34615074	1522293.32946856	5.223197E-23
-60893.6067663357	3798399.31209396	2.9692192E-18
-6111355.63462702	1017611.93065647	2.9032653E-35
-6180071.79492996	4330003.89118489	4.1934895E-28
-6200294.62072656	1538112.82485957	9.131247E-24
-6262621.88527927	935329.262236632	5.3319625E-27
-6354694.0947725	2311394.46237554	3.303917E-28
-6440663.55895298	3476922.48395495	2.3943148E-30
-6440954.83231205	4587267.25755946	0.005908492
-6539857.45543937	877006.619061289	0.0015961725
-6556163.52925815	3988307.27865629	0.0
-6621641.24210034	1028390.00602224	0.0034903975
-6666057.1672091	4186279.31040095	2.8E-45
-6742486.01590012	3682132.50147911	0.0
-6754694.1143897	4584238.0510224	0.013245379
-6758324.14052943	1305197.64729697	3.372224E-23
-6803041.30642081	3803040.09192517	0.0
-6859633.64586277	2676760.83203649	7.353838E-32
-6964767.22655251	4795512.12590812	0.018801417
-6979922.59195033	4695849.20823319	0.0036610682
-7049960.80940861	5880106.35121642	0.0060502035
-7063516.12490941	5929888.71642514	1.4987723E-6
-7325839.68700869	3962923.80496875	0.0
-7335500.49626184	4891179.42581687	0.024289032
-7378394.49602787	4016719.11682322	0.0
-7498692.6578059	4392155.79154766	0.009515231
-7622237.99086045	3974905.94774675	3.654015E-39
-7691424.15137762	3714838.45017662	0.0
-7698324.01215353	2587313.48687639	1.5608378E-38
-7715607.89578949	3035481.29083327	4.6729115E-34
-7730956.57723221	3639124.14828182	0.0
-7756737.15115379	5499668.3042286	0.013061734
-7876446.13982596	2663151.02515963	1.43677E-40
-7912612.45352877	3586276.53063235	0.0
-8070359.84964257	3138192.5530982	1.3114166E-34
-8108349.08817369	4120316.11535786	0.021345152
-8187738.60503885	2967092.61541175	8.341453E-34
-8258435.99030347	5789846.06608778	0.01076186
-8481269.88252603	3333574.62392531	4.2531705E-22
-8482662.62115031	6320291.76958352	0.00330849
-8530981.48862217	-2406002.02721933	5.655282E-22
-8609797.01553315	3432817.83838811	7.492063E-9
-864339.478979476	-3179300.82270217	7.713146E-22
-8663682.76329457	5575640.96775389	0.005672329
-8690929.80136423	3422309.9217972	0.001480854
-8697420.01402576	6167488.72343897	0.008600895
-8754828.42930917	5908396.72048227	0.02692194
-8812548.24769248	4974236.51215182	0.002064727
-8953547.72728072	5308674.15832579	0.005768985
-9005118.8054248	1663386.16743454	3.1095395E-13
-932441.362004615	-5374266.96755285	4.6634428E-17
-9410825.10077056	-138480.559767668	1.5125925E-15
-9530226.23155306	-63158.7692924924	7.9458187E-25
-9533106.25083473	5409204.94980976	0.027452102
-9607148.46770906	5915774.82548933	0.0023443317
-9626914.28620852	2399836.49491027	1.1614424E-6
-9646147.88698222	2540415.29836372	3.203949E-17
-9646996.39871309	2271765.20317688	1.0417804E-5
-9848182.93099053	1250513.27679679	2.5423224E-34
-997795.753502358	-4898213.71151005	3.551956E-14
1.00723221674165E7	2108674.12587312	1.06639984E-13
1.02230501864785E7	-62708.3226387417	2.2109299E-38
1.04973012464616E7	1604524.38225529	0.0060401475
1.08732661699191E7	1721137.47865937	0.0021197477
1.10485195728671E7	422624.87148021	0.0024265272
1.10589263797353E7	-1818249.30629558	2.332605E-34
1.10727098322988E7	-2153467.44820675	1.8E-44
1.13475261305783E7	-439766.31684941	0.0010588765
1139115.983318	5886390.17728881	0.013097795
1.14189003261746E7	1028729.08429818	5.821182E-4
114845.146599334	-316993.235208699	1.3727626E-35
1.16454514362911E7	-2364858.24812419	9.265652E-20
1.16912137245909E7	-2582486.98197179	6.9419436E-27
1171370.81645507	-3725934.9720686	1.5E-44
1.17248143733602E7	116076.787633991	0.0028171958
1.17481972250823E7	6085478.22306029	0.0012760343
1.17722142332454E7	-682259.36665985	0.0010038518
1.17733026777515E7	29423.164669632	0.0032375068
1.20099548621167E7	-268248.068263981	0.002409735
1.20461944280299E7	-3788431.92848295	1.818535E-39
1.20575052263849E7	-578852.63563789	0.0014543047
1.21604175379698E7	-514000.864990526	0.002047661
1.21730488807335E7	1591794.05874476	5.6872726E-4
1.2194348884321E7	-1044914.08139764	1.1439384E-22
1.22658110234045E7	742708.798693493	1.0564158E-14
1244855.18243437	-3768364.18135476	0.0
1245045.32449525	-5265574.44470433	6.455757E-15
1.24575343315751E7	-3580026.33967438	5.3994106E-19
1275245.82895073	-814108.249924337	2.3384539E-8
1.27544124731354E7	-1043056.68145997	5.6E-45
1.27549428996948E7	-734298.750692711	0.0013362247
1.27672857625765E7	-792683.751989171	0.0023859488
1.27730273419169E7	-4404808.33594017	3.3632195E-15
1.28669057710593E7	-1848636.27823365	2.2889564E-12
1.30061723667347E7	6139898.32085197	0.0023346236
1318905.32498813	-3166235.63537258	3.2259895E-30
1.32095349342041E7	2637766.15915894	0.024075579
1.32108227364617E7	2416101.5805334	0.012656826
1.32244835544492E7	103343.287648544	0.0011858575
1.32282494308177E7	6163272.35734043	0.008386088
1324536.01906188	-3066189.63565633	4.258066E-25
1.33667167207953E7	2706782.38846958	0.009447827
1.33748611081341E7	4073759.16028848	0.009224383
133818.100175656	-275902.964292089	1.7996258E-28
1.3482433236625E7	2917762.90621597	0.017042836
1.35234259921146E7	2879025.60284159	0.010041721
1.35519152273029E7	2014813.8316694	1.4139406E-5
1.35679987881359E7	3277759.49505215	0.010604438
1.36632707076357E7	6350126.63099606	2.0850425E-8
1.36930173973393E7	-5595463.05781408	2.19086E-19
1.36937969445225E7	-1728948.32076063	0.00864957
1.37859635475583E7	3129868.31711199	0.010758204
1392010.63189214	5310181.26644746	0.029142106
1.39443062976942E7	3816969.83902502	0.023921805
1.40163335173031E7	-4645112.25261417	2.18091E-21
1.40283037618842E7	2896761.50473517	9.337898E-15
1.40430267694047E7	1728864.46232626	6.7175846E-35
1.41779464733015E7	-779169.743760712	3.7778724E-38
1.42196734678162E7	-1294090.51780651	0.0034388853
1.42352932093513E7	6124265.57050474	0.0035469695
1.43384734256059E7	-1286302.15147143	0.005013606
1.4377207427425E7	17249.7747574281	9.250239E-16
1.44186273250638E7	6360309.07146018	3.1771284E-5
1.4439347825988E7	3152434.39511159	1.6899655E-6
1.44579579894774E7	3755391.99271003	2.1912072E-6
1.44762084347766E7	-5242396.12409169	2.2266912E-26
1.44874640317953E7	3735312.28586197	4.3214213E-10
1.45259707132493E7	-3315735.25181801	0.01261002
1.45750255273869E7	6047685.40406717	0.0032187693
1.4624086754457E7	-954392.128936922	1.2075948E-6
1.47374187823013E7	4083676.5776957	8.7535127E-16
1.48202551901399E7	3573679.73162062	0.03514937
1.48504003447686E7	4041178.40722246	1.7957477E-9
1.48620676409265E7	6118514.07910877	0.00192404
1.49794590922589E7	6172994.81338884	0.0024961587
1.49803983131124E7	-5693014.35751148	1.9439893E-21
1.50034271449665E7	2454327.81744006	6.9293065E-19
1.50078297206755E7	4144445.18159235	1.1859511E-12
1.50641229353242E7	3111170.69366681	4.01E-43
1.50909504877851E7	3166012.99166337	1.9080048E-36
1.51058292339782E7	-5524174.68599033	9.938263E-19
1.51342744881421E7	476337.336533485	0.0
1.51433265513878E7	-287658.385130703	0.0025610619
1.51632264753529E7	-219460.289867022	0.0012031804
1.51874360756698E7	-622783.312926872	0.008838141
1.52245991502874E7	197428.982344734	0.0
1.52576276930755E7	3368230.89904193	0.0
1528081.16485837	6327458.37221801	8.738641E-8
1.52890477498512E7	-1600046.55174901	0.0080235945
1.53391702940728E7	-5231899.41270365	2.1340124E-18
1.53623510595309E7	-24689.1277002255	0.0
1.53643169435698E7	-139487.468967692	1.3501058E-34
1.5390951820351E7	-76607.0219889991	0.0
1.54392984741041E7	-3805930.53686183	0.028102566
1.54724565562756E7	-837437.536467598	0.0040552365
1.55331565971733E7	3965574.5941304	0.014226561
1.55499957796607E7	-1471267.95659679	0.0037796826
1.56284643585629E7	3282512.57702808	2.5733338E-20
1564495.14212213	-4406119.81572667	3.1242E-41
1.56621341482125E7	3288439.34564301	3.9726278E-25
1.56709877817724E7	320773.095796594	9.846E-41
1.57432417556264E7	4205266.45577847	0.032471273
1.5796570265016E7	4941121.0691491	0.03343961
1.58139970614592E7	6286228.58652117	2.7040392E-4
1583991.36687274	6218219.64992196	0.045917228
1.58932831175818E7	5142152.7674075	0.04083269
1.59199861700551E7	362380.415125165	3.234731E-38
1.59212243950532E7	3123848.26351582	0.0
1.59593279341321E7	3676101.80127278	0.0
1.60101945270312E7	3567797.65875905	0.0
1.6078862799154E7	4132220.81801178	0.0
1.62012056934163E7	-4889385.94588898	5.14023E-36
1.62264606203159E7	-5006575.63501962	7.9356955E-33
1.62919287926447E7	-239716.057631269	0.0024380267
1630533.94480797	-3661708.33752104	0.0
1.63978162966289E7	3614194.82296683	0.0
1641366.49244644	-3245522.68785233	9.111722E-12
1644147.37577076	-4324462.34176707	0.0
1.64419874166185E7	-179400.055555741	7.6384976E-13
1.64591149583393E7	3468865.72216376	0.0
1.65152778261877E7	-5227706.77012054	2.48865E-39
1.65265863786242E7	4359668.84870677	0.0
1.65694641743665E7	3727912.62084406	0.0
1.6621638615738E7	3299360.604159	0.0
1.66509188875603E7	4440518.23911945	3.6481004E-27
1.66647028784018E7	488719.460866349	1.53E-43
1.6681044348639E7	-4964629.09151404	1.3054E-41
1.67452470108437E7	-5059655.45632043	3.853485E-39
1.6761138731256E7	-3895135.87798667	1.17042E-40
1.68445954859208E7	-2367567.88961245	0.016220648
1.6861202160157E7	4910407.11621884	1.3307991E-4
1.68657756762515E7	-4198029.49413797	1.0605E-40
1.69242018452914E7	2902518.03180266	5.191544E-31
1.69544371986067E7	-467694.884788446	3.5922943E-7
1.70011082764919E7	3357189.01785112	0.0
1.70096308783664E7	-430992.076081284	1.4785191E-4
1.70289796613501E7	4089228.35135768	0.0
1.71130189812943E7	19292.7858790597	1.301455E-39
1.71226751409393E7	6124156.44483493	0.0018112907
1.71648024379488E7	-5549149.68251161	1.0532974E-9
1.72020552100976E7	6060916.52677808	9.661403E-4
1.72526050356782E7	-584460.051802751	3.767894E-18
1.72936515261606E7	6291947.48778471	9.3209106E-5
1.73252106349911E7	-3317231.63412608	0.0
1.73657451117339E7	-3391130.56393113	0.0
1.7405237918472E7	4011082.09524515	1.47E-43
1.74839414278764E7	3560710.85984611	0.0
1.75353775560153E7	-3460860.63719754	3.8645E-41
1755450.97724178	3688072.5054062	1.10163346E-4
1.75903952374324E7	3415174.58784822	1.0798621E-34
1.76151249163782E7	-424091.780433179	8.218398E-16
1.77286691371199E7	-973431.586104125	1.9306052E-9
1.77469146822332E7	456326.053122828	1.2659294E-33
1.77729988635045E7	3617035.20432759	0.0
1.77884849079227E7	-5088222.39984003	6.4875653E-28
1.78354478809709E7	-3629205.79577051	2.5558673E-29
1797242.398064	-3043645.65124867	0.013500551
1.79841094786578E7	3256093.47247099	0.0
1805255.77039538	-3973042.6187195	0.0
1.8062166998786E7	3680723.20544072	0.0
1.80817035572635E7	6047738.3578216	0.0017141055
1.80943758091547E7	4883778.24342774	1.0019825E-29
1.81064565306535E7	-5566151.38933322	8.103376E-15
1.81280113067838E7	4779980.61840382	1.855428E-29
1.81805420696257E7	3632115.28972521	0.0
1.82948889649429E7	2858780.83185008	1.1264942E-38
1.8296603816543E7	3970027.4408662	7.6E-44
1.83345735378565E7	3597902.32461528	0.0
1.83392684356386E7	-5153808.91998347	3.4130787E-6
1.8352875500072E7	1049245.05204651	2.0881349E-22
1.83585533120315E7	6063149.33019173	0.001465135
1.84238338295149E7	3496353.62715853	0.0
1.84677306411829E7	-2901100.37221097	1.2118584E-25
1.85198338628075E7	5260472.16859196	1.2066097E-14
1.85697591559864E7	-5313586.15025107	0.0
1.86724275626757E7	2043184.60910413	7.960963E-33
1.87554630312846E7	-5829593.89567178	2.0106052E-6
1.87702552910532E7	1396095.46594851	7.762564E-26
1.88616486299094E7	-5047338.42054316	0.023693401
1.89163076511311E7	3571744.91657049	0.0
1.89591709690515E7	2553207.81741988	8.656671E-39
1.90122408915492E7	5997642.00515391	0.0027060013
1.90187787232518E7	-4568717.71820358	0.024099879
1.90860911380736E7	3736234.23061086	0.0
1.91464292983885E7	3183016.22002481	5.143822E-36
1.91669900421165E7	3581185.55843213	0.0
1.92899770509626E7	4873916.95208126	2.8687477E-25
1.93384308962817E7	-5997369.01039234	3.0386409E-5
1.96015360473082E7	3671620.19951864	0.0
1.96045648447711E7	-1527449.65150915	1.4809178E-14
1970573.48964863	-3788143.19024783	0.0
1.9719563659703E7	4062552.78188412	1.0643943E-34
1973417.80625027	3836514.13893678	2.096798E-14
1.99450503807714E7	-6165678.41069518	0.004921466
1.99716286548374E7	-4984166.24227294	1.0185296E-28
2051503.29827288	3336133.44955263	2.7497836E-6
2152981.41454736	3375995.77113471	1.5238656E-4
2285754.47508665	5221563.90667053	0.0011454484
2346084.47770574	5520571.03072545	3.4684135E-4
2410325.10707032	-3967637.32557212	0.0
2621008.57079384	5340943.2708559	2.2045411E-4
2629194.73036114	-3913781.88163014	0.0
2685890.10363559	-4367358.10935469	3.882E-42
2713842.74990951	6278314.55767115	0.030285552
2731741.53262716	4125948.95999647	0.023462975
2738398.82492175	-3779534.58472166	0.0
2860953.06754172	3548170.8913889	4.3870216E-16
2941190.16807225	3600454.39293835	2.911288E-23
2947450.6102758	-3876909.66509598	5.549E-42
2970986.04524775	-3782772.08797614	0.0
2982820.57880983	-3916843.71998564	9.8E-45
3009191.90354864	3919911.04139027	0.013027869
3111152.14057286	4335433.84578319	0.0036516828
3226082.22297338	-4203796.18425774	1.3005E-41
3258936.91125029	-5697218.92646564	6.174512E-15
3299158.9268985	5519522.94824096	2.709824E-4
3345592.95829214	-3729788.14869577	9.8E-45
3406406.8728274	-4360200.94443569	1.1703367E-33
3420138.44652911	-5788826.44965092	1.5503847E-10
35695.8316484503	6219486.84247812	1.3835538E-10
3733036.05671865	-4232277.61307071	3.0986476E-38
3753095.91421239	3578687.11083985	1.7479519E-9
376290.619520064	5519074.94438813	0.024829974
380619.627476335	6350728.23950474	2.384519E-9
3866297.48388854	-4233441.97454646	1.3078165E-31
3909821.64013319	-2251942.1099778	0.0044723214
4023538.57386551	2808503.89116415	3.102279E-5
4068344.13799633	-5008500.10776756	2.8440253E-30
4102504.27105602	4636739.77889985	0.0075094216
4104597.89403113	-4944757.44377308	6.39E-42
4151478.5291076	4410065.86598062	3.3664217E-11
4193073.32997171	2356381.69274879	8.110549E-5
4343637.97238205	1921360.62231879	0.0051831473
4392456.76090005	-594134.498059006	8.4693186E-10
4418761.92384893	-4556978.6424544	1.3300553E-12
4424156.78719694	-839035.74522293	0.0013835706
4426782.49796864	-827973.342003223	9.4022695E-4
4485615.56804908	2124075.44376042	0.009566017
4494152.63846488	-3644660.53846431	4.6546913E-33
4508779.87890582	-2722136.19962842	5.1077457E-34
452232.141013853	-2237782.81879485	1.0941248E-21
4536847.58674118	-4204548.70033662	2.5720559E-22
4581381.64530821	-206495.24486938	5.4552604E-4
4727361.40282159	1748750.7001751	0.009525449
4738732.15420834	-1998867.27594452	1.2426374E-25
4750633.79618716	-117798.827550707	0.0
4768085.00075321	-1138765.03793231	5.9259743E-30
4830135.83171428	-62625.1715295827	0.0
4901086.08698734	-2101501.28150388	0.0044367714
4908171.07827039	-2156651.51831754	0.015636351
4982006.73560504	-2732792.85194775	0.009998361
498260.153029256	5472863.63731184	0.017665282
5249993.38126424	-208696.266859447	0.0
5416981.44209594	62810.9883122221	0.0
5462568.20536648	3022051.93857938	0.009833093
5509447.20704766	526388.151390152	0.0
551092.518599339	3824734.33594359	3.0658395E-14
5612267.02762425	257829.702923868	0.0
5638851.14850294	336091.237563126	0.0
5651773.37483812	378354.749078292	0.0
5685428.27831697	5943245.95186003	0.010289994
5757959.75303793	364157.615324074	0.0
5925643.7516313	1060856.08084026	0.0
5969871.37224889	820811.080220845	0.0
6099592.67498462	-4147378.67151588	0.0
6103332.50055437	434286.903122528	0.0
6113728.44905617	-4184758.56544414	0.0
6183076.61268808	2856866.01358497	0.004533198
6199727.37003581	-5145924.43818622	1.6670942E-26
6438002.85233891	1493630.80823648	2.80104E-40
6449457.80710901	784618.462574938	4.2251563E-27
6455483.81068507	-163487.912979639	0.0
6483388.1511494	2651060.0818628	7.4142764E-10
651150.202774838	5139093.90126541	0.016870653
6544007.03271856	-4297495.57041446	0.0
6576148.9481255	-2899751.50423086	2.5851213E-38
6615278.16664033	2436682.78690701	0.016313395
6720415.15333048	2199131.21905137	6.3845165E-38
6771328.62281827	-5168962.05179838	9.271137E-21
680881.161768183	-486809.606069343	5.8759496E-34
7268506.62287157	2239.57597659621	0.0
7386272.17740947	324984.830578027	2.0454135E-21
7424023.63627728	1328222.02142837	1.0014521E-25
7427221.14676857	-375084.608499597	3.050505E-35
7747803.38064529	1112611.94155942	7.9739834E-30
7749497.13731647	854673.49506144	6.769787E-29
7926409.00260441	1184403.10517543	1.8743682E-14
7962693.87667563	1419329.90428469	3.4469297E-10
8167650.13679342	-456799.384065782	1.1948414E-25
8365130.44875308	115965.681878118	1.9681E-41
866893.433234099	5306328.33576783	0.029588437
8942016.28285946	1634503.33140474	0.003429436
9139259.60401149	594609.986843668	0.0
9172038.07026839	913618.060344249	2.5E-44
9182221.04629786	1544290.06394093	7.804099E-34
9370882.93550291	1912867.07438343	2.9145564E-31
9503611.54170446	-764033.107104916	0.0
9619406.69252449	1908526.86328053	6.7350785E-34
9631426.47724223	2074483.7545874	8.3303925E-24
9811043.82053212	2352500.51562028	0.0029056014
984750.652802031	-325602.907897044	4.0929128E-11
