# Supplementary material for: Projecting Future Climate Change-Mediated Impacts in Three Paralytic Shellfish Toxins-Producing Dinoflagellate Species
Source: Biology (Basel). 2022 Sep 29;11(10):1424. doi: 10.3390/biology11101424 (PMC9598431; doi:10.3390/biology11101424)
Supplement: Supplementary file 1 [file biology-11-01424-s001.zip › Evaluation/a_minutum/maxent.log]

Sun May 29 11:15:17 BST 2022
MaxEnt version 3.3.3a
Reading file Alexandrium_minutum_background.csv
readGrid: max memory 912261120, total allocated 16252928, free 11394136, used 4858792, increment 4858792
Reading samples from Alexandrium_minutum.csv
Read samples: max memory 912261120, total allocated 16252928, free 9063680, used 7189248, increment 2330456
Adding samples to background in feature space
Command line used:  -e backgrounds/Alexandrium_minutum_background.csv -s occurrences/Alexandrium_minutum.csv -J -o models/Alexandrium_minutum noaskoverwrite logistic threshold -X 20 replicates=5 betamultiplier=1 writeclampgrid=true writemess=true nowarnings writeplotdata=true -a Subsample linear=true quadratic=true product=true threshold=true hinge=true togglelayertype=NA
Command line to repeat: java density.MaxEnt nowarnings noprefixes jackknife outputdirectory=models/Alexandrium_minutum samplesfile=occurrences/Alexandrium_minutum.csv environmentallayers=backgrounds/Alexandrium_minutum_background.csv randomseed nowarnings noaskoverwrite randomtestpoints=20 replicates=5 replicatetype=subsample autorun writeplotdata
Species: Alexandrium_minutum_0 Alexandrium_minutum_1 Alexandrium_minutum_2 Alexandrium_minutum_3 Alexandrium_minutum_4
Layers: Bathy CVMax CVMean CVMin CVRange SalMax SalMean SalMin SalRange TempMax TempMean TempMin TempRange
Layertypes: Continuous Continuous Continuous Continuous Continuous Continuous Continuous Continuous Continuous Continuous Continuous Continuous Continuous
jackknife: true
outputdirectory: models/Alexandrium_minutum
samplesfile: occurrences/Alexandrium_minutum.csv
environmentallayers: backgrounds/Alexandrium_minutum_background.csv
randomseed: true
warnings: false
askoverwrite: false
randomtestpoints: 20
replicates: 5
replicatetype: subsample
autorun: true
writeplotdata: true

getSamples: max memory 912261120, total allocated 16252928, free 11126296, used 5126632, increment -2062616
Making features
makeFeatures: max memory 912261120, total allocated 16252928, free 9624256, used 6628672, increment 1502040
Alexandrium_minutum_0: 
Regularization values: linear/quadratic/product: 0.050, categorical: 0.250, threshold: 1.000, hinge: 0.500
137 samples
Density: max memory 912261120, total allocated 16252928, free 7958368, used 8294560, increment 1665888
linearPredictor: max memory 912261120, total allocated 16252928, free 7949192, used 8303736, increment 9176
FeaturedSpace: max memory 912261120, total allocated 16252928, free 7949192, used 8303736, increment 0
Sequential: max memory 912261120, total allocated 16252928, free 7860848, used 8392080, increment 88344
Initial loss: 7.0431599159883405
Initial test loss: 7.0431599159883405
Time since start: 6.664
500: time = 6.462000 loss = 5.303358 testLoss 5.133223
Resulting gain: 1.739802041701405
Projecting...
Writing file models\Alexandrium_minutum\Alexandrium_minutum_0.csv
Writing file models\Alexandrium_minutum\Alexandrium_minutum_0.csv
Jackknife: leave Bathy out
Making features
makeFeatures: max memory 912261120, total allocated 16252928, free 3755896, used 12497032, increment 4104952
Alexandrium_minutum_0 Bathy: 
Regularization values: linear/quadratic/product: 0.050, categorical: 0.250, threshold: 1.000, hinge: 0.500
137 samples
Density: max memory 912261120, total allocated 27111424, free 12714560, used 14396864, increment 1899832
linearPredictor: max memory 912261120, total allocated 27111424, free 12714560, used 14396864, increment 0
FeaturedSpace: max memory 912261120, total allocated 27111424, free 12712480, used 14398944, increment 2080
Sequential: max memory 912261120, total allocated 27111424, free 12712480, used 14398944, increment 0
Initial loss: 7.0431599159883405
Initial test loss: 7.0431599159883405
Time since start: 13.262
500: time = 5.802000 loss = 5.609949 testLoss 5.386379
Jackknife: leave CVMax out
Making features
makeFeatures: max memory 912261120, total allocated 27111424, free 13942616, used 13168808, increment -1230136
Alexandrium_minutum_0 CVMax: 
Regularization values: linear/quadratic/product: 0.050, categorical: 0.250, threshold: 1.000, hinge: 0.500
137 samples
Density: max memory 912261120, total allocated 27111424, free 12132248, used 14979176, increment 1810368
linearPredictor: max memory 912261120, total allocated 27111424, free 12132248, used 14979176, increment 0
FeaturedSpace: max memory 912261120, total allocated 27111424, free 12132248, used 14979176, increment 0
Sequential: max memory 912261120, total allocated 27111424, free 11981448, used 15129976, increment 150800
Initial loss: 7.0431599159883405
Initial test loss: 7.0431599159883405
Time since start: 19.002
500: time = 5.644000 loss = 5.306876 testLoss 5.108662
Jackknife: leave CVMean out
Making features
makeFeatures: max memory 912261120, total allocated 27111424, free 10084056, used 17027368, increment 1897392
Alexandrium_minutum_0 CVMean: 
Regularization values: linear/quadratic/product: 0.050, categorical: 0.250, threshold: 1.000, hinge: 0.500
137 samples
Density: max memory 912261120, total allocated 27111424, free 8099824, used 19011600, increment 1984232
linearPredictor: max memory 912261120, total allocated 27111424, free 8099824, used 19011600, increment 0
FeaturedSpace: max memory 912261120, total allocated 27111424, free 8099824, used 19011600, increment 0
Sequential: max memory 912261120, total allocated 27111424, free 8099824, used 19011600, increment 0
Initial loss: 7.0431599159883405
Initial test loss: 7.0431599159883405
Time since start: 24.803
500: time = 5.707000 loss = 5.306846 testLoss 5.117154
Jackknife: leave CVMin out
Making features
makeFeatures: max memory 912261120, total allocated 27111424, free 7329552, used 19781872, increment 770272
Alexandrium_minutum_0 CVMin: 
Regularization values: linear/quadratic/product: 0.050, categorical: 0.250, threshold: 1.000, hinge: 0.500
137 samples
Density: max memory 912261120, total allocated 27529216, free 15396408, used 12132808, increment -7649064
linearPredictor: max memory 912261120, total allocated 27529216, free 15387232, used 12141984, increment 9176
FeaturedSpace: max memory 912261120, total allocated 27529216, free 15387232, used 12141984, increment 0
Sequential: max memory 912261120, total allocated 27529216, free 15233880, used 12295336, increment 153352
Initial loss: 7.0431599159883405
Initial test loss: 7.0431599159883405
Time since start: 30.65
500: time = 5.742000 loss = 5.309238 testLoss 5.135617
Jackknife: leave CVRange out
Making features
makeFeatures: max memory 912261120, total allocated 27529216, free 13248008, used 14281208, increment 1985872
Alexandrium_minutum_0 CVRange: 
Regularization values: linear/quadratic/product: 0.050, categorical: 0.250, threshold: 1.000, hinge: 0.500
137 samples
Density: max memory 912261120, total allocated 27529216, free 11499704, used 16029512, increment 1748304
linearPredictor: max memory 912261120, total allocated 27529216, free 11490528, used 16038688, increment 9176
FeaturedSpace: max memory 912261120, total allocated 27529216, free 11490528, used 16038688, increment 0
Sequential: max memory 912261120, total allocated 27529216, free 11337080, used 16192136, increment 153448
Initial loss: 7.0431599159883405
Initial test loss: 7.0431599159883405
Time since start: 36.438
500: time = 5.726000 loss = 5.307760 testLoss 5.140322
Jackknife: leave SalMax out
Making features
makeFeatures: max memory 912261120, total allocated 27529216, free 9893152, used 17636064, increment 1443928
Alexandrium_minutum_0 SalMax: 
Regularization values: linear/quadratic/product: 0.050, categorical: 0.250, threshold: 1.000, hinge: 0.500
137 samples
Density: max memory 912261120, total allocated 27529216, free 8219552, used 19309664, increment 1673600
linearPredictor: max memory 912261120, total allocated 27529216, free 8219552, used 19309664, increment 0
FeaturedSpace: max memory 912261120, total allocated 27529216, free 8219552, used 19309664, increment 0
Sequential: max memory 912261120, total allocated 27529216, free 8219552, used 19309664, increment 0
Initial loss: 7.0431599159883405
Initial test loss: 7.0431599159883405
Time since start: 42.066
500: time = 5.547000 loss = 5.308651 testLoss 5.112301
Jackknife: leave SalMean out
Making features
makeFeatures: max memory 912261120, total allocated 27529216, free 4397112, used 23132104, increment 3822440
Alexandrium_minutum_0 SalMean: 
Regularization values: linear/quadratic/product: 0.050, categorical: 0.250, threshold: 1.000, hinge: 0.500
137 samples
Density: max memory 912261120, total allocated 27529216, free 12839872, used 14689344, increment -8442760
linearPredictor: max memory 912261120, total allocated 27529216, free 12839872, used 14689344, increment 0
FeaturedSpace: max memory 912261120, total allocated 27529216, free 12839872, used 14689344, increment 0
Sequential: max memory 912261120, total allocated 27529216, free 12839872, used 14689344, increment 0
Initial loss: 7.0431599159883405
Initial test loss: 7.0431599159883405
Time since start: 47.722
500: time = 5.559000 loss = 5.309874 testLoss 5.129629
Jackknife: leave SalMin out
Making features
makeFeatures: max memory 912261120, total allocated 27529216, free 15177056, used 12352160, increment -2337184
Alexandrium_minutum_0 SalMin: 
Regularization values: linear/quadratic/product: 0.050, categorical: 0.250, threshold: 1.000, hinge: 0.500
137 samples
Density: max memory 912261120, total allocated 27529216, free 8807928, used 18721288, increment 6369128
linearPredictor: max memory 912261120, total allocated 27529216, free 8807928, used 18721288, increment 0
FeaturedSpace: max memory 912261120, total allocated 27529216, free 8807928, used 18721288, increment 0
Sequential: max memory 912261120, total allocated 27529216, free 8807928, used 18721288, increment 0
Initial loss: 7.0431599159883405
Initial test loss: 7.0431599159883405
Time since start: 53.456
500: time = 5.656000 loss = 5.309119 testLoss 5.108906
Jackknife: leave SalRange out
Making features
makeFeatures: max memory 912261120, total allocated 27529216, free 9514520, used 18014696, increment -706592
Alexandrium_minutum_0 SalRange: 
Regularization values: linear/quadratic/product: 0.050, categorical: 0.250, threshold: 1.000, hinge: 0.500
137 samples
Density: max memory 912261120, total allocated 27529216, free 7911192, used 19618024, increment 1603328
linearPredictor: max memory 912261120, total allocated 27529216, free 7902016, used 19627200, increment 9176
FeaturedSpace: max memory 912261120, total allocated 27529216, free 7902016, used 19627200, increment 0
Sequential: max memory 912261120, total allocated 27529216, free 7748664, used 19780552, increment 153352
Initial loss: 7.0431599159883405
Initial test loss: 7.0431599159883405
Time since start: 59.096
500: time = 5.577000 loss = 5.324820 testLoss 5.141799
Jackknife: leave TempMax out
Making features
makeFeatures: max memory 912261120, total allocated 27529216, free 4643592, used 22885624, increment 3105072
Alexandrium_minutum_0 TempMax: 
Regularization values: linear/quadratic/product: 0.050, categorical: 0.250, threshold: 1.000, hinge: 0.500
137 samples
Density: max memory 912261120, total allocated 27529216, free 13706952, used 13822264, increment -9063360
linearPredictor: max memory 912261120, total allocated 27529216, free 13706952, used 13822264, increment 0
FeaturedSpace: max memory 912261120, total allocated 27529216, free 13706952, used 13822264, increment 0
Sequential: max memory 912261120, total allocated 27529216, free 13706952, used 13822264, increment 0
Initial loss: 7.0431599159883405
Initial test loss: 7.0431599159883405
Time since start: 64.852
500: time = 5.647000 loss = 5.323057 testLoss 5.103694
Jackknife: leave TempMean out
Making features
makeFeatures: max memory 912261120, total allocated 27529216, free 11743184, used 15786032, increment 1963768
Alexandrium_minutum_0 TempMean: 
Regularization values: linear/quadratic/product: 0.050, categorical: 0.250, threshold: 1.000, hinge: 0.500
137 samples
Density: max memory 912261120, total allocated 27529216, free 10713352, used 16815864, increment 1029832
linearPredictor: max memory 912261120, total allocated 27529216, free 10550832, used 16978384, increment 162520
FeaturedSpace: max memory 912261120, total allocated 27529216, free 10550832, used 16978384, increment 0
Sequential: max memory 912261120, total allocated 27529216, free 10550832, used 16978384, increment 0
Initial loss: 7.0431599159883405
Initial test loss: 7.0431599159883405
Time since start: 70.596
500: time = 5.681000 loss = 5.305151 testLoss 5.130060
Jackknife: leave TempMin out
Making features
makeFeatures: max memory 912261120, total allocated 27529216, free 7288016, used 20241200, increment 3262816
Alexandrium_minutum_0 TempMin: 
Regularization values: linear/quadratic/product: 0.050, categorical: 0.250, threshold: 1.000, hinge: 0.500
137 samples
Density: max memory 912261120, total allocated 27529216, free 6920600, used 20608616, increment 367416
linearPredictor: max memory 912261120, total allocated 27529216, free 6920600, used 20608616, increment 0
FeaturedSpace: max memory 912261120, total allocated 27529216, free 6920600, used 20608616, increment 0
Sequential: max memory 912261120, total allocated 27529216, free 6920600, used 20608616, increment 0
Initial loss: 7.0431599159883405
Initial test loss: 7.0431599159883405
Time since start: 76.382
500: time = 5.691000 loss = 5.320347 testLoss 5.125390
Jackknife: leave TempRange out
Making features
makeFeatures: max memory 912261120, total allocated 27529216, free 8245520, used 19283696, increment -1324920
Alexandrium_minutum_0 TempRange: 
Regularization values: linear/quadratic/product: 0.050, categorical: 0.250, threshold: 1.000, hinge: 0.500
137 samples
Density: max memory 912261120, total allocated 27529216, free 16046520, used 11482696, increment -7801000
linearPredictor: max memory 912261120, total allocated 27529216, free 15883992, used 11645224, increment 162528
FeaturedSpace: max memory 912261120, total allocated 27529216, free 15883992, used 11645224, increment 0
Sequential: max memory 912261120, total allocated 27529216, free 15883992, used 11645224, increment 0
Initial loss: 7.0431599159883405
Initial test loss: 7.0431599159883405
Time since start: 82.222
500: time = 5.742000 loss = 5.317443 testLoss 5.108004
Jackknife: only Bathy
Making features
makeFeatures: max memory 912261120, total allocated 27529216, free 16159672, used 11369544, increment -275680
Alexandrium_minutum_0 Bathy: 
Regularization values: linear/quadratic/product: 0.050, categorical: 0.250, threshold: 1.000, hinge: 0.500
137 samples
Density: max memory 912261120, total allocated 27529216, free 15657168, used 11872048, increment 502504
linearPredictor: max memory 912261120, total allocated 27529216, free 15657168, used 11872048, increment 0
FeaturedSpace: max memory 912261120, total allocated 27529216, free 15657168, used 11872048, increment 0
Sequential: max memory 912261120, total allocated 27529216, free 15657168, used 11872048, increment 0
Initial loss: 7.0431599159883405
Initial test loss: 7.0431599159883405
300: time = 0.268000 loss = 5.904543 testLoss 5.843248
Res.gain: 1.1386173641976072
Jackknife: only CVMax
Making features
makeFeatures: max memory 912261120, total allocated 27529216, free 9408552, used 18120664, increment 6248616
Alexandrium_minutum_0 CVMax: 
Regularization values: linear/quadratic/product: 0.050, categorical: 0.250, threshold: 1.000, hinge: 0.500
137 samples
Density: max memory 912261120, total allocated 27529216, free 16574272, used 10954944, increment -7165720
linearPredictor: max memory 912261120, total allocated 27529216, free 16574272, used 10954944, increment 0
FeaturedSpace: max memory 912261120, total allocated 27529216, free 16574272, used 10954944, increment 0
Sequential: max memory 912261120, total allocated 27529216, free 16574272, used 10954944, increment 0
Initial loss: 7.0431599159883405
Initial test loss: 7.0431599159883405
340: time = 0.328000 loss = 6.563810 testLoss 6.611340
Res.gain: 0.4793494607923092
Jackknife: only CVMean
Making features
makeFeatures: max memory 912261120, total allocated 27529216, free 16234808, used 11294408, increment 339464
Alexandrium_minutum_0 CVMean: 
Regularization values: linear/quadratic/product: 0.050, categorical: 0.250, threshold: 1.000, hinge: 0.500
137 samples
Density: max memory 912261120, total allocated 27529216, free 15716016, used 11813200, increment 518792
linearPredictor: max memory 912261120, total allocated 27529216, free 15716016, used 11813200, increment 0
FeaturedSpace: max memory 912261120, total allocated 27529216, free 15716016, used 11813200, increment 0
Sequential: max memory 912261120, total allocated 27529216, free 15716016, used 11813200, increment 0
Initial loss: 7.0431599159883405
Initial test loss: 7.0431599159883405
140: time = 0.140000 loss = 6.534938 testLoss 6.657515
Res.gain: 0.5082224011061731
Jackknife: only CVMin
Making features
makeFeatures: max memory 912261120, total allocated 27529216, free 16776360, used 10752856, increment -1060344
Alexandrium_minutum_0 CVMin: 
Regularization values: linear/quadratic/product: 0.050, categorical: 0.250, threshold: 1.000, hinge: 0.500
137 samples
Density: max memory 912261120, total allocated 27529216, free 16296880, used 11232336, increment 479480
linearPredictor: max memory 912261120, total allocated 27529216, free 16296880, used 11232336, increment 0
FeaturedSpace: max memory 912261120, total allocated 27529216, free 16296880, used 11232336, increment 0
Sequential: max memory 912261120, total allocated 27529216, free 16296880, used 11232336, increment 0
Initial loss: 7.0431599159883405
Initial test loss: 7.0431599159883405
Time since start: 83.248
240: time = 0.259000 loss = 6.782152 testLoss 6.826315
Res.gain: 0.2610076145149298
Jackknife: only CVRange
Making features
makeFeatures: max memory 912261120, total allocated 27529216, free 11457024, used 16072192, increment 4839856
Alexandrium_minutum_0 CVRange: 
Regularization values: linear/quadratic/product: 0.050, categorical: 0.250, threshold: 1.000, hinge: 0.500
137 samples
Density: max memory 912261120, total allocated 27529216, free 10824768, used 16704448, increment 632256
linearPredictor: max memory 912261120, total allocated 27529216, free 10824768, used 16704448, increment 0
FeaturedSpace: max memory 912261120, total allocated 27529216, free 10824768, used 16704448, increment 0
Sequential: max memory 912261120, total allocated 27529216, free 10824768, used 16704448, increment 0
Initial loss: 7.0431599159883405
Initial test loss: 7.0431599159883405
300: time = 0.301000 loss = 6.573357 testLoss 6.775410
Res.gain: 0.4698029683534246
Jackknife: only SalMax
Making features
makeFeatures: max memory 912261120, total allocated 27529216, free 12998920, used 14530296, increment -2174152
Alexandrium_minutum_0 SalMax: 
Regularization values: linear/quadratic/product: 0.050, categorical: 0.250, threshold: 1.000, hinge: 0.500
137 samples
Density: max memory 912261120, total allocated 27529216, free 12348728, used 15180488, increment 650192
linearPredictor: max memory 912261120, total allocated 27529216, free 12348728, used 15180488, increment 0
FeaturedSpace: max memory 912261120, total allocated 27529216, free 12348728, used 15180488, increment 0
Sequential: max memory 912261120, total allocated 27529216, free 12348728, used 15180488, increment 0
Initial loss: 7.0431599159883405
Initial test loss: 7.0431599159883405
260: time = 0.297000 loss = 6.879686 testLoss 6.754352
Res.gain: 0.163474314370748
Jackknife: only SalMean
Making features
makeFeatures: max memory 912261120, total allocated 27529216, free 12691984, used 14837232, increment -343256
Alexandrium_minutum_0 SalMean: 
Regularization values: linear/quadratic/product: 0.050, categorical: 0.250, threshold: 1.000, hinge: 0.500
137 samples
Density: max memory 912261120, total allocated 27529216, free 12181880, used 15347336, increment 510104
linearPredictor: max memory 912261120, total allocated 27529216, free 12181880, used 15347336, increment 0
FeaturedSpace: max memory 912261120, total allocated 27529216, free 12181880, used 15347336, increment 0
Sequential: max memory 912261120, total allocated 27529216, free 12181880, used 15347336, increment 0
Initial loss: 7.0431599159883405
Initial test loss: 7.0431599159883405
Time since start: 84.298
360: time = 0.436000 loss = 6.965266 testLoss 6.863177
Res.gain: 0.07789363244100311
Jackknife: only SalMin
Making features
makeFeatures: max memory 912261120, total allocated 27529216, free 16219112, used 11310104, increment -4037232
Alexandrium_minutum_0 SalMin: 
Regularization values: linear/quadratic/product: 0.050, categorical: 0.250, threshold: 1.000, hinge: 0.500
137 samples
Density: max memory 912261120, total allocated 27529216, free 15551000, used 11978216, increment 668112
linearPredictor: max memory 912261120, total allocated 27529216, free 15551000, used 11978216, increment 0
FeaturedSpace: max memory 912261120, total allocated 27529216, free 15546664, used 11982552, increment 4336
Sequential: max memory 912261120, total allocated 27529216, free 15546664, used 11982552, increment 0
Initial loss: 7.0431599159883405
Initial test loss: 7.0431599159883405
180: time = 0.204000 loss = 6.957360 testLoss 6.914257
Res.gain: 0.08580020577946001
Jackknife: only SalRange
Making features
makeFeatures: max memory 912261120, total allocated 27529216, free 13379656, used 14149560, increment 2167008
Alexandrium_minutum_0 SalRange: 
Regularization values: linear/quadratic/product: 0.050, categorical: 0.250, threshold: 1.000, hinge: 0.500
137 samples
Density: max memory 912261120, total allocated 27529216, free 12862168, used 14667048, increment 517488
linearPredictor: max memory 912261120, total allocated 27529216, free 12862168, used 14667048, increment 0
FeaturedSpace: max memory 912261120, total allocated 27529216, free 12859592, used 14669624, increment 2576
Sequential: max memory 912261120, total allocated 27529216, free 12859592, used 14669624, increment 0
Initial loss: 7.0431599159883405
Initial test loss: 7.0431599159883405
500: time = 0.569000 loss = 6.956900 testLoss 6.822654
Res.gain: 0.08625995187228419
Jackknife: only TempMax
Making features
makeFeatures: max memory 912261120, total allocated 27529216, free 12606424, used 14922792, increment 253168
Alexandrium_minutum_0 TempMax: 
Regularization values: linear/quadratic/product: 0.050, categorical: 0.250, threshold: 1.000, hinge: 0.500
137 samples
Density: max memory 912261120, total allocated 27529216, free 11971568, used 15557648, increment 634856
linearPredictor: max memory 912261120, total allocated 27529216, free 11971568, used 15557648, increment 0
FeaturedSpace: max memory 912261120, total allocated 27529216, free 11971568, used 15557648, increment 0
Sequential: max memory 912261120, total allocated 27529216, free 11971568, used 15557648, increment 0
Initial loss: 7.0431599159883405
Initial test loss: 7.0431599159883405
Time since start: 85.666
500: time = 0.579000 loss = 6.365498 testLoss 6.221939
Res.gain: 0.67766167246047
Jackknife: only TempMean
Making features
makeFeatures: max memory 912261120, total allocated 27529216, free 9845408, used 17683808, increment 2126160
Alexandrium_minutum_0 TempMean: 
Regularization values: linear/quadratic/product: 0.050, categorical: 0.250, threshold: 1.000, hinge: 0.500
137 samples
Density: max memory 912261120, total allocated 27529216, free 9209488, used 18319728, increment 635920
linearPredictor: max memory 912261120, total allocated 27529216, free 9209488, used 18319728, increment 0
FeaturedSpace: max memory 912261120, total allocated 27529216, free 9209488, used 18319728, increment 0
Sequential: max memory 912261120, total allocated 27529216, free 9209488, used 18319728, increment 0
Initial loss: 7.0431599159883405
Initial test loss: 7.0431599159883405
500: time = 0.571000 loss = 6.363086 testLoss 6.260065
Res.gain: 0.6800738757292208
Jackknife: only TempMin
Making features
makeFeatures: max memory 912261120, total allocated 27529216, free 9316896, used 18212320, increment -107408
Alexandrium_minutum_0 TempMin: 
Regularization values: linear/quadratic/product: 0.050, categorical: 0.250, threshold: 1.000, hinge: 0.500
137 samples
Density: max memory 912261120, total allocated 27529216, free 8829328, used 18699888, increment 487568
linearPredictor: max memory 912261120, total allocated 27529216, free 8829328, used 18699888, increment 0
FeaturedSpace: max memory 912261120, total allocated 27529216, free 8676096, used 18853120, increment 153232
Sequential: max memory 912261120, total allocated 27529216, free 8676096, used 18853120, increment 0
Initial loss: 7.0431599159883405
Initial test loss: 7.0431599159883405
240: time = 0.282000 loss = 6.448065 testLoss 6.364187
Res.gain: 0.5950950716922545
Jackknife: only TempRange
Making features
makeFeatures: max memory 912261120, total allocated 27529216, free 8524424, used 19004792, increment 151672
Alexandrium_minutum_0 TempRange: 
Regularization values: linear/quadratic/product: 0.050, categorical: 0.250, threshold: 1.000, hinge: 0.500
137 samples
Density: max memory 912261120, total allocated 27529216, free 15654616, used 11874600, increment -7130192
linearPredictor: max memory 912261120, total allocated 27529216, free 15654616, used 11874600, increment 0
FeaturedSpace: max memory 912261120, total allocated 27529216, free 15654616, used 11874600, increment 0
Sequential: max memory 912261120, total allocated 27529216, free 15654616, used 11874600, increment 0
Initial loss: 7.0431599159883405
Initial test loss: 7.0431599159883405
Time since start: 86.92
360: time = 0.385000 loss = 6.608907 testLoss 6.511710
Res.gain: 0.43425264304714695
getSamples: max memory 912261120, total allocated 27529216, free 14062720, used 13466496, increment 1591896
Making features
makeFeatures: max memory 912261120, total allocated 27529216, free 12821240, used 14707976, increment 1241480
Alexandrium_minutum_1: 
Regularization values: linear/quadratic/product: 0.050, categorical: 0.250, threshold: 1.000, hinge: 0.500
137 samples
Density: max memory 912261120, total allocated 27529216, free 10232936, used 17296280, increment 2588304
linearPredictor: max memory 912261120, total allocated 27529216, free 10232936, used 17296280, increment 0
FeaturedSpace: max memory 912261120, total allocated 27529216, free 10232936, used 17296280, increment 0
Sequential: max memory 912261120, total allocated 27529216, free 10232936, used 17296280, increment 0
Initial loss: 7.0431599159883405
Initial test loss: 7.0431599159883405
Time since start: 93.13
500: time = 5.878000 loss = 5.304880 testLoss 5.291045
Resulting gain: 1.7382794710395757
Projecting...
Writing file models\Alexandrium_minutum\Alexandrium_minutum_1.csv
Writing file models\Alexandrium_minutum\Alexandrium_minutum_1.csv
Jackknife: leave Bathy out
Making features
makeFeatures: max memory 912261120, total allocated 27529216, free 3187696, used 24341520, increment 7045240
Alexandrium_minutum_1 Bathy: 
Regularization values: linear/quadratic/product: 0.050, categorical: 0.250, threshold: 1.000, hinge: 0.500
137 samples
Density: max memory 912261120, total allocated 27529216, free 12775360, used 14753856, increment -9587664
linearPredictor: max memory 912261120, total allocated 27529216, free 12775360, used 14753856, increment 0
FeaturedSpace: max memory 912261120, total allocated 27529216, free 12775360, used 14753856, increment 0
Sequential: max memory 912261120, total allocated 27529216, free 12775360, used 14753856, increment 0
Initial loss: 7.0431599159883405
Initial test loss: 7.0431599159883405
Time since start: 99.396
500: time = 5.753000 loss = 5.601955 testLoss 5.453678
Jackknife: leave CVMax out
Making features
makeFeatures: max memory 912261120, total allocated 27529216, free 12962920, used 14566296, increment -187560
Alexandrium_minutum_1 CVMax: 
Regularization values: linear/quadratic/product: 0.050, categorical: 0.250, threshold: 1.000, hinge: 0.500
137 samples
Density: max memory 912261120, total allocated 27529216, free 11076432, used 16452784, increment 1886488
linearPredictor: max memory 912261120, total allocated 27529216, free 11076432, used 16452784, increment 0
FeaturedSpace: max memory 912261120, total allocated 27529216, free 11076432, used 16452784, increment 0
Sequential: max memory 912261120, total allocated 27529216, free 11076432, used 16452784, increment 0
Initial loss: 7.0431599159883405
Initial test loss: 7.0431599159883405
Time since start: 105.07
500: time = 5.596000 loss = 5.306999 testLoss 5.296581
Jackknife: leave CVMean out
Making features
makeFeatures: max memory 912261120, total allocated 27529216, free 6344808, used 21184408, increment 4731624
Alexandrium_minutum_1 CVMean: 
Regularization values: linear/quadratic/product: 0.050, categorical: 0.250, threshold: 1.000, hinge: 0.500
137 samples
Density: max memory 912261120, total allocated 27529216, free 6092816, used 21436400, increment 251992
linearPredictor: max memory 912261120, total allocated 27529216, free 6092816, used 21436400, increment 0
FeaturedSpace: max memory 912261120, total allocated 27529216, free 6092816, used 21436400, increment 0
Sequential: max memory 912261120, total allocated 27529216, free 6092816, used 21436400, increment 0
Initial loss: 7.0431599159883405
Initial test loss: 7.0431599159883405
Time since start: 110.834
500: time = 5.684000 loss = 5.310582 testLoss 5.306484
Jackknife: leave CVMin out
Making features
makeFeatures: max memory 912261120, total allocated 27529216, free 4181872, used 23347344, increment 1910944
Alexandrium_minutum_1 CVMin: 
Regularization values: linear/quadratic/product: 0.050, categorical: 0.250, threshold: 1.000, hinge: 0.500
137 samples
Density: max memory 912261120, total allocated 27529216, free 3339272, used 24189944, increment 842600
linearPredictor: max memory 912261120, total allocated 27529216, free 3339272, used 24189944, increment 0
FeaturedSpace: max memory 912261120, total allocated 27529216, free 3339272, used 24189944, increment 0
Sequential: max memory 912261120, total allocated 27529216, free 3339272, used 24189944, increment 0
Initial loss: 7.0431599159883405
Initial test loss: 7.0431599159883405
Time since start: 116.41
500: time = 5.514000 loss = 5.309196 testLoss 5.272342
Jackknife: leave CVRange out
Making features
makeFeatures: max memory 912261120, total allocated 27529216, free 14261856, used 13267360, increment -10922584
Alexandrium_minutum_1 CVRange: 
Regularization values: linear/quadratic/product: 0.050, categorical: 0.250, threshold: 1.000, hinge: 0.500
137 samples
Density: max memory 912261120, total allocated 27529216, free 12492296, used 15036920, increment 1769560
linearPredictor: max memory 912261120, total allocated 27529216, free 12492296, used 15036920, increment 0
FeaturedSpace: max memory 912261120, total allocated 27529216, free 12492296, used 15036920, increment 0
Sequential: max memory 912261120, total allocated 27529216, free 12492296, used 15036920, increment 0
Initial loss: 7.0431599159883405
Initial test loss: 7.0431599159883405
Time since start: 122.126
500: time = 5.623000 loss = 5.305484 testLoss 5.276273
Jackknife: leave SalMax out
Making features
makeFeatures: max memory 912261120, total allocated 27529216, free 9680992, used 17848224, increment 2811304
Alexandrium_minutum_1 SalMax: 
Regularization values: linear/quadratic/product: 0.050, categorical: 0.250, threshold: 1.000, hinge: 0.500
137 samples
Density: max memory 912261120, total allocated 27529216, free 7831056, used 19698160, increment 1849936
linearPredictor: max memory 912261120, total allocated 27529216, free 7831056, used 19698160, increment 0
FeaturedSpace: max memory 912261120, total allocated 27529216, free 7831056, used 19698160, increment 0
Sequential: max memory 912261120, total allocated 27529216, free 7831056, used 19698160, increment 0
Initial loss: 7.0431599159883405
Initial test loss: 7.0431599159883405
Time since start: 127.89
500: time = 5.700000 loss = 5.305796 testLoss 5.297270
Jackknife: leave SalMean out
Making features
makeFeatures: max memory 912261120, total allocated 27529216, free 8354376, used 19174840, increment -523320
Alexandrium_minutum_1 SalMean: 
Regularization values: linear/quadratic/product: 0.050, categorical: 0.250, threshold: 1.000, hinge: 0.500
137 samples
Density: max memory 912261120, total allocated 27529216, free 16637800, used 10891416, increment -8283424
linearPredictor: max memory 912261120, total allocated 27529216, free 16637800, used 10891416, increment 0
FeaturedSpace: max memory 912261120, total allocated 27529216, free 16637800, used 10891416, increment 0
Sequential: max memory 912261120, total allocated 27529216, free 16637800, used 10891416, increment 0
Initial loss: 7.0431599159883405
Initial test loss: 7.0431599159883405
Time since start: 133.488
500: time = 5.500000 loss = 5.311597 testLoss 5.277296
Jackknife: leave SalMin out
Making features
makeFeatures: max memory 912261120, total allocated 27529216, free 9357872, used 18171344, increment 7279928
Alexandrium_minutum_1 SalMin: 
Regularization values: linear/quadratic/product: 0.050, categorical: 0.250, threshold: 1.000, hinge: 0.500
137 samples
Density: max memory 912261120, total allocated 27529216, free 9654352, used 17874864, increment -296480
linearPredictor: max memory 912261120, total allocated 27529216, free 9654352, used 17874864, increment 0
FeaturedSpace: max memory 912261120, total allocated 27529216, free 9654352, used 17874864, increment 0
Sequential: max memory 912261120, total allocated 27529216, free 9654352, used 17874864, increment 0
Initial loss: 7.0431599159883405
Initial test loss: 7.0431599159883405
Time since start: 139.229
500: time = 5.648000 loss = 5.312147 testLoss 5.252251
Jackknife: leave SalRange out
Making features
makeFeatures: max memory 912261120, total allocated 27529216, free 7201208, used 20328008, increment 2453144
Alexandrium_minutum_1 SalRange: 
Regularization values: linear/quadratic/product: 0.050, categorical: 0.250, threshold: 1.000, hinge: 0.500
137 samples
Density: max memory 912261120, total allocated 27529216, free 7085160, used 20444056, increment 116048
linearPredictor: max memory 912261120, total allocated 27529216, free 7075984, used 20453232, increment 9176
FeaturedSpace: max memory 912261120, total allocated 27529216, free 6922632, used 20606584, increment 153352
Sequential: max memory 912261120, total allocated 27529216, free 6922632, used 20606584, increment 0
Initial loss: 7.0431599159883405
Initial test loss: 7.0431599159883405
Time since start: 144.819
500: time = 5.512000 loss = 5.324739 testLoss 5.243998
Jackknife: leave TempMax out
Making features
makeFeatures: max memory 912261120, total allocated 27529216, free 6582160, used 20947056, increment 340472
Alexandrium_minutum_1 TempMax: 
Regularization values: linear/quadratic/product: 0.050, categorical: 0.250, threshold: 1.000, hinge: 0.500
137 samples
Density: max memory 912261120, total allocated 27529216, free 14184560, used 13344656, increment -7602400
linearPredictor: max memory 912261120, total allocated 27529216, free 14184560, used 13344656, increment 0
FeaturedSpace: max memory 912261120, total allocated 27529216, free 14184560, used 13344656, increment 0
Sequential: max memory 912261120, total allocated 27529216, free 14184560, used 13344656, increment 0
Initial loss: 7.0431599159883405
Initial test loss: 7.0431599159883405
Time since start: 150.477
500: time = 5.554000 loss = 5.311510 testLoss 5.316729
Jackknife: leave TempMean out
Making features
makeFeatures: max memory 912261120, total allocated 27529216, free 9289936, used 18239280, increment 4894624
Alexandrium_minutum_1 TempMean: 
Regularization values: linear/quadratic/product: 0.050, categorical: 0.250, threshold: 1.000, hinge: 0.500
137 samples
Density: max memory 912261120, total allocated 27529216, free 9701448, used 17827768, increment -411512
linearPredictor: max memory 912261120, total allocated 27529216, free 9701448, used 17827768, increment 0
FeaturedSpace: max memory 912261120, total allocated 27529216, free 9701448, used 17827768, increment 0
Sequential: max memory 912261120, total allocated 27529216, free 9701448, used 17827768, increment 0
Initial loss: 7.0431599159883405
Initial test loss: 7.0431599159883405
Time since start: 156.222
500: time = 5.667000 loss = 5.305580 testLoss 5.302650
Jackknife: leave TempMin out
Making features
makeFeatures: max memory 912261120, total allocated 27529216, free 8614368, used 18914848, increment 1087080
Alexandrium_minutum_1 TempMin: 
Regularization values: linear/quadratic/product: 0.050, categorical: 0.250, threshold: 1.000, hinge: 0.500
137 samples
Density: max memory 912261120, total allocated 27529216, free 7500008, used 20029208, increment 1114360
linearPredictor: max memory 912261120, total allocated 27529216, free 7500008, used 20029208, increment 0
FeaturedSpace: max memory 912261120, total allocated 27529216, free 7500008, used 20029208, increment 0
Sequential: max memory 912261120, total allocated 27529216, free 7500008, used 20029208, increment 0
Initial loss: 7.0431599159883405
Initial test loss: 7.0431599159883405
Time since start: 161.907
500: time = 5.607000 loss = 5.314160 testLoss 5.301289
Jackknife: leave TempRange out
Making features
makeFeatures: max memory 912261120, total allocated 27529216, free 5619144, used 21910072, increment 1880864
Alexandrium_minutum_1 TempRange: 
Regularization values: linear/quadratic/product: 0.050, categorical: 0.250, threshold: 1.000, hinge: 0.500
137 samples
Density: max memory 912261120, total allocated 27529216, free 4401416, used 23127800, increment 1217728
linearPredictor: max memory 912261120, total allocated 27529216, free 4401416, used 23127800, increment 0
FeaturedSpace: max memory 912261120, total allocated 27529216, free 4401416, used 23127800, increment 0
Sequential: max memory 912261120, total allocated 27529216, free 4401416, used 23127800, increment 0
Initial loss: 7.0431599159883405
Initial test loss: 7.0431599159883405
Time since start: 167.855
500: time = 5.854000 loss = 5.310707 testLoss 5.280566
Jackknife: only Bathy
Making features
makeFeatures: max memory 912261120, total allocated 27529216, free 14595016, used 12934200, increment -10193600
Alexandrium_minutum_1 Bathy: 
Regularization values: linear/quadratic/product: 0.050, categorical: 0.250, threshold: 1.000, hinge: 0.500
137 samples
Density: max memory 912261120, total allocated 27529216, free 13959744, used 13569472, increment 635272
linearPredictor: max memory 912261120, total allocated 27529216, free 13959744, used 13569472, increment 0
FeaturedSpace: max memory 912261120, total allocated 27529216, free 13959744, used 13569472, increment 0
Sequential: max memory 912261120, total allocated 27529216, free 13959744, used 13569472, increment 0
Initial loss: 7.0431599159883405
Initial test loss: 7.0431599159883405
300: time = 0.260000 loss = 5.907703 testLoss 5.802519
Res.gain: 1.135456690683097
Jackknife: only CVMax
Making features
makeFeatures: max memory 912261120, total allocated 27529216, free 15751144, used 11778072, increment -1791400
Alexandrium_minutum_1 CVMax: 
Regularization values: linear/quadratic/product: 0.050, categorical: 0.250, threshold: 1.000, hinge: 0.500
137 samples
Density: max memory 912261120, total allocated 27529216, free 15120784, used 12408432, increment 630360
linearPredictor: max memory 912261120, total allocated 27529216, free 15120784, used 12408432, increment 0
FeaturedSpace: max memory 912261120, total allocated 27529216, free 15120784, used 12408432, increment 0
Sequential: max memory 912261120, total allocated 27529216, free 15120784, used 12408432, increment 0
Initial loss: 7.0431599159883405
Initial test loss: 7.0431599159883405
200: time = 0.219000 loss = 6.593787 testLoss 6.484649
Res.gain: 0.44937299708292144
Jackknife: only CVMean
Making features
makeFeatures: max memory 912261120, total allocated 27529216, free 11124552, used 16404664, increment 3996232
Alexandrium_minutum_1 CVMean: 
Regularization values: linear/quadratic/product: 0.050, categorical: 0.250, threshold: 1.000, hinge: 0.500
137 samples
Density: max memory 912261120, total allocated 27529216, free 10635584, used 16893632, increment 488968
linearPredictor: max memory 912261120, total allocated 27529216, free 10473392, used 17055824, increment 162192
FeaturedSpace: max memory 912261120, total allocated 27529216, free 10473392, used 17055824, increment 0
Sequential: max memory 912261120, total allocated 27529216, free 10473392, used 17055824, increment 0
Initial loss: 7.0431599159883405
Initial test loss: 7.0431599159883405
180: time = 0.193000 loss = 6.559500 testLoss 6.565031
Res.gain: 0.48365959229678523
Jackknife: only CVMin
Making features
makeFeatures: max memory 912261120, total allocated 27529216, free 14492016, used 13037200, increment -4018624
Alexandrium_minutum_1 CVMin: 
Regularization values: linear/quadratic/product: 0.050, categorical: 0.250, threshold: 1.000, hinge: 0.500
137 samples
Density: max memory 912261120, total allocated 27529216, free 13959544, used 13569672, increment 532472
linearPredictor: max memory 912261120, total allocated 27529216, free 13957200, used 13572016, increment 2344
FeaturedSpace: max memory 912261120, total allocated 27529216, free 13954856, used 13574360, increment 2344
Sequential: max memory 912261120, total allocated 27529216, free 13954856, used 13574360, increment 0
Initial loss: 7.0431599159883405
Initial test loss: 7.0431599159883405
240: time = 0.283000 loss = 6.778189 testLoss 6.838366
Res.gain: 0.2649708050528936
Jackknife: only CVRange
Making features
makeFeatures: max memory 912261120, total allocated 27529216, free 9265384, used 18263832, increment 4689472
Alexandrium_minutum_1 CVRange: 
Regularization values: linear/quadratic/product: 0.050, categorical: 0.250, threshold: 1.000, hinge: 0.500
137 samples
Time since start: 168.856
Density: max memory 912261120, total allocated 27529216, free 16397072, used 11132144, increment -7131688
linearPredictor: max memory 912261120, total allocated 27529216, free 16397072, used 11132144, increment 0
FeaturedSpace: max memory 912261120, total allocated 27529216, free 16397072, used 11132144, increment 0
Sequential: max memory 912261120, total allocated 27529216, free 16397072, used 11132144, increment 0
Initial loss: 7.0431599159883405
Initial test loss: 7.0431599159883405
380: time = 0.421000 loss = 6.615447 testLoss 6.570211
Res.gain: 0.42771338410628434
Jackknife: only SalMax
Making features
makeFeatures: max memory 912261120, total allocated 27529216, free 13427368, used 14101848, increment 2969704
Alexandrium_minutum_1 SalMax: 
Regularization values: linear/quadratic/product: 0.050, categorical: 0.250, threshold: 1.000, hinge: 0.500
137 samples
Density: max memory 912261120, total allocated 27529216, free 12787048, used 14742168, increment 640320
linearPredictor: max memory 912261120, total allocated 27529216, free 12787048, used 14742168, increment 0
FeaturedSpace: max memory 912261120, total allocated 27529216, free 12787048, used 14742168, increment 0
Sequential: max memory 912261120, total allocated 27529216, free 12787048, used 14742168, increment 0
Initial loss: 7.0431599159883405
Initial test loss: 7.0431599159883405
300: time = 0.358000 loss = 6.846686 testLoss 6.857723
Res.gain: 0.19647364429080305
Jackknife: only SalMean
Making features
makeFeatures: max memory 912261120, total allocated 27529216, free 14423912, used 13105304, increment -1636864
Alexandrium_minutum_1 SalMean: 
Regularization values: linear/quadratic/product: 0.050, categorical: 0.250, threshold: 1.000, hinge: 0.500
137 samples
Density: max memory 912261120, total allocated 27529216, free 13950912, used 13578304, increment 473000
linearPredictor: max memory 912261120, total allocated 27529216, free 13950912, used 13578304, increment 0
FeaturedSpace: max memory 912261120, total allocated 27529216, free 13950912, used 13578304, increment 0
Sequential: max memory 912261120, total allocated 27529216, free 13950912, used 13578304, increment 0
Initial loss: 7.0431599159883405
Initial test loss: 7.0431599159883405
Time since start: 169.986
300: time = 0.321000 loss = 6.940007 testLoss 6.932408
Res.gain: 0.10315278208667777
Jackknife: only SalMin
Making features
makeFeatures: max memory 912261120, total allocated 27529216, free 15674056, used 11855160, increment -1723144
Alexandrium_minutum_1 SalMin: 
Regularization values: linear/quadratic/product: 0.050, categorical: 0.250, threshold: 1.000, hinge: 0.500
137 samples
Density: max memory 912261120, total allocated 27529216, free 15159672, used 12369544, increment 514384
linearPredictor: max memory 912261120, total allocated 27529216, free 15159672, used 12369544, increment 0
FeaturedSpace: max memory 912261120, total allocated 27529216, free 15159672, used 12369544, increment 0
Sequential: max memory 912261120, total allocated 27529216, free 15159672, used 12369544, increment 0
Initial loss: 7.0431599159883405
Initial test loss: 7.0431599159883405
140: time = 0.156000 loss = 6.948024 testLoss 6.945109
Res.gain: 0.09513576635583565
Jackknife: only SalRange
Making features
makeFeatures: max memory 912261120, total allocated 27529216, free 11652696, used 15876520, increment 3506976
Alexandrium_minutum_1 SalRange: 
Regularization values: linear/quadratic/product: 0.050, categorical: 0.250, threshold: 1.000, hinge: 0.500
137 samples
Density: max memory 912261120, total allocated 27529216, free 11021560, used 16507656, increment 631136
linearPredictor: max memory 912261120, total allocated 27529216, free 11018448, used 16510768, increment 3112
FeaturedSpace: max memory 912261120, total allocated 27529216, free 11018448, used 16510768, increment 0
Sequential: max memory 912261120, total allocated 27529216, free 11018448, used 16510768, increment 0
Initial loss: 7.0431599159883405
Initial test loss: 7.0431599159883405
500: time = 0.594000 loss = 6.959455 testLoss 6.923611
Res.gain: 0.08370531189402541
Jackknife: only TempMax
Making features
makeFeatures: max memory 912261120, total allocated 27529216, free 10537272, used 16991944, increment 481176
Alexandrium_minutum_1 TempMax: 
Regularization values: linear/quadratic/product: 0.050, categorical: 0.250, threshold: 1.000, hinge: 0.500
137 samples
Density: max memory 912261120, total allocated 27529216, free 9887504, used 17641712, increment 649768
linearPredictor: max memory 912261120, total allocated 27529216, free 9887504, used 17641712, increment 0
FeaturedSpace: max memory 912261120, total allocated 27529216, free 9887504, used 17641712, increment 0
Sequential: max memory 912261120, total allocated 27529216, free 9887504, used 17641712, increment 0
Initial loss: 7.0431599159883405
Initial test loss: 7.0431599159883405
Time since start: 171.378
500: time = 0.611000 loss = 6.396649 testLoss 6.068048
Res.gain: 0.6465111796535563
Jackknife: only TempMean
Making features
makeFeatures: max memory 912261120, total allocated 27529216, free 15730304, used 11798912, increment -5842800
Alexandrium_minutum_1 TempMean: 
Regularization values: linear/quadratic/product: 0.050, categorical: 0.250, threshold: 1.000, hinge: 0.500
137 samples
Density: max memory 912261120, total allocated 27529216, free 15049616, used 12479600, increment 680688
linearPredictor: max memory 912261120, total allocated 27529216, free 15049616, used 12479600, increment 0
FeaturedSpace: max memory 912261120, total allocated 27529216, free 15049616, used 12479600, increment 0
Sequential: max memory 912261120, total allocated 27529216, free 15049616, used 12479600, increment 0
Initial loss: 7.0431599159883405
Initial test loss: 7.0431599159883405
500: time = 0.571000 loss = 6.397155 testLoss 6.081436
Res.gain: 0.6460047924029606
Jackknife: only TempMin
Making features
makeFeatures: max memory 912261120, total allocated 27529216, free 14589368, used 12939848, increment 460248
Alexandrium_minutum_1 TempMin: 
Regularization values: linear/quadratic/product: 0.050, categorical: 0.250, threshold: 1.000, hinge: 0.500
137 samples
Density: max memory 912261120, total allocated 27529216, free 13953824, used 13575392, increment 635544
linearPredictor: max memory 912261120, total allocated 27529216, free 13953824, used 13575392, increment 0
FeaturedSpace: max memory 912261120, total allocated 27529216, free 13953824, used 13575392, increment 0
Sequential: max memory 912261120, total allocated 27529216, free 13953824, used 13575392, increment 0
Initial loss: 7.0431599159883405
Initial test loss: 7.0431599159883405
240: time = 0.271000 loss = 6.499124 testLoss 6.144265
Res.gain: 0.5440355505069245
Jackknife: only TempRange
Making features
makeFeatures: max memory 912261120, total allocated 27529216, free 13565432, used 13963784, increment 388392
Alexandrium_minutum_1 TempRange: 
Regularization values: linear/quadratic/product: 0.050, categorical: 0.250, threshold: 1.000, hinge: 0.500
137 samples
Density: max memory 912261120, total allocated 27529216, free 12897488, used 14631728, increment 667944
linearPredictor: max memory 912261120, total allocated 27529216, free 12897488, used 14631728, increment 0
FeaturedSpace: max memory 912261120, total allocated 27529216, free 12894400, used 14634816, increment 3088
Sequential: max memory 912261120, total allocated 27529216, free 12894400, used 14634816, increment 0
Initial loss: 7.0431599159883405
Initial test loss: 7.0431599159883405
Time since start: 172.69
400: time = 0.470000 loss = 6.590397 testLoss 6.568285
Res.gain: 0.45276289670426184
getSamples: max memory 912261120, total allocated 27529216, free 9479760, used 18049456, increment 3414640
Making features
makeFeatures: max memory 912261120, total allocated 27529216, free 8178280, used 19350936, increment 1301480
Alexandrium_minutum_2: 
Regularization values: linear/quadratic/product: 0.050, categorical: 0.250, threshold: 1.000, hinge: 0.500
137 samples
Density: max memory 912261120, total allocated 27529216, free 7209496, used 20319720, increment 968784
linearPredictor: max memory 912261120, total allocated 27529216, free 7209496, used 20319720, increment 0
FeaturedSpace: max memory 912261120, total allocated 27529216, free 7209496, used 20319720, increment 0
Sequential: max memory 912261120, total allocated 27529216, free 7209496, used 20319720, increment 0
Initial loss: 7.0431599159883405
Initial test loss: 7.0431599159883405
Time since start: 179.033
500: time = 6.031000 loss = 5.302516 testLoss 5.239546
Resulting gain: 1.7406441942189552
Projecting...
Writing file models\Alexandrium_minutum\Alexandrium_minutum_2.csv
Writing file models\Alexandrium_minutum\Alexandrium_minutum_2.csv
Jackknife: leave Bathy out
Making features
makeFeatures: max memory 912261120, total allocated 27529216, free 8233952, used 19295264, increment -1024456
Alexandrium_minutum_2 Bathy: 
Regularization values: linear/quadratic/product: 0.050, categorical: 0.250, threshold: 1.000, hinge: 0.500
137 samples
Density: max memory 912261120, total allocated 27529216, free 1955800, used 25573416, increment 6278152
linearPredictor: max memory 912261120, total allocated 27529216, free 1955800, used 25573416, increment 0
FeaturedSpace: max memory 912261120, total allocated 27529216, free 1955800, used 25573416, increment 0
Sequential: max memory 912261120, total allocated 27529216, free 1955800, used 25573416, increment 0
Initial loss: 7.0431599159883405
Initial test loss: 7.0431599159883405
Time since start: 185.339
500: time = 5.774000 loss = 5.606812 testLoss 5.337297
Jackknife: leave CVMax out
Making features
makeFeatures: max memory 912261120, total allocated 27529216, free 14788576, used 12740640, increment -12832776
Alexandrium_minutum_2 CVMax: 
Regularization values: linear/quadratic/product: 0.050, categorical: 0.250, threshold: 1.000, hinge: 0.500
137 samples
Density: max memory 912261120, total allocated 27529216, free 13001064, used 14528152, increment 1787512
linearPredictor: max memory 912261120, total allocated 27529216, free 13001064, used 14528152, increment 0
FeaturedSpace: max memory 912261120, total allocated 27529216, free 13001064, used 14528152, increment 0
Sequential: max memory 912261120, total allocated 27529216, free 13001064, used 14528152, increment 0
Initial loss: 7.0431599159883405
Initial test loss: 7.0431599159883405
Time since start: 190.987
500: time = 5.562000 loss = 5.302682 testLoss 5.232982
Jackknife: leave CVMean out
Making features
makeFeatures: max memory 912261120, total allocated 27529216, free 10111392, used 17417824, increment 2889672
Alexandrium_minutum_2 CVMean: 
Regularization values: linear/quadratic/product: 0.050, categorical: 0.250, threshold: 1.000, hinge: 0.500
137 samples
Density: max memory 912261120, total allocated 27529216, free 8339696, used 19189520, increment 1771696
linearPredictor: max memory 912261120, total allocated 27529216, free 8339696, used 19189520, increment 0
FeaturedSpace: max memory 912261120, total allocated 27529216, free 8186344, used 19342872, increment 153352
Sequential: max memory 912261120, total allocated 27529216, free 8186344, used 19342872, increment 0
Initial loss: 7.0431599159883405
Initial test loss: 7.0431599159883405
Time since start: 196.644
500: time = 5.579000 loss = 5.301297 testLoss 5.224435
Jackknife: leave CVMin out
Making features
makeFeatures: max memory 912261120, total allocated 27529216, free 2802408, used 24726808, increment 5383936
Alexandrium_minutum_2 CVMin: 
Regularization values: linear/quadratic/product: 0.050, categorical: 0.250, threshold: 1.000, hinge: 0.500
137 samples
Density: max memory 912261120, total allocated 27529216, free 3241112, used 24288104, increment -438704
linearPredictor: max memory 912261120, total allocated 27529216, free 3241112, used 24288104, increment 0
FeaturedSpace: max memory 912261120, total allocated 27529216, free 3241112, used 24288104, increment 0
Sequential: max memory 912261120, total allocated 27529216, free 3241112, used 24288104, increment 0
Initial loss: 7.0431599159883405
Initial test loss: 7.0431599159883405
Time since start: 202.384
500: time = 5.662000 loss = 5.304241 testLoss 5.198918
Jackknife: leave CVRange out
Making features
makeFeatures: max memory 912261120, total allocated 27529216, free 15944128, used 11585088, increment -12703016
Alexandrium_minutum_2 CVRange: 
Regularization values: linear/quadratic/product: 0.050, categorical: 0.250, threshold: 1.000, hinge: 0.500
137 samples
Density: max memory 912261120, total allocated 27529216, free 9589648, used 17939568, increment 6354480
linearPredictor: max memory 912261120, total allocated 27529216, free 9589648, used 17939568, increment 0
FeaturedSpace: max memory 912261120, total allocated 27529216, free 9589648, used 17939568, increment 0
Sequential: max memory 912261120, total allocated 27529216, free 9589648, used 17939568, increment 0
Initial loss: 7.0431599159883405
Initial test loss: 7.0431599159883405
Time since start: 208.061
500: time = 5.592000 loss = 5.304493 testLoss 5.224174
Jackknife: leave SalMax out
Making features
makeFeatures: max memory 912261120, total allocated 27529216, free 6284024, used 21245192, increment 3305624
Alexandrium_minutum_2 SalMax: 
Regularization values: linear/quadratic/product: 0.050, categorical: 0.250, threshold: 1.000, hinge: 0.500
137 samples
Density: max memory 912261120, total allocated 27529216, free 6616392, used 20912824, increment -332368
linearPredictor: max memory 912261120, total allocated 27529216, free 6616392, used 20912824, increment 0
FeaturedSpace: max memory 912261120, total allocated 27529216, free 6616392, used 20912824, increment 0
Sequential: max memory 912261120, total allocated 27529216, free 6616392, used 20912824, increment 0
Initial loss: 7.0431599159883405
Initial test loss: 7.0431599159883405
Time since start: 213.581
500: time = 5.426000 loss = 5.304356 testLoss 5.218757
Jackknife: leave SalMean out
Making features
makeFeatures: max memory 912261120, total allocated 27529216, free 7637808, used 19891408, increment -1021416
Alexandrium_minutum_2 SalMean: 
Regularization values: linear/quadratic/product: 0.050, categorical: 0.250, threshold: 1.000, hinge: 0.500
137 samples
Density: max memory 912261120, total allocated 27529216, free 15256120, used 12273096, increment -7618312
linearPredictor: max memory 912261120, total allocated 27529216, free 15256120, used 12273096, increment 0
FeaturedSpace: max memory 912261120, total allocated 27529216, free 15256120, used 12273096, increment 0
Sequential: max memory 912261120, total allocated 27529216, free 15256120, used 12273096, increment 0
Initial loss: 7.0431599159883405
Initial test loss: 7.0431599159883405
Time since start: 219.303
500: time = 5.627000 loss = 5.306096 testLoss 5.244928
Jackknife: leave SalMin out
Making features
makeFeatures: max memory 912261120, total allocated 27529216, free 10233088, used 17296128, increment 5023032
Alexandrium_minutum_2 SalMin: 
Regularization values: linear/quadratic/product: 0.050, categorical: 0.250, threshold: 1.000, hinge: 0.500
137 samples
Density: max memory 912261120, total allocated 27529216, free 10046472, used 17482744, increment 186616
linearPredictor: max memory 912261120, total allocated 27529216, free 10046472, used 17482744, increment 0
FeaturedSpace: max memory 912261120, total allocated 27529216, free 10046472, used 17482744, increment 0
Sequential: max memory 912261120, total allocated 27529216, free 10046472, used 17482744, increment 0
Initial loss: 7.0431599159883405
Initial test loss: 7.0431599159883405
Time since start: 224.94
500: time = 5.557000 loss = 5.297912 testLoss 5.232152
Jackknife: leave SalRange out
Making features
makeFeatures: max memory 912261120, total allocated 27529216, free 11105616, used 16423600, increment -1059144
Alexandrium_minutum_2 SalRange: 
Regularization values: linear/quadratic/product: 0.050, categorical: 0.250, threshold: 1.000, hinge: 0.500
137 samples
Density: max memory 912261120, total allocated 27529216, free 9301488, used 18227728, increment 1804128
linearPredictor: max memory 912261120, total allocated 27529216, free 9301488, used 18227728, increment 0
FeaturedSpace: max memory 912261120, total allocated 27529216, free 9301488, used 18227728, increment 0
Sequential: max memory 912261120, total allocated 27529216, free 9301488, used 18227728, increment 0
Initial loss: 7.0431599159883405
Initial test loss: 7.0431599159883405
Time since start: 230.488
500: time = 5.461000 loss = 5.320831 testLoss 5.219656
Jackknife: leave TempMax out
Making features
makeFeatures: max memory 912261120, total allocated 27529216, free 5136784, used 22392432, increment 4164704
Alexandrium_minutum_2 TempMax: 
Regularization values: linear/quadratic/product: 0.050, categorical: 0.250, threshold: 1.000, hinge: 0.500
137 samples
Density: max memory 912261120, total allocated 27529216, free 4248472, used 23280744, increment 888312
linearPredictor: max memory 912261120, total allocated 27529216, free 4248472, used 23280744, increment 0
FeaturedSpace: max memory 912261120, total allocated 27529216, free 4248472, used 23280744, increment 0
Sequential: max memory 912261120, total allocated 27529216, free 4248472, used 23280744, increment 0
Initial loss: 7.0431599159883405
Initial test loss: 7.0431599159883405
Time since start: 236.224
500: time = 5.658000 loss = 5.310474 testLoss 5.262333
Jackknife: leave TempMean out
Making features
makeFeatures: max memory 912261120, total allocated 27529216, free 10244864, used 17284352, increment -5996392
Alexandrium_minutum_2 TempMean: 
Regularization values: linear/quadratic/product: 0.050, categorical: 0.250, threshold: 1.000, hinge: 0.500
137 samples
Density: max memory 912261120, total allocated 27529216, free 10079432, used 17449784, increment 165432
linearPredictor: max memory 912261120, total allocated 27529216, free 10079432, used 17449784, increment 0
FeaturedSpace: max memory 912261120, total allocated 27529216, free 10079432, used 17449784, increment 0
Sequential: max memory 912261120, total allocated 27529216, free 10079432, used 17449784, increment 0
Initial loss: 7.0431599159883405
Initial test loss: 7.0431599159883405
Time since start: 241.971
500: time = 5.684000 loss = 5.304057 testLoss 5.204638
Jackknife: leave TempMin out
Making features
makeFeatures: max memory 912261120, total allocated 27529216, free 11984888, used 15544328, increment -1905456
Alexandrium_minutum_2 TempMin: 
Regularization values: linear/quadratic/product: 0.050, categorical: 0.250, threshold: 1.000, hinge: 0.500
137 samples
Density: max memory 912261120, total allocated 27529216, free 10217064, used 17312152, increment 1767824
linearPredictor: max memory 912261120, total allocated 27529216, free 10217064, used 17312152, increment 0
FeaturedSpace: max memory 912261120, total allocated 27529216, free 10217064, used 17312152, increment 0
Sequential: max memory 912261120, total allocated 27529216, free 10217064, used 17312152, increment 0
Initial loss: 7.0431599159883405
Initial test loss: 7.0431599159883405
Time since start: 247.722
500: time = 5.688000 loss = 5.307603 testLoss 5.243136
Jackknife: leave TempRange out
Making features
makeFeatures: max memory 912261120, total allocated 27529216, free 4486664, used 23042552, increment 5730400
Alexandrium_minutum_2 TempRange: 
Regularization values: linear/quadratic/product: 0.050, categorical: 0.250, threshold: 1.000, hinge: 0.500
137 samples
Density: max memory 912261120, total allocated 27529216, free 3891696, used 23637520, increment 594968
linearPredictor: max memory 912261120, total allocated 27529216, free 3891696, used 23637520, increment 0
FeaturedSpace: max memory 912261120, total allocated 27529216, free 3891696, used 23637520, increment 0
Sequential: max memory 912261120, total allocated 27529216, free 3891696, used 23637520, increment 0
Initial loss: 7.0431599159883405
Initial test loss: 7.0431599159883405
Time since start: 253.29
500: time = 5.490000 loss = 5.313377 testLoss 5.253319
Jackknife: only Bathy
Making features
makeFeatures: max memory 912261120, total allocated 27529216, free 11370256, used 16158960, increment -7478560
Alexandrium_minutum_2 Bathy: 
Regularization values: linear/quadratic/product: 0.050, categorical: 0.250, threshold: 1.000, hinge: 0.500
137 samples
Density: max memory 912261120, total allocated 27529216, free 10896752, used 16632464, increment 473504
linearPredictor: max memory 912261120, total allocated 27529216, free 10896752, used 16632464, increment 0
FeaturedSpace: max memory 912261120, total allocated 27529216, free 10896752, used 16632464, increment 0
Sequential: max memory 912261120, total allocated 27529216, free 10896752, used 16632464, increment 0
Initial loss: 7.0431599159883405
Initial test loss: 7.0431599159883405
260: time = 0.229000 loss = 5.911059 testLoss 5.770562
Res.gain: 1.1321008183694854
Jackknife: only CVMax
Making features
makeFeatures: max memory 912261120, total allocated 27529216, free 15132960, used 12396256, increment -4236208
Alexandrium_minutum_2 CVMax: 
Regularization values: linear/quadratic/product: 0.050, categorical: 0.250, threshold: 1.000, hinge: 0.500
137 samples
Density: max memory 912261120, total allocated 27529216, free 14651424, used 12877792, increment 481536
linearPredictor: max memory 912261120, total allocated 27529216, free 14651424, used 12877792, increment 0
FeaturedSpace: max memory 912261120, total allocated 27529216, free 14651424, used 12877792, increment 0
Sequential: max memory 912261120, total allocated 27529216, free 14651424, used 12877792, increment 0
Initial loss: 7.0431599159883405
Initial test loss: 7.0431599159883405
320: time = 0.320000 loss = 6.567000 testLoss 6.601030
Res.gain: 0.47615980940840696
Jackknife: only CVMean
Making features
makeFeatures: max memory 912261120, total allocated 27529216, free 10337120, used 17192096, increment 4314304
Alexandrium_minutum_2 CVMean: 
Regularization values: linear/quadratic/product: 0.050, categorical: 0.250, threshold: 1.000, hinge: 0.500
137 samples
Density: max memory 912261120, total allocated 27529216, free 9701544, used 17827672, increment 635576
linearPredictor: max memory 912261120, total allocated 27529216, free 9701544, used 17827672, increment 0
FeaturedSpace: max memory 912261120, total allocated 27529216, free 9701544, used 17827672, increment 0
Sequential: max memory 912261120, total allocated 27529216, free 9701544, used 17827672, increment 0
Initial loss: 7.0431599159883405
Initial test loss: 7.0431599159883405
180: time = 0.180000 loss = 6.559582 testLoss 6.530124
Res.gain: 0.48357779968775105
Jackknife: only CVMin
Making features
makeFeatures: max memory 912261120, total allocated 27529216, free 13449232, used 14079984, increment -3747688
Alexandrium_minutum_2 CVMin: 
Regularization values: linear/quadratic/product: 0.050, categorical: 0.250, threshold: 1.000, hinge: 0.500
137 samples
Density: max memory 912261120, total allocated 27529216, free 12921240, used 14607976, increment 527992
linearPredictor: max memory 912261120, total allocated 27529216, free 12921240, used 14607976, increment 0
FeaturedSpace: max memory 912261120, total allocated 27529216, free 12921240, used 14607976, increment 0
Sequential: max memory 912261120, total allocated 27529216, free 12921240, used 14607976, increment 0
Initial loss: 7.0431599159883405
Initial test loss: 7.0431599159883405
180: time = 0.191000 loss = 6.779713 testLoss 6.828742
Res.gain: 0.2634468599823281
Jackknife: only CVRange
Making features
makeFeatures: max memory 912261120, total allocated 27529216, free 12522200, used 15007016, increment 399040
Alexandrium_minutum_2 CVRange: 
Regularization values: linear/quadratic/product: 0.050, categorical: 0.250, threshold: 1.000, hinge: 0.500
137 samples
Density: max memory 912261120, total allocated 27529216, free 12027776, used 15501440, increment 494424
linearPredictor: max memory 912261120, total allocated 27529216, free 12027776, used 15501440, increment 0
FeaturedSpace: max memory 912261120, total allocated 27529216, free 12027776, used 15501440, increment 0
Sequential: max memory 912261120, total allocated 27529216, free 12025440, used 15503776, increment 2336
Initial loss: 7.0431599159883405
Initial test loss: 7.0431599159883405
Time since start: 254.679
360: time = 0.391000 loss = 6.611882 testLoss 6.579747
Res.gain: 0.4312776408902499
Jackknife: only SalMax
Making features
makeFeatures: max memory 912261120, total allocated 27529216, free 15584312, used 11944904, increment -3558872
Alexandrium_minutum_2 SalMax: 
Regularization values: linear/quadratic/product: 0.050, categorical: 0.250, threshold: 1.000, hinge: 0.500
137 samples
Density: max memory 912261120, total allocated 27529216, free 14919496, used 12609720, increment 664816
linearPredictor: max memory 912261120, total allocated 27529216, free 14919496, used 12609720, increment 0
FeaturedSpace: max memory 912261120, total allocated 27529216, free 14919496, used 12609720, increment 0
Sequential: max memory 912261120, total allocated 27529216, free 14919496, used 12609720, increment 0
Initial loss: 7.0431599159883405
Initial test loss: 7.0431599159883405
360: time = 0.406000 loss = 6.850693 testLoss 6.826547
Res.gain: 0.19246644013670355
Jackknife: only SalMean
Making features
makeFeatures: max memory 912261120, total allocated 27529216, free 10869872, used 16659344, increment 4049624
Alexandrium_minutum_2 SalMean: 
Regularization values: linear/quadratic/product: 0.050, categorical: 0.250, threshold: 1.000, hinge: 0.500
137 samples
Density: max memory 912261120, total allocated 27529216, free 10217872, used 17311344, increment 652000
linearPredictor: max memory 912261120, total allocated 27529216, free 10217872, used 17311344, increment 0
FeaturedSpace: max memory 912261120, total allocated 27529216, free 10217872, used 17311344, increment 0
Sequential: max memory 912261120, total allocated 27529216, free 10217872, used 17311344, increment 0
Initial loss: 7.0431599159883405
Initial test loss: 7.0431599159883405
280: time = 0.323000 loss = 6.938338 testLoss 6.936818
Res.gain: 0.10482205872052841
Jackknife: only SalMin
Making features
makeFeatures: max memory 912261120, total allocated 27529216, free 10946808, used 16582408, increment -728936
Alexandrium_minutum_2 SalMin: 
Regularization values: linear/quadratic/product: 0.050, categorical: 0.250, threshold: 1.000, hinge: 0.500
137 samples
Density: max memory 912261120, total allocated 27529216, free 10466752, used 17062464, increment 480056
linearPredictor: max memory 912261120, total allocated 27529216, free 10466752, used 17062464, increment 0
FeaturedSpace: max memory 912261120, total allocated 27529216, free 10466752, used 17062464, increment 0
Sequential: max memory 912261120, total allocated 27529216, free 10466752, used 17062464, increment 0
Initial loss: 7.0431599159883405
Initial test loss: 7.0431599159883405
220: time = 0.238000 loss = 6.967506 testLoss 6.888268
Res.gain: 0.07565393937238252
Jackknife: only SalRange
Making features
makeFeatures: max memory 912261120, total allocated 27529216, free 9563848, used 17965368, increment 902904
Alexandrium_minutum_2 SalRange: 
Regularization values: linear/quadratic/product: 0.050, categorical: 0.250, threshold: 1.000, hinge: 0.500
137 samples
Time since start: 255.692
Density: max memory 912261120, total allocated 27529216, free 9090712, used 18438504, increment 473136
linearPredictor: max memory 912261120, total allocated 27529216, free 9090712, used 18438504, increment 0
FeaturedSpace: max memory 912261120, total allocated 27529216, free 9090712, used 18438504, increment 0
Sequential: max memory 912261120, total allocated 27529216, free 9090712, used 18438504, increment 0
Initial loss: 7.0431599159883405
Initial test loss: 7.0431599159883405
500: time = 0.623000 loss = 6.975499 testLoss 6.879533
Res.gain: 0.06766059785473466
Jackknife: only TempMax
Making features
makeFeatures: max memory 912261120, total allocated 27529216, free 8747376, used 18781840, increment 343336
Alexandrium_minutum_2 TempMax: 
Regularization values: linear/quadratic/product: 0.050, categorical: 0.250, threshold: 1.000, hinge: 0.500
137 samples
Density: max memory 912261120, total allocated 27529216, free 15589064, used 11940152, increment -6841688
linearPredictor: max memory 912261120, total allocated 27529216, free 15589064, used 11940152, increment 0
FeaturedSpace: max memory 912261120, total allocated 27529216, free 15589064, used 11940152, increment 0
Sequential: max memory 912261120, total allocated 27529216, free 15589064, used 11940152, increment 0
Initial loss: 7.0431599159883405
Initial test loss: 7.0431599159883405
Time since start: 256.868
500: time = 0.553000 loss = 6.382566 testLoss 6.134000
Res.gain: 0.6605943317954681
Jackknife: only TempMean
Making features
makeFeatures: max memory 912261120, total allocated 27529216, free 13795824, used 13733392, increment 1793240
Alexandrium_minutum_2 TempMean: 
Regularization values: linear/quadratic/product: 0.050, categorical: 0.250, threshold: 1.000, hinge: 0.500
137 samples
Density: max memory 912261120, total allocated 27529216, free 13163312, used 14365904, increment 632512
linearPredictor: max memory 912261120, total allocated 27529216, free 13163312, used 14365904, increment 0
FeaturedSpace: max memory 912261120, total allocated 27529216, free 13163312, used 14365904, increment 0
Sequential: max memory 912261120, total allocated 27529216, free 13163312, used 14365904, increment 0
Initial loss: 7.0431599159883405
Initial test loss: 7.0431599159883405
500: time = 0.557000 loss = 6.374499 testLoss 6.205141
Res.gain: 0.6686605978513471
Jackknife: only TempMin
Making features
makeFeatures: max memory 912261120, total allocated 27529216, free 12807512, used 14721704, increment 355800
Alexandrium_minutum_2 TempMin: 
Regularization values: linear/quadratic/product: 0.050, categorical: 0.250, threshold: 1.000, hinge: 0.500
137 samples
Density: max memory 912261120, total allocated 27529216, free 12289872, used 15239344, increment 517640
linearPredictor: max memory 912261120, total allocated 27529216, free 12289872, used 15239344, increment 0
FeaturedSpace: max memory 912261120, total allocated 27529216, free 12289872, used 15239344, increment 0
Sequential: max memory 912261120, total allocated 27529216, free 12289872, used 15239344, increment 0
Initial loss: 7.0431599159883405
Initial test loss: 7.0431599159883405
260: time = 0.272000 loss = 6.475475 testLoss 6.270603
Res.gain: 0.5676852299827102
Jackknife: only TempRange
Making features
makeFeatures: max memory 912261120, total allocated 27529216, free 13063160, used 14466056, increment -773288
Alexandrium_minutum_2 TempRange: 
Regularization values: linear/quadratic/product: 0.050, categorical: 0.250, threshold: 1.000, hinge: 0.500
137 samples
Density: max memory 912261120, total allocated 27529216, free 12564792, used 14964424, increment 498368
linearPredictor: max memory 912261120, total allocated 27529216, free 12564792, used 14964424, increment 0
FeaturedSpace: max memory 912261120, total allocated 27529216, free 12564792, used 14964424, increment 0
Sequential: max memory 912261120, total allocated 27529216, free 12564792, used 14964424, increment 0
Initial loss: 7.0431599159883405
Initial test loss: 7.0431599159883405
Time since start: 258.179
420: time = 0.451000 loss = 6.615381 testLoss 6.447401
Res.gain: 0.42777873883720474
getSamples: max memory 912261120, total allocated 27529216, free 7856384, used 19672832, increment 4708408
Making features
makeFeatures: max memory 912261120, total allocated 27529216, free 6612720, used 20916496, increment 1243664
Alexandrium_minutum_3: 
Regularization values: linear/quadratic/product: 0.050, categorical: 0.250, threshold: 1.000, hinge: 0.500
137 samples
Density: max memory 912261120, total allocated 27529216, free 6422600, used 21106616, increment 190120
linearPredictor: max memory 912261120, total allocated 27529216, free 6422600, used 21106616, increment 0
FeaturedSpace: max memory 912261120, total allocated 27529216, free 6422600, used 21106616, increment 0
Sequential: max memory 912261120, total allocated 27529216, free 6422600, used 21106616, increment 0
Initial loss: 7.0431599159883405
Initial test loss: 7.0431599159883405
Time since start: 264.525
500: time = 6.034000 loss = 5.308145 testLoss 5.055832
Resulting gain: 1.7350151245798608
Projecting...
Writing file models\Alexandrium_minutum\Alexandrium_minutum_3.csv
Writing file models\Alexandrium_minutum\Alexandrium_minutum_3.csv
Jackknife: leave Bathy out
Making features
makeFeatures: max memory 912261120, total allocated 27529216, free 6893920, used 20635296, increment -471320
Alexandrium_minutum_3 Bathy: 
Regularization values: linear/quadratic/product: 0.050, categorical: 0.250, threshold: 1.000, hinge: 0.500
137 samples
Density: max memory 912261120, total allocated 27529216, free 16292640, used 11236576, increment -9398720
linearPredictor: max memory 912261120, total allocated 27529216, free 16292640, used 11236576, increment 0
FeaturedSpace: max memory 912261120, total allocated 27529216, free 16292640, used 11236576, increment 0
Sequential: max memory 912261120, total allocated 27529216, free 16139552, used 11389664, increment 153088
Initial loss: 7.0431599159883405
Initial test loss: 7.0431599159883405
Time since start: 270.698
500: time = 5.618000 loss = 5.623996 testLoss 5.167732
Jackknife: leave CVMax out
Making features
makeFeatures: max memory 912261120, total allocated 27529216, free 13347224, used 14181992, increment 2792328
Alexandrium_minutum_3 CVMax: 
Regularization values: linear/quadratic/product: 0.050, categorical: 0.250, threshold: 1.000, hinge: 0.500
137 samples
Density: max memory 912261120, total allocated 27529216, free 11622808, used 15906408, increment 1724416
linearPredictor: max memory 912261120, total allocated 27529216, free 11622808, used 15906408, increment 0
FeaturedSpace: max memory 912261120, total allocated 27529216, free 11622808, used 15906408, increment 0
Sequential: max memory 912261120, total allocated 27529216, free 11622808, used 15906408, increment 0
Initial loss: 7.0431599159883405
Initial test loss: 7.0431599159883405
Time since start: 276.457
500: time = 5.666000 loss = 5.307576 testLoss 5.067669
Jackknife: leave CVMean out
Making features
makeFeatures: max memory 912261120, total allocated 27529216, free 8880344, used 18648872, increment 2742464
Alexandrium_minutum_3 CVMean: 
Regularization values: linear/quadratic/product: 0.050, categorical: 0.250, threshold: 1.000, hinge: 0.500
137 samples
Density: max memory 912261120, total allocated 27529216, free 7510336, used 20018880, increment 1370008
linearPredictor: max memory 912261120, total allocated 27529216, free 7510336, used 20018880, increment 0
FeaturedSpace: max memory 912261120, total allocated 27529216, free 7510336, used 20018880, increment 0
Sequential: max memory 912261120, total allocated 27529216, free 7510336, used 20018880, increment 0
Initial loss: 7.0431599159883405
Initial test loss: 7.0431599159883405
Time since start: 282.033
500: time = 5.513000 loss = 5.310728 testLoss 5.051893
Jackknife: leave CVMin out
Making features
makeFeatures: max memory 912261120, total allocated 27529216, free 9477328, used 18051888, increment -1966992
Alexandrium_minutum_3 CVMin: 
Regularization values: linear/quadratic/product: 0.050, categorical: 0.250, threshold: 1.000, hinge: 0.500
137 samples
Density: max memory 912261120, total allocated 27529216, free 3123176, used 24406040, increment 6354152
linearPredictor: max memory 912261120, total allocated 27529216, free 3123176, used 24406040, increment 0
FeaturedSpace: max memory 912261120, total allocated 27529216, free 3123176, used 24406040, increment 0
Sequential: max memory 912261120, total allocated 27529216, free 3123176, used 24406040, increment 0
Initial loss: 7.0431599159883405
Initial test loss: 7.0431599159883405
Time since start: 287.622
500: time = 5.511000 loss = 5.311975 testLoss 5.081304
Jackknife: leave CVRange out
Making features
makeFeatures: max memory 912261120, total allocated 27529216, free 14836608, used 12692608, increment -11713432
Alexandrium_minutum_3 CVRange: 
Regularization values: linear/quadratic/product: 0.050, categorical: 0.250, threshold: 1.000, hinge: 0.500
137 samples
Density: max memory 912261120, total allocated 27529216, free 12996040, used 14533176, increment 1840568
linearPredictor: max memory 912261120, total allocated 27529216, free 12996040, used 14533176, increment 0
FeaturedSpace: max memory 912261120, total allocated 27529216, free 12996040, used 14533176, increment 0
Sequential: max memory 912261120, total allocated 27529216, free 12996040, used 14533176, increment 0
Initial loss: 7.0431599159883405
Initial test loss: 7.0431599159883405
Time since start: 293.372
500: time = 5.672000 loss = 5.313304 testLoss 5.083888
Jackknife: leave SalMax out
Making features
makeFeatures: max memory 912261120, total allocated 27529216, free 12677920, used 14851296, increment 318120
Alexandrium_minutum_3 SalMax: 
Regularization values: linear/quadratic/product: 0.050, categorical: 0.250, threshold: 1.000, hinge: 0.500
137 samples
Density: max memory 912261120, total allocated 27529216, free 6334032, used 21195184, increment 6343888
linearPredictor: max memory 912261120, total allocated 27529216, free 6334032, used 21195184, increment 0
FeaturedSpace: max memory 912261120, total allocated 27529216, free 6334032, used 21195184, increment 0
Sequential: max memory 912261120, total allocated 27529216, free 6334032, used 21195184, increment 0
Initial loss: 7.0431599159883405
Initial test loss: 7.0431599159883405
Time since start: 299.049
500: time = 5.599000 loss = 5.302961 testLoss 5.069586
Jackknife: leave SalMean out
Making features
makeFeatures: max memory 912261120, total allocated 27529216, free 6477136, used 21052080, increment -143104
Alexandrium_minutum_3 SalMean: 
Regularization values: linear/quadratic/product: 0.050, categorical: 0.250, threshold: 1.000, hinge: 0.500
137 samples
Density: max memory 912261120, total allocated 27529216, free 14023656, used 13505560, increment -7546520
linearPredictor: max memory 912261120, total allocated 27529216, free 14023656, used 13505560, increment 0
FeaturedSpace: max memory 912261120, total allocated 27529216, free 14023656, used 13505560, increment 0
Sequential: max memory 912261120, total allocated 27529216, free 14023656, used 13505560, increment 0
Initial loss: 7.0431599159883405
Initial test loss: 7.0431599159883405
Time since start: 304.596
500: time = 5.438000 loss = 5.308008 testLoss 5.069405
Jackknife: leave SalMin out
Making features
makeFeatures: max memory 912261120, total allocated 27529216, free 15821640, used 11707576, increment -1797984
Alexandrium_minutum_3 SalMin: 
Regularization values: linear/quadratic/product: 0.050, categorical: 0.250, threshold: 1.000, hinge: 0.500
137 samples
Density: max memory 912261120, total allocated 27529216, free 9495488, used 18033728, increment 6326152
linearPredictor: max memory 912261120, total allocated 27529216, free 9495488, used 18033728, increment 0
FeaturedSpace: max memory 912261120, total allocated 27529216, free 9495488, used 18033728, increment 0
Sequential: max memory 912261120, total allocated 27529216, free 9495488, used 18033728, increment 0
Initial loss: 7.0431599159883405
Initial test loss: 7.0431599159883405
Time since start: 310.259
500: time = 5.585000 loss = 5.307986 testLoss 5.069274
Jackknife: leave SalRange out
Making features
makeFeatures: max memory 912261120, total allocated 27529216, free 9774336, used 17754880, increment -278848
Alexandrium_minutum_3 SalRange: 
Regularization values: linear/quadratic/product: 0.050, categorical: 0.250, threshold: 1.000, hinge: 0.500
137 samples
Density: max memory 912261120, total allocated 27529216, free 8025984, used 19503232, increment 1748352
linearPredictor: max memory 912261120, total allocated 27529216, free 8025984, used 19503232, increment 0
FeaturedSpace: max memory 912261120, total allocated 27529216, free 8025984, used 19503232, increment 0
Sequential: max memory 912261120, total allocated 27529216, free 8025984, used 19503232, increment 0
Initial loss: 7.0431599159883405
Initial test loss: 7.0431599159883405
Time since start: 315.92
500: time = 5.583000 loss = 5.324656 testLoss 5.073184
Jackknife: leave TempMax out
Making features
makeFeatures: max memory 912261120, total allocated 27529216, free 3895568, used 23633648, increment 4130416
Alexandrium_minutum_3 TempMax: 
Regularization values: linear/quadratic/product: 0.050, categorical: 0.250, threshold: 1.000, hinge: 0.500
137 samples
Density: max memory 912261120, total allocated 27529216, free 3652872, used 23876344, increment 242696
linearPredictor: max memory 912261120, total allocated 27529216, free 3652872, used 23876344, increment 0
FeaturedSpace: max memory 912261120, total allocated 27529216, free 3652872, used 23876344, increment 0
Sequential: max memory 912261120, total allocated 27529216, free 3652872, used 23876344, increment 0
Initial loss: 7.0431599159883405
Initial test loss: 7.0431599159883405
Time since start: 321.619
500: time = 5.632000 loss = 5.316446 testLoss 5.107602
Jackknife: leave TempMean out
Making features
makeFeatures: max memory 912261120, total allocated 27529216, free 9296208, used 18233008, increment -5643336
Alexandrium_minutum_3 TempMean: 
Regularization values: linear/quadratic/product: 0.050, categorical: 0.250, threshold: 1.000, hinge: 0.500
137 samples
Density: max memory 912261120, total allocated 27529216, free 9576488, used 17952728, increment -280280
linearPredictor: max memory 912261120, total allocated 27529216, free 9576488, used 17952728, increment 0
FeaturedSpace: max memory 912261120, total allocated 27529216, free 9576488, used 17952728, increment 0
Sequential: max memory 912261120, total allocated 27529216, free 9576488, used 17952728, increment 0
Initial loss: 7.0431599159883405
Initial test loss: 7.0431599159883405
Time since start: 327.393
500: time = 5.695000 loss = 5.308937 testLoss 5.065470
Jackknife: leave TempMin out
Making features
makeFeatures: max memory 912261120, total allocated 27529216, free 11083968, used 16445248, increment -1507480
Alexandrium_minutum_3 TempMin: 
Regularization values: linear/quadratic/product: 0.050, categorical: 0.250, threshold: 1.000, hinge: 0.500
137 samples
Density: max memory 912261120, total allocated 27529216, free 9246768, used 18282448, increment 1837200
linearPredictor: max memory 912261120, total allocated 27529216, free 9246768, used 18282448, increment 0
FeaturedSpace: max memory 912261120, total allocated 27529216, free 9246768, used 18282448, increment 0
Sequential: max memory 912261120, total allocated 27529216, free 9246768, used 18282448, increment 0
Initial loss: 7.0431599159883405
Initial test loss: 7.0431599159883405
Time since start: 333.034
500: time = 5.555000 loss = 5.314158 testLoss 5.071305
Jackknife: leave TempRange out
Making features
makeFeatures: max memory 912261120, total allocated 27529216, free 3452792, used 24076424, increment 5793976
Alexandrium_minutum_3 TempRange: 
Regularization values: linear/quadratic/product: 0.050, categorical: 0.250, threshold: 1.000, hinge: 0.500
137 samples
Density: max memory 912261120, total allocated 27529216, free 3569104, used 23960112, increment -116312
linearPredictor: max memory 912261120, total allocated 27529216, free 3569104, used 23960112, increment 0
FeaturedSpace: max memory 912261120, total allocated 27529216, free 3569104, used 23960112, increment 0
Sequential: max memory 912261120, total allocated 27529216, free 3569104, used 23960112, increment 0
Initial loss: 7.0431599159883405
Initial test loss: 7.0431599159883405
Time since start: 338.955
500: time = 5.827000 loss = 5.324841 testLoss 5.084375
Jackknife: only Bathy
Making features
makeFeatures: max memory 912261120, total allocated 27529216, free 9992176, used 17537040, increment -6423072
Alexandrium_minutum_3 Bathy: 
Regularization values: linear/quadratic/product: 0.050, categorical: 0.250, threshold: 1.000, hinge: 0.500
137 samples
Density: max memory 912261120, total allocated 27529216, free 9518272, used 18010944, increment 473904
linearPredictor: max memory 912261120, total allocated 27529216, free 9518272, used 18010944, increment 0
FeaturedSpace: max memory 912261120, total allocated 27529216, free 9518272, used 18010944, increment 0
Sequential: max memory 912261120, total allocated 27529216, free 9518272, used 18010944, increment 0
Initial loss: 7.0431599159883405
Initial test loss: 7.0431599159883405
300: time = 0.271000 loss = 5.911095 testLoss 5.769089
Res.gain: 1.1320648873323353
Jackknife: only CVMax
Making features
makeFeatures: max memory 912261120, total allocated 27529216, free 10796472, used 16732744, increment -1278200
Alexandrium_minutum_3 CVMax: 
Regularization values: linear/quadratic/product: 0.050, categorical: 0.250, threshold: 1.000, hinge: 0.500
137 samples
Density: max memory 912261120, total allocated 27529216, free 10172240, used 17356976, increment 624232
linearPredictor: max memory 912261120, total allocated 27529216, free 10172240, used 17356976, increment 0
FeaturedSpace: max memory 912261120, total allocated 27529216, free 10172240, used 17356976, increment 0
Sequential: max memory 912261120, total allocated 27529216, free 10172240, used 17356976, increment 0
Initial loss: 7.0431599159883405
Initial test loss: 7.0431599159883405
280: time = 0.298000 loss = 6.591835 testLoss 6.490387
Res.gain: 0.4513253680964686
Jackknife: only CVMean
Making features
makeFeatures: max memory 912261120, total allocated 27529216, free 11096200, used 16433016, increment -923960
Alexandrium_minutum_3 CVMean: 
Regularization values: linear/quadratic/product: 0.050, categorical: 0.250, threshold: 1.000, hinge: 0.500
137 samples
Density: max memory 912261120, total allocated 27529216, free 10617536, used 16911680, increment 478664
linearPredictor: max memory 912261120, total allocated 27529216, free 10608360, used 16920856, increment 9176
FeaturedSpace: max memory 912261120, total allocated 27529216, free 10603048, used 16926168, increment 5312
Sequential: max memory 912261120, total allocated 27529216, free 10449760, used 17079456, increment 153288
Initial loss: 7.0431599159883405
Initial test loss: 7.0431599159883405
140: time = 0.157000 loss = 6.577137 testLoss 6.454180
Res.gain: 0.46602278007668474
Jackknife: only CVMin
Making features
makeFeatures: max memory 912261120, total allocated 27529216, free 11431088, used 16098128, increment -981328
Alexandrium_minutum_3 CVMin: 
Regularization values: linear/quadratic/product: 0.050, categorical: 0.250, threshold: 1.000, hinge: 0.500
137 samples
Density: max memory 912261120, total allocated 27529216, free 10799456, used 16729760, increment 631632
linearPredictor: max memory 912261120, total allocated 27529216, free 10799456, used 16729760, increment 0
FeaturedSpace: max memory 912261120, total allocated 27529216, free 10799456, used 16729760, increment 0
Sequential: max memory 912261120, total allocated 27529216, free 10799456, used 16729760, increment 0
Initial loss: 7.0431599159883405
Initial test loss: 7.0431599159883405
200: time = 0.219000 loss = 6.796691 testLoss 6.772674
Res.gain: 0.2464693682893797
Jackknife: only CVRange
Making features
makeFeatures: max memory 912261120, total allocated 27529216, free 11071192, used 16458024, increment -271736
Alexandrium_minutum_3 CVRange: 
Regularization values: linear/quadratic/product: 0.050, categorical: 0.250, threshold: 1.000, hinge: 0.500
137 samples
Density: max memory 912261120, total allocated 27529216, free 10395488, used 17133728, increment 675704
linearPredictor: max memory 912261120, total allocated 27529216, free 10395488, used 17133728, increment 0
FeaturedSpace: max memory 912261120, total allocated 27529216, free 10395488, used 17133728, increment 0
Sequential: max memory 912261120, total allocated 27529216, free 10395488, used 17133728, increment 0
Initial loss: 7.0431599159883405
Initial test loss: 7.0431599159883405
Time since start: 340.343
360: time = 0.411000 loss = 6.620559 testLoss 6.545389
Res.gain: 0.422600428417768
Jackknife: only SalMax
Making features
makeFeatures: max memory 912261120, total allocated 27529216, free 14361392, used 13167824, increment -3965904
Alexandrium_minutum_3 SalMax: 
Regularization values: linear/quadratic/product: 0.050, categorical: 0.250, threshold: 1.000, hinge: 0.500
137 samples
Density: max memory 912261120, total allocated 27529216, free 13761048, used 13768168, increment 600344
linearPredictor: max memory 912261120, total allocated 27529216, free 13761048, used 13768168, increment 0
FeaturedSpace: max memory 912261120, total allocated 27529216, free 13761048, used 13768168, increment 0
Sequential: max memory 912261120, total allocated 27529216, free 13761048, used 13768168, increment 0
Initial loss: 7.0431599159883405
Initial test loss: 7.0431599159883405
280: time = 0.332000 loss = 6.892129 testLoss 6.644968
Res.gain: 0.15103073269097322
Jackknife: only SalMean
Making features
makeFeatures: max memory 912261120, total allocated 27529216, free 14893616, used 12635600, increment -1132568
Alexandrium_minutum_3 SalMean: 
Regularization values: linear/quadratic/product: 0.050, categorical: 0.250, threshold: 1.000, hinge: 0.500
137 samples
Density: max memory 912261120, total allocated 27529216, free 14357608, used 13171608, increment 536008
linearPredictor: max memory 912261120, total allocated 27529216, free 14357608, used 13171608, increment 0
FeaturedSpace: max memory 912261120, total allocated 27529216, free 14357608, used 13171608, increment 0
Sequential: max memory 912261120, total allocated 27529216, free 14357608, used 13171608, increment 0
Initial loss: 7.0431599159883405
Initial test loss: 7.0431599159883405
300: time = 0.344000 loss = 6.965799 testLoss 6.809286
Res.gain: 0.07736080764759379
Jackknife: only SalMin
Making features
makeFeatures: max memory 912261120, total allocated 27529216, free 15977600, used 11551616, increment -1619992
Alexandrium_minutum_3 SalMin: 
Regularization values: linear/quadratic/product: 0.050, categorical: 0.250, threshold: 1.000, hinge: 0.500
137 samples
Density: max memory 912261120, total allocated 27529216, free 15502160, used 12027056, increment 475440
linearPredictor: max memory 912261120, total allocated 27529216, free 15502160, used 12027056, increment 0
FeaturedSpace: max memory 912261120, total allocated 27529216, free 15502160, used 12027056, increment 0
Sequential: max memory 912261120, total allocated 27529216, free 15502160, used 12027056, increment 0
Initial loss: 7.0431599159883405
Initial test loss: 7.0431599159883405
240: time = 0.273000 loss = 6.961844 testLoss 6.894342
Res.gain: 0.08131558625302304
Jackknife: only SalRange
Making features
makeFeatures: max memory 912261120, total allocated 27529216, free 15657616, used 11871600, increment -155456
Alexandrium_minutum_3 SalRange: 
Regularization values: linear/quadratic/product: 0.050, categorical: 0.250, threshold: 1.000, hinge: 0.500
137 samples
Density: max memory 912261120, total allocated 27529216, free 15136144, used 12393072, increment 521472
linearPredictor: max memory 912261120, total allocated 27529216, free 15136144, used 12393072, increment 0
FeaturedSpace: max memory 912261120, total allocated 27529216, free 15136144, used 12393072, increment 0
Sequential: max memory 912261120, total allocated 27529216, free 15136144, used 12393072, increment 0
Initial loss: 7.0431599159883405
Initial test loss: 7.0431599159883405
Time since start: 341.91
500: time = 0.571000 loss = 6.941993 testLoss 6.964893
Res.gain: 0.10116708142442743
Jackknife: only TempMax
Making features
makeFeatures: max memory 912261120, total allocated 27529216, free 14403360, used 13125856, increment 732784
Alexandrium_minutum_3 TempMax: 
Regularization values: linear/quadratic/product: 0.050, categorical: 0.250, threshold: 1.000, hinge: 0.500
137 samples
Density: max memory 912261120, total allocated 27529216, free 13902104, used 13627112, increment 501256
linearPredictor: max memory 912261120, total allocated 27529216, free 13902104, used 13627112, increment 0
FeaturedSpace: max memory 912261120, total allocated 27529216, free 13902104, used 13627112, increment 0
Sequential: max memory 912261120, total allocated 27529216, free 13902104, used 13627112, increment 0
Initial loss: 7.0431599159883405
Initial test loss: 7.0431599159883405
500: time = 0.607000 loss = 6.368752 testLoss 6.213225
Res.gain: 0.674407733940046
Jackknife: only TempMean
Making features
makeFeatures: max memory 912261120, total allocated 27529216, free 11987904, used 15541312, increment 1914200
Alexandrium_minutum_3 TempMean: 
Regularization values: linear/quadratic/product: 0.050, categorical: 0.250, threshold: 1.000, hinge: 0.500
137 samples
Density: max memory 912261120, total allocated 27529216, free 11345056, used 16184160, increment 642848
linearPredictor: max memory 912261120, total allocated 27529216, free 11345056, used 16184160, increment 0
FeaturedSpace: max memory 912261120, total allocated 27529216, free 11345056, used 16184160, increment 0
Sequential: max memory 912261120, total allocated 27529216, free 11342424, used 16186792, increment 2632
Initial loss: 7.0431599159883405
Initial test loss: 7.0431599159883405
Time since start: 343.112
500: time = 0.579000 loss = 6.351149 testLoss 6.297032
Res.gain: 0.6920106020138199
Jackknife: only TempMin
Making features
makeFeatures: max memory 912261120, total allocated 27529216, free 11145008, used 16384208, increment 197416
Alexandrium_minutum_3 TempMin: 
Regularization values: linear/quadratic/product: 0.050, categorical: 0.250, threshold: 1.000, hinge: 0.500
137 samples
Density: max memory 912261120, total allocated 27529216, free 10511264, used 17017952, increment 633744
linearPredictor: max memory 912261120, total allocated 27529216, free 10511264, used 17017952, increment 0
FeaturedSpace: max memory 912261120, total allocated 27529216, free 10511264, used 17017952, increment 0
Sequential: max memory 912261120, total allocated 27529216, free 10511264, used 17017952, increment 0
Initial loss: 7.0431599159883405
Initial test loss: 7.0431599159883405
420: time = 0.472000 loss = 6.460261 testLoss 6.333690
Res.gain: 0.5828990131750178
Jackknife: only TempRange
Making features
makeFeatures: max memory 912261120, total allocated 27529216, free 14672176, used 12857040, increment -4160912
Alexandrium_minutum_3 TempRange: 
Regularization values: linear/quadratic/product: 0.050, categorical: 0.250, threshold: 1.000, hinge: 0.500
137 samples
Density: max memory 912261120, total allocated 27529216, free 14039760, used 13489456, increment 632416
linearPredictor: max memory 912261120, total allocated 27529216, free 14039760, used 13489456, increment 0
FeaturedSpace: max memory 912261120, total allocated 27529216, free 14035632, used 13493584, increment 4128
Sequential: max memory 912261120, total allocated 27529216, free 14035632, used 13493584, increment 0
Initial loss: 7.0431599159883405
Initial test loss: 7.0431599159883405
460: time = 0.501000 loss = 6.614710 testLoss 6.503583
Res.gain: 0.42845036005697956
Time since start: 344.329
getSamples: max memory 912261120, total allocated 27529216, free 10321600, used 17207616, increment 3714032
Making features
makeFeatures: max memory 912261120, total allocated 27529216, free 9143424, used 18385792, increment 1178176
Alexandrium_minutum_4: 
Regularization values: linear/quadratic/product: 0.050, categorical: 0.250, threshold: 1.000, hinge: 0.500
137 samples
Density: max memory 912261120, total allocated 27529216, free 6708256, used 20820960, increment 2435168
linearPredictor: max memory 912261120, total allocated 27529216, free 6547080, used 20982136, increment 161176
FeaturedSpace: max memory 912261120, total allocated 27529216, free 6547080, used 20982136, increment 0
Sequential: max memory 912261120, total allocated 27529216, free 6547080, used 20982136, increment 0
Initial loss: 7.0431599159883405
Initial test loss: 7.0431599159883405
Time since start: 350.58
500: time = 6.173000 loss = 5.302209 testLoss 5.188327
Resulting gain: 1.740950621272619
Projecting...
Writing file models\Alexandrium_minutum\Alexandrium_minutum_4.csv
Writing file models\Alexandrium_minutum\Alexandrium_minutum_4.csv
Jackknife: leave Bathy out
Making features
makeFeatures: max memory 912261120, total allocated 27529216, free 16440408, used 11088808, increment -9893328
Alexandrium_minutum_4 Bathy: 
Regularization values: linear/quadratic/product: 0.050, categorical: 0.250, threshold: 1.000, hinge: 0.500
137 samples
Density: max memory 912261120, total allocated 27529216, free 14893936, used 12635280, increment 1546472
linearPredictor: max memory 912261120, total allocated 27529216, free 14893936, used 12635280, increment 0
FeaturedSpace: max memory 912261120, total allocated 27529216, free 14893936, used 12635280, increment 0
Sequential: max memory 912261120, total allocated 27529216, free 14893936, used 12635280, increment 0
Initial loss: 7.0431599159883405
Initial test loss: 7.0431599159883405
Time since start: 356.88
500: time = 5.752000 loss = 5.594980 testLoss 5.302424
Jackknife: leave CVMax out
Making features
makeFeatures: max memory 912261120, total allocated 27529216, free 8454480, used 19074736, increment 6439456
Alexandrium_minutum_4 CVMax: 
Regularization values: linear/quadratic/product: 0.050, categorical: 0.250, threshold: 1.000, hinge: 0.500
137 samples
Density: max memory 912261120, total allocated 27529216, free 8523792, used 19005424, increment -69312
linearPredictor: max memory 912261120, total allocated 27529216, free 8523792, used 19005424, increment 0
FeaturedSpace: max memory 912261120, total allocated 27529216, free 8523792, used 19005424, increment 0
Sequential: max memory 912261120, total allocated 27529216, free 8523792, used 19005424, increment 0
Initial loss: 7.0431599159883405
Initial test loss: 7.0431599159883405
Time since start: 362.533
500: time = 5.562000 loss = 5.305436 testLoss 5.171172
Jackknife: leave CVMean out
Making features
makeFeatures: max memory 912261120, total allocated 27529216, free 11289840, used 16239376, increment -2766048
Alexandrium_minutum_4 CVMean: 
Regularization values: linear/quadratic/product: 0.050, categorical: 0.250, threshold: 1.000, hinge: 0.500
137 samples
Density: max memory 912261120, total allocated 27529216, free 5002464, used 22526752, increment 6287376
linearPredictor: max memory 912261120, total allocated 27529216, free 5002464, used 22526752, increment 0
FeaturedSpace: max memory 912261120, total allocated 27529216, free 5002464, used 22526752, increment 0
Sequential: max memory 912261120, total allocated 27529216, free 5002464, used 22526752, increment 0
Initial loss: 7.0431599159883405
Initial test loss: 7.0431599159883405
Time since start: 368.296
500: time = 5.685000 loss = 5.304377 testLoss 5.198819
Jackknife: leave CVMin out
Making features
makeFeatures: max memory 912261120, total allocated 27529216, free 2364208, used 25165008, increment 2638256
Alexandrium_minutum_4 CVMin: 
Regularization values: linear/quadratic/product: 0.050, categorical: 0.250, threshold: 1.000, hinge: 0.500
137 samples
Density: max memory 912261120, total allocated 27529216, free 2226608, used 25302608, increment 137600
linearPredictor: max memory 912261120, total allocated 27529216, free 2226608, used 25302608, increment 0
FeaturedSpace: max memory 912261120, total allocated 27529216, free 2226608, used 25302608, increment 0
Sequential: max memory 912261120, total allocated 27529216, free 2226608, used 25302608, increment 0
Initial loss: 7.0431599159883405
Initial test loss: 7.0431599159883405
Time since start: 374.019
500: time = 5.629000 loss = 5.305617 testLoss 5.178926
Jackknife: leave CVRange out
Making features
makeFeatures: max memory 912261120, total allocated 27529216, free 14559512, used 12969704, increment -12332904
Alexandrium_minutum_4 CVRange: 
Regularization values: linear/quadratic/product: 0.050, categorical: 0.250, threshold: 1.000, hinge: 0.500
137 samples
Density: max memory 912261120, total allocated 27529216, free 12795944, used 14733272, increment 1763568
linearPredictor: max memory 912261120, total allocated 27529216, free 12795944, used 14733272, increment 0
FeaturedSpace: max memory 912261120, total allocated 27529216, free 12795944, used 14733272, increment 0
Sequential: max memory 912261120, total allocated 27529216, free 12795944, used 14733272, increment 0
Initial loss: 7.0431599159883405
Initial test loss: 7.0431599159883405
Time since start: 379.833
500: time = 5.751000 loss = 5.303954 testLoss 5.159638
Jackknife: leave SalMax out
Making features
makeFeatures: max memory 912261120, total allocated 27529216, free 9753632, used 17775584, increment 3042312
Alexandrium_minutum_4 SalMax: 
Regularization values: linear/quadratic/product: 0.050, categorical: 0.250, threshold: 1.000, hinge: 0.500
137 samples
Density: max memory 912261120, total allocated 27529216, free 7981176, used 19548040, increment 1772456
linearPredictor: max memory 912261120, total allocated 27529216, free 7981176, used 19548040, increment 0
FeaturedSpace: max memory 912261120, total allocated 27529216, free 7981176, used 19548040, increment 0
Sequential: max memory 912261120, total allocated 27529216, free 7981176, used 19548040, increment 0
Initial loss: 7.0431599159883405
Initial test loss: 7.0431599159883405
Time since start: 385.491
500: time = 5.588000 loss = 5.302485 testLoss 5.195544
Jackknife: leave SalMean out
Making features
makeFeatures: max memory 912261120, total allocated 27529216, free 8505904, used 19023312, increment -524728
Alexandrium_minutum_4 SalMean: 
Regularization values: linear/quadratic/product: 0.050, categorical: 0.250, threshold: 1.000, hinge: 0.500
137 samples
Density: max memory 912261120, total allocated 27529216, free 16078928, used 11450288, increment -7573024
linearPredictor: max memory 912261120, total allocated 27529216, free 16078928, used 11450288, increment 0
FeaturedSpace: max memory 912261120, total allocated 27529216, free 16078928, used 11450288, increment 0
Sequential: max memory 912261120, total allocated 27529216, free 16078928, used 11450288, increment 0
Initial loss: 7.0431599159883405
Initial test loss: 7.0431599159883405
Time since start: 391.233
500: time = 5.647000 loss = 5.307900 testLoss 5.180387
Jackknife: leave SalMin out
Making features
makeFeatures: max memory 912261120, total allocated 27529216, free 15844696, used 11684520, increment 234232
Alexandrium_minutum_4 SalMin: 
Regularization values: linear/quadratic/product: 0.050, categorical: 0.250, threshold: 1.000, hinge: 0.500
137 samples
Density: max memory 912261120, total allocated 27529216, free 9510608, used 18018608, increment 6334088
linearPredictor: max memory 912261120, total allocated 27529216, free 9510608, used 18018608, increment 0
FeaturedSpace: max memory 912261120, total allocated 27529216, free 9510608, used 18018608, increment 0
Sequential: max memory 912261120, total allocated 27529216, free 9510608, used 18018608, increment 0
Initial loss: 7.0431599159883405
Initial test loss: 7.0431599159883405
Time since start: 396.846
500: time = 5.535000 loss = 5.300436 testLoss 5.179274
Jackknife: leave SalRange out
Making features
makeFeatures: max memory 912261120, total allocated 27529216, free 7022472, used 20506744, increment 2488136
Alexandrium_minutum_4 SalRange: 
Regularization values: linear/quadratic/product: 0.050, categorical: 0.250, threshold: 1.000, hinge: 0.500
137 samples
Density: max memory 912261120, total allocated 27529216, free 6836496, used 20692720, increment 185976
linearPredictor: max memory 912261120, total allocated 27529216, free 6836496, used 20692720, increment 0
FeaturedSpace: max memory 912261120, total allocated 27529216, free 6836496, used 20692720, increment 0
Sequential: max memory 912261120, total allocated 27529216, free 6836496, used 20692720, increment 0
Initial loss: 7.0431599159883405
Initial test loss: 7.0431599159883405
Time since start: 402.113
500: time = 5.189000 loss = 5.320924 testLoss 5.198842
Jackknife: leave TempMax out
Making features
makeFeatures: max memory 912261120, total allocated 27529216, free 6500560, used 21028656, increment 335936
Alexandrium_minutum_4 TempMax: 
Regularization values: linear/quadratic/product: 0.050, categorical: 0.250, threshold: 1.000, hinge: 0.500
137 samples
Density: max memory 912261120, total allocated 27529216, free 14185712, used 13343504, increment -7685152
linearPredictor: max memory 912261120, total allocated 27529216, free 14185712, used 13343504, increment 0
FeaturedSpace: max memory 912261120, total allocated 27529216, free 14185712, used 13343504, increment 0
Sequential: max memory 912261120, total allocated 27529216, free 14185712, used 13343504, increment 0
Initial loss: 7.0431599159883405
Initial test loss: 7.0431599159883405
Time since start: 407.453
500: time = 5.245000 loss = 5.310943 testLoss 5.209925
Jackknife: leave TempMean out
Making features
makeFeatures: max memory 912261120, total allocated 27529216, free 9319352, used 18209864, increment 4866360
Alexandrium_minutum_4 TempMean: 
Regularization values: linear/quadratic/product: 0.050, categorical: 0.250, threshold: 1.000, hinge: 0.500
137 samples
Density: max memory 912261120, total allocated 27529216, free 9647368, used 17881848, increment -328016
linearPredictor: max memory 912261120, total allocated 27529216, free 9647368, used 17881848, increment 0
FeaturedSpace: max memory 912261120, total allocated 27529216, free 9647368, used 17881848, increment 0
Sequential: max memory 912261120, total allocated 27529216, free 9647368, used 17881848, increment 0
Initial loss: 7.0431599159883405
Initial test loss: 7.0431599159883405
Time since start: 413.003
500: time = 5.470000 loss = 5.304999 testLoss 5.194416
Jackknife: leave TempMin out
Making features
makeFeatures: max memory 912261120, total allocated 27529216, free 8418976, used 19110240, increment 1228392
Alexandrium_minutum_4 TempMin: 
Regularization values: linear/quadratic/product: 0.050, categorical: 0.250, threshold: 1.000, hinge: 0.500
137 samples
Density: max memory 912261120, total allocated 27529216, free 7328256, used 20200960, increment 1090720
linearPredictor: max memory 912261120, total allocated 27529216, free 7328256, used 20200960, increment 0
FeaturedSpace: max memory 912261120, total allocated 27529216, free 7328256, used 20200960, increment 0
Sequential: max memory 912261120, total allocated 27529216, free 7328256, used 20200960, increment 0
Initial loss: 7.0431599159883405
Initial test loss: 7.0431599159883405
Time since start: 417.896
500: time = 4.820000 loss = 5.313020 testLoss 5.166643
Jackknife: leave TempRange out
Making features
makeFeatures: max memory 912261120, total allocated 27529216, free 5909504, used 21619712, increment 1418752
Alexandrium_minutum_4 TempRange: 
Regularization values: linear/quadratic/product: 0.050, categorical: 0.250, threshold: 1.000, hinge: 0.500
137 samples
Density: max memory 912261120, total allocated 27529216, free 4517992, used 23011224, increment 1391512
linearPredictor: max memory 912261120, total allocated 27529216, free 4517992, used 23011224, increment 0
FeaturedSpace: max memory 912261120, total allocated 27529216, free 4517992, used 23011224, increment 0
Sequential: max memory 912261120, total allocated 27529216, free 4517992, used 23011224, increment 0
Initial loss: 7.0431599159883405
Initial test loss: 7.0431599159883405
Time since start: 422.838
500: time = 4.879000 loss = 5.311927 testLoss 5.205721
Jackknife: only Bathy
Making features
makeFeatures: max memory 912261120, total allocated 27529216, free 9531960, used 17997256, increment -5013968
Alexandrium_minutum_4 Bathy: 
Regularization values: linear/quadratic/product: 0.050, categorical: 0.250, threshold: 1.000, hinge: 0.500
137 samples
Density: max memory 912261120, total allocated 27529216, free 16365216, used 11164000, increment -6833256
linearPredictor: max memory 912261120, total allocated 27529216, free 16365216, used 11164000, increment 0
FeaturedSpace: max memory 912261120, total allocated 27529216, free 16365216, used 11164000, increment 0
Sequential: max memory 912261120, total allocated 27529216, free 16365216, used 11164000, increment 0
Initial loss: 7.0431599159883405
Initial test loss: 7.0431599159883405
260: time = 0.212000 loss = 5.887245 testLoss 5.932135
Res.gain: 1.1559144743416594
Jackknife: only CVMax
Making features
makeFeatures: max memory 912261120, total allocated 27529216, free 13893464, used 13635752, increment 2471752
Alexandrium_minutum_4 CVMax: 
Regularization values: linear/quadratic/product: 0.050, categorical: 0.250, threshold: 1.000, hinge: 0.500
137 samples
Density: max memory 912261120, total allocated 27529216, free 13410824, used 14118392, increment 482640
linearPredictor: max memory 912261120, total allocated 27529216, free 13410824, used 14118392, increment 0
FeaturedSpace: max memory 912261120, total allocated 27529216, free 13257472, used 14271744, increment 153352
Sequential: max memory 912261120, total allocated 27529216, free 13257472, used 14271744, increment 0
Initial loss: 7.0431599159883405
Initial test loss: 7.0431599159883405
300: time = 0.281000 loss = 6.546784 testLoss 6.712899
Res.gain: 0.49637577199705607
Jackknife: only CVMean
Making features
makeFeatures: max memory 912261120, total allocated 27529216, free 11084936, used 16444280, increment 2172536
Alexandrium_minutum_4 CVMean: 
Regularization values: linear/quadratic/product: 0.050, categorical: 0.250, threshold: 1.000, hinge: 0.500
137 samples
Density: max memory 912261120, total allocated 27529216, free 10445480, used 17083736, increment 639456
linearPredictor: max memory 912261120, total allocated 27529216, free 10443360, used 17085856, increment 2120
FeaturedSpace: max memory 912261120, total allocated 27529216, free 10443360, used 17085856, increment 0
Sequential: max memory 912261120, total allocated 27529216, free 10443360, used 17085856, increment 0
Initial loss: 7.0431599159883405
Initial test loss: 7.0431599159883405
240: time = 0.219000 loss = 6.571972 testLoss 6.477886
Res.gain: 0.47118767146895824
Jackknife: only CVMin
Making features
makeFeatures: max memory 912261120, total allocated 27529216, free 10960800, used 16568416, increment -517440
Alexandrium_minutum_4 CVMin: 
Regularization values: linear/quadratic/product: 0.050, categorical: 0.250, threshold: 1.000, hinge: 0.500
137 samples
Density: max memory 912261120, total allocated 27529216, free 10343176, used 17186040, increment 617624
linearPredictor: max memory 912261120, total allocated 27529216, free 10343176, used 17186040, increment 0
FeaturedSpace: max memory 912261120, total allocated 27529216, free 10343176, used 17186040, increment 0
Sequential: max memory 912261120, total allocated 27529216, free 10343176, used 17186040, increment 0
Initial loss: 7.0431599159883405
Initial test loss: 7.0431599159883405
200: time = 0.211000 loss = 6.804841 testLoss 6.745623
Res.gain: 0.2383194064764913
Jackknife: only CVRange
Making features
makeFeatures: max memory 912261120, total allocated 27529216, free 11130944, used 16398272, increment -787768
Alexandrium_minutum_4 CVRange: 
Regularization values: linear/quadratic/product: 0.050, categorical: 0.250, threshold: 1.000, hinge: 0.500
137 samples
Density: max memory 912261120, total allocated 27529216, free 10470816, used 17058400, increment 660128
linearPredictor: max memory 912261120, total allocated 27529216, free 10470816, used 17058400, increment 0
FeaturedSpace: max memory 912261120, total allocated 27529216, free 10470816, used 17058400, increment 0
Sequential: max memory 912261120, total allocated 27529216, free 10470816, used 17058400, increment 0
Initial loss: 7.0431599159883405
Initial test loss: 7.0431599159883405
Time since start: 423.971
140: time = 0.148000 loss = 6.612165 testLoss 6.582676
Res.gain: 0.4309949323577982
Jackknife: only SalMax
Making features
makeFeatures: max memory 912261120, total allocated 27529216, free 10153104, used 17376112, increment 317712
Alexandrium_minutum_4 SalMax: 
Regularization values: linear/quadratic/product: 0.050, categorical: 0.250, threshold: 1.000, hinge: 0.500
137 samples
Density: max memory 912261120, total allocated 27529216, free 9638112, used 17891104, increment 514992
linearPredictor: max memory 912261120, total allocated 27529216, free 9638112, used 17891104, increment 0
FeaturedSpace: max memory 912261120, total allocated 27529216, free 9638112, used 17891104, increment 0
Sequential: max memory 912261120, total allocated 27529216, free 9638112, used 17891104, increment 0
Initial loss: 7.0431599159883405
Initial test loss: 7.0431599159883405
280: time = 0.291000 loss = 6.869306 testLoss 6.754869
Res.gain: 0.17385429443329414
Jackknife: only SalMean
Making features
makeFeatures: max memory 912261120, total allocated 27529216, free 10929152, used 16600064, increment -1291040
Alexandrium_minutum_4 SalMean: 
Regularization values: linear/quadratic/product: 0.050, categorical: 0.250, threshold: 1.000, hinge: 0.500
137 samples
Density: max memory 912261120, total allocated 27529216, free 10444048, used 17085168, increment 485104
linearPredictor: max memory 912261120, total allocated 27529216, free 10434872, used 17094344, increment 9176
FeaturedSpace: max memory 912261120, total allocated 27529216, free 10434872, used 17094344, increment 0
Sequential: max memory 912261120, total allocated 27529216, free 10434872, used 17094344, increment 0
Initial loss: 7.0431599159883405
Initial test loss: 7.0431599159883405
340: time = 0.349000 loss = 6.939607 testLoss 6.944866
Res.gain: 0.10355301624729307
Jackknife: only SalMin
Making features
makeFeatures: max memory 912261120, total allocated 27529216, free 14025968, used 13503248, increment -3591096
Alexandrium_minutum_4 SalMin: 
Regularization values: linear/quadratic/product: 0.050, categorical: 0.250, threshold: 1.000, hinge: 0.500
137 samples
Density: max memory 912261120, total allocated 27529216, free 13396280, used 14132936, increment 629688
linearPredictor: max memory 912261120, total allocated 27529216, free 13396280, used 14132936, increment 0
FeaturedSpace: max memory 912261120, total allocated 27529216, free 13396280, used 14132936, increment 0
Sequential: max memory 912261120, total allocated 27529216, free 13396280, used 14132936, increment 0
Initial loss: 7.0431599159883405
Initial test loss: 7.0431599159883405
140: time = 0.141000 loss = 6.943511 testLoss 6.946438
Res.gain: 0.09964906685666897
Jackknife: only SalRange
Making features
makeFeatures: max memory 912261120, total allocated 27529216, free 9688960, used 17840256, increment 3707320
Alexandrium_minutum_4 SalRange: 
Regularization values: linear/quadratic/product: 0.050, categorical: 0.250, threshold: 1.000, hinge: 0.500
137 samples
Density: max memory 912261120, total allocated 27529216, free 9210904, used 18318312, increment 478056
linearPredictor: max memory 912261120, total allocated 27529216, free 9210904, used 18318312, increment 0
FeaturedSpace: max memory 912261120, total allocated 27529216, free 9210904, used 18318312, increment 0
Sequential: max memory 912261120, total allocated 27529216, free 9210904, used 18318312, increment 0
Initial loss: 7.0431599159883405
Initial test loss: 7.0431599159883405
Time since start: 425.287
500: time = 0.520000 loss = 6.936653 testLoss 6.992945
Res.gain: 0.10650646887055437
Jackknife: only TempMax
Making features
makeFeatures: max memory 912261120, total allocated 27529216, free 9304576, used 18224640, increment -93672
Alexandrium_minutum_4 TempMax: 
Regularization values: linear/quadratic/product: 0.050, categorical: 0.250, threshold: 1.000, hinge: 0.500
137 samples
Density: max memory 912261120, total allocated 27529216, free 8816472, used 18712744, increment 488104
linearPredictor: max memory 912261120, total allocated 27529216, free 8816472, used 18712744, increment 0
FeaturedSpace: max memory 912261120, total allocated 27529216, free 8816472, used 18712744, increment 0
Sequential: max memory 912261120, total allocated 27529216, free 8816472, used 18712744, increment 0
Initial loss: 7.0431599159883405
Initial test loss: 7.0431599159883405
500: time = 0.513000 loss = 6.362529 testLoss 6.255505
Res.gain: 0.6806313463805793
Jackknife: only TempMean
Making features
makeFeatures: max memory 912261120, total allocated 27529216, free 14957752, used 12571464, increment -6141280
Alexandrium_minutum_4 TempMean: 
Regularization values: linear/quadratic/product: 0.050, categorical: 0.250, threshold: 1.000, hinge: 0.500
137 samples
Density: max memory 912261120, total allocated 27529216, free 14428512, used 13100704, increment 529240
linearPredictor: max memory 912261120, total allocated 27529216, free 14428512, used 13100704, increment 0
FeaturedSpace: max memory 912261120, total allocated 27529216, free 14428512, used 13100704, increment 0
Sequential: max memory 912261120, total allocated 27529216, free 14428512, used 13100704, increment 0
Initial loss: 7.0431599159883405
Initial test loss: 7.0431599159883405
Time since start: 426.323
500: time = 0.507000 loss = 6.363073 testLoss 6.238629
Res.gain: 0.6800870216977017
Jackknife: only TempMin
Making features
makeFeatures: max memory 912261120, total allocated 27529216, free 14426016, used 13103200, increment 2496
Alexandrium_minutum_4 TempMin: 
Regularization values: linear/quadratic/product: 0.050, categorical: 0.250, threshold: 1.000, hinge: 0.500
137 samples
Density: max memory 912261120, total allocated 27529216, free 13770696, used 13758520, increment 655320
linearPredictor: max memory 912261120, total allocated 27529216, free 13770696, used 13758520, increment 0
FeaturedSpace: max memory 912261120, total allocated 27529216, free 13770696, used 13758520, increment 0
Sequential: max memory 912261120, total allocated 27529216, free 13770696, used 13758520, increment 0
Initial loss: 7.0431599159883405
Initial test loss: 7.0431599159883405
480: time = 0.469000 loss = 6.465133 testLoss 6.276490
Res.gain: 0.5780267804518422
Jackknife: only TempRange
Making features
makeFeatures: max memory 912261120, total allocated 27529216, free 14828160, used 12701056, increment -1057464
Alexandrium_minutum_4 TempRange: 
Regularization values: linear/quadratic/product: 0.050, categorical: 0.250, threshold: 1.000, hinge: 0.500
137 samples
Density: max memory 912261120, total allocated 27529216, free 14163944, used 13365272, increment 664216
linearPredictor: max memory 912261120, total allocated 27529216, free 14163944, used 13365272, increment 0
FeaturedSpace: max memory 912261120, total allocated 27529216, free 14163944, used 13365272, increment 0
Sequential: max memory 912261120, total allocated 27529216, free 14163944, used 13365272, increment 0
Initial loss: 7.0431599159883405
Initial test loss: 7.0431599159883405
380: time = 0.390000 loss = 6.612603 testLoss 6.475471
Res.gain: 0.430557220462469
Time since start: 427.627
Reading file Alexandrium_minutum_background.csv
readGrid: max memory 912261120, total allocated 27529216, free 9409152, used 18120064, increment 4754792
Reading file Alexandrium_minutum_background.csv
readGrid: max memory 912261120, total allocated 27529216, free 6766344, used 20762872, increment 2642808
Reading file Alexandrium_minutum_background.csv
readGrid: max memory 912261120, total allocated 27529216, free 11759608, used 15769608, increment -4993264
Reading file Alexandrium_minutum_background.csv
readGrid: max memory 912261120, total allocated 27529216, free 9006456, used 18522760, increment 2753152
Reading file Alexandrium_minutum_background.csv
readGrid: max memory 912261120, total allocated 27529216, free 6394488, used 21134728, increment 2611968
Creating average grid, stddev grid etc.
Writing file models\Alexandrium_minutum\Alexandrium_minutum_avg.csv
Writing file models\Alexandrium_minutum\Alexandrium_minutum_stddev.csv
Writing file models\Alexandrium_minutum\Alexandrium_minutum_min.csv
Writing file models\Alexandrium_minutum\Alexandrium_minutum_max.csv
Writing file models\Alexandrium_minutum\Alexandrium_minutum_median.csv
Writing file models\Alexandrium_minutum\Alexandrium_minutum_avg.csv
Time since start: 429.214
Ending
