# Supplementary material for: Projecting Future Climate Change-Mediated Impacts in Three Paralytic Shellfish Toxins-Producing Dinoflagellate Species
Source: Biology (Basel). 2022 Sep 29;11(10):1424. doi: 10.3390/biology11101424 (PMC9598431; doi:10.3390/biology11101424)
Supplement: Supplementary file 1 [file biology-11-01424-s001.zip › Evaluation/a_minutum/maxentResults.csv]

Species	#Training samples	Regularized training gain	Unregularized training gain	Iterations	Training AUC	#Test samples	Test gain	Test AUC	AUC Standard Deviation	#Background points	Bathy contribution	CVMax contribution	CVMean contribution	CVMin contribution	CVRange contribution	SalMax contribution	SalMean contribution	SalMin contribution	SalRange contribution	TempMax contribution	TempMean contribution	TempMin contribution	TempRange contribution	Bathy permutation importance	CVMax permutation importance	CVMean permutation importance	CVMin permutation importance	CVRange permutation importance	SalMax permutation importance	SalMean permutation importance	SalMin permutation importance	SalRange permutation importance	TempMax permutation importance	TempMean permutation importance	TempMin permutation importance	TempRange permutation importance	Training gain without Bathy	Training gain without CVMax	Training gain without CVMean	Training gain without CVMin	Training gain without CVRange	Training gain without SalMax	Training gain without SalMean	Training gain without SalMin	Training gain without SalRange	Training gain without TempMax	Training gain without TempMean	Training gain without TempMin	Training gain without TempRange
Alexandrium_minutum_0	137	1.7398	1.8264	500	0.9363	34	1.9099	0.9394	0.0085	1145	60.5547	1.6207	0.7190	0.5653	0.1912	6.9323	1.0852	0.3448	0.5261	14.6309	5.5213	4.2674	3.0412	77.4958	1.6091	1.2461	0.7470	1.0678	0.3176	3.2635	0.2706	1.6334	6.2531	2.5197	1.1635	2.4128	1.4332	1.7363	1.7363	1.7339	1.7354	1.7345	1.7333	1.7340	1.7183	1.7201	1.7380	1.7228	1.7257
Alexandrium_minutum_1	137	1.7383	1.8274	500	0.9358	34	1.7521	0.9294	0.0095	1145	61.5237	1.3104	0.8238	0.4550	0.1691	8.8450	0.4542	1.1435	0.9783	11.0806	6.9190	2.1042	4.1932	75.0903	0.8854	3.3071	0.3754	1.2338	1.4809	0.5053	2.8906	2.0068	5.2838	2.9539	1.5886	2.3980	1.4412	1.7362	1.7326	1.7340	1.7377	1.7374	1.7316	1.7310	1.7184	1.7317	1.7376	1.7290	1.7325
Alexandrium_minutum_2	137	1.7406	1.8163	500	0.9355	34	1.8036	0.9286	0.0089	1145	61.8378	1.3952	0.6098	0.5321	0.1334	8.9071	1.2995	0.2823	0.6157	12.6240	6.9150	1.9040	2.9442	81.4891	0.7401	1.1952	0.4842	1.1498	1.1693	1.3021	0.5182	1.4802	5.0528	3.2989	0.5458	1.5742	1.4363	1.7405	1.7419	1.7389	1.7387	1.7388	1.7371	1.7452	1.7223	1.7327	1.7391	1.7356	1.7298
Alexandrium_minutum_3	137	1.7350	1.8171	500	0.9359	34	1.9873	0.9488	0.0085	1145	61.6592	1.5373	0.5162	0.4928	0.2683	6.0409	1.2162	0.1288	0.4880	13.8933	6.7563	5.2186	1.7841	78.2067	0.5330	1.9720	0.8188	2.2158	0.9513	2.3353	0.0258	1.5246	4.7143	2.7310	1.9752	1.9962	1.4192	1.7356	1.7324	1.7312	1.7299	1.7402	1.7352	1.7352	1.7185	1.7267	1.7342	1.7290	1.7183
Alexandrium_minutum_4	137	1.7410	1.8164	500	0.9358	34	1.8548	0.9391	0.0089	1145	61.9252	1.7759	0.5528	0.2963	0.3320	6.7339	1.6229	0.2061	0.5984	11.9995	8.7393	2.0738	3.1439	77.3855	1.9057	2.0102	0.8652	1.5660	0.3565	3.8221	0.0154	1.3294	5.0101	2.3621	1.4769	1.8949	1.4482	1.7377	1.7388	1.7375	1.7392	1.7407	1.7353	1.7427	1.7222	1.7322	1.7382	1.7301	1.7312
Alexandrium_minutum (average)	137.0000	1.7389	1.8207	500.0000	0.9359	34.0000	1.8615	0.9371	0.0089	1145.0000	61.5001	1.5279	0.6443	0.4683	0.2188	7.4918	1.1356	0.4211	0.6413	12.8457	6.9702	3.1136	3.0213	77.9335	1.1347	1.9461	0.6581	1.4466	0.8551	2.2457	0.7441	1.5949	5.2628	2.7731	1.3500	2.0552	1.4356	1.7373	1.7364	1.7351	1.7362	1.7383	1.7345	1.7376	1.7199	1.7287	1.7374	1.7293	1.7275
[truncated: 133 more columns]
