# Supplementary material for: Projecting Future Climate Change-Mediated Impacts in Three Paralytic Shellfish Toxins-Producing Dinoflagellate Species
Source: Biology (Basel). 2022 Sep 29;11(10):1424. doi: 10.3390/biology11101424 (PMC9598431; doi:10.3390/biology11101424)
Supplement: Supplementary file 1 [file biology-11-01424-s001.zip › Evaluation/g_catenatum/Gymnodinium_catenatum_median.csv]

x	y	Gymnodinium_catenatum median
-1.00150083427892E7	3041385.33192604	0.049195107
-1.00350083427892E7	1461385.33192604	0.38784763
-1.01300083427892E7	-103614.66807396	0.4702008
-1.01600083427892E7	281385.33192604	1.5737992E-9
-1.03200083427892E7	5441385.33192604	0.020997021
-1.08550083427892E7	491385.33192604	2.4017375E-19
-1.09350083427892E7	5911385.33192604	0.002084397
-1.12700083427892E7	6106385.33192604	0.026981898
-1.13900083427892E7	6341385.33192604	3.2664357E-11
-1.15550083427892E7	26385.3319260404	1.8844469E-23
-1.17650083427892E7	2286385.33192604	0.0092968065
-1.20750083427892E7	2561385.33192604	1.8552421E-7
-1.24000083427892E7	1441385.33192604	6.016802E-15
-1.25200083427892E7	2556385.33192604	2.3328404E-13
-1.26700083427892E7	1436385.33192604	3.8457813E-16
-1.27150083427892E7	6216385.33192604	0.031246215
-1295008.3427892	6166385.33192604	0.0044476083
-1.31200083427892E7	3051385.33192604	1.5550334E-13
-1.32600083427892E7	-2493614.66807396	1.7164025E-11
-1.33900083427892E7	6341385.33192604	6.3088635E-8
-1.34050083427892E7	-5303614.66807396	7.7595677E-16
-1.34050083427892E7	291385.33192604	6.550774E-25
-1.36100083427892E7	-5773614.66807396	8.6019947E-20
-1365008.3427892	6066385.33192604	8.071018E-8
-1.37750083427892E7	3046385.33192604	3.3965193E-15
-1.39100083427892E7	306385.33192604	3.191569E-25
-1.39500083427892E7	3366385.33192604	4.822097E-18
-1.40150083427892E7	4406385.33192604	3.509188E-15
-1.42500083427892E7	6036385.33192604	0.0037582365
-1.42850083427892E7	1726385.33192604	7.5021646E-22
-1430008.3427892	6001385.33192604	2.052453E-5
-1.45100083427892E7	-5998614.66807396	1.9016464E-12
-1.45400083427892E7	6126385.33192604	4.1488601E-10
-1.45500083427892E7	5206385.33192604	0.12872165
-1455008.3427892	851385.33192604	0.39133725
-1.47050083427892E7	-638614.66807396	1.7170107E-19
-1.47700083427892E7	2021385.33192604	1.4982438E-23
-1.48150083427892E7	-3938614.66807396	5.2937714E-19
-1485008.3427892	6041385.33192604	1.8907672E-7
-1.50600083427892E7	5306385.33192604	0.27575818
-1.51250083427892E7	4456385.33192604	3.9638683E-16
-1.52150083427892E7	1926385.33192604	1.0795098E-22
-1.52300083427892E7	1296385.33192604	1.0550728E-20
-1.54400083427892E7	-5053614.66807396	1.7646273E-16
-1.54600083427892E7	4406385.33192604	2.1244857E-15
-1.54750083427892E7	5971385.33192604	0.0021653934
-1.62050083427892E7	-3873614.66807396	4.2990494E-24
-1.62650083427892E7	6091385.33192604	6.717919E-25
-1.63750083427892E7	4096385.33192604	1.6165345E-19
-1.63800083427892E7	3236385.33192604	7.5151276E-24
-1.64250083427892E7	2006385.33192604	1.5532609E-18
-1.64550083427892E7	3976385.33192604	1.2011411E-22
-1.66850083427892E7	-4538614.66807396	3.5181928E-19
-1.67000083427892E7	6226385.33192604	1.6047316E-15
-1.67400083427892E7	-3893614.66807396	1.2569792E-21
-1.71000083427892E7	5171385.33192604	6.6122533E-19
-1.72000083427892E7	4181385.33192604	1.2860437E-22
-1.72150083427892E7	-3178614.66807396	5.70397E-24
-175008.342789199	-293614.66807396	1.9936657E-30
-1.75950083427892E7	6101385.33192604	1.9323668E-15
-1.76000083427892E7	5111385.33192604	3.7346067E-23
-1.77750083427892E7	5111385.33192604	2.0970644E-30
-1.79300083427892E7	6111385.33192604	2.16775E-5
-1.79500083427892E7	5746385.33192604	0.03911742
-1.79950083427892E7	266385.33192604	2.6336965E-31
-1.82300083427892E7	3236385.33192604	1.3438185E-25
-1.83250083427892E7	-4783614.66807396	9.013768E-28
-1.83300083427892E7	3856385.33192604	7.9093656E-24
-1.84000083427892E7	4421385.33192604	7.6654584E-24
-1855008.3427892	5286385.33192604	0.07007913
-1.86600083427892E7	5941385.33192604	0.12141985
-1.86900083427892E7	-4613614.66807396	3.2916628E-20
-1.87900083427892E7	-1523614.66807396	1.4547358E-19
-1.88750083427892E7	5301385.33192604	0.15089247
-1.89500083427892E7	3471385.33192604	2.4306031E-27
-1.89600083427892E7	-4803614.66807396	2.7473983E-29
-1.90500083427892E7	586385.33192604	1.9666983E-35
-1.90700083427892E7	4631385.33192604	9.273816E-24
-1.91700083427892E7	5866385.33192604	0.03103067
-1.93250083427892E7	-3003614.66807396	3.7488793E-15
-1.95550083427892E7	3381385.33192604	1.3942797E-24
-1.95900083427892E7	2446385.33192604	1.3526088E-25
-1.96000083427892E7	5516385.33192604	0.04582108
-1.96400083427892E7	-2163614.66807396	6.156468E-8
-1.96900083427892E7	26385.3319260404	5.690882E-27
-1.97250083427892E7	-3288614.66807396	4.4834353E-35
-1.99050083427892E7	4281385.33192604	4.687081E-30
-1.99850083427892E7	2491385.33192604	1.7571911E-25
-2000008.3427892	-3723614.66807396	6.880979E-8
-2105008.3427892	2881385.33192604	8.941504E-14
-2140008.3427892	5996385.33192604	0.002637109
-2185008.3427892	466385.33192604	4.6186095E-19
-2255008.3427892	-1798614.66807396	1.786859E-17
-2570008.3427892	1666385.33192604	0.08963495
-2875008.3427892	5721385.33192604	0.047654204
-2985008.3427892	1901385.33192604	7.856228E-19
-2995008.3427892	-668614.66807396	1.2574054E-23
-3020008.3427892	566385.33192604	7.7851326E-23
-3045008.3427892	5976385.33192604	0.0028679974
-3120008.3427892	-2893614.66807396	1.18974704E-20
-3240008.3427892	-4713614.66807396	1.3472655E-24
-3280008.3427892	4756385.33192604	6.493924E-16
-3410008.3427892	-5983614.66807396	1.3506058E-13
-3455008.3427892	1846385.33192604	7.103568E-25
-3465008.3427892	4871385.33192604	4.789274E-18
-35008.3427891992	-173614.66807396	4.8905696E-29
-3620008.3427892	-4633614.66807396	1.4077636E-31
-3730008.3427892	-4228614.66807396	3.50098E-29
-375008.342789199	4956385.33192604	0.3612103
-3765008.3427892	5781385.33192604	0.029121347
-4045008.3427892	-478614.66807396	4.3315374E-14
-4055008.3427892	-18614.6680739596	8.2425933E-22
-4070008.3427892	5706385.33192604	7.6661344E-8
-4090008.3427892	-4798614.66807396	1.26059345E-29
-4160008.3427892	-4798614.66807396	6.497341E-23
-4295008.3427892	-1658614.66807396	3.4267996E-6
-4415008.3427892	656385.33192604	2.1556808E-34
-4470008.3427892	-4788614.66807396	8.997175E-37
-45008.3427891992	-933614.66807396	2.1208148E-18
-4595008.3427892	566385.33192604	4.389348E-35
-4705008.3427892	4281385.33192604	1.7623454E-33
-4725008.3427892	-173614.66807396	4.460221E-19
-480008.342789199	6256385.33192604	1.8356675E-7
-4810008.3427892	-3608614.66807396	1.374644E-21
-4880008.3427892	486385.33192604	1.4513632E-21
-4920008.3427892	556385.33192604	4.592049E-34
-5020008.3427892	5466385.33192604	3.1936046E-16
-5075008.3427892	4616385.33192604	0.099597774
-5170008.3427892	66385.3319260404	0.027042573
-520008.342789199	146385.33192604	9.121529E-35
-5205008.3427892	-68614.6680739596	0.13442329
-5225008.3427892	376385.33192604	1.7438948E-11
-5245008.3427892	-4803614.66807396	1.8645029E-34
-5270008.3427892	4346385.33192604	5.395288E-29
-5285008.3427892	186385.33192604	6.265834E-5
-5305008.3427892	4616385.33192604	0.08680655
-5355008.3427892	46385.3319260404	0.13971408
-5385008.3427892	-6148614.66807396	0.006219423
-5410008.3427892	16385.3319260404	0.04210415
-5470008.3427892	-3093614.66807396	0.20516692
-550008.342789199	6216385.33192604	4.332638E-6
-5575008.3427892	996385.33192604	9.4807234E-33
-560008.342789199	-3278614.66807396	4.6172895E-18
-5655008.3427892	1146385.33192604	1.43586945E-30
-5705008.3427892	-3598614.66807396	2.2189137E-9
-5765008.3427892	6341385.33192604	7.7580825E-7
-5905008.3427892	5611385.33192604	2.1886126E-12
-5965008.3427892	4111385.33192604	7.578E-42
-5975008.3427892	6011385.33192604	0.0010405434
-6025008.3427892	-4638614.66807396	1.59298E-39
-6040008.3427892	931385.33192604	4.024571E-9
-6100008.3427892	6086385.33192604	0.037437346
-6115008.3427892	-3708614.66807396	0.28691146
-6125008.3427892	-3653614.66807396	0.12521976
-6125008.3427892	2816385.33192604	2.237469E-21
-6135008.3427892	4686385.33192604	0.09865787
-6150008.3427892	676385.33192604	0.10529882
-6155008.3427892	6321385.33192604	0.00818558
-6215008.3427892	-3748614.66807396	0.10156453
-6290008.3427892	4466385.33192604	0.019717703
-6590008.3427892	-5783614.66807396	0.0061824108
-6745008.3427892	4256385.33192604	1.2013578E-23
-6885008.3427892	-4313614.66807396	0.44753277
-6940008.3427892	4036385.33192604	0.0
-6995008.3427892	4871385.33192604	0.02207328
-7025008.3427892	1526385.33192604	1.3629593E-5
-7035008.3427892	4546385.33192604	0.13282181
-7075008.3427892	4621385.33192604	0.19017139
-7095008.3427892	1851385.33192604	3.1305835E-4
-7160008.3427892	6066385.33192604	1.7951423E-11
-7230008.3427892	2391385.33192604	2.2115743E-24
-7345008.3427892	6026385.33192604	5.121022E-11
-7380008.3427892	3951385.33192604	1.3553996E-38
-7395008.3427892	-5813614.66807396	0.0055176695
-7460008.3427892	2146385.33192604	3.1711664E-35
-7470008.3427892	4796385.33192604	3.0584956E-4
-7500008.3427892	3931385.33192604	5.499E-42
-7505008.3427892	3876385.33192604	3.278166E-38
-7545008.3427892	3846385.33192604	4.780293E-31
-7710008.3427892	3231385.33192604	1.390035E-23
-7765008.3427892	6131385.33192604	1.5531226E-7
-7780008.3427892	4036385.33192604	4.6723806E-13
-7835008.3427892	4116385.33192604	0.19183476
-7835008.3427892	6356385.33192604	2.5327624E-9
-7995008.3427892	4196385.33192604	0.3584693
-8080008.3427892	4161385.33192604	0.22087014
-8160008.3427892	3851385.33192604	6.3906882E-18
-8200008.3427892	-4973614.66807396	0.14771277
-8200008.3427892	4081385.33192604	0.39334276
-8205008.3427892	3736385.33192604	2.5162606E-23
-830008.342789199	476385.33192604	0.022515941
-8320008.3427892	3936385.33192604	0.4353258
-8345008.3427892	5936385.33192604	0.009760006
-8400008.3427892	3106385.33192604	5.179478E-27
-8480008.3427892	3536385.33192604	0.045873825
-8620008.3427892	3586385.33192604	0.57132834
-8685008.3427892	5541385.33192604	0.03227082
-880008.342789199	461385.33192604	0.0017469664
-8910008.3427892	771385.33192604	1.9193388E-16
-8940008.3427892	5091385.33192604	0.007133454
-900008.342789199	-5623614.66807396	1.3201277E-15
-9015008.3427892	396385.33192604	6.7536126E-15
-9035008.3427892	2526385.33192604	6.8621164E-5
-9085008.3427892	2581385.33192604	2.9959928E-4
-9170008.3427892	506385.33192604	2.7367823E-18
-9250008.3427892	5546385.33192604	0.033993762
-9265008.3427892	1161385.33192604	3.6900732E-4
-9510008.3427892	1781385.33192604	2.3721239E-4
-9605008.3427892	2451385.33192604	1.0771743E-7
-9665008.3427892	2811385.33192604	3.7192924E-27
-9725008.3427892	5376385.33192604	0.057265945
-980008.342789199	5851385.33192604	2.6290593E-6
-9985008.3427892	6111385.33192604	7.4593106E-4
1.00699916572108E7	2301385.33192604	0.21305993
1.02799916572108E7	2186385.33192604	0.20216511
1034991.6572108	-5753614.66807396	2.2869635E-18
1.04249916572108E7	1661385.33192604	0.043343272
1.08799916572108E7	906385.33192604	0.41098773
1.09299916572108E7	-4283614.66807396	7.076155E-16
1.11999916572108E7	1461385.33192604	0.042737935
1.13449916572108E7	-2853614.66807396	1.0575493E-21
1.13949916572108E7	846385.33192604	0.40899217
1144991.6572108	-658614.66807396	1.0839831E-15
1.14599916572108E7	6346385.33192604	4.9378576E-17
1.14799916572108E7	101385.33192604	0.2928164
1.15499916572108E7	-5128614.66807396	3.999104E-15
1.17649916572108E7	761385.33192604	0.34462875
1.17799916572108E7	-253614.66807396	0.31075677
1.18299916572108E7	826385.33192604	0.3744676
1.20649916572108E7	-5838614.66807396	0.04690531
1214991.6572108	5461385.33192604	0.17438465
1.21799916572108E7	-148614.66807396	0.23991773
1.22199916572108E7	1196385.33192604	0.0018287962
1.22249916572108E7	976385.33192604	6.781698E-8
1.22649916572108E7	6296385.33192604	1.4344528E-12
1.23399916572108E7	-3903614.66807396	1.6126369E-20
1.23399916572108E7	811385.33192604	1.8017885E-9
1.23549916572108E7	-1563614.66807396	8.702327E-24
1.23949916572108E7	1816385.33192604	4.5017942E-4
1239991.6572108	-1008614.66807396	8.9055696E-14
1.24549916572108E7	-1053614.66807396	1.3379361E-22
1.24799916572108E7	1266385.33192604	8.2282313E-23
124991.657210801	4911385.33192604	0.48240623
1.24999916572108E7	2176385.33192604	0.30802253
1.25749916572108E7	1181385.33192604	2.0875688E-17
1.26649916572108E7	-2383614.66807396	0.31036332
1284991.6572108	-5323614.66807396	2.4031225E-19
1.29349916572108E7	-1633614.66807396	9.6654337E-23
1.29349916572108E7	-913614.66807396	0.002601299
1.29549916572108E7	716385.33192604	0.22060831
1.29649916572108E7	2486385.33192604	0.0854798
1.29849916572108E7	-3968614.66807396	5.110005E-24
1.32599916572108E7	-263614.66807396	0.1965248
1.33749916572108E7	2441385.33192604	0.3534391
1.34899916572108E7	-1968614.66807396	0.5717717
1.35499916572108E7	3346385.33192604	0.080238156
1.35549916572108E7	3726385.33192604	0.18812758
1.35649916572108E7	-3598614.66807396	0.121497035
1.36299916572108E7	3951385.33192604	0.15327346
1364991.6572108	-703614.66807396	0.027802676
1.37099916572108E7	3681385.33192604	0.17278439
1.37899916572108E7	-1693614.66807396	0.61100984
1.38249916572108E7	6321385.33192604	4.2663525E-15
1.39099916572108E7	2971385.33192604	0.45139477
1.39649916572108E7	3476385.33192604	0.22747123
1.39849916572108E7	2776385.33192604	3.2693032E-11
1.39999916572108E7	1316385.33192604	5.4169974E-17
1.40049916572108E7	6131385.33192604	0.0018927195
1.40499916572108E7	1256385.33192604	3.5E-44
1.40549916572108E7	316385.33192604	1.27920705E-8
1.40949916572108E7	836385.33192604	1.3514657E-8
1.41149916572108E7	2921385.33192604	1.9707918E-11
1.41249916572108E7	2416385.33192604	1.4576455E-33
1.41649916572108E7	6111385.33192604	8.8261924E-4
1.42149916572108E7	366385.33192604	1.2936655E-14
1.42899916572108E7	1731385.33192604	1.8715232E-30
1.43449916572108E7	626385.33192604	1.0632604E-36
1434991.6572108	-3568614.66807396	2.9096963E-27
1.43899916572108E7	736385.33192604	5.3283818E-33
1439991.6572108	-853614.66807396	0.07202774
1.44549916572108E7	-13614.6680739596	1.385308E-4
1.44799916572108E7	2926385.33192604	9.472716E-14
1.44849916572108E7	4111385.33192604	6.022946E-15
1.44949916572108E7	656385.33192604	0.0
1.45249916572108E7	3851385.33192604	4.603223E-9
1.45249916572108E7	6166385.33192604	0.00284415
1.45399916572108E7	2291385.33192604	3.4266035E-33
1.45799916572108E7	36385.3319260404	4.5277516E-4
1459991.6572108	5851385.33192604	0.21926142
1.46599916572108E7	-1343614.66807396	0.4143914
1.46599916572108E7	6216385.33192604	0.0045207823
1.46699916572108E7	6186385.33192604	0.0012081619
1.47399916572108E7	6166385.33192604	0.0044036913
1.48449916572108E7	3321385.33192604	1.20058884E-29
1484991.6572108	-1093614.66807396	0.2906462
1.49599916572108E7	6056385.33192604	0.007340407
1.51049916572108E7	4171385.33192604	2.735669E-17
1.52449916572108E7	-1603614.66807396	0.5788125
1.53449916572108E7	521385.33192604	4.6435814E-25
1.54099916572108E7	1576385.33192604	4.8248295E-18
1.55199916572108E7	4596385.33192604	4.2278575E-7
1.55399916572108E7	4346385.33192604	1.3630863E-16
1.55499916572108E7	3606385.33192604	1.5265494E-9
1.55649916572108E7	-1578614.66807396	0.3982353
1.55949916572108E7	4146385.33192604	0.24943356
1.55949916572108E7	4241385.33192604	0.18922754
1.57599916572108E7	121385.33192604	8.4260086E-14
1584991.6572108	6151385.33192604	3.2418108E-4
1.58799916572108E7	3206385.33192604	2.9E-44
1.59949916572108E7	6326385.33192604	4.560812E-6
1.60549916572108E7	3381385.33192604	9.4660995E-33
1.61049916572108E7	531385.33192604	1.7747324E-17
1.61199916572108E7	3246385.33192604	8.8136386E-32
1.62449916572108E7	3966385.33192604	2.949345E-39
1.63099916572108E7	176385.33192604	4.718749E-29
1.63399916572108E7	5031385.33192604	3.099398E-6
1.63649916572108E7	3291385.33192604	1.3466221E-31
1.65549916572108E7	3531385.33192604	0.0
1.66099916572108E7	6196385.33192604	0.005604678
1.66149916572108E7	6051385.33192604	0.0046705394
1.67249916572108E7	3631385.33192604	0.0
1.67549916572108E7	4476385.33192604	2.286873E-24
1.67699916572108E7	4551385.33192604	2.5945177E-5
1.68799916572108E7	2631385.33192604	2.1783967E-25
1.68799916572108E7	3826385.33192604	0.0
1.69999916572108E7	4296385.33192604	5.0859048E-30
1.70049916572108E7	-3788614.66807396	1.0000417E-37
1.70349916572108E7	-3483614.66807396	7.259478E-33
1.71349916572108E7	3606385.33192604	0.0
1.72549916572108E7	5331385.33192604	0.043126453
1.73699916572108E7	-5718614.66807396	1.2564848E-10
1.73849916572108E7	2716385.33192604	2.7052912E-26
1.74049916572108E7	-2583614.66807396	4.714804E-9
1.75099916572108E7	6261385.33192604	3.4856052E-6
1.75549916572108E7	3211385.33192604	4.9131E-28
1.76099916572108E7	4436385.33192604	4.1834244E-29
1.76899916572108E7	6081385.33192604	0.003602888
1.76949916572108E7	3406385.33192604	5.6988828E-18
1.78449916572108E7	-2173614.66807396	0.2877867
1.78849916572108E7	5996385.33192604	0.004469426
1.78999916572108E7	-3523614.66807396	1.8444834E-11
1.79199916572108E7	6046385.33192604	0.005245199
1.79349916572108E7	6261385.33192604	9.188641E-11
1.80549916572108E7	6051385.33192604	0.0053903046
1.81449916572108E7	5981385.33192604	0.0060488577
1.82049916572108E7	5311385.33192604	4.5488323E-6
1.83049916572108E7	6291385.33192604	1.6588357E-12
1.83399916572108E7	6191385.33192604	0.0019143382
1.85799916572108E7	6161385.33192604	0.009268961
1.87299916572108E7	5481385.33192604	4.2075015E-15
1874991.6572108	-4528614.66807396	4.6292513E-21
1.87999916572108E7	3736385.33192604	1.0985241E-32
1.88249916572108E7	5151385.33192604	2.5778168E-6
1.88749916572108E7	5131385.33192604	0.0029435835
1.89149916572108E7	6186385.33192604	1.6198336E-4
1.89349916572108E7	-3148614.66807396	5.2103665E-6
1.90049916572108E7	3161385.33192604	2.0887082E-26
1.90049916572108E7	3651385.33192604	1.7684901E-33
1.90199916572108E7	6001385.33192604	0.007052301
1.90599916572108E7	3816385.33192604	7.433072E-27
1.90649916572108E7	-4873614.66807396	0.06560982
1.91299916572108E7	5501385.33192604	5.3903427E-12
1.91449916572108E7	6041385.33192604	0.006143862
1.91649916572108E7	6316385.33192604	9.8441975E-12
1.92949916572108E7	3981385.33192604	5.6286864E-31
1.93899916572108E7	-5098614.66807396	7.915396E-24
1.95349916572108E7	-3248614.66807396	1.3296507E-17
1.95349916572108E7	4766385.33192604	2.0782662E-21
1.96699916572108E7	6111385.33192604	0.00461734
1.97349916572108E7	5751385.33192604	0.009370842
1.97599916572108E7	3731385.33192604	2.092928E-22
1.97849916572108E7	421385.33192604	9.785245E-32
1.98699916572108E7	6151385.33192604	4.3503678E-5
1.98749916572108E7	3546385.33192604	2.3291768E-16
1.98749916572108E7	621385.33192604	5.8845086E-33
2.00299916572108E7	-3738614.66807396	5.684401E-11
2049991.6572108	5181385.33192604	0.11915633
2054991.6572108	3761385.33192604	3.4401614E-18
2149991.6572108	5276385.33192604	0.046150032
2204991.6572108	5206385.33192604	0.064737774
224991.657210801	5056385.33192604	0.49107203
2249991.6572108	-3903614.66807396	9.3554435E-38
2254991.6572108	6281385.33192604	0.067970805
2304991.6572108	-4018614.66807396	0.0
2344991.6572108	3481385.33192604	2.569371E-13
24991.6572108008	6241385.33192604	3.047006E-11
2579991.6572108	5991385.33192604	0.19033661
2609991.6572108	-4728614.66807396	6.214982E-20
2704991.6572108	4081385.33192604	1.7319144E-6
2729991.6572108	-4008614.66807396	9.614932E-32
3064991.6572108	-3523614.66807396	8.220597E-12
3114991.6572108	-3473614.66807396	0.060600646
3119991.6572108	4351385.33192604	0.099986665
3154991.6572108	3446385.33192604	2.8751913E-14
3154991.6572108	4116385.33192604	0.026861938
3399991.6572108	4446385.33192604	0.029415391
3459991.6572108	-5088614.66807396	4.4435243E-28
3554991.6572108	-5323614.66807396	1.4924481E-26
3559991.6572108	4406385.33192604	2.8900708E-9
3614991.6572108	-3823614.66807396	3.478147E-31
3679991.6572108	4566385.33192604	0.01718365
3689991.6572108	-5263614.66807396	2.8474546E-21
3704991.6572108	-3908614.66807396	5.8347454E-31
3869991.6572108	4336385.33192604	1.5289717E-11
3879991.6572108	3461385.33192604	0.0016106291
3899991.6572108	5731385.33192604	0.0118541755
3919991.6572108	6276385.33192604	0.014888434
3954991.6572108	-4843614.66807396	6.792925E-28
4029991.6572108	-3238614.66807396	7.0536967E-9
4054991.6572108	-4043614.66807396	1.3957E-41
4129991.6572108	6136385.33192604	0.047288906
4379991.6572108	-3853614.66807396	1.1655078E-30
4519991.6572108	1881385.33192604	1.5863801E-4
4569991.6572108	1956385.33192604	0.24248512
4644991.6572108	-4033614.66807396	1.373044E-24
4684991.6572108	-1483614.66807396	8.529044E-13
4689991.6572108	-4218614.66807396	1.4131457E-10
4909991.6572108	-4023614.66807396	5.03694E-16
4959991.6572108	5976385.33192604	0.12172861
4994991.6572108	-5428614.66807396	6.91026E-20
49991.6572108008	-1268614.66807396	1.4721359E-21
49991.6572108008	6141385.33192604	1.12966365E-13
5309991.6572108	-398614.66807396	1.6484639E-31
5384991.6572108	-1198614.66807396	6.1795527E-29
5414991.6572108	6141385.33192604	0.050755482
5439991.6572108	-3903614.66807396	7.4827953E-13
5439991.6572108	-4258614.66807396	1.2111694E-18
5479991.6572108	6206385.33192604	0.0132090505
5534991.6572108	1331385.33192604	9.930018E-12
5539991.6572108	151385.33192604	2.6979763E-28
5604991.6572108	1491385.33192604	1.9075285E-11
5609991.6572108	3146385.33192604	0.32835415
564991.657210801	5516385.33192604	0.28533268
5664991.6572108	3036385.33192604	0.28974357
5674991.6572108	706385.33192604	6.5997E-41
5714991.6572108	786385.33192604	0.0
5789991.6572108	2571385.33192604	0.3347135
5814991.6572108	-5268614.66807396	1.1838633E-18
5844991.6572108	351385.33192604	1.09172665E-30
5934991.6572108	641385.33192604	1.3901157E-38
5989991.6572108	1441385.33192604	2.2698535E-21
6019991.6572108	1581385.33192604	2.638572E-15
6034991.6572108	-4148614.66807396	7.001035E-26
6079991.6572108	771385.33192604	4.2E-45
6089991.6572108	1426385.33192604	1.921346E-24
6104991.6572108	1081385.33192604	2.8E-45
6139991.6572108	301385.33192604	1.1938222E-29
6484991.6572108	-2653614.66807396	6.480177E-23
669991.657210801	-4173614.66807396	8.812688E-22
7004991.6572108	41385.3319260404	1.591774E-23
7099991.6572108	-4458614.66807396	8.829187E-37
7114991.6572108	-4313614.66807396	1.178544E-36
7134991.6572108	-4948614.66807396	6.4553305E-13
7449991.6572108	2626385.33192604	0.55690247
7514991.6572108	-4533614.66807396	4.9630265E-12
7674991.6572108	6196385.33192604	0.010613436
7739991.6572108	-4313614.66807396	2.5438064E-27
784991.657210801	-428614.66807396	8.235149E-28
7909991.6572108	-4518614.66807396	9.768337E-19
7919991.6572108	5826385.33192604	0.015509142
7994991.6572108	-4293614.66807396	8.8547365E-23
8264991.6572108	5931385.33192604	0.011944734
8504991.6572108	-33614.6680739596	1.1053486E-33
8534991.6572108	-4508614.66807396	1.3250688E-19
8644991.6572108	6031385.33192604	0.0052749403
8814991.6572108	461385.33192604	6.948098E-20
8889991.6572108	6101385.33192604	1.0979245E-4
8954991.6572108	576385.33192604	3.2584636E-32
8959991.6572108	1536385.33192604	3.3772528E-7
899991.657210801	5191385.33192604	0.41616306
899991.657210801	5336385.33192604	0.08479172
9199991.6572108	6341385.33192604	9.871175E-15
9339991.6572108	-573614.66807396	2.1192907E-28
9349991.6572108	1576385.33192604	9.761903E-17
9464991.6572108	6186385.33192604	0.06834152
969991.657210801	-5123614.66807396	4.9934123E-18
9734991.6572108	-2793614.66807396	1.5939677E-5
9819991.6572108	1916385.33192604	7.6393584E-16
9994991.6572108	2331385.33192604	0.25951883
-1.02172197714253E7	1524633.41193872	0.298128
-1.02239723534134E7	2063936.7188073	0.38720486
-1.0242662480862E7	2261867.10578494	0.5420672
-1.02894894689223E7	2096814.96827496	0.52360445
-1.0342518122581E7	1490920.93715236	7.015691E-36
-1.0356195133669E7	2252475.56641467	1.4822531E-9
-1.04840764439953E7	1649737.14515584	0.08020151
-1.05711881003985E7	1623471.90428776	2.6345053E-34
-1.06074884066249E7	2552875.00357735	2.1534544E-17
-1.06546697021986E7	1391132.00758064	1.0851499E-23
-1.07097317136959E7	2475183.95883465	5.3256913E-12
-1.07129973812544E7	1611507.4331531	1.699022E-22
-1.07435728463687E7	1192052.39239254	2.0425923E-21
-1.07986232466792E7	2914759.64245655	0.5623436
-1.0876473353264E7	2504046.69919124	0.51567876
-1.09287365968705E7	1716689.9056986	8.0497035E-17
-1.09877793656787E7	1739176.6016943	1.15797085E-11
-1.10219280826349E7	759737.049311274	1.28092084E-20
-1.10457766171237E7	1310055.91933412	4.806069E-21
-1.10471644827099E7	1550767.56363502	1.4072738E-22
-1116402.4436699	3614637.55473949	1.878643E-16
-1.13179629172594E7	865809.96390889	2.917436E-14
-1.14591070109385E7	907346.670252116	3.45216E-13
-1.14909785428691E7	1859076.11055694	8.44935E-17
-1.14999222664247E7	1183155.72055778	2.1111813E-16
-1.15028023358299E7	1656278.70503304	2.6830155E-13
-1160550.96068543	6024136.64132245	1.3353511E-4
-1.18184373101635E7	2429055.11918861	0.3108184
-1182153.00514482	4216583.22152343	5.7881994E-11
-1.18542069673615E7	2339981.10426193	0.1331999
-1.18567346322195E7	2424167.15370152	0.028124603
-1.18726192540399E7	1795225.68864387	7.333123E-13
-1.19302732212502E7	1543230.60891378	1.3704941E-14
-1.19638199511602E7	2580749.66685586	0.6302908
-1.2169771415919E7	2633701.97247376	1.0080841E-11
-1.21784428760966E7	1233995.27810099	2.0210051E-16
-1.22504616605658E7	1715239.92124879	1.4316288E-13
-1.22751604572774E7	1447155.39432597	9.703957E-9
-1.22948782482456E7	2629396.30146171	0.3541868
-1.23864742826825E7	2961370.50347733	0.13505122
-1.23936818359906E7	1529278.8847923	1.7244447E-12
-1.24451352283269E7	2829599.48669707	0.5628534
-1.27307460871315E7	2959852.40993909	0.51625955
-1.28013593455618E7	3062292.33883148	0.27258223
-1.30895524131804E7	3452982.40826719	0.004519211
-1.32299791196238E7	3216861.49940502	2.3304216E-14
-1.32668891098523E7	2887683.93733171	2.7891765E-16
-1.33063166776718E7	2331893.37269676	8.682797E-15
-1.33249925792892E7	3352164.48781715	2.3747742E-12
-134461.302147565	4436482.83728264	0.2980883
-1.34844886603788E7	3653722.5887729	0.040264864
-135354.543553416	342405.195937477	2.1274683E-26
-1.36833931403867E7	3845601.5170076	0.04109473
-1.36908891013411E7	4695069.38221443	0.023544211
-1.37621422978385E7	4759891.25923524	0.018009774
-1.37677324847677E7	4733539.9472507	0.017145088
-1.37961846498257E7	4616687.68488174	0.10116243
-1.38054237585696E7	4527813.12571657	0.009640941
-1.38635846573541E7	2860916.84749037	6.7736488E-15
-1.38667451125532E7	4403169.67866414	0.05727562
-1.38749944855914E7	4529684.67391927	0.0012498172
-1.38952693427785E7	3047823.40236958	5.4089106E-15
-1.39295805544647E7	4336535.9254208	3.3212118E-8
-1.39391385956672E7	4370903.18391994	1.374642E-7
-1.40096623141327E7	4640742.043412	4.3609254E-9
-1.40458686091978E7	4920625.46026405	0.11363911
-1410441.72449972	4703585.70101128	4.0404882E-16
-1.41284725491591E7	4122344.84501688	8.439011E-15
-1.41758735676839E7	4856275.12852001	0.29561603
-1.42225946703846E7	4912814.9708673	0.42636284
-1.43532617682077E7	3910496.01989949	6.3591953E-21
-1.43540098813821E7	4380316.24829512	7.446621E-12
-1.44292275980943E7	4358617.4063673	4.679107E-13
-1.44522717271994E7	4153070.94871408	1.5238839E-12
-1.44786682712639E7	5048990.46032403	0.08118426
-1.45186280352386E7	5170175.68095797	0.050497286
-1.45623368046621E7	5236583.35333302	0.09237179
-1.45869190563103E7	5246582.02291398	0.0639555
-1.46805881788026E7	3966326.49351788	3.7335595E-18
-1.47965374050262E7	4879738.72130865	1.9391303E-11
-1.48373222285278E7	4734756.75115409	1.7170363E-8
-1.48916810089998E7	4773964.8418959	3.1221234E-12
-1.49414521407227E7	5226204.07584044	0.075264
-1.49877134218609E7	5017724.58927638	2.5576351E-14
-1505247.22711344	5543936.56262526	2.9217263E-5
-1539512.12555824	4821855.13743741	3.1586655E-15
-211384.478639914	-282058.269318147	7.4427328E-31
-226177.819085717	-290961.623048354	7.9868664E-32
-238901.900615076	4620841.84266645	0.5734631
-262654.737574395	544335.41860646	0.3473125
-299654.035698615	6004588.84158817	9.426309E-11
-301348.54955643	-214136.589266991	2.9498215E-33
-330612.29866665	3759888.30630614	6.8225554E-4
-34268.6962068137	-257976.11115996	2.2129993E-31
-369818.341132281	5974263.15763574	1.964799E-12
-3767.69430641457	539114.159754069	1.856716E-21
-410328.681128887	77199.8749029581	9.445105E-33
-467408.950506978	4978268.38816906	0.26604307
-482422.756524801	5842233.48607533	3.506405E-11
-48288.9373800661	6136384.9121919	6.0365646E-14
-493377.876453709	4394977.05211346	6.2244095E-7
-601961.819789793	6180880.15058289	1.2400172E-11
-645342.760775516	556069.983139535	0.43999356
-679771.275617298	3727575.04880407	0.017209204
-690520.929368716	5981496.35018433	1.4031544E-9
-692076.898019694	6225124.84811161	0.0025043397
-695755.524669351	3729019.35508791	0.4982305
-7103473.26710007	4231130.47778776	7.487799E-18
-7131305.59126841	4368743.43660661	0.18746251
-7144685.76286884	3839373.66726064	5.61908E-40
-7165619.49495528	4172911.3566115	5.0431896E-28
-7194020.40370169	4664443.67511304	0.17593694
-7195075.04137753	4050802.71011358	1.7434213E-35
-7200265.10263261	4106950.54617628	9.070724E-38
-7253955.70997307	3977342.11973368	1.4E-45
-7257578.75609168	3886826.47863852	2.9752456E-32
-726974.377943516	-171291.729127683	2.9850426E-33
-7274801.82826763	3613925.22737343	6.8758626E-28
-7278295.40307821	4844466.50609343	2.0985903E-4
-7286343.40982502	4851073.30575909	2.3891022E-4
-7500738.00978512	4033105.00714889	2.0755508E-27
-7546453.5806153	4389949.05585404	0.10614883
-7611150.72664457	3689634.50811066	7.142618E-32
-7630320.32416624	3419639.01426886	1.5044834E-24
-775283.088038694	4799713.38805369	0.25377935
-7758642.01640655	4701864.63865837	0.030142905
-7812759.04284147	3456227.1556147	4.305577E-25
-7825695.58356155	3844689.5105371	1.4076E-41
-7829857.50942324	4650969.74461569	0.050707623
-7835237.24842661	3544024.17177255	1.5624629E-27
-7839093.3846721	4357947.61138095	0.32873148
-7854234.26395138	4079106.94070516	0.09053496
-7912714.90743604	4026262.76985927	3.1250165E-13
-7941681.11311601	3789844.77020964	1.02054336E-29
-7980116.70189595	3969836.22807496	1.8211188E-14
-7998626.93717334	3590171.38860175	3.5173277E-29
-800403.221533148	248709.519142885	5.66637E-24
-8009171.00097712	3661288.43881629	5.5129844E-24
-8039181.80347986	3894862.5260183	1.9027977E-23
-8044709.50195677	3745475.09259562	2.705721E-25
-8063299.20540332	4158725.42456605	0.42109892
-8070304.44867264	4140637.55461161	0.37205076
-818848.260886285	3648711.2749178	5.538623E-4
-8223194.45294845	3857047.53033647	1.523019E-11
-8278429.74264973	3695977.85243661	2.5760285E-17
-8301345.16627454	3982738.14312794	0.4220668
-8311948.56239192	3350031.09759907	3.2077978E-26
-8318057.37717414	3662734.34528665	1.9158085E-21
-8338786.6873937	3583127.96661347	3.97588E-22
-8363867.73272902	3593157.37343899	1.2458903E-22
-8369468.47879879	3391105.44988467	1.2435131E-22
-8379992.76258616	3653275.20394782	0.31779853
-8386491.34502845	3785282.38355973	0.18168585
-8452677.18289888	3764668.1895725	0.33481547
-8465069.76929989	3392820.43205431	1.5817497E-11
-8495561.18674963	3492894.69143668	1.8298486E-4
-8524720.51253505	3551713.31237755	0.32640165
-8558038.43785951	3848429.64042268	0.11273478
-856531.180203352	6109274.79648791	6.580204E-14
-8611568.12080366	3451790.4952783	0.0056720483
-8719547.47018493	3409804.18119078	0.13906461
-872218.187514884	95878.2688631164	5.8947586E-37
-8772284.28157576	4980613.11336583	0.0039481977
-938647.063537654	202976.784781395	3.4843508E-33
-961764.874557579	6044162.45014112	2.8101728E-9
-969885.836069642	5528517.31243619	0.09304009
-975805.112344997	5887597.02403597	2.7508398E-5
-993497.010361576	233743.726079473	1.8274516E-27
104948.002349762	570819.779925589	1.9380382E-17
1130416.62871033	3569372.65027916	0.22907622
1210210.39072053	3926798.9303978	0.006221339
1214986.43310263	4165634.13134412	7.299405E-6
130012.73323275	3922667.30660262	1.6329823E-6
1.31318934227994E7	4007697.29809287	0.1773247
1.32537086422506E7	3984196.03654562	0.09430404
1.33323249556579E7	3930815.91619988	0.099275224
1.3406720389936E7	3545767.56842011	0.094823524
1.34462676202795E7	2773571.32566781	0.5808314
1.34525754033066E7	2869085.1638182	0.12519392
1.3480190959536E7	3440345.25970839	0.11980693
1.35005563391134E7	3339420.52615107	0.08836689
1.35033321321709E7	3896117.5320758	0.14426866
1.35216747904067E7	4118087.9915178	0.21295975
1.35379416221726E7	3601505.8224221	0.21784353
1.35506190732996E7	4142299.76478433	0.14222907
1.3577140439556E7	4131017.09660385	0.1146686
1.35777308540935E7	2933898.77714999	0.29967627
1.35905282616985E7	2640846.56881682	0.019676443
1.35961727682504E7	3398979.51844938	0.079611756
1.36027693379699E7	2955260.10058947	0.31751695
1.36220573680498E7	2625639.84389296	9.7564524E-8
1.36396462042132E7	3666342.43219469	0.1481166
1.36440760692334E7	3303852.83872786	0.042302772
1.36509774693505E7	3476775.62896925	0.24189585
1.36550845186238E7	2664465.71602636	3.2641953E-13
1.36692760499431E7	3334970.28919108	0.14979884
1.36978263028415E7	3573422.41231553	0.1795913
1.37404058011914E7	3222811.96246754	0.24746622
1.37841806484014E7	2761631.84792265	0.07452941
1.3795010002391E7	3633098.47310371	0.17066889
1.38198350446512E7	3223071.00087203	0.45659092
1.38779545577933E7	3807526.10345014	0.19288988
1.39102457788166E7	4050195.22780931	0.45946285
1.39212256527747E7	3417808.72670485	0.18377714
1.39406897304155E7	3421237.55068131	0.17075449
1.39475483756829E7	2672607.55964613	0.6056817
1.39534784586391E7	2692726.17665555	0.104239546
1.39663223651407E7	3614207.07566168	0.22867724
1.39690480080824E7	3457089.14903056	0.21789657
1.39788995856566E7	3461255.40674784	0.4451056
1.3995404040631E7	2894775.83524964	0.027187867
1.4001748591127E7	2838447.11504834	1.832785E-15
1401066.22965956	3888387.02047442	0.6886826
1.40341483740394E7	2947409.86140338	0.03451886
1.40703033122297E7	2836193.92367375	1.9702053E-7
1.41048503679285E7	3833654.9842529	0.060861968
1.41840371920867E7	3020044.19323886	3.6791188E-11
1.4197008527689E7	2626639.04082222	1.35145E-40
1.42923171636806E7	3430307.31855475	0.27859637
1.43232043903207E7	4044710.51098965	8.974028E-9
1.43500057787961E7	4095417.84425339	0.06537298
1.43564351041062E7	3529448.78480721	0.034970887
1.43874990513074E7	-3497671.68295633	0.06334352
1.44173769710875E7	-3905691.48602831	4.1879563E-20
1.44236754172042E7	3715355.82219436	0.022426639
1.44368962734202E7	3553799.88203134	0.11979896
1.44630177460715E7	3684153.41995698	0.16836302
144650.432720341	50285.1553739673	3.5865946E-27
1.4475715820399E7	-3654688.25130319	4.3351117E-15
1.44851854665105E7	3943965.36355427	1.6533319E-5
1.4494497924537E7	3162001.31162835	1.14536204E-4
1.44960484705085E7	3762333.3335064	2.5553573E-9
1.4500528160748E7	3271918.04241758	0.05682932
1.45029177368015E7	3334867.49362927	0.5904766
1.45029636168474E7	4059010.37684103	1.7025925E-14
1.4512649899392E7	3934012.75779914	6.671757E-14
1.45534298881223E7	4007711.02186004	5.8836096E-18
1.45618864755913E7	2643969.59425848	1.2767459E-18
1.46405376380303E7	4279274.31749729	0.008288608
1.46524924726329E7	3319640.23166459	0.19672476
1.46680255872395E7	-3529094.48001333	0.037036393
1.46786551375358E7	-3596605.11707815	0.0014085966
1.46923230128399E7	2526886.98648474	3.166143E-25
1.46977092575115E7	4351740.13051071	0.18174864
1.4763375663023E7	3880363.90333746	9.8045565E-12
1.4785238816076E7	3983136.60796504	2.1766633E-15
1.48301582277084E7	-3448289.51696606	0.4686855
1.4868666508242E7	3594265.21488769	0.21975099
1.48833599429733E7	3875134.43071977	3.2239675E-4
1.48977864364429E7	3445822.4984807	1.7115777E-8
1.49101542610792E7	-4212355.52730426	3.4452164E-18
1.49127516472073E7	-3991902.55968833	1.12047075E-20
1.49268419886968E7	3254124.53321152	1.586292E-25
1.4982552207654E7	-3616455.98530817	0.4360587
1.49833466263342E7	4082384.59303761	1.4471227E-6
1.49891655946421E7	3955147.66666971	9.688036E-18
1.50044286969402E7	3234453.58217653	7.3935255E-26
1.50310624774315E7	3996552.72417	6.721571E-13
1.50403317087346E7	3504089.41241995	2.1014646E-4
1.5050249542015E7	-3983293.55619624	1.4500483E-21
1.50569185714191E7	-3734283.90951494	4.5053184E-12
1.50608238366768E7	3976342.70997173	6.570717E-17
1.50620585444434E7	4241436.15721056	9.2437764E-18
1.50646754475764E7	2592172.18713432	5.4733154E-24
1.51096065786944E7	3246397.34547869	4.47465E-25
1.51106719070166E7	3456811.79387689	4.329751E-28
1.51186628015768E7	3984887.1069183	3.2244893E-15
1.51383206259094E7	4320426.73733917	2.7288184E-18
1.51418440138538E7	4100878.84993483	5.557231E-9
1.51783221545727E7	-4682164.89860513	1.1133002E-15
1.5185445474561E7	3276951.08360003	6.570455E-27
151916.92382469	5072044.90985517	0.4166299
1.52037655138026E7	-3972547.19749189	7.308155E-22
1.52063653366555E7	5218584.34496809	0.021281611
1.52096014850343E7	5223190.92724577	0.038436204
1.52294841997217E7	3815663.38824623	0.51761377
1.52344773117324E7	4453434.07556879	8.471528E-9
1.52545202623447E7	4039845.59974977	3.8899575E-13
1.5259344482256E7	5224421.46279903	0.021793552
1.52747697930657E7	-3780689.23459096	0.44993165
1.53409876951395E7	3579900.35361131	5.127624E-5
1.53485075824103E7	4412876.91197553	6.610862E-14
1.53492537307336E7	-3428138.97768067	0.26673353
1.53514097061084E7	3591028.53941702	2.1671782E-4
1.53726869777054E7	4564426.68874485	0.11847087
1.53730838079994E7	4602479.95456471	0.26825315
1.5392603156746E7	-3602072.28702492	0.39594015
1.54063695453504E7	3324321.24757743	1.937478E-27
1.54131599777962E7	5333558.96844081	0.063919134
1.54936363708381E7	3409666.17101522	3.441625E-4
1.55208355024123E7	3676935.18613068	0.2282134
1.55375713302029E7	4159532.09987541	2.0180947E-10
1.55616500384845E7	-3856933.34548574	0.46515435
1.55795481298282E7	-1539857.82945285	0.38459352
1.56079508332417E7	2902521.07172011	1.074451E-13
1.56257258970606E7	4209979.83769107	0.0858962
1.56264477168146E7	5124700.09840997	0.037881322
1.5636951006091E7	4596847.70527726	2.1786702E-6
1.56681736807685E7	-1798115.9919366	0.12849118
1.56798999815327E7	4935118.44156481	0.03737553
1.5680038557682E7	4827378.64235798	0.03610468
1.57266050792064E7	4223301.51398799	0.066108115
1.57270399378777E7	3845748.03786321	0.48483726
1.57290529045847E7	3164061.15895549	1.9572736E-20
1.57374048366599E7	-1763317.21909941	0.6347993
1.57418160742732E7	5136810.59641819	0.039581995
1.57651085791182E7	-1436219.79440304	0.6250703
1.57725702093285E7	-4718741.07927929	9.798348E-18
1.57739423483706E7	3497986.64786086	0.0
1.57954366045043E7	4144075.96919695	0.022120032
1.58068905954767E7	4011287.58850941	0.103195556
1.58285580988719E7	-3963121.33162453	0.33358696
1.58306365245148E7	5150599.8004464	0.026991572
1.58362117661989E7	3763243.26945641	1.549911E-31
1.58395827389445E7	5171556.99139308	0.02338354
1584785.34275638	4422041.73723457	0.2207913
1.5872597512504E7	5135658.44110134	0.05573544
1.58920993632462E7	3179448.88625833	0.0
1.58921368810716E7	-1054903.92241469	0.027488844
1.58945914983367E7	3092601.16958792	0.0
1.58988138008226E7	3241141.11900357	9.586902E-35
1.58992135087724E7	-4991606.28299281	9.855327E-24
1.59142603768904E7	-1265573.86200588	0.58444095
1.59618373346774E7	-4202191.30542109	1.7634493E-11
1.59714763060838E7	3710988.35350279	0.0
1.59715734424413E7	3577723.48509045	1.6393135E-38
1.59777072742642E7	5446771.92581293	0.058756318
1.59799468795793E7	5192955.23736297	0.00864929
1.59861782345414E7	4094343.36761334	1.8341694E-14
1.59922488430268E7	4043827.65208745	2.4415271E-20
1.59951258955347E7	-4138941.66289633	0.51531506
1.59987466054919E7	4620145.15193421	0.012072173
1.6021705573001E7	4174836.15765535	2.2222693E-19
1.60280613865803E7	3811084.93666955	0.0
1.60297164409685E7	-4985397.3595899	3.7544165E-22
1.60408865032267E7	4039977.31165424	4.6E-44
1.60470923538031E7	3866392.15192259	0.0
1.60495366749392E7	4594105.89471454	6.133469E-13
1.60500503365151E7	5037576.22475511	0.025999278
1.60522658840081E7	3642469.19691136	0.0
1.60540494814283E7	5139769.97454159	1.1592615E-6
1.6064098936523E7	5231231.667455	0.00410662
1.60662172084171E7	3770127.63448087	0.0
1.60698604909546E7	4108579.00266087	0.0
1.60754219864169E7	4430471.44889188	0.0019943821
1.60857660144583E7	3831435.68057221	0.0
1.60862524852803E7	3390390.30839749	1.2930316E-35
1.60871867487539E7	-1201632.19793025	3.5224537E-7
1.60982288790952E7	-1342758.69076382	1.6591041E-15
1.60986764860915E7	3688427.53917961	0.0
1.61023558166838E7	3893565.53148685	1.029E-42
1.61162198908757E7	-4125842.49398055	0.6417556
1.61178423937157E7	3626681.85389836	0.0
1.61795388176545E7	-4839753.44561045	9.2483407E-20
1.61870522611421E7	3879729.83008474	3.5344147E-38
1.61879581271028E7	4512538.78831389	4.3543765E-14
1.61917244294294E7	4253780.64505493	2.1365688E-24
1.61960534759303E7	3363813.43317478	8.560432E-34
1.62068066416596E7	3782827.89187367	0.0
1.62070703184838E7	4203853.23324311	0.0
1.62192771877812E7	4880683.96646472	0.0010768434
1.62283064674499E7	4133093.55539108	1.382768E-34
1.62560638797376E7	4197152.78193863	3.806161E-33
1.62629760710643E7	-4554066.24420534	1.614044E-8
1.62809337499975E7	-1009015.11862974	4.434511E-8
1.63434875065287E7	-4954763.76191358	1.1214974E-19
1.6351320849429E7	3882996.39409677	1.5122286E-36
1.64030161273082E7	5004220.26049023	3.3640404E-6
1.64312673360634E7	-4932958.78479	1.0583124E-23
1.64405315314687E7	4269995.13276694	0.0
1.64493911841528E7	3574425.55847359	0.0
1.64572870387124E7	-1116534.22872977	0.014107166
1.64670169657047E7	3539096.09389227	0.0
1.64854047304229E7	3701929.35338693	0.0
1.6488355712386E7	4306804.94330098	0.0
1.64923637764853E7	4199777.62123135	3.273254E-32
1.65245560510129E7	3832226.96623877	2.1E-44
1.65682308068532E7	-949191.798640443	0.18058869
1.66022845534294E7	-4589547.03545697	1.5944205E-16
1.66263584269398E7	-4545925.27030929	1.234546E-16
1.66390228357877E7	-1528663.73120227	1.14445234E-23
1.66581844965487E7	4401606.33584493	0.0
1.66592824769825E7	4268553.80876832	2.845159E-28
1.6673618780694E7	-1696624.2615823	0.002381424
1.66888790362788E7	-3866453.07845218	0.44462597
1.67057465090906E7	-4837796.07590987	8.3294594E-16
1.67525088968705E7	-1207786.82797664	3.0671643E-5
1.67623448097857E7	4689858.29729015	4.3556768E-15
1.67690728466068E7	-4774488.27225427	3.7390942E-7
1.67962856083684E7	3794943.6108517	0.0
1.68032257794836E7	-1207164.01646355	0.24744613
1.68155939831659E7	-3715042.0449488	1.186883E-29
1.68176624375764E7	4468038.43931076	2.823318E-39
1.6825608821298E7	-4663214.29163419	1.885346E-12
1682752.04319004	3501970.75495365	0.053841725
1.6829292978926E7	4282760.6141828	2.4553596E-27
1.68339216188002E7	-4689570.03369177	1.6590676E-18
1.68429987743085E7	-3606950.58833133	1.08384945E-7
1.68543715488584E7	-4139103.61018063	1.4123831E-27
1.68620822046018E7	-4508839.37373502	1.5242698E-19
1.68638611761128E7	-3933781.80925597	8.6016075E-31
1.68773860118067E7	-4867002.38077974	1.0965277E-21
1.68861799657503E7	4412626.85195748	3.888697E-32
1.69038000770824E7	-2577883.08498673	0.6125529
1.69214592920449E7	4697559.93721745	1.5042115E-13
1.69392054013853E7	-3621817.90029315	4.1935758E-35
1.6942343771349E7	-3716885.8723505	2.274868E-31
1.69503754327009E7	4735736.67490084	2.3982915E-13
1.69508943003586E7	4702922.45916973	2.5258688E-12
1.69524197906112E7	-2128505.64931849	0.09807032
1.69560842610504E7	4122859.33782848	1.9996998E-36
1.69570753814346E7	4404867.25847689	1.4366882E-28
1.69929784937922E7	-2593810.41410349	0.550319
1.6995877685685E7	4182586.52050333	3.2299623E-34
1.6996820311379E7	-3511672.20357028	7.589218E-35
1.70010698742394E7	4621329.61315138	1.00542984E-10
1.70241656464378E7	-3887589.26169132	4.0601663E-33
1.7040598709245E7	-2692750.71930537	0.2730976
1.71171128486128E7	-3426993.11800735	3.9366736E-32
1.71558592242286E7	-2999497.01384718	1.1761467E-7
1.71635301884334E7	-3584489.44276871	3.55404E-40
1.71725460390414E7	-2641978.60082175	3.836348E-21
1.71849332259698E7	-3211911.3249122	1.8761445E-27
1719191.50573837	4354412.71789783	0.29722613
1.72180670818807E7	-1661404.42685695	5.258096E-23
1.72280438529573E7	-2051838.20894775	6.158391E-12
1.72809800271103E7	-2959090.02605115	7.335378E-16
1.73360148323825E7	-3848567.6728201	3.3481418E-22
1.73682757065133E7	-3195619.03765545	5.233175E-29
1.73891114126443E7	-3228732.47512848	0.003546753
1.74193838497638E7	-3982522.63940641	6.593845E-20
1.74279035600071E7	-2967213.93391853	3.4118028E-26
1.74365967186383E7	-2816958.88409286	3.8699302E-25
1.74434873739597E7	-3339562.27655166	6.4923466E-29
1.74784390652073E7	-2778753.45603732	1.7000452E-22
1.76220014031999E7	-4133493.5664372	6.9687535E-21
1762480.68663233	3704740.98095474	7.488128E-11
1.76844727829635E7	-3831951.14415629	1.6456215E-26
1.77550637937101E7	-3558423.3003134	1.2506429E-19
1.78002538751798E7	-3420597.81622935	1.4261575E-11
1.78444520781732E7	-3571784.61866955	2.1389704E-10
1.79317818253088E7	-3418132.89836902	1.2671006E-5
1.80030681922051E7	-3186903.28674519	2.5606595E-4
1861477.65749439	4306977.62943966	0.41436067
194534.543379372	680389.672256692	0.33864605
195085.985792251	181914.120785118	1.972966E-20
2056253.43618902	3732905.04414065	1.1383778E-18
2124914.77753661	3188965.02997225	0.36430869
2179989.78489921	3393842.98014551	0.004243706
2198311.33258948	3264294.08904976	0.27492446
231457.065335091	30850.8007186949	1.6976002E-25
2333381.8550354	5207068.84570722	0.114767976
236394.805676909	3778632.96217718	0.5554594
2390343.48299321	3534429.70825621	6.244405E-10
2431951.01438887	3678914.11762208	8.767122E-20
2476814.30399578	3764989.08083536	1.3965063E-8
2517707.6197657	4120456.09415216	0.18315455
2522912.41740377	3936271.6641256	0.06830183
253758.30281879	5828124.80704129	2.1228281E-5
2670430.68905751	4085341.51964372	0.14130913
2677500.26186006	3803422.66290724	0.0010349165
2715532.40637884	3738757.90633553	8.3189725E-4
2723353.11698871	3665578.58092465	0.4784725
2793009.86426178	3881275.23189643	0.058272533
280760.175723325	5446462.18855957	0.23735136
2819216.97038264	3847174.85508056	0.4145994
2966084.07956424	4111790.00420295	0.11666916
297051.962644896	4972031.64674527	0.36453173
3009358.60143157	3564965.67353413	9.654065E-13
3177636.12020887	4206679.2861377	0.11248904
325807.070605746	3916705.21131394	3.689676E-12
3355589.69502254	4192692.69949605	0.07916274
3385479.74427689	4553125.10210302	0.06659085
3420570.79297294	4187482.03498201	5.6616318E-5
3449111.60066216	3693478.36897086	2.337288E-10
3483115.00373164	4257311.61032975	1.6433807E-11
3495824.47264817	3544189.2458581	1.9075467E-11
3495939.44737789	4513471.17679893	0.046967864
3542937.09899789	4609049.7265974	0.05881307
355583.375096193	402159.324281943	7.082526E-16
35959.2270817421	6030404.56142158	6.4550643E-12
3633106.82174711	4476195.02882013	0.04950791
3692289.71383155	4295653.65332433	5.608297E-12
370465.242138706	5005592.76858568	0.20981625
418344.771518052	-263631.283316408	1.2184063E-25
456927.569415033	5009568.2940542	0.19160096
475111.415082583	-316888.202437723	3.0590152E-25
514664.145461941	481024.937463067	1.92884E-6
539739.791324651	677919.239139371	0.09330824
543092.229490962	5287989.70272322	0.36438912
546977.552283932	4265157.46673897	1.4007918E-7
551825.814546047	504150.48362299	0.041654892
59402.3060445562	569022.108314458	9.449304E-19
626720.661362004	352667.838488263	2.4248434E-10
646396.153882941	-10279.8155964818	9.172937E-13
771372.865108216	440390.47881736	0.23916475
858118.974121721	4150.54296964314	6.515203E-13
862820.205186384	5333420.78484601	0.13959827
920369.029657906	128020.871333535	2.3582208E-10
921961.572386937	432454.546884029	0.23780908
927286.34970998	387492.030380333	5.895874E-4
943480.567078572	4406846.34499457	1.0507326E-4
950091.432249904	97194.5260668108	2.454724E-10
987579.065483965	268577.140721451	2.4395903E-9
992115.628105415	388407.013880931	0.025167542
997549.477869352	3888900.48065333	0.015110413
