# Supplementary material for: Projecting Future Climate Change-Mediated Impacts in Three Paralytic Shellfish Toxins-Producing Dinoflagellate Species
Source: Biology (Basel). 2022 Sep 29;11(10):1424. doi: 10.3390/biology11101424 (PMC9598431; doi:10.3390/biology11101424)
Supplement: Supplementary file 1 [file biology-11-01424-s001.zip › Evaluation/g_catenatum/maxent.log]

Sun May 29 11:15:17 BST 2022
MaxEnt version 3.3.3a
Reading file Gymnodinium_catenatum_background.csv
readGrid: max memory 912261120, total allocated 16252928, free 13003504, used 3249424, increment 3249424
Reading samples from Gymnodinium_catenatum.csv
Read samples: max memory 912261120, total allocated 16252928, free 11103872, used 5149056, increment 1899632
Adding samples to background in feature space
Command line used:  -e backgrounds/Gymnodinium_catenatum_background.csv -s occurrences/Gymnodinium_catenatum.csv -J -o models/Gymnodinium_catenatum noaskoverwrite logistic threshold -X 20 replicates=5 betamultiplier=1 writeclampgrid=true writemess=true nowarnings writeplotdata=true -a Subsample linear=true quadratic=true product=true threshold=true hinge=true togglelayertype=NA
Command line to repeat: java density.MaxEnt nowarnings noprefixes jackknife outputdirectory=models/Gymnodinium_catenatum samplesfile=occurrences/Gymnodinium_catenatum.csv environmentallayers=backgrounds/Gymnodinium_catenatum_background.csv randomseed nowarnings noaskoverwrite randomtestpoints=20 replicates=5 replicatetype=subsample autorun writeplotdata
Species: Gymnodinium_catenatum_0 Gymnodinium_catenatum_1 Gymnodinium_catenatum_2 Gymnodinium_catenatum_3 Gymnodinium_catenatum_4
Layers: Bathy CVMax CVMean CVMin CVRange SalMax SalMean SalMin SalRange TempMax TempMean TempMin TempRange
Layertypes: Continuous Continuous Continuous Continuous Continuous Continuous Continuous Continuous Continuous Continuous Continuous Continuous Continuous
jackknife: true
outputdirectory: models/Gymnodinium_catenatum
samplesfile: occurrences/Gymnodinium_catenatum.csv
environmentallayers: backgrounds/Gymnodinium_catenatum_background.csv
randomseed: true
warnings: false
askoverwrite: false
randomtestpoints: 20
replicates: 5
replicatetype: subsample
autorun: true
writeplotdata: true

getSamples: max memory 912261120, total allocated 16252928, free 10790352, used 5462576, increment 313520
Making features
makeFeatures: max memory 912261120, total allocated 16252928, free 9452880, used 6800048, increment 1337472
Gymnodinium_catenatum_0: 
Regularization values: linear/quadratic/product: 0.121, categorical: 0.250, threshold: 1.100, hinge: 0.500
90 samples
Density: max memory 912261120, total allocated 16252928, free 8454784, used 7798144, increment 998096
linearPredictor: max memory 912261120, total allocated 16252928, free 8454784, used 7798144, increment 0
FeaturedSpace: max memory 912261120, total allocated 16252928, free 8454784, used 7798144, increment 0
Sequential: max memory 912261120, total allocated 16252928, free 8349520, used 7903408, increment 105264
Initial loss: 6.97914527506881
Initial test loss: 6.97914527506881
Time since start: 6.112
500: time = 5.925000 loss = 5.418003 testLoss 5.795329
Resulting gain: 1.5611421632727014
Projecting...
Writing file models\Gymnodinium_catenatum\Gymnodinium_catenatum_0.csv
Writing file models\Gymnodinium_catenatum\Gymnodinium_catenatum_0.csv
Time since start: 7.211
Jackknife: leave Bathy out
Making features
makeFeatures: max memory 912261120, total allocated 16252928, free 5539936, used 10712992, increment 2809584
Gymnodinium_catenatum_0 Bathy: 
Regularization values: linear/quadratic/product: 0.121, categorical: 0.250, threshold: 1.100, hinge: 0.500
90 samples
Density: max memory 912261120, total allocated 16252928, free 2323648, used 13929280, increment 3216288
linearPredictor: max memory 912261120, total allocated 16252928, free 2323648, used 13929280, increment 0
FeaturedSpace: max memory 912261120, total allocated 16252928, free 2321568, used 13931360, increment 2080
Sequential: max memory 912261120, total allocated 16252928, free 2321568, used 13931360, increment 0
Initial loss: 6.97914527506881
Initial test loss: 6.97914527506881
Time since start: 12.815
500: time = 5.558000 loss = 6.031229 testLoss 6.252729
Jackknife: leave CVMax out
Making features
makeFeatures: max memory 912261120, total allocated 16252928, free 4481240, used 11771688, increment -2159672
Gymnodinium_catenatum_0 CVMax: 
Regularization values: linear/quadratic/product: 0.121, categorical: 0.250, threshold: 1.100, hinge: 0.500
90 samples
Density: max memory 912261120, total allocated 26951680, free 13349272, used 13602408, increment 1830720
linearPredictor: max memory 912261120, total allocated 26951680, free 13349272, used 13602408, increment 0
FeaturedSpace: max memory 912261120, total allocated 26951680, free 13349272, used 13602408, increment 0
Sequential: max memory 912261120, total allocated 26951680, free 13349272, used 13602408, increment 0
Initial loss: 6.97914527506881
Initial test loss: 6.97914527506881
Time since start: 18.285
500: time = 5.360000 loss = 5.472809 testLoss 5.742347
Jackknife: leave CVMean out
Making features
makeFeatures: max memory 912261120, total allocated 26951680, free 10449192, used 16502488, increment 2900080
Gymnodinium_catenatum_0 CVMean: 
Regularization values: linear/quadratic/product: 0.121, categorical: 0.250, threshold: 1.100, hinge: 0.500
90 samples
Density: max memory 912261120, total allocated 26951680, free 9762512, used 17189168, increment 686680
linearPredictor: max memory 912261120, total allocated 26951680, free 9762512, used 17189168, increment 0
FeaturedSpace: max memory 912261120, total allocated 26951680, free 9762512, used 17189168, increment 0
Sequential: max memory 912261120, total allocated 26951680, free 9762512, used 17189168, increment 0
Initial loss: 6.97914527506881
Initial test loss: 6.97914527506881
Time since start: 23.507
500: time = 5.144000 loss = 5.421661 testLoss 5.778754
Jackknife: leave CVMin out
Making features
makeFeatures: max memory 912261120, total allocated 26951680, free 6330752, used 20620928, increment 3431760
Gymnodinium_catenatum_0 CVMin: 
Regularization values: linear/quadratic/product: 0.121, categorical: 0.250, threshold: 1.100, hinge: 0.500
90 samples
Density: max memory 912261120, total allocated 26951680, free 6366328, used 20585352, increment -35576
linearPredictor: max memory 912261120, total allocated 26951680, free 6366328, used 20585352, increment 0
FeaturedSpace: max memory 912261120, total allocated 26951680, free 6366328, used 20585352, increment 0
Sequential: max memory 912261120, total allocated 26951680, free 6366328, used 20585352, increment 0
Initial loss: 6.97914527506881
Initial test loss: 6.97914527506881
Time since start: 28.689
500: time = 5.120000 loss = 5.436180 testLoss 5.824480
Jackknife: leave CVRange out
Making features
makeFeatures: max memory 912261120, total allocated 26951680, free 8530176, used 18421504, increment -2163848
Gymnodinium_catenatum_0 CVRange: 
Regularization values: linear/quadratic/product: 0.121, categorical: 0.250, threshold: 1.100, hinge: 0.500
90 samples
Density: max memory 912261120, total allocated 26951680, free 2665584, used 24286096, increment 5864592
linearPredictor: max memory 912261120, total allocated 26951680, free 2665584, used 24286096, increment 0
FeaturedSpace: max memory 912261120, total allocated 26951680, free 2665584, used 24286096, increment 0
Sequential: max memory 912261120, total allocated 26951680, free 2665584, used 24286096, increment 0
Initial loss: 6.97914527506881
Initial test loss: 6.97914527506881
Time since start: 33.966
500: time = 5.216000 loss = 5.424507 testLoss 5.771654
Jackknife: leave SalMax out
Making features
makeFeatures: max memory 912261120, total allocated 26951680, free 14834304, used 12117376, increment -12168720
Gymnodinium_catenatum_0 SalMax: 
Regularization values: linear/quadratic/product: 0.121, categorical: 0.250, threshold: 1.100, hinge: 0.500
90 samples
Density: max memory 912261120, total allocated 26951680, free 8952144, used 17999536, increment 5882160
linearPredictor: max memory 912261120, total allocated 26951680, free 8952144, used 17999536, increment 0
FeaturedSpace: max memory 912261120, total allocated 26951680, free 8952144, used 17999536, increment 0
Sequential: max memory 912261120, total allocated 26951680, free 8952144, used 17999536, increment 0
Initial loss: 6.97914527506881
Initial test loss: 6.97914527506881
Time since start: 39.183
500: time = 5.150000 loss = 5.427253 testLoss 5.753780
Jackknife: leave SalMean out
Making features
makeFeatures: max memory 912261120, total allocated 26951680, free 8777744, used 18173936, increment 174400
Gymnodinium_catenatum_0 SalMean: 
Regularization values: linear/quadratic/product: 0.121, categorical: 0.250, threshold: 1.100, hinge: 0.500
90 samples
Density: max memory 912261120, total allocated 26951680, free 7495152, used 19456528, increment 1282592
linearPredictor: max memory 912261120, total allocated 26951680, free 7495152, used 19456528, increment 0
FeaturedSpace: max memory 912261120, total allocated 26951680, free 7495152, used 19456528, increment 0
Sequential: max memory 912261120, total allocated 26951680, free 7495152, used 19456528, increment 0
Initial loss: 6.97914527506881
Initial test loss: 6.97914527506881
Time since start: 44.431
500: time = 5.201000 loss = 5.420786 testLoss 5.823009
Jackknife: leave SalMin out
Making features
makeFeatures: max memory 912261120, total allocated 26951680, free 9146344, used 17805336, increment -1651192
Gymnodinium_catenatum_0 SalMin: 
Regularization values: linear/quadratic/product: 0.121, categorical: 0.250, threshold: 1.100, hinge: 0.500
90 samples
Density: max memory 912261120, total allocated 26951680, free 3259464, used 23692216, increment 5886880
linearPredictor: max memory 912261120, total allocated 26951680, free 3250856, used 23700824, increment 8608
FeaturedSpace: max memory 912261120, total allocated 26951680, free 3250856, used 23700824, increment 0
Sequential: max memory 912261120, total allocated 26951680, free 3101432, used 23850248, increment 149424
Initial loss: 6.97914527506881
Initial test loss: 6.97914527506881
Time since start: 49.764
500: time = 5.276000 loss = 5.421417 testLoss 5.783938
Jackknife: leave SalRange out
Making features
makeFeatures: max memory 912261120, total allocated 26951680, free 12177888, used 14773792, increment -9076456
Gymnodinium_catenatum_0 SalRange: 
Regularization values: linear/quadratic/product: 0.121, categorical: 0.250, threshold: 1.100, hinge: 0.500
90 samples
Density: max memory 912261120, total allocated 26951680, free 10832616, used 16119064, increment 1345272
linearPredictor: max memory 912261120, total allocated 26951680, free 10832616, used 16119064, increment 0
FeaturedSpace: max memory 912261120, total allocated 26951680, free 10832616, used 16119064, increment 0
Sequential: max memory 912261120, total allocated 26951680, free 10832616, used 16119064, increment 0
Initial loss: 6.97914527506881
Initial test loss: 6.97914527506881
Time since start: 55.073
500: time = 5.246000 loss = 5.463713 testLoss 5.756934
Jackknife: leave TempMax out
Making features
makeFeatures: max memory 912261120, total allocated 26951680, free 8543816, used 18407864, increment 2288800
Gymnodinium_catenatum_0 TempMax: 
Regularization values: linear/quadratic/product: 0.121, categorical: 0.250, threshold: 1.100, hinge: 0.500
90 samples
Density: max memory 912261120, total allocated 26951680, free 7505280, used 19446400, increment 1038536
linearPredictor: max memory 912261120, total allocated 26951680, free 7505280, used 19446400, increment 0
FeaturedSpace: max memory 912261120, total allocated 26951680, free 7505280, used 19446400, increment 0
Sequential: max memory 912261120, total allocated 26951680, free 7505280, used 19446400, increment 0
Initial loss: 6.97914527506881
Initial test loss: 6.97914527506881
Time since start: 60.394
500: time = 5.243000 loss = 5.420785 testLoss 5.783766
Jackknife: leave TempMean out
Making features
makeFeatures: max memory 912261120, total allocated 26951680, free 3035888, used 23915792, increment 4469392
Gymnodinium_catenatum_0 TempMean: 
Regularization values: linear/quadratic/product: 0.121, categorical: 0.250, threshold: 1.100, hinge: 0.500
90 samples
Density: max memory 912261120, total allocated 26951680, free 3576120, used 23375560, increment -540232
linearPredictor: max memory 912261120, total allocated 26951680, free 3576120, used 23375560, increment 0
FeaturedSpace: max memory 912261120, total allocated 26951680, free 3576120, used 23375560, increment 0
Sequential: max memory 912261120, total allocated 26951680, free 3576120, used 23375560, increment 0
Initial loss: 6.97914527506881
Initial test loss: 6.97914527506881
Time since start: 65.588
500: time = 5.117000 loss = 5.427846 testLoss 5.798134
Jackknife: leave TempMin out
Making features
makeFeatures: max memory 912261120, total allocated 26951680, free 13951600, used 13000080, increment -10375480
Gymnodinium_catenatum_0 TempMin: 
Regularization values: linear/quadratic/product: 0.121, categorical: 0.250, threshold: 1.100, hinge: 0.500
90 samples
Density: max memory 912261120, total allocated 26951680, free 12509544, used 14442136, increment 1442056
linearPredictor: max memory 912261120, total allocated 26951680, free 12509544, used 14442136, increment 0
FeaturedSpace: max memory 912261120, total allocated 26951680, free 12509544, used 14442136, increment 0
Sequential: max memory 912261120, total allocated 26951680, free 12509544, used 14442136, increment 0
Initial loss: 6.97914527506881
Initial test loss: 6.97914527506881
Time since start: 70.721
500: time = 5.055000 loss = 5.423488 testLoss 5.770885
Jackknife: leave TempRange out
Making features
makeFeatures: max memory 912261120, total allocated 26951680, free 11576704, used 15374976, increment 932840
Gymnodinium_catenatum_0 TempRange: 
Regularization values: linear/quadratic/product: 0.121, categorical: 0.250, threshold: 1.100, hinge: 0.500
90 samples
Density: max memory 912261120, total allocated 26951680, free 10180288, used 16771392, increment 1396416
linearPredictor: max memory 912261120, total allocated 26951680, free 10180288, used 16771392, increment 0
FeaturedSpace: max memory 912261120, total allocated 26951680, free 10180288, used 16771392, increment 0
Sequential: max memory 912261120, total allocated 26951680, free 10180288, used 16771392, increment 0
Initial loss: 6.97914527506881
Initial test loss: 6.97914527506881
Time since start: 76.002
500: time = 5.218000 loss = 5.428407 testLoss 5.803869
Jackknife: only Bathy
Making features
makeFeatures: max memory 912261120, total allocated 26951680, free 8051712, used 18899968, increment 2128576
Gymnodinium_catenatum_0 Bathy: 
Regularization values: linear/quadratic/product: 0.121, categorical: 0.250, threshold: 1.100, hinge: 0.500
90 samples
Density: max memory 912261120, total allocated 26951680, free 7564552, used 19387128, increment 487160
linearPredictor: max memory 912261120, total allocated 26951680, free 7564552, used 19387128, increment 0
FeaturedSpace: max memory 912261120, total allocated 26951680, free 7564552, used 19387128, increment 0
Sequential: max memory 912261120, total allocated 26951680, free 7564552, used 19387128, increment 0
Initial loss: 6.97914527506881
Initial test loss: 6.97914527506881
280: time = 0.234000 loss = 5.957853 testLoss 5.972575
Res.gain: 1.0212926663833741
Jackknife: only CVMax
Making features
makeFeatures: max memory 912261120, total allocated 26951680, free 8114744, used 18836936, increment -550192
Gymnodinium_catenatum_0 CVMax: 
Regularization values: linear/quadratic/product: 0.121, categorical: 0.250, threshold: 1.100, hinge: 0.500
90 samples
Density: max memory 912261120, total allocated 26951680, free 7501544, used 19450136, increment 613200
linearPredictor: max memory 912261120, total allocated 26951680, free 7501544, used 19450136, increment 0
FeaturedSpace: max memory 912261120, total allocated 26951680, free 7496176, used 19455504, increment 5368
Sequential: max memory 912261120, total allocated 26951680, free 7496176, used 19455504, increment 0
Initial loss: 6.97914527506881
Initial test loss: 6.97914527506881
120: time = 0.125000 loss = 6.649650 testLoss 6.775160
Res.gain: 0.329494834586459
Jackknife: only CVMean
Making features
makeFeatures: max memory 912261120, total allocated 26951680, free 7093328, used 19858352, increment 402848
Gymnodinium_catenatum_0 CVMean: 
Regularization values: linear/quadratic/product: 0.121, categorical: 0.250, threshold: 1.100, hinge: 0.500
90 samples
Density: max memory 912261120, total allocated 26951680, free 6618016, used 20333664, increment 475312
linearPredictor: max memory 912261120, total allocated 26951680, free 6618016, used 20333664, increment 0
FeaturedSpace: max memory 912261120, total allocated 26951680, free 6615688, used 20335992, increment 2328
Sequential: max memory 912261120, total allocated 26951680, free 6615688, used 20335992, increment 0
Initial loss: 6.97914527506881
Initial test loss: 6.97914527506881
140: time = 0.148000 loss = 6.635223 testLoss 6.595101
Res.gain: 0.343922694196813
Jackknife: only CVMin
Making features
makeFeatures: max memory 912261120, total allocated 26951680, free 6918800, used 20032880, increment -303112
Gymnodinium_catenatum_0 CVMin: 
Regularization values: linear/quadratic/product: 0.121, categorical: 0.250, threshold: 1.100, hinge: 0.500
90 samples
Density: max memory 912261120, total allocated 26951680, free 6286344, used 20665336, increment 632456
linearPredictor: max memory 912261120, total allocated 26951680, free 6286344, used 20665336, increment 0
FeaturedSpace: max memory 912261120, total allocated 26951680, free 6286344, used 20665336, increment 0
Sequential: max memory 912261120, total allocated 26951680, free 6286344, used 20665336, increment 0
Initial loss: 6.97914527506881
Initial test loss: 6.97914527506881
100: time = 0.093000 loss = 6.832622 testLoss 6.752836
Res.gain: 0.14652319474545106
Jackknife: only CVRange
Making features
makeFeatures: max memory 912261120, total allocated 26951680, free 4534056, used 22417624, increment 1752288
Gymnodinium_catenatum_0 CVRange: 
Regularization values: linear/quadratic/product: 0.121, categorical: 0.250, threshold: 1.100, hinge: 0.500
90 samples
Density: max memory 912261120, total allocated 26951680, free 3893576, used 23058104, increment 640480
linearPredictor: max memory 912261120, total allocated 26951680, free 3893576, used 23058104, increment 0
FeaturedSpace: max memory 912261120, total allocated 26951680, free 3893576, used 23058104, increment 0
Sequential: max memory 912261120, total allocated 26951680, free 3893576, used 23058104, increment 0
Initial loss: 6.97914527506881
Initial test loss: 6.97914527506881
200: time = 0.189000 loss = 6.644953 testLoss 6.597956
Res.gain: 0.33419253999964393
Jackknife: only SalMax
Making features
makeFeatures: max memory 912261120, total allocated 26951680, free 7213464, used 19738216, increment -3319888
Gymnodinium_catenatum_0 SalMax: 
Regularization values: linear/quadratic/product: 0.121, categorical: 0.250, threshold: 1.100, hinge: 0.500
90 samples
Density: max memory 912261120, total allocated 26951680, free 6664064, used 20287616, increment 549400
linearPredictor: max memory 912261120, total allocated 26951680, free 6664064, used 20287616, increment 0
FeaturedSpace: max memory 912261120, total allocated 26951680, free 6664064, used 20287616, increment 0
Sequential: max memory 912261120, total allocated 26951680, free 6664064, used 20287616, increment 0
Initial loss: 6.97914527506881
Initial test loss: 6.97914527506881
140: time = 0.140000 loss = 6.891472 testLoss 6.843809
Res.gain: 0.08767305236917533
Jackknife: only SalMean
Making features
makeFeatures: max memory 912261120, total allocated 26951680, free 5446488, used 21505192, increment 1217576
Gymnodinium_catenatum_0 SalMean: 
Regularization values: linear/quadratic/product: 0.121, categorical: 0.250, threshold: 1.100, hinge: 0.500
90 samples
Density: max memory 912261120, total allocated 26951680, free 4989512, used 21962168, increment 456976
linearPredictor: max memory 912261120, total allocated 26951680, free 4989512, used 21962168, increment 0
FeaturedSpace: max memory 912261120, total allocated 26951680, free 4986712, used 21964968, increment 2800
Sequential: max memory 912261120, total allocated 26951680, free 4986712, used 21964968, increment 0
Initial loss: 6.97914527506881
Initial test loss: 6.97914527506881
Time since start: 77.097
120: time = 0.110000 loss = 6.944322 testLoss 6.963660
Res.gain: 0.03482338507050109
Jackknife: only SalMin
Making features
makeFeatures: max memory 912261120, total allocated 26951680, free 10672992, used 16278688, increment -5686280
Gymnodinium_catenatum_0 SalMin: 
Regularization values: linear/quadratic/product: 0.121, categorical: 0.250, threshold: 1.100, hinge: 0.500
90 samples
Density: max memory 912261120, total allocated 26951680, free 10200784, used 16750896, increment 472208
linearPredictor: max memory 912261120, total allocated 26951680, free 10200784, used 16750896, increment 0
FeaturedSpace: max memory 912261120, total allocated 26951680, free 10200784, used 16750896, increment 0
Sequential: max memory 912261120, total allocated 26951680, free 10200784, used 16750896, increment 0
Initial loss: 6.97914527506881
Initial test loss: 6.97914527506881
300: time = 0.297000 loss = 6.929748 testLoss 7.044302
Res.gain: 0.04939678634736833
Jackknife: only SalRange
Making features
makeFeatures: max memory 912261120, total allocated 26951680, free 8876400, used 18075280, increment 1324384
Gymnodinium_catenatum_0 SalRange: 
Regularization values: linear/quadratic/product: 0.121, categorical: 0.250, threshold: 1.100, hinge: 0.500
90 samples
Density: max memory 912261120, total allocated 26951680, free 8390376, used 18561304, increment 486024
linearPredictor: max memory 912261120, total allocated 26951680, free 8390376, used 18561304, increment 0
FeaturedSpace: max memory 912261120, total allocated 26951680, free 8390376, used 18561304, increment 0
Sequential: max memory 912261120, total allocated 26951680, free 8390376, used 18561304, increment 0
Initial loss: 6.97914527506881
Initial test loss: 6.97914527506881
180: time = 0.184000 loss = 6.855252 testLoss 6.910077
Res.gain: 0.12389359805144018
Jackknife: only TempMax
Making features
makeFeatures: max memory 912261120, total allocated 26951680, free 8114280, used 18837400, increment 276096
Gymnodinium_catenatum_0 TempMax: 
Regularization values: linear/quadratic/product: 0.121, categorical: 0.250, threshold: 1.100, hinge: 0.500
90 samples
Density: max memory 912261120, total allocated 26951680, free 7633440, used 19318240, increment 480840
linearPredictor: max memory 912261120, total allocated 26951680, free 7633440, used 19318240, increment 0
FeaturedSpace: max memory 912261120, total allocated 26951680, free 7633440, used 19318240, increment 0
Sequential: max memory 912261120, total allocated 26951680, free 7633440, used 19318240, increment 0
Initial loss: 6.97914527506881
Initial test loss: 6.97914527506881
Time since start: 78.115
500: time = 0.491000 loss = 6.709137 testLoss 6.818959
Res.gain: 0.27000802443616845
Jackknife: only TempMean
Making features
makeFeatures: max memory 912261120, total allocated 26951680, free 8877056, used 18074624, increment -1243616
Gymnodinium_catenatum_0 TempMean: 
Regularization values: linear/quadratic/product: 0.121, categorical: 0.250, threshold: 1.100, hinge: 0.500
90 samples
Density: max memory 912261120, total allocated 26951680, free 8253536, used 18698144, increment 623520
linearPredictor: max memory 912261120, total allocated 26951680, free 8251472, used 18700208, increment 2064
FeaturedSpace: max memory 912261120, total allocated 26951680, free 8249408, used 18702272, increment 2064
Sequential: max memory 912261120, total allocated 26951680, free 8249408, used 18702272, increment 0
Initial loss: 6.97914527506881
Initial test loss: 6.97914527506881
400: time = 0.422000 loss = 6.766732 testLoss 6.895490
Res.gain: 0.2124131298767331
Jackknife: only TempMin
Making features
makeFeatures: max memory 912261120, total allocated 26951680, free 10455192, used 16496488, increment -2205784
Gymnodinium_catenatum_0 TempMin: 
Regularization values: linear/quadratic/product: 0.121, categorical: 0.250, threshold: 1.100, hinge: 0.500
90 samples
Density: max memory 912261120, total allocated 26951680, free 9935272, used 17016408, increment 519920
linearPredictor: max memory 912261120, total allocated 26951680, free 9935272, used 17016408, increment 0
FeaturedSpace: max memory 912261120, total allocated 26951680, free 9935272, used 17016408, increment 0
Sequential: max memory 912261120, total allocated 26951680, free 9935272, used 17016408, increment 0
Initial loss: 6.97914527506881
Initial test loss: 6.97914527506881
180: time = 0.208000 loss = 6.810825 testLoss 6.869308
Res.gain: 0.1683200612185054
Jackknife: only TempRange
Making features
makeFeatures: max memory 912261120, total allocated 26951680, free 4529096, used 22422584, increment 5406176
Gymnodinium_catenatum_0 TempRange: 
Regularization values: linear/quadratic/product: 0.121, categorical: 0.250, threshold: 1.100, hinge: 0.500
90 samples
Density: max memory 912261120, total allocated 26951680, free 4046832, used 22904848, increment 482264
linearPredictor: max memory 912261120, total allocated 26951680, free 4046832, used 22904848, increment 0
FeaturedSpace: max memory 912261120, total allocated 26951680, free 4046832, used 22904848, increment 0
Sequential: max memory 912261120, total allocated 26951680, free 4046832, used 22904848, increment 0
Initial loss: 6.97914527506881
Initial test loss: 6.97914527506881
220: time = 0.226000 loss = 6.877498 testLoss 6.831530
Res.gain: 0.1016472656162426
Time since start: 79.314
getSamples: max memory 912261120, total allocated 26951680, free 17220272, used 9731408, increment -13173440
Making features
makeFeatures: max memory 912261120, total allocated 26951680, free 16052824, used 10898856, increment 1167448
Gymnodinium_catenatum_1: 
Regularization values: linear/quadratic/product: 0.121, categorical: 0.250, threshold: 1.100, hinge: 0.500
90 samples
Density: max memory 912261120, total allocated 26951680, free 14010616, used 12941064, increment 2042208
linearPredictor: max memory 912261120, total allocated 26951680, free 14002008, used 12949672, increment 8608
FeaturedSpace: max memory 912261120, total allocated 26951680, free 13852304, used 13099376, increment 149704
Sequential: max memory 912261120, total allocated 26951680, free 13852304, used 13099376, increment 0
Initial loss: 6.97914527506881
Initial test loss: 6.97914527506881
Time since start: 85.338
500: time = 5.962000 loss = 5.480958 testLoss 5.346317
Resulting gain: 1.4981877023685621
Projecting...
Writing file models\Gymnodinium_catenatum\Gymnodinium_catenatum_1.csv
Writing file models\Gymnodinium_catenatum\Gymnodinium_catenatum_1.csv
Jackknife: leave Bathy out
Making features
makeFeatures: max memory 912261120, total allocated 26951680, free 10916976, used 16034704, increment 2935328
Gymnodinium_catenatum_1 Bathy: 
Regularization values: linear/quadratic/product: 0.121, categorical: 0.250, threshold: 1.100, hinge: 0.500
90 samples
Density: max memory 912261120, total allocated 26951680, free 9909192, used 17042488, increment 1007784
linearPredictor: max memory 912261120, total allocated 26951680, free 9909192, used 17042488, increment 0
FeaturedSpace: max memory 912261120, total allocated 26951680, free 9909192, used 17042488, increment 0
Sequential: max memory 912261120, total allocated 26951680, free 9909192, used 17042488, increment 0
Initial loss: 6.97914527506881
Initial test loss: 6.97914527506881
Time since start: 91.307
500: time = 5.468000 loss = 6.070917 testLoss 5.926932
Jackknife: leave CVMax out
Making features
makeFeatures: max memory 912261120, total allocated 26951680, free 6549320, used 20402360, increment 3359872
Gymnodinium_catenatum_1 CVMax: 
Regularization values: linear/quadratic/product: 0.121, categorical: 0.250, threshold: 1.100, hinge: 0.500
90 samples
Density: max memory 912261120, total allocated 26951680, free 5186720, used 21764960, increment 1362600
linearPredictor: max memory 912261120, total allocated 26951680, free 5186720, used 21764960, increment 0
FeaturedSpace: max memory 912261120, total allocated 26951680, free 5186720, used 21764960, increment 0
Sequential: max memory 912261120, total allocated 26951680, free 5186720, used 21764960, increment 0
Initial loss: 6.97914527506881
Initial test loss: 6.97914527506881
Time since start: 96.71
500: time = 5.331000 loss = 5.510553 testLoss 5.370156
Jackknife: leave CVMean out
Making features
makeFeatures: max memory 912261120, total allocated 26951680, free 13993864, used 12957816, increment -8807144
Gymnodinium_catenatum_1 CVMean: 
Regularization values: linear/quadratic/product: 0.121, categorical: 0.250, threshold: 1.100, hinge: 0.500
90 samples
Density: max memory 912261120, total allocated 26951680, free 12698728, used 14252952, increment 1295136
linearPredictor: max memory 912261120, total allocated 26951680, free 12690120, used 14261560, increment 8608
FeaturedSpace: max memory 912261120, total allocated 26951680, free 12690120, used 14261560, increment 0
Sequential: max memory 912261120, total allocated 26951680, free 12690120, used 14261560, increment 0
Initial loss: 6.97914527506881
Initial test loss: 6.97914527506881
Time since start: 101.896
500: time = 5.135000 loss = 5.481352 testLoss 5.328013
Jackknife: leave CVMin out
Making features
makeFeatures: max memory 912261120, total allocated 26951680, free 11957480, used 14994200, increment 732640
Gymnodinium_catenatum_1 CVMin: 
Regularization values: linear/quadratic/product: 0.121, categorical: 0.250, threshold: 1.100, hinge: 0.500
90 samples
Density: max memory 912261120, total allocated 26951680, free 6059472, used 20892208, increment 5898008
linearPredictor: max memory 912261120, total allocated 26951680, free 6059472, used 20892208, increment 0
FeaturedSpace: max memory 912261120, total allocated 26951680, free 6059472, used 20892208, increment 0
Sequential: max memory 912261120, total allocated 26951680, free 6059472, used 20892208, increment 0
Initial loss: 6.97914527506881
Initial test loss: 6.97914527506881
Time since start: 107.088
500: time = 5.098000 loss = 5.501136 testLoss 5.330126
Jackknife: leave CVRange out
Making features
makeFeatures: max memory 912261120, total allocated 26951680, free 2619616, used 24332064, increment 3439856
Gymnodinium_catenatum_1 CVRange: 
Regularization values: linear/quadratic/product: 0.121, categorical: 0.250, threshold: 1.100, hinge: 0.500
90 samples
Density: max memory 912261120, total allocated 26951680, free 3309992, used 23641688, increment -690376
linearPredictor: max memory 912261120, total allocated 26951680, free 3309992, used 23641688, increment 0
FeaturedSpace: max memory 912261120, total allocated 26951680, free 3309992, used 23641688, increment 0
Sequential: max memory 912261120, total allocated 26951680, free 3309992, used 23641688, increment 0
Initial loss: 6.97914527506881
Initial test loss: 6.97914527506881
Time since start: 112.301
500: time = 5.166000 loss = 5.484598 testLoss 5.354325
Jackknife: leave SalMax out
Making features
makeFeatures: max memory 912261120, total allocated 26951680, free 11971424, used 14980256, increment -8661432
Gymnodinium_catenatum_1 SalMax: 
Regularization values: linear/quadratic/product: 0.121, categorical: 0.250, threshold: 1.100, hinge: 0.500
90 samples
Density: max memory 912261120, total allocated 26951680, free 10660712, used 16290968, increment 1310712
linearPredictor: max memory 912261120, total allocated 26951680, free 10660712, used 16290968, increment 0
FeaturedSpace: max memory 912261120, total allocated 26951680, free 10660712, used 16290968, increment 0
Sequential: max memory 912261120, total allocated 26951680, free 10660712, used 16290968, increment 0
Initial loss: 6.97914527506881
Initial test loss: 6.97914527506881
Time since start: 117.751
500: time = 5.372000 loss = 5.481960 testLoss 5.349079
Jackknife: leave SalMean out
Making features
makeFeatures: max memory 912261120, total allocated 26951680, free 11292992, used 15658688, increment -632280
Gymnodinium_catenatum_1 SalMean: 
Regularization values: linear/quadratic/product: 0.121, categorical: 0.250, threshold: 1.100, hinge: 0.500
90 samples
Density: max memory 912261120, total allocated 26951680, free 9975208, used 16976472, increment 1317784
linearPredictor: max memory 912261120, total allocated 26951680, free 9975208, used 16976472, increment 0
FeaturedSpace: max memory 912261120, total allocated 26951680, free 9975208, used 16976472, increment 0
Sequential: max memory 912261120, total allocated 26951680, free 9975208, used 16976472, increment 0
Initial loss: 6.97914527506881
Initial test loss: 6.97914527506881
Time since start: 123.002
500: time = 5.189000 loss = 5.486551 testLoss 5.347540
Jackknife: leave SalMin out
Making features
makeFeatures: max memory 912261120, total allocated 26951680, free 3074256, used 23877424, increment 6900952
Gymnodinium_catenatum_1 SalMin: 
Regularization values: linear/quadratic/product: 0.121, categorical: 0.250, threshold: 1.100, hinge: 0.500
90 samples
Density: max memory 912261120, total allocated 26951680, free 3561760, used 23389920, increment -487504
linearPredictor: max memory 912261120, total allocated 26951680, free 3561760, used 23389920, increment 0
FeaturedSpace: max memory 912261120, total allocated 26951680, free 3561760, used 23389920, increment 0
Sequential: max memory 912261120, total allocated 26951680, free 3561760, used 23389920, increment 0
Initial loss: 6.97914527506881
Initial test loss: 6.97914527506881
Time since start: 128.31
500: time = 5.230000 loss = 5.479926 testLoss 5.349080
Jackknife: leave SalRange out
Making features
makeFeatures: max memory 912261120, total allocated 26951680, free 12332528, used 14619152, increment -8770768
Gymnodinium_catenatum_1 SalRange: 
Regularization values: linear/quadratic/product: 0.121, categorical: 0.250, threshold: 1.100, hinge: 0.500
90 samples
Density: max memory 912261120, total allocated 26951680, free 11186408, used 15765272, increment 1146120
linearPredictor: max memory 912261120, total allocated 26951680, free 11186408, used 15765272, increment 0
FeaturedSpace: max memory 912261120, total allocated 26951680, free 11186408, used 15765272, increment 0
Sequential: max memory 912261120, total allocated 26951680, free 11186408, used 15765272, increment 0
Initial loss: 6.97914527506881
Initial test loss: 6.97914527506881
Time since start: 133.597
500: time = 5.225000 loss = 5.517537 testLoss 5.312864
Jackknife: leave TempMax out
Making features
makeFeatures: max memory 912261120, total allocated 26951680, free 11020656, used 15931024, increment 165752
Gymnodinium_catenatum_1 TempMax: 
Regularization values: linear/quadratic/product: 0.121, categorical: 0.250, threshold: 1.100, hinge: 0.500
90 samples
Density: max memory 912261120, total allocated 26951680, free 9713392, used 17238288, increment 1307264
linearPredictor: max memory 912261120, total allocated 26951680, free 9713392, used 17238288, increment 0
FeaturedSpace: max memory 912261120, total allocated 26951680, free 9713392, used 17238288, increment 0
Sequential: max memory 912261120, total allocated 26951680, free 9713392, used 17238288, increment 0
Initial loss: 6.97914527506881
Initial test loss: 6.97914527506881
Time since start: 138.917
500: time = 5.234000 loss = 5.483722 testLoss 5.356207
Jackknife: leave TempMean out
Making features
makeFeatures: max memory 912261120, total allocated 26951680, free 7792680, used 19159000, increment 1920712
Gymnodinium_catenatum_1 TempMean: 
Regularization values: linear/quadratic/product: 0.121, categorical: 0.250, threshold: 1.100, hinge: 0.500
90 samples
Density: max memory 912261120, total allocated 26951680, free 6488280, used 20463400, increment 1304400
linearPredictor: max memory 912261120, total allocated 26951680, free 6488280, used 20463400, increment 0
FeaturedSpace: max memory 912261120, total allocated 26951680, free 6488280, used 20463400, increment 0
Sequential: max memory 912261120, total allocated 26951680, free 6338560, used 20613120, increment 149720
Initial loss: 6.97914527506881
Initial test loss: 6.97914527506881
Time since start: 144.324
500: time = 5.353000 loss = 5.489726 testLoss 5.327008
Jackknife: leave TempMin out
Making features
makeFeatures: max memory 912261120, total allocated 26951680, free 12845912, used 14105768, increment -6507352
Gymnodinium_catenatum_1 TempMin: 
Regularization values: linear/quadratic/product: 0.121, categorical: 0.250, threshold: 1.100, hinge: 0.500
90 samples
Density: max memory 912261120, total allocated 26951680, free 11589776, used 15361904, increment 1256136
linearPredictor: max memory 912261120, total allocated 26951680, free 11589776, used 15361904, increment 0
FeaturedSpace: max memory 912261120, total allocated 26951680, free 11589776, used 15361904, increment 0
Sequential: max memory 912261120, total allocated 26951680, free 11589776, used 15361904, increment 0
Initial loss: 6.97914527506881
Initial test loss: 6.97914527506881
Time since start: 149.596
500: time = 5.194000 loss = 5.480677 testLoss 5.342896
Jackknife: leave TempRange out
Making features
makeFeatures: max memory 912261120, total allocated 26951680, free 12690624, used 14261056, increment -1100848
Gymnodinium_catenatum_1 TempRange: 
Regularization values: linear/quadratic/product: 0.121, categorical: 0.250, threshold: 1.100, hinge: 0.500
90 samples
Density: max memory 912261120, total allocated 26951680, free 6807056, used 20144624, increment 5883568
linearPredictor: max memory 912261120, total allocated 26951680, free 6807056, used 20144624, increment 0
FeaturedSpace: max memory 912261120, total allocated 26951680, free 6807056, used 20144624, increment 0
Sequential: max memory 912261120, total allocated 26951680, free 6807056, used 20144624, increment 0
Initial loss: 6.97914527506881
Initial test loss: 6.97914527506881
Time since start: 154.888
500: time = 5.230000 loss = 5.488274 testLoss 5.323357
Jackknife: only Bathy
Making features
makeFeatures: max memory 912261120, total allocated 26951680, free 4131744, used 22819936, increment 2675312
Gymnodinium_catenatum_1 Bathy: 
Regularization values: linear/quadratic/product: 0.121, categorical: 0.250, threshold: 1.100, hinge: 0.500
90 samples
Density: max memory 912261120, total allocated 26951680, free 3613248, used 23338432, increment 518496
linearPredictor: max memory 912261120, total allocated 26951680, free 3613248, used 23338432, increment 0
FeaturedSpace: max memory 912261120, total allocated 26951680, free 3613248, used 23338432, increment 0
Sequential: max memory 912261120, total allocated 26951680, free 3613248, used 23338432, increment 0
Initial loss: 6.97914527506881
Initial test loss: 6.97914527506881
260: time = 0.208000 loss = 5.968924 testLoss 5.908742
Res.gain: 1.0102214478381928
Jackknife: only CVMax
Making features
makeFeatures: max memory 912261120, total allocated 26951680, free 9607152, used 17344528, increment -5993904
Gymnodinium_catenatum_1 CVMax: 
Regularization values: linear/quadratic/product: 0.121, categorical: 0.250, threshold: 1.100, hinge: 0.500
90 samples
Density: max memory 912261120, total allocated 26951680, free 8978760, used 17972920, increment 628392
linearPredictor: max memory 912261120, total allocated 26951680, free 8978760, used 17972920, increment 0
FeaturedSpace: max memory 912261120, total allocated 26951680, free 8978760, used 17972920, increment 0
Sequential: max memory 912261120, total allocated 26951680, free 8978760, used 17972920, increment 0
Initial loss: 6.97914527506881
Initial test loss: 6.97914527506881
100: time = 0.094000 loss = 6.701234 testLoss 6.562176
Res.gain: 0.27791113308199655
Jackknife: only CVMean
Making features
makeFeatures: max memory 912261120, total allocated 26951680, free 6895664, used 20056016, increment 2083096
Gymnodinium_catenatum_1 CVMean: 
Regularization values: linear/quadratic/product: 0.121, categorical: 0.250, threshold: 1.100, hinge: 0.500
90 samples
Density: max memory 912261120, total allocated 26951680, free 6424824, used 20526856, increment 470840
linearPredictor: max memory 912261120, total allocated 26951680, free 6424824, used 20526856, increment 0
FeaturedSpace: max memory 912261120, total allocated 26951680, free 6424824, used 20526856, increment 0
Sequential: max memory 912261120, total allocated 26951680, free 6424824, used 20526856, increment 0
Initial loss: 6.97914527506881
Initial test loss: 6.97914527506881
120: time = 0.109000 loss = 6.643299 testLoss 6.550009
Res.gain: 0.3358463774584868
Jackknife: only CVMin
Making features
makeFeatures: max memory 912261120, total allocated 26951680, free 5719992, used 21231688, increment 704832
Gymnodinium_catenatum_1 CVMin: 
Regularization values: linear/quadratic/product: 0.121, categorical: 0.250, threshold: 1.100, hinge: 0.500
90 samples
Density: max memory 912261120, total allocated 26951680, free 5217056, used 21734624, increment 502936
linearPredictor: max memory 912261120, total allocated 26951680, free 5217056, used 21734624, increment 0
FeaturedSpace: max memory 912261120, total allocated 26951680, free 5217056, used 21734624, increment 0
Sequential: max memory 912261120, total allocated 26951680, free 5217056, used 21734624, increment 0
Initial loss: 6.97914527506881
Initial test loss: 6.97914527506881
100: time = 0.100000 loss = 6.821295 testLoss 6.807124
Res.gain: 0.15785035899321898
Jackknife: only CVRange
Making features
makeFeatures: max memory 912261120, total allocated 26951680, free 10651560, used 16300120, increment -5434504
Gymnodinium_catenatum_1 CVRange: 
Regularization values: linear/quadratic/product: 0.121, categorical: 0.250, threshold: 1.100, hinge: 0.500
90 samples
Density: max memory 912261120, total allocated 26951680, free 10012368, used 16939312, increment 639192
linearPredictor: max memory 912261120, total allocated 26951680, free 10012368, used 16939312, increment 0
FeaturedSpace: max memory 912261120, total allocated 26951680, free 10012368, used 16939312, increment 0
Sequential: max memory 912261120, total allocated 26951680, free 10012368, used 16939312, increment 0
Initial loss: 6.97914527506881
Initial test loss: 6.97914527506881
100: time = 0.087000 loss = 6.661036 testLoss 6.529994
Res.gain: 0.3181088583553153
Jackknife: only SalMax
Making features
makeFeatures: max memory 912261120, total allocated 26951680, free 7646432, used 19305248, increment 2365936
Gymnodinium_catenatum_1 SalMax: 
Regularization values: linear/quadratic/product: 0.121, categorical: 0.250, threshold: 1.100, hinge: 0.500
90 samples
Density: max memory 912261120, total allocated 26951680, free 7159816, used 19791864, increment 486616
linearPredictor: max memory 912261120, total allocated 26951680, free 7159816, used 19791864, increment 0
FeaturedSpace: max memory 912261120, total allocated 26951680, free 7159816, used 19791864, increment 0
Sequential: max memory 912261120, total allocated 26951680, free 7159816, used 19791864, increment 0
Initial loss: 6.97914527506881
Initial test loss: 6.97914527506881
300: time = 0.313000 loss = 6.881600 testLoss 6.777673
Res.gain: 0.09754535804104414
Jackknife: only SalMean
Making features
makeFeatures: max memory 912261120, total allocated 26951680, free 4016752, used 22934928, increment 3143064
Gymnodinium_catenatum_1 SalMean: 
Regularization values: linear/quadratic/product: 0.121, categorical: 0.250, threshold: 1.100, hinge: 0.500
90 samples
Density: max memory 912261120, total allocated 26951680, free 3398800, used 23552880, increment 617952
linearPredictor: max memory 912261120, total allocated 26951680, free 3398800, used 23552880, increment 0
FeaturedSpace: max memory 912261120, total allocated 26951680, free 3398800, used 23552880, increment 0
Sequential: max memory 912261120, total allocated 26951680, free 3398800, used 23552880, increment 0
Initial loss: 6.97914527506881
Initial test loss: 6.97914527506881
Time since start: 156.019
160: time = 0.172000 loss = 6.917208 testLoss 6.953057
Res.gain: 0.06193742457286611
Jackknife: only SalMin
Making features
makeFeatures: max memory 912261120, total allocated 26951680, free 9901384, used 17050296, increment -6502584
Gymnodinium_catenatum_1 SalMin: 
Regularization values: linear/quadratic/product: 0.121, categorical: 0.250, threshold: 1.100, hinge: 0.500
90 samples
Density: max memory 912261120, total allocated 26951680, free 9223160, used 17728520, increment 678224
linearPredictor: max memory 912261120, total allocated 26951680, free 9223160, used 17728520, increment 0
FeaturedSpace: max memory 912261120, total allocated 26951680, free 9223160, used 17728520, increment 0
Sequential: max memory 912261120, total allocated 26951680, free 9223160, used 17728520, increment 0
Initial loss: 6.97914527506881
Initial test loss: 6.97914527506881
140: time = 0.140000 loss = 6.952298 testLoss 6.882096
Res.gain: 0.026847453320377745
Jackknife: only SalRange
Making features
makeFeatures: max memory 912261120, total allocated 26951680, free 7230456, used 19721224, increment 1992704
Gymnodinium_catenatum_1 SalRange: 
Regularization values: linear/quadratic/product: 0.121, categorical: 0.250, threshold: 1.100, hinge: 0.500
90 samples
Density: max memory 912261120, total allocated 26951680, free 6584288, used 20367392, increment 646168
linearPredictor: max memory 912261120, total allocated 26951680, free 6584288, used 20367392, increment 0
FeaturedSpace: max memory 912261120, total allocated 26951680, free 6584288, used 20367392, increment 0
Sequential: max memory 912261120, total allocated 26951680, free 6584288, used 20367392, increment 0
Initial loss: 6.97914527506881
Initial test loss: 6.97914527506881
140: time = 0.141000 loss = 6.841177 testLoss 6.995252
Res.gain: 0.1379687565649368
Jackknife: only TempMax
Making features
makeFeatures: max memory 912261120, total allocated 26951680, free 4328792, used 22622888, increment 2255496
Gymnodinium_catenatum_1 TempMax: 
Regularization values: linear/quadratic/product: 0.121, categorical: 0.250, threshold: 1.100, hinge: 0.500
90 samples
Density: max memory 912261120, total allocated 26951680, free 3866088, used 23085592, increment 462704
linearPredictor: max memory 912261120, total allocated 26951680, free 3866088, used 23085592, increment 0
FeaturedSpace: max memory 912261120, total allocated 26951680, free 3866088, used 23085592, increment 0
Sequential: max memory 912261120, total allocated 26951680, free 3866088, used 23085592, increment 0
Initial loss: 6.97914527506881
Initial test loss: 6.97914527506881
320: time = 0.319000 loss = 6.735944 testLoss 6.729895
Res.gain: 0.24320092899985024
Jackknife: only TempMean
Making features
makeFeatures: max memory 912261120, total allocated 26951680, free 7932160, used 19019520, increment -4066072
Gymnodinium_catenatum_1 TempMean: 
Regularization values: linear/quadratic/product: 0.121, categorical: 0.250, threshold: 1.100, hinge: 0.500
90 samples
Density: max memory 912261120, total allocated 26951680, free 7468568, used 19483112, increment 463592
linearPredictor: max memory 912261120, total allocated 26951680, free 7468568, used 19483112, increment 0
FeaturedSpace: max memory 912261120, total allocated 26951680, free 7468568, used 19483112, increment 0
Sequential: max memory 912261120, total allocated 26951680, free 7468568, used 19483112, increment 0
Initial loss: 6.97914527506881
Initial test loss: 6.97914527506881
160: time = 0.157000 loss = 6.798216 testLoss 6.721626
Res.gain: 0.18092908721097345
Jackknife: only TempMin
Making features
makeFeatures: max memory 912261120, total allocated 26951680, free 9459760, used 17491920, increment -1991192
Gymnodinium_catenatum_1 TempMin: 
Regularization values: linear/quadratic/product: 0.121, categorical: 0.250, threshold: 1.100, hinge: 0.500
90 samples
Density: max memory 912261120, total allocated 26951680, free 8974840, used 17976840, increment 484920
linearPredictor: max memory 912261120, total allocated 26951680, free 8974840, used 17976840, increment 0
FeaturedSpace: max memory 912261120, total allocated 26951680, free 8974840, used 17976840, increment 0
Sequential: max memory 912261120, total allocated 26951680, free 8974840, used 17976840, increment 0
Initial loss: 6.97914527506881
Initial test loss: 6.97914527506881
200: time = 0.196000 loss = 6.831500 testLoss 6.716215
Res.gain: 0.14764499294131017
Time since start: 157.035
Jackknife: only TempRange
Making features
makeFeatures: max memory 912261120, total allocated 26951680, free 4774352, used 22177328, increment 4200488
Gymnodinium_catenatum_1 TempRange: 
Regularization values: linear/quadratic/product: 0.121, categorical: 0.250, threshold: 1.100, hinge: 0.500
90 samples
Density: max memory 912261120, total allocated 26951680, free 4155072, used 22796608, increment 619280
linearPredictor: max memory 912261120, total allocated 26951680, free 4155072, used 22796608, increment 0
FeaturedSpace: max memory 912261120, total allocated 26951680, free 4155072, used 22796608, increment 0
Sequential: max memory 912261120, total allocated 26951680, free 4155072, used 22796608, increment 0
Initial loss: 6.97914527506881
Initial test loss: 6.97914527506881
240: time = 0.234000 loss = 6.877889 testLoss 6.825809
Res.gain: 0.10125595891070205
getSamples: max memory 912261120, total allocated 26951680, free 9169328, used 17782352, increment -5014256
Making features
makeFeatures: max memory 912261120, total allocated 26951680, free 8096872, used 18854808, increment 1072456
Gymnodinium_catenatum_2: 
Regularization values: linear/quadratic/product: 0.121, categorical: 0.250, threshold: 1.100, hinge: 0.500
90 samples
Density: max memory 912261120, total allocated 26951680, free 19170600, used 7781080, increment -11073728
linearPredictor: max memory 912261120, total allocated 26951680, free 19170600, used 7781080, increment 0
FeaturedSpace: max memory 912261120, total allocated 26951680, free 19170600, used 7781080, increment 0
Sequential: max memory 912261120, total allocated 26951680, free 19170600, used 7781080, increment 0
Initial loss: 6.97914527506881
Initial test loss: 6.97914527506881
Time since start: 163.291
500: time = 5.694000 loss = 5.420727 testLoss 5.817204
Resulting gain: 1.5584179390736228
Projecting...
Writing file models\Gymnodinium_catenatum\Gymnodinium_catenatum_2.csv
Writing file models\Gymnodinium_catenatum\Gymnodinium_catenatum_2.csv
Jackknife: leave Bathy out
Making features
makeFeatures: max memory 912261120, total allocated 26951680, free 17016776, used 9934904, increment 2153824
Gymnodinium_catenatum_2 Bathy: 
Regularization values: linear/quadratic/product: 0.121, categorical: 0.250, threshold: 1.100, hinge: 0.500
90 samples
Density: max memory 912261120, total allocated 26951680, free 11120936, used 15830744, increment 5895840
linearPredictor: max memory 912261120, total allocated 26951680, free 11112328, used 15839352, increment 8608
FeaturedSpace: max memory 912261120, total allocated 26951680, free 11112328, used 15839352, increment 0
Sequential: max memory 912261120, total allocated 26951680, free 11112328, used 15839352, increment 0
Initial loss: 6.97914527506881
Initial test loss: 6.97914527506881
Time since start: 169.277
500: time = 5.461000 loss = 5.982086 testLoss 6.541709
Jackknife: leave CVMax out
Making features
makeFeatures: max memory 912261120, total allocated 26951680, free 12410880, used 14540800, increment -1298552
Gymnodinium_catenatum_2 CVMax: 
Regularization values: linear/quadratic/product: 0.121, categorical: 0.250, threshold: 1.100, hinge: 0.500
90 samples
Density: max memory 912261120, total allocated 26951680, free 11090480, used 15861200, increment 1320400
linearPredictor: max memory 912261120, total allocated 26951680, free 11090480, used 15861200, increment 0
FeaturedSpace: max memory 912261120, total allocated 26951680, free 11090480, used 15861200, increment 0
Sequential: max memory 912261120, total allocated 26951680, free 11090480, used 15861200, increment 0
Initial loss: 6.97914527506881
Initial test loss: 6.97914527506881
Time since start: 174.612
500: time = 5.257000 loss = 5.481043 testLoss 5.728320
Jackknife: leave CVMean out
Making features
makeFeatures: max memory 912261120, total allocated 26951680, free 6606368, used 20345312, increment 4484112
Gymnodinium_catenatum_2 CVMean: 
Regularization values: linear/quadratic/product: 0.121, categorical: 0.250, threshold: 1.100, hinge: 0.500
90 samples
Density: max memory 912261120, total allocated 26951680, free 6023168, used 20928512, increment 583200
linearPredictor: max memory 912261120, total allocated 26951680, free 6023168, used 20928512, increment 0
FeaturedSpace: max memory 912261120, total allocated 26951680, free 6023168, used 20928512, increment 0
Sequential: max memory 912261120, total allocated 26951680, free 6023168, used 20928512, increment 0
Initial loss: 6.97914527506881
Initial test loss: 6.97914527506881
Time since start: 179.909
500: time = 5.204000 loss = 5.420439 testLoss 5.896813
Jackknife: leave CVMin out
Making features
makeFeatures: max memory 912261120, total allocated 26951680, free 5365896, used 21585784, increment 657272
Gymnodinium_catenatum_2 CVMin: 
Regularization values: linear/quadratic/product: 0.121, categorical: 0.250, threshold: 1.100, hinge: 0.500
90 samples
Density: max memory 912261120, total allocated 26951680, free 14163840, used 12787840, increment -8797944
linearPredictor: max memory 912261120, total allocated 26951680, free 14163840, used 12787840, increment 0
FeaturedSpace: max memory 912261120, total allocated 26951680, free 14163840, used 12787840, increment 0
Sequential: max memory 912261120, total allocated 26951680, free 14163840, used 12787840, increment 0
Initial loss: 6.97914527506881
Initial test loss: 6.97914527506881
Time since start: 185.152
500: time = 5.157000 loss = 5.439987 testLoss 5.885048
Jackknife: leave CVRange out
Making features
makeFeatures: max memory 912261120, total allocated 26951680, free 12713112, used 14238568, increment 1450728
Gymnodinium_catenatum_2 CVRange: 
Regularization values: linear/quadratic/product: 0.121, categorical: 0.250, threshold: 1.100, hinge: 0.500
90 samples
Density: max memory 912261120, total allocated 26951680, free 11383304, used 15568376, increment 1329808
linearPredictor: max memory 912261120, total allocated 26951680, free 11383304, used 15568376, increment 0
FeaturedSpace: max memory 912261120, total allocated 26951680, free 11383304, used 15568376, increment 0
Sequential: max memory 912261120, total allocated 26951680, free 11383304, used 15568376, increment 0
Initial loss: 6.97914527506881
Initial test loss: 6.97914527506881
Time since start: 190.45
500: time = 5.251000 loss = 5.424604 testLoss 5.836572
Jackknife: leave SalMax out
Making features
makeFeatures: max memory 912261120, total allocated 26951680, free 10847008, used 16104672, increment 536296
Gymnodinium_catenatum_2 SalMax: 
Regularization values: linear/quadratic/product: 0.121, categorical: 0.250, threshold: 1.100, hinge: 0.500
90 samples
Density: max memory 912261120, total allocated 26951680, free 9651912, used 17299768, increment 1195096
linearPredictor: max memory 912261120, total allocated 26951680, free 9651912, used 17299768, increment 0
FeaturedSpace: max memory 912261120, total allocated 26951680, free 9651912, used 17299768, increment 0
Sequential: max memory 912261120, total allocated 26951680, free 9651912, used 17299768, increment 0
Initial loss: 6.97914527506881
Initial test loss: 6.97914527506881
Time since start: 195.791
500: time = 5.258000 loss = 5.421075 testLoss 5.816262
Jackknife: leave SalMean out
Making features
makeFeatures: max memory 912261120, total allocated 26951680, free 3117584, used 23834096, increment 6534328
Gymnodinium_catenatum_2 SalMean: 
Regularization values: linear/quadratic/product: 0.121, categorical: 0.250, threshold: 1.100, hinge: 0.500
90 samples
Density: max memory 912261120, total allocated 26951680, free 3813368, used 23138312, increment -695784
linearPredictor: max memory 912261120, total allocated 26951680, free 3813368, used 23138312, increment 0
FeaturedSpace: max memory 912261120, total allocated 26951680, free 3813368, used 23138312, increment 0
Sequential: max memory 912261120, total allocated 26951680, free 3813368, used 23138312, increment 0
Initial loss: 6.97914527506881
Initial test loss: 6.97914527506881
Time since start: 201.066
500: time = 5.212000 loss = 5.426777 testLoss 5.846740
Jackknife: leave SalMin out
Making features
makeFeatures: max memory 912261120, total allocated 26951680, free 11322976, used 15628704, increment -7509608
Gymnodinium_catenatum_2 SalMin: 
Regularization values: linear/quadratic/product: 0.121, categorical: 0.250, threshold: 1.100, hinge: 0.500
90 samples
Density: max memory 912261120, total allocated 26951680, free 10837512, used 16114168, increment 485464
linearPredictor: max memory 912261120, total allocated 26951680, free 10837512, used 16114168, increment 0
FeaturedSpace: max memory 912261120, total allocated 26951680, free 10837512, used 16114168, increment 0
Sequential: max memory 912261120, total allocated 26951680, free 10837512, used 16114168, increment 0
Initial loss: 6.97914527506881
Initial test loss: 6.97914527506881
Time since start: 206.207
500: time = 5.063000 loss = 5.421674 testLoss 5.859384
Jackknife: leave SalRange out
Making features
makeFeatures: max memory 912261120, total allocated 26951680, free 10489528, used 16462152, increment 347984
Gymnodinium_catenatum_2 SalRange: 
Regularization values: linear/quadratic/product: 0.121, categorical: 0.250, threshold: 1.100, hinge: 0.500
90 samples
Density: max memory 912261120, total allocated 26951680, free 9111888, used 17839792, increment 1377640
linearPredictor: max memory 912261120, total allocated 26951680, free 9111888, used 17839792, increment 0
FeaturedSpace: max memory 912261120, total allocated 26951680, free 9111888, used 17839792, increment 0
Sequential: max memory 912261120, total allocated 26951680, free 9111888, used 17839792, increment 0
Initial loss: 6.97914527506881
Initial test loss: 6.97914527506881
Time since start: 211.337
500: time = 5.068000 loss = 5.458703 testLoss 5.948109
Jackknife: leave TempMax out
Making features
makeFeatures: max memory 912261120, total allocated 26951680, free 8716824, used 18234856, increment 395064
Gymnodinium_catenatum_2 TempMax: 
Regularization values: linear/quadratic/product: 0.121, categorical: 0.250, threshold: 1.100, hinge: 0.500
90 samples
Density: max memory 912261120, total allocated 26951680, free 7520920, used 19430760, increment 1195904
linearPredictor: max memory 912261120, total allocated 26951680, free 7512312, used 19439368, increment 8608
FeaturedSpace: max memory 912261120, total allocated 26951680, free 7512312, used 19439368, increment 0
Sequential: max memory 912261120, total allocated 26951680, free 7362888, used 19588792, increment 149424
Initial loss: 6.97914527506881
Initial test loss: 6.97914527506881
Time since start: 216.685
500: time = 5.270000 loss = 5.423329 testLoss 5.874124
Jackknife: leave TempMean out
Making features
makeFeatures: max memory 912261120, total allocated 26951680, free 14259048, used 12692632, increment -6896160
Gymnodinium_catenatum_2 TempMean: 
Regularization values: linear/quadratic/product: 0.121, categorical: 0.250, threshold: 1.100, hinge: 0.500
90 samples
Density: max memory 912261120, total allocated 26951680, free 12937944, used 14013736, increment 1321104
linearPredictor: max memory 912261120, total allocated 26951680, free 12937944, used 14013736, increment 0
FeaturedSpace: max memory 912261120, total allocated 26951680, free 12937944, used 14013736, increment 0
Sequential: max memory 912261120, total allocated 26951680, free 12937944, used 14013736, increment 0
Initial loss: 6.97914527506881
Initial test loss: 6.97914527506881
Time since start: 221.971
500: time = 5.224000 loss = 5.427597 testLoss 5.863422
Jackknife: leave TempMin out
Making features
makeFeatures: max memory 912261120, total allocated 26951680, free 10705696, used 16245984, increment 2232248
Gymnodinium_catenatum_2 TempMin: 
Regularization values: linear/quadratic/product: 0.121, categorical: 0.250, threshold: 1.100, hinge: 0.500
90 samples
Density: max memory 912261120, total allocated 26951680, free 9409608, used 17542072, increment 1296088
linearPredictor: max memory 912261120, total allocated 26951680, free 9409608, used 17542072, increment 0
FeaturedSpace: max memory 912261120, total allocated 26951680, free 9409608, used 17542072, increment 0
Sequential: max memory 912261120, total allocated 26951680, free 9409608, used 17542072, increment 0
Initial loss: 6.97914527506881
Initial test loss: 6.97914527506881
Time since start: 227.301
500: time = 5.252000 loss = 5.419286 testLoss 5.860209
Jackknife: leave TempRange out
Making features
makeFeatures: max memory 912261120, total allocated 26951680, free 10092224, used 16859456, increment -682616
Gymnodinium_catenatum_2 TempRange: 
Regularization values: linear/quadratic/product: 0.121, categorical: 0.250, threshold: 1.100, hinge: 0.500
90 samples
Density: max memory 912261120, total allocated 26951680, free 4115808, used 22835872, increment 5976416
linearPredictor: max memory 912261120, total allocated 26951680, free 4115808, used 22835872, increment 0
FeaturedSpace: max memory 912261120, total allocated 26951680, free 4115808, used 22835872, increment 0
Sequential: max memory 912261120, total allocated 26951680, free 4115808, used 22835872, increment 0
Initial loss: 6.97914527506881
Initial test loss: 6.97914527506881
Time since start: 232.66
500: time = 5.297000 loss = 5.431866 testLoss 5.821434
Jackknife: only Bathy
Making features
makeFeatures: max memory 912261120, total allocated 26951680, free 9991024, used 16960656, increment -5875216
Gymnodinium_catenatum_2 Bathy: 
Regularization values: linear/quadratic/product: 0.121, categorical: 0.250, threshold: 1.100, hinge: 0.500
90 samples
Density: max memory 912261120, total allocated 26951680, free 9492960, used 17458720, increment 498064
linearPredictor: max memory 912261120, total allocated 26951680, free 9492960, used 17458720, increment 0
FeaturedSpace: max memory 912261120, total allocated 26951680, free 9492960, used 17458720, increment 0
Sequential: max memory 912261120, total allocated 26951680, free 9492960, used 17458720, increment 0
Initial loss: 6.97914527506881
Initial test loss: 6.97914527506881
260: time = 0.222000 loss = 5.964982 testLoss 5.951929
Res.gain: 1.0141636900823237
Jackknife: only CVMax
Making features
makeFeatures: max memory 912261120, total allocated 26951680, free 15013968, used 11937712, increment -5521008
Gymnodinium_catenatum_2 CVMax: 
Regularization values: linear/quadratic/product: 0.121, categorical: 0.250, threshold: 1.100, hinge: 0.500
90 samples
Density: max memory 912261120, total allocated 26951680, free 14525640, used 12426040, increment 488328
linearPredictor: max memory 912261120, total allocated 26951680, free 14525640, used 12426040, increment 0
FeaturedSpace: max memory 912261120, total allocated 26951680, free 14525640, used 12426040, increment 0
Sequential: max memory 912261120, total allocated 26951680, free 14525640, used 12426040, increment 0
Initial loss: 6.97914527506881
Initial test loss: 6.97914527506881
140: time = 0.126000 loss = 6.649954 testLoss 6.779530
Res.gain: 0.3291916220213178
Jackknife: only CVMean
Making features
makeFeatures: max memory 912261120, total allocated 26951680, free 16059392, used 10892288, increment -1533752
Gymnodinium_catenatum_2 CVMean: 
Regularization values: linear/quadratic/product: 0.121, categorical: 0.250, threshold: 1.100, hinge: 0.500
90 samples
Density: max memory 912261120, total allocated 26951680, free 15596928, used 11354752, increment 462464
linearPredictor: max memory 912261120, total allocated 26951680, free 15596928, used 11354752, increment 0
FeaturedSpace: max memory 912261120, total allocated 26951680, free 15596928, used 11354752, increment 0
Sequential: max memory 912261120, total allocated 26951680, free 15596928, used 11354752, increment 0
Initial loss: 6.97914527506881
Initial test loss: 6.97914527506881
500: time = 0.480000 loss = 6.596986 testLoss 6.774215
Res.gain: 0.38215900441341155
Jackknife: only CVMin
Making features
makeFeatures: max memory 912261120, total allocated 26951680, free 15141296, used 11810384, increment 455632
Gymnodinium_catenatum_2 CVMin: 
Regularization values: linear/quadratic/product: 0.121, categorical: 0.250, threshold: 1.100, hinge: 0.500
90 samples
Density: max memory 912261120, total allocated 26951680, free 14500600, used 12451080, increment 640696
linearPredictor: max memory 912261120, total allocated 26951680, free 14500600, used 12451080, increment 0
FeaturedSpace: max memory 912261120, total allocated 26951680, free 14500600, used 12451080, increment 0
Sequential: max memory 912261120, total allocated 26951680, free 14500600, used 12451080, increment 0
Initial loss: 6.97914527506881
Initial test loss: 6.97914527506881
100: time = 0.094000 loss = 6.819805 testLoss 6.813881
Res.gain: 0.1593405515006454
Jackknife: only CVRange
Making features
makeFeatures: max memory 912261120, total allocated 26951680, free 12554808, used 14396872, increment 1945792
Gymnodinium_catenatum_2 CVRange: 
Regularization values: linear/quadratic/product: 0.121, categorical: 0.250, threshold: 1.100, hinge: 0.500
90 samples
Density: max memory 912261120, total allocated 26951680, free 12095680, used 14856000, increment 459128
linearPredictor: max memory 912261120, total allocated 26951680, free 12087072, used 14864608, increment 8608
FeaturedSpace: max memory 912261120, total allocated 26951680, free 12084200, used 14867480, increment 2872
Sequential: max memory 912261120, total allocated 26951680, free 12084200, used 14867480, increment 0
Initial loss: 6.97914527506881
Initial test loss: 6.97914527506881
Time since start: 233.722
100: time = 0.078000 loss = 6.616666 testLoss 6.760039
Res.gain: 0.3624794088274532
Jackknife: only SalMax
Making features
makeFeatures: max memory 912261120, total allocated 26951680, free 11517472, used 15434208, increment 566728
Gymnodinium_catenatum_2 SalMax: 
Regularization values: linear/quadratic/product: 0.121, categorical: 0.250, threshold: 1.100, hinge: 0.500
90 samples
Density: max memory 912261120, total allocated 26951680, free 10908496, used 16043184, increment 608976
linearPredictor: max memory 912261120, total allocated 26951680, free 10908496, used 16043184, increment 0
FeaturedSpace: max memory 912261120, total allocated 26951680, free 10908496, used 16043184, increment 0
Sequential: max memory 912261120, total allocated 26951680, free 10905088, used 16046592, increment 3408
Initial loss: 6.97914527506881
Initial test loss: 6.97914527506881
300: time = 0.311000 loss = 6.862009 testLoss 6.901953
Res.gain: 0.11713617752529171
Jackknife: only SalMean
Making features
makeFeatures: max memory 912261120, total allocated 26951680, free 15387280, used 11564400, increment -4482192
Gymnodinium_catenatum_2 SalMean: 
Regularization values: linear/quadratic/product: 0.121, categorical: 0.250, threshold: 1.100, hinge: 0.500
90 samples
Density: max memory 912261120, total allocated 26951680, free 14736304, used 12215376, increment 650976
linearPredictor: max memory 912261120, total allocated 26951680, free 14736304, used 12215376, increment 0
FeaturedSpace: max memory 912261120, total allocated 26951680, free 14736304, used 12215376, increment 0
Sequential: max memory 912261120, total allocated 26951680, free 14736304, used 12215376, increment 0
Initial loss: 6.97914527506881
Initial test loss: 6.97914527506881
100: time = 0.110000 loss = 6.910842 testLoss 7.071126
Res.gain: 0.06830313799666765
Jackknife: only SalMin
Making features
makeFeatures: max memory 912261120, total allocated 26951680, free 11058992, used 15892688, increment 3677312
Gymnodinium_catenatum_2 SalMin: 
Regularization values: linear/quadratic/product: 0.121, categorical: 0.250, threshold: 1.100, hinge: 0.500
90 samples
Density: max memory 912261120, total allocated 26951680, free 10596600, used 16355080, increment 462392
linearPredictor: max memory 912261120, total allocated 26951680, free 10596600, used 16355080, increment 0
FeaturedSpace: max memory 912261120, total allocated 26951680, free 10447712, used 16503968, increment 148888
Sequential: max memory 912261120, total allocated 26951680, free 10447712, used 16503968, increment 0
Initial loss: 6.97914527506881
Initial test loss: 6.97914527506881
260: time = 0.281000 loss = 6.924563 testLoss 7.066409
Res.gain: 0.054581892758781336
Jackknife: only SalRange
Making features
makeFeatures: max memory 912261120, total allocated 26951680, free 13434576, used 13517104, increment -2986864
Gymnodinium_catenatum_2 SalRange: 
Regularization values: linear/quadratic/product: 0.121, categorical: 0.250, threshold: 1.100, hinge: 0.500
90 samples
Density: max memory 912261120, total allocated 26951680, free 12974056, used 13977624, increment 460520
linearPredictor: max memory 912261120, total allocated 26951680, free 12974056, used 13977624, increment 0
FeaturedSpace: max memory 912261120, total allocated 26951680, free 12974056, used 13977624, increment 0
Sequential: max memory 912261120, total allocated 26951680, free 12974056, used 13977624, increment 0
Initial loss: 6.97914527506881
Initial test loss: 6.97914527506881
240: time = 0.258000 loss = 6.823460 testLoss 7.030009
Res.gain: 0.15568550741562426
Jackknife: only TempMax
Making features
makeFeatures: max memory 912261120, total allocated 26951680, free 15388448, used 11563232, increment -2414392
Gymnodinium_catenatum_2 TempMax: 
Regularization values: linear/quadratic/product: 0.121, categorical: 0.250, threshold: 1.100, hinge: 0.500
90 samples
Density: max memory 912261120, total allocated 26951680, free 14923440, used 12028240, increment 465008
linearPredictor: max memory 912261120, total allocated 26951680, free 14923440, used 12028240, increment 0
FeaturedSpace: max memory 912261120, total allocated 26951680, free 14923440, used 12028240, increment 0
Sequential: max memory 912261120, total allocated 26951680, free 14923440, used 12028240, increment 0
Initial loss: 6.97914527506881
Initial test loss: 6.97914527506881
Time since start: 235.002
280: time = 0.304000 loss = 6.740899 testLoss 6.663177
Res.gain: 0.2382466763829374
Jackknife: only TempMean
Making features
makeFeatures: max memory 912261120, total allocated 26951680, free 9081624, used 17870056, increment 5841816
Gymnodinium_catenatum_2 TempMean: 
Regularization values: linear/quadratic/product: 0.121, categorical: 0.250, threshold: 1.100, hinge: 0.500
90 samples
Density: max memory 912261120, total allocated 26951680, free 16098408, used 10853272, increment -7016784
linearPredictor: max memory 912261120, total allocated 26951680, free 16098408, used 10853272, increment 0
FeaturedSpace: max memory 912261120, total allocated 26951680, free 16098408, used 10853272, increment 0
Sequential: max memory 912261120, total allocated 26951680, free 16098408, used 10853272, increment 0
Initial loss: 6.97914527506881
Initial test loss: 6.97914527506881
220: time = 0.246000 loss = 6.810886 testLoss 6.696702
Res.gain: 0.16825927063482915
Jackknife: only TempMin
Making features
makeFeatures: max memory 912261120, total allocated 26951680, free 14344520, used 12607160, increment 1753888
Gymnodinium_catenatum_2 TempMin: 
Regularization values: linear/quadratic/product: 0.121, categorical: 0.250, threshold: 1.100, hinge: 0.500
90 samples
Density: max memory 912261120, total allocated 26951680, free 13708232, used 13243448, increment 636288
linearPredictor: max memory 912261120, total allocated 26951680, free 13708232, used 13243448, increment 0
FeaturedSpace: max memory 912261120, total allocated 26951680, free 13708232, used 13243448, increment 0
Sequential: max memory 912261120, total allocated 26951680, free 13708232, used 13243448, increment 0
Initial loss: 6.97914527506881
Initial test loss: 6.97914527506881
240: time = 0.270000 loss = 6.830626 testLoss 6.759960
Res.gain: 0.14851916329617243
Jackknife: only TempRange
Making features
makeFeatures: max memory 912261120, total allocated 26951680, free 11898072, used 15053608, increment 1810160
Gymnodinium_catenatum_2 TempRange: 
Regularization values: linear/quadratic/product: 0.121, categorical: 0.250, threshold: 1.100, hinge: 0.500
90 samples
Density: max memory 912261120, total allocated 26951680, free 11261064, used 15690616, increment 637008
linearPredictor: max memory 912261120, total allocated 26951680, free 11261064, used 15690616, increment 0
FeaturedSpace: max memory 912261120, total allocated 26951680, free 11261064, used 15690616, increment 0
Sequential: max memory 912261120, total allocated 26951680, free 11261064, used 15690616, increment 0
Initial loss: 6.97914527506881
Initial test loss: 6.97914527506881
120: time = 0.125000 loss = 6.884265 testLoss 6.781765
Res.gain: 0.09488023990982786
getSamples: max memory 912261120, total allocated 26951680, free 10934856, used 16016824, increment 326208
Making features
makeFeatures: max memory 912261120, total allocated 26951680, free 9851960, used 17099720, increment 1082896
Gymnodinium_catenatum_3: 
Regularization values: linear/quadratic/product: 0.121, categorical: 0.250, threshold: 1.100, hinge: 0.500
90 samples
Density: max memory 912261120, total allocated 26951680, free 8731360, used 18220320, increment 1120600
linearPredictor: max memory 912261120, total allocated 26951680, free 8731360, used 18220320, increment 0
FeaturedSpace: max memory 912261120, total allocated 26951680, free 8731360, used 18220320, increment 0
Sequential: max memory 912261120, total allocated 26951680, free 8731360, used 18220320, increment 0
Initial loss: 6.97914527506881
Initial test loss: 6.97914527506881
Time since start: 241.565
500: time = 5.623000 loss = 5.446830 testLoss 5.694785
Resulting gain: 1.5323153309716684
Projecting...
Writing file models\Gymnodinium_catenatum\Gymnodinium_catenatum_3.csv
Writing file models\Gymnodinium_catenatum\Gymnodinium_catenatum_3.csv
Jackknife: leave Bathy out
Making features
makeFeatures: max memory 912261120, total allocated 26951680, free 7501304, used 19450376, increment 1230056
Gymnodinium_catenatum_3 Bathy: 
Regularization values: linear/quadratic/product: 0.121, categorical: 0.250, threshold: 1.100, hinge: 0.500
90 samples
Density: max memory 912261120, total allocated 26951680, free 6310952, used 20640728, increment 1190352
linearPredictor: max memory 912261120, total allocated 26951680, free 6310952, used 20640728, increment 0
FeaturedSpace: max memory 912261120, total allocated 26951680, free 6310952, used 20640728, increment 0
Sequential: max memory 912261120, total allocated 26951680, free 6310952, used 20640728, increment 0
Initial loss: 6.97914527506881
Initial test loss: 6.97914527506881
Time since start: 247.566
500: time = 5.485000 loss = 6.071539 testLoss 5.972397
Jackknife: leave CVMax out
Making features
makeFeatures: max memory 912261120, total allocated 26951680, free 13308368, used 13643312, increment -6997416
Gymnodinium_catenatum_3 CVMax: 
Regularization values: linear/quadratic/product: 0.121, categorical: 0.250, threshold: 1.100, hinge: 0.500
90 samples
Density: max memory 912261120, total allocated 26951680, free 12004016, used 14947664, increment 1304352
linearPredictor: max memory 912261120, total allocated 26951680, free 11995408, used 14956272, increment 8608
FeaturedSpace: max memory 912261120, total allocated 26951680, free 11995408, used 14956272, increment 0
Sequential: max memory 912261120, total allocated 26951680, free 11995408, used 14956272, increment 0
Initial loss: 6.97914527506881
Initial test loss: 6.97914527506881
Time since start: 253.049
500: time = 5.420000 loss = 5.497613 testLoss 5.608423
Jackknife: leave CVMean out
Making features
makeFeatures: max memory 912261120, total allocated 26951680, free 6497520, used 20454160, increment 5497888
Gymnodinium_catenatum_3 CVMean: 
Regularization values: linear/quadratic/product: 0.121, categorical: 0.250, threshold: 1.100, hinge: 0.500
90 samples
Density: max memory 912261120, total allocated 26951680, free 7226800, used 19724880, increment -729280
linearPredictor: max memory 912261120, total allocated 26951680, free 7226800, used 19724880, increment 0
FeaturedSpace: max memory 912261120, total allocated 26951680, free 7226800, used 19724880, increment 0
Sequential: max memory 912261120, total allocated 26951680, free 7226800, used 19724880, increment 0
Initial loss: 6.97914527506881
Initial test loss: 6.97914527506881
Time since start: 258.675
500: time = 5.564000 loss = 5.446647 testLoss 5.688175
Jackknife: leave CVMin out
Making features
makeFeatures: max memory 912261120, total allocated 26951680, free 6303760, used 20647920, increment 923040
Gymnodinium_catenatum_3 CVMin: 
Regularization values: linear/quadratic/product: 0.121, categorical: 0.250, threshold: 1.100, hinge: 0.500
90 samples
Density: max memory 912261120, total allocated 26951680, free 5260464, used 21691216, increment 1043296
linearPredictor: max memory 912261120, total allocated 26951680, free 5260464, used 21691216, increment 0
FeaturedSpace: max memory 912261120, total allocated 26951680, free 5260464, used 21691216, increment 0
Sequential: max memory 912261120, total allocated 26951680, free 5260464, used 21691216, increment 0
Initial loss: 6.97914527506881
Initial test loss: 6.97914527506881
Time since start: 264.043
500: time = 5.289000 loss = 5.465906 testLoss 5.702703
Jackknife: leave CVRange out
Making features
makeFeatures: max memory 912261120, total allocated 26951680, free 12975488, used 13976192, increment -7715024
Gymnodinium_catenatum_3 CVRange: 
Regularization values: linear/quadratic/product: 0.121, categorical: 0.250, threshold: 1.100, hinge: 0.500
90 samples
Density: max memory 912261120, total allocated 26951680, free 11592824, used 15358856, increment 1382664
linearPredictor: max memory 912261120, total allocated 26951680, free 11592824, used 15358856, increment 0
FeaturedSpace: max memory 912261120, total allocated 26951680, free 11592824, used 15358856, increment 0
Sequential: max memory 912261120, total allocated 26951680, free 11592824, used 15358856, increment 0
Initial loss: 6.97914527506881
Initial test loss: 6.97914527506881
Time since start: 269.386
500: time = 5.265000 loss = 5.455026 testLoss 5.683531
Jackknife: leave SalMax out
Making features
makeFeatures: max memory 912261120, total allocated 26951680, free 7018536, used 19933144, increment 4574288
Gymnodinium_catenatum_3 SalMax: 
Regularization values: linear/quadratic/product: 0.121, categorical: 0.250, threshold: 1.100, hinge: 0.500
90 samples
Density: max memory 912261120, total allocated 26951680, free 7422184, used 19529496, increment -403648
linearPredictor: max memory 912261120, total allocated 26951680, free 7422184, used 19529496, increment 0
FeaturedSpace: max memory 912261120, total allocated 26951680, free 7422184, used 19529496, increment 0
Sequential: max memory 912261120, total allocated 26951680, free 7422184, used 19529496, increment 0
Initial loss: 6.97914527506881
Initial test loss: 6.97914527506881
Time since start: 274.822
500: time = 5.374000 loss = 5.447317 testLoss 5.694761
Jackknife: leave SalMean out
Making features
makeFeatures: max memory 912261120, total allocated 26951680, free 8370120, used 18581560, increment -947936
Gymnodinium_catenatum_3 SalMean: 
Regularization values: linear/quadratic/product: 0.121, categorical: 0.250, threshold: 1.100, hinge: 0.500
90 samples
Density: max memory 912261120, total allocated 26951680, free 6934928, used 20016752, increment 1435192
linearPredictor: max memory 912261120, total allocated 26951680, free 6934928, used 20016752, increment 0
FeaturedSpace: max memory 912261120, total allocated 26951680, free 6934928, used 20016752, increment 0
Sequential: max memory 912261120, total allocated 26951680, free 6934928, used 20016752, increment 0
Initial loss: 6.97914527506881
Initial test loss: 6.97914527506881
Time since start: 280.132
500: time = 5.232000 loss = 5.448958 testLoss 5.721067
Jackknife: leave SalMin out
Making features
makeFeatures: max memory 912261120, total allocated 26951680, free 10146224, used 16805456, increment -3211296
Gymnodinium_catenatum_3 SalMin: 
Regularization values: linear/quadratic/product: 0.121, categorical: 0.250, threshold: 1.100, hinge: 0.500
90 samples
Density: max memory 912261120, total allocated 26951680, free 10420232, used 16531448, increment -274008
linearPredictor: max memory 912261120, total allocated 26951680, free 10420232, used 16531448, increment 0
FeaturedSpace: max memory 912261120, total allocated 26951680, free 10420232, used 16531448, increment 0
Sequential: max memory 912261120, total allocated 26951680, free 10420232, used 16531448, increment 0
Initial loss: 6.97914527506881
Initial test loss: 6.97914527506881
Time since start: 285.447
500: time = 5.230000 loss = 5.446494 testLoss 5.691239
Jackknife: leave SalRange out
Making features
makeFeatures: max memory 912261120, total allocated 26951680, free 10608272, used 16343408, increment -188040
Gymnodinium_catenatum_3 SalRange: 
Regularization values: linear/quadratic/product: 0.121, categorical: 0.250, threshold: 1.100, hinge: 0.500
90 samples
Density: max memory 912261120, total allocated 26951680, free 9265720, used 17685960, increment 1342552
linearPredictor: max memory 912261120, total allocated 26951680, free 9265720, used 17685960, increment 0
FeaturedSpace: max memory 912261120, total allocated 26951680, free 9265720, used 17685960, increment 0
Sequential: max memory 912261120, total allocated 26951680, free 9265720, used 17685960, increment 0
Initial loss: 6.97914527506881
Initial test loss: 6.97914527506881
Time since start: 290.799
500: time = 5.282000 loss = 5.480398 testLoss 5.662718
Jackknife: leave TempMax out
Making features
makeFeatures: max memory 912261120, total allocated 26951680, free 3646264, used 23305416, increment 5619456
Gymnodinium_catenatum_3 TempMax: 
Regularization values: linear/quadratic/product: 0.121, categorical: 0.250, threshold: 1.100, hinge: 0.500
90 samples
Density: max memory 912261120, total allocated 26951680, free 4292832, used 22658848, increment -646568
linearPredictor: max memory 912261120, total allocated 26951680, free 4292832, used 22658848, increment 0
FeaturedSpace: max memory 912261120, total allocated 26951680, free 4292832, used 22658848, increment 0
Sequential: max memory 912261120, total allocated 26951680, free 4292832, used 22658848, increment 0
Initial loss: 6.97914527506881
Initial test loss: 6.97914527506881
Time since start: 296.088
500: time = 5.219000 loss = 5.447789 testLoss 5.692290
Jackknife: leave TempMean out
Making features
makeFeatures: max memory 912261120, total allocated 26951680, free 10388864, used 16562816, increment -6096032
Gymnodinium_catenatum_3 TempMean: 
Regularization values: linear/quadratic/product: 0.121, categorical: 0.250, threshold: 1.100, hinge: 0.500
90 samples
Density: max memory 912261120, total allocated 26951680, free 10536184, used 16415496, increment -147320
linearPredictor: max memory 912261120, total allocated 26951680, free 10536184, used 16415496, increment 0
FeaturedSpace: max memory 912261120, total allocated 26951680, free 10536184, used 16415496, increment 0
Sequential: max memory 912261120, total allocated 26951680, free 10536184, used 16415496, increment 0
Initial loss: 6.97914527506881
Initial test loss: 6.97914527506881
Time since start: 301.416
500: time = 5.266000 loss = 5.455109 testLoss 5.680668
Jackknife: leave TempMin out
Making features
makeFeatures: max memory 912261120, total allocated 26951680, free 8290216, used 18661464, increment 2245968
Gymnodinium_catenatum_3 TempMin: 
Regularization values: linear/quadratic/product: 0.121, categorical: 0.250, threshold: 1.100, hinge: 0.500
90 samples
Density: max memory 912261120, total allocated 26951680, free 7857112, used 19094568, increment 433104
linearPredictor: max memory 912261120, total allocated 26951680, free 7857112, used 19094568, increment 0
FeaturedSpace: max memory 912261120, total allocated 26951680, free 7857112, used 19094568, increment 0
Sequential: max memory 912261120, total allocated 26951680, free 7857112, used 19094568, increment 0
Initial loss: 6.97914527506881
Initial test loss: 6.97914527506881
Time since start: 306.707
500: time = 5.221000 loss = 5.448389 testLoss 5.705420
Jackknife: leave TempRange out
Making features
makeFeatures: max memory 912261120, total allocated 26951680, free 9417720, used 17533960, increment -1560608
Gymnodinium_catenatum_3 TempRange: 
Regularization values: linear/quadratic/product: 0.121, categorical: 0.250, threshold: 1.100, hinge: 0.500
90 samples
Density: max memory 912261120, total allocated 26951680, free 3558472, used 23393208, increment 5859248
linearPredictor: max memory 912261120, total allocated 26951680, free 3558472, used 23393208, increment 0
FeaturedSpace: max memory 912261120, total allocated 26951680, free 3558472, used 23393208, increment 0
Sequential: max memory 912261120, total allocated 26951680, free 3558472, used 23393208, increment 0
Initial loss: 6.97914527506881
Initial test loss: 6.97914527506881
Time since start: 312.019
500: time = 5.242000 loss = 5.454987 testLoss 5.683285
Jackknife: only Bathy
Making features
makeFeatures: max memory 912261120, total allocated 26951680, free 10739776, used 16211904, increment -7181304
Gymnodinium_catenatum_3 Bathy: 
Regularization values: linear/quadratic/product: 0.121, categorical: 0.250, threshold: 1.100, hinge: 0.500
90 samples
Density: max memory 912261120, total allocated 26951680, free 10243328, used 16708352, increment 496448
linearPredictor: max memory 912261120, total allocated 26951680, free 10243328, used 16708352, increment 0
FeaturedSpace: max memory 912261120, total allocated 26951680, free 10243328, used 16708352, increment 0
Sequential: max memory 912261120, total allocated 26951680, free 10243328, used 16708352, increment 0
Initial loss: 6.97914527506881
Initial test loss: 6.97914527506881
240: time = 0.195000 loss = 5.968986 testLoss 5.935687
Res.gain: 1.0101588048222965
Jackknife: only CVMax
Making features
makeFeatures: max memory 912261120, total allocated 26951680, free 14258776, used 12692904, increment -4015448
Gymnodinium_catenatum_3 CVMax: 
Regularization values: linear/quadratic/product: 0.121, categorical: 0.250, threshold: 1.100, hinge: 0.500
90 samples
Density: max memory 912261120, total allocated 26951680, free 13646696, used 13304984, increment 612080
linearPredictor: max memory 912261120, total allocated 26951680, free 13646696, used 13304984, increment 0
FeaturedSpace: max memory 912261120, total allocated 26951680, free 13646696, used 13304984, increment 0
Sequential: max memory 912261120, total allocated 26951680, free 13646696, used 13304984, increment 0
Initial loss: 6.97914527506881
Initial test loss: 6.97914527506881
120: time = 0.125000 loss = 6.659065 testLoss 6.733729
Res.gain: 0.3200797883062583
Jackknife: only CVMean
Making features
makeFeatures: max memory 912261120, total allocated 26951680, free 12764056, used 14187624, increment 882640
Gymnodinium_catenatum_3 CVMean: 
Regularization values: linear/quadratic/product: 0.121, categorical: 0.250, threshold: 1.100, hinge: 0.500
90 samples
Density: max memory 912261120, total allocated 26951680, free 12251496, used 14700184, increment 512560
linearPredictor: max memory 912261120, total allocated 26951680, free 12251496, used 14700184, increment 0
FeaturedSpace: max memory 912261120, total allocated 26951680, free 12251496, used 14700184, increment 0
Sequential: max memory 912261120, total allocated 26951680, free 12251496, used 14700184, increment 0
Initial loss: 6.97914527506881
Initial test loss: 6.97914527506881
160: time = 0.147000 loss = 6.630716 testLoss 6.592735
Res.gain: 0.34842889527755094
Jackknife: only CVMin
Making features
makeFeatures: max memory 912261120, total allocated 26951680, free 13654704, used 13296976, increment -1403208
Gymnodinium_catenatum_3 CVMin: 
Regularization values: linear/quadratic/product: 0.121, categorical: 0.250, threshold: 1.100, hinge: 0.500
90 samples
Density: max memory 912261120, total allocated 26951680, free 13188416, used 13763264, increment 466288
linearPredictor: max memory 912261120, total allocated 26951680, free 13039416, used 13912264, increment 149000
FeaturedSpace: max memory 912261120, total allocated 26951680, free 13039416, used 13912264, increment 0
Sequential: max memory 912261120, total allocated 26951680, free 13039416, used 13912264, increment 0
Initial loss: 6.97914527506881
Initial test loss: 6.97914527506881
200: time = 0.188000 loss = 6.816617 testLoss 6.838425
Res.gain: 0.16252796820391868
Jackknife: only CVRange
Making features
makeFeatures: max memory 912261120, total allocated 26951680, free 10351800, used 16599880, increment 2687616
Gymnodinium_catenatum_3 CVRange: 
Regularization values: linear/quadratic/product: 0.121, categorical: 0.250, threshold: 1.100, hinge: 0.500
90 samples
Density: max memory 912261120, total allocated 26951680, free 9738208, used 17213472, increment 613592
linearPredictor: max memory 912261120, total allocated 26951680, free 9738208, used 17213472, increment 0
FeaturedSpace: max memory 912261120, total allocated 26951680, free 9738208, used 17213472, increment 0
Sequential: max memory 912261120, total allocated 26951680, free 9738208, used 17213472, increment 0
Initial loss: 6.97914527506881
Initial test loss: 6.97914527506881
120: time = 0.110000 loss = 6.661398 testLoss 6.530461
Res.gain: 0.3177475193430652
Jackknife: only SalMax
Making features
makeFeatures: max memory 912261120, total allocated 26951680, free 16203384, used 10748296, increment -6465176
Gymnodinium_catenatum_3 SalMax: 
Regularization values: linear/quadratic/product: 0.121, categorical: 0.250, threshold: 1.100, hinge: 0.500
90 samples
Density: max memory 912261120, total allocated 26951680, free 15594616, used 11357064, increment 608768
linearPredictor: max memory 912261120, total allocated 26951680, free 15594616, used 11357064, increment 0
FeaturedSpace: max memory 912261120, total allocated 26951680, free 15594616, used 11357064, increment 0
Sequential: max memory 912261120, total allocated 26951680, free 15594616, used 11357064, increment 0
Initial loss: 6.97914527506881
Initial test loss: 6.97914527506881
Time since start: 313.175
320: time = 0.344000 loss = 6.875580 testLoss 6.865072
Res.gain: 0.10356525079199841
Jackknife: only SalMean
Making features
makeFeatures: max memory 912261120, total allocated 26951680, free 13036688, used 13914992, increment 2557928
Gymnodinium_catenatum_3 SalMean: 
Regularization values: linear/quadratic/product: 0.121, categorical: 0.250, threshold: 1.100, hinge: 0.500
90 samples
Density: max memory 912261120, total allocated 26951680, free 12490616, used 14461064, increment 546072
linearPredictor: max memory 912261120, total allocated 26951680, free 12490616, used 14461064, increment 0
FeaturedSpace: max memory 912261120, total allocated 26951680, free 12490616, used 14461064, increment 0
Sequential: max memory 912261120, total allocated 26951680, free 12490616, used 14461064, increment 0
Initial loss: 6.97914527506881
Initial test loss: 6.97914527506881
140: time = 0.168000 loss = 6.926833 testLoss 6.904073
Res.gain: 0.05231192041686228
Jackknife: only SalMin
Making features
makeFeatures: max memory 912261120, total allocated 26951680, free 10511696, used 16439984, increment 1978920
Gymnodinium_catenatum_3 SalMin: 
Regularization values: linear/quadratic/product: 0.121, categorical: 0.250, threshold: 1.100, hinge: 0.500
90 samples
Density: max memory 912261120, total allocated 26951680, free 10040568, used 16911112, increment 471128
linearPredictor: max memory 912261120, total allocated 26951680, free 10031960, used 16919720, increment 8608
FeaturedSpace: max memory 912261120, total allocated 26951680, free 10031960, used 16919720, increment 0
Sequential: max memory 912261120, total allocated 26951680, free 10031960, used 16919720, increment 0
Initial loss: 6.97914527506881
Initial test loss: 6.97914527506881
140: time = 0.162000 loss = 6.930841 testLoss 7.022355
Res.gain: 0.04830444339067874
Jackknife: only SalRange
Making features
makeFeatures: max memory 912261120, total allocated 26951680, free 15304160, used 11647520, increment -5272200
Gymnodinium_catenatum_3 SalRange: 
Regularization values: linear/quadratic/product: 0.121, categorical: 0.250, threshold: 1.100, hinge: 0.500
90 samples
Density: max memory 912261120, total allocated 26951680, free 14691704, used 12259976, increment 612456
linearPredictor: max memory 912261120, total allocated 26951680, free 14691704, used 12259976, increment 0
FeaturedSpace: max memory 912261120, total allocated 26951680, free 14687816, used 12263864, increment 3888
Sequential: max memory 912261120, total allocated 26951680, free 14687816, used 12263864, increment 0
Initial loss: 6.97914527506881
Initial test loss: 6.97914527506881
180: time = 0.187000 loss = 6.848987 testLoss 7.022282
Res.gain: 0.1301585996733392
Jackknife: only TempMax
Making features
makeFeatures: max memory 912261120, total allocated 26951680, free 14394736, used 12556944, increment 293080
Gymnodinium_catenatum_3 TempMax: 
Regularization values: linear/quadratic/product: 0.121, categorical: 0.250, threshold: 1.100, hinge: 0.500
90 samples
Density: max memory 912261120, total allocated 26951680, free 13786968, used 13164712, increment 607768
linearPredictor: max memory 912261120, total allocated 26951680, free 13786968, used 13164712, increment 0
FeaturedSpace: max memory 912261120, total allocated 26951680, free 13786968, used 13164712, increment 0
Sequential: max memory 912261120, total allocated 26951680, free 13786968, used 13164712, increment 0
Initial loss: 6.97914527506881
Initial test loss: 6.97914527506881
360: time = 0.377000 loss = 6.731605 testLoss 6.708298
Res.gain: 0.2475401007471243
Jackknife: only TempMean
Making features
makeFeatures: max memory 912261120, total allocated 26951680, free 13066152, used 13885528, increment 720816
Gymnodinium_catenatum_3 TempMean: 
Regularization values: linear/quadratic/product: 0.121, categorical: 0.250, threshold: 1.100, hinge: 0.500
90 samples
Density: max memory 912261120, total allocated 26951680, free 12590800, used 14360880, increment 475352
linearPredictor: max memory 912261120, total allocated 26951680, free 12582192, used 14369488, increment 8608
FeaturedSpace: max memory 912261120, total allocated 26951680, free 12582192, used 14369488, increment 0
Sequential: max memory 912261120, total allocated 26951680, free 12582192, used 14369488, increment 0
Initial loss: 6.97914527506881
Initial test loss: 6.97914527506881
Time since start: 314.318
220: time = 0.234000 loss = 6.794593 testLoss 6.769820
Res.gain: 0.18455217455297745
Jackknife: only TempMin
Making features
makeFeatures: max memory 912261120, total allocated 26951680, free 10774800, used 16176880, increment 1807392
Gymnodinium_catenatum_3 TempMin: 
Regularization values: linear/quadratic/product: 0.121, categorical: 0.250, threshold: 1.100, hinge: 0.500
90 samples
Density: max memory 912261120, total allocated 26951680, free 10309016, used 16642664, increment 465784
linearPredictor: max memory 912261120, total allocated 26951680, free 10309016, used 16642664, increment 0
FeaturedSpace: max memory 912261120, total allocated 26951680, free 10309016, used 16642664, increment 0
Sequential: max memory 912261120, total allocated 26951680, free 10309016, used 16642664, increment 0
Initial loss: 6.97914527506881
Initial test loss: 6.97914527506881
120: time = 0.125000 loss = 6.841791 testLoss 6.683792
Res.gain: 0.13735453457356073
Jackknife: only TempRange
Making features
makeFeatures: max memory 912261120, total allocated 26951680, free 16510040, used 10441640, increment -6201024
Gymnodinium_catenatum_3 TempRange: 
Regularization values: linear/quadratic/product: 0.121, categorical: 0.250, threshold: 1.100, hinge: 0.500
90 samples
Density: max memory 912261120, total allocated 26951680, free 16025040, used 10926640, increment 485000
linearPredictor: max memory 912261120, total allocated 26951680, free 16025040, used 10926640, increment 0
FeaturedSpace: max memory 912261120, total allocated 26951680, free 16021816, used 10929864, increment 3224
Sequential: max memory 912261120, total allocated 26951680, free 16021816, used 10929864, increment 0
Initial loss: 6.97914527506881
Initial test loss: 6.97914527506881
100: time = 0.129000 loss = 6.887847 testLoss 6.833061
Res.gain: 0.09129804800515551
getSamples: max memory 912261120, total allocated 26951680, free 13391824, used 13559856, increment 2629992
Making features
makeFeatures: max memory 912261120, total allocated 26951680, free 12334536, used 14617144, increment 1057288
Gymnodinium_catenatum_4: 
Regularization values: linear/quadratic/product: 0.121, categorical: 0.250, threshold: 1.100, hinge: 0.500
90 samples
Density: max memory 912261120, total allocated 26951680, free 10251656, used 16700024, increment 2082880
linearPredictor: max memory 912261120, total allocated 26951680, free 10251656, used 16700024, increment 0
FeaturedSpace: max memory 912261120, total allocated 26951680, free 10251656, used 16700024, increment 0
Sequential: max memory 912261120, total allocated 26951680, free 10251656, used 16700024, increment 0
Initial loss: 6.97914527506881
Initial test loss: 6.97914527506881
Time since start: 320.488
500: time = 5.634000 loss = 5.454359 testLoss 5.539869
Resulting gain: 1.5247858787669584
Projecting...
Writing file models\Gymnodinium_catenatum\Gymnodinium_catenatum_4.csv
Writing file models\Gymnodinium_catenatum\Gymnodinium_catenatum_4.csv
Jackknife: leave Bathy out
Making features
makeFeatures: max memory 912261120, total allocated 26951680, free 2743376, used 24208304, increment 7508280
Gymnodinium_catenatum_4 Bathy: 
Regularization values: linear/quadratic/product: 0.121, categorical: 0.250, threshold: 1.100, hinge: 0.500
90 samples
Density: max memory 912261120, total allocated 26951680, free 3027488, used 23924192, increment -284112
linearPredictor: max memory 912261120, total allocated 26951680, free 3027488, used 23924192, increment 0
FeaturedSpace: max memory 912261120, total allocated 26951680, free 3027488, used 23924192, increment 0
Sequential: max memory 912261120, total allocated 26951680, free 3027488, used 23924192, increment 0
Initial loss: 6.97914527506881
Initial test loss: 6.97914527506881
Time since start: 326.331
500: time = 5.322000 loss = 6.011927 testLoss 6.330925
Jackknife: leave CVMax out
Making features
makeFeatures: max memory 912261120, total allocated 26951680, free 10247160, used 16704520, increment -7219672
Gymnodinium_catenatum_4 CVMax: 
Regularization values: linear/quadratic/product: 0.121, categorical: 0.250, threshold: 1.100, hinge: 0.500
90 samples
Density: max memory 912261120, total allocated 26951680, free 10429720, used 16521960, increment -182560
linearPredictor: max memory 912261120, total allocated 26951680, free 10421112, used 16530568, increment 8608
FeaturedSpace: max memory 912261120, total allocated 26951680, free 10421112, used 16530568, increment 0
Sequential: max memory 912261120, total allocated 26951680, free 10271656, used 16680024, increment 149456
Initial loss: 6.97914527506881
Initial test loss: 6.97914527506881
Time since start: 331.713
500: time = 5.311000 loss = 5.485293 testLoss 5.579382
Jackknife: leave CVMean out
Making features
makeFeatures: max memory 912261120, total allocated 26951680, free 11263176, used 15688504, increment -991520
Gymnodinium_catenatum_4 CVMean: 
Regularization values: linear/quadratic/product: 0.121, categorical: 0.250, threshold: 1.100, hinge: 0.500
90 samples
Density: max memory 912261120, total allocated 26951680, free 9827272, used 17124408, increment 1435904
linearPredictor: max memory 912261120, total allocated 26951680, free 9827272, used 17124408, increment 0
FeaturedSpace: max memory 912261120, total allocated 26951680, free 9827272, used 17124408, increment 0
Sequential: max memory 912261120, total allocated 26951680, free 9827272, used 17124408, increment 0
Initial loss: 6.97914527506881
Initial test loss: 6.97914527506881
Time since start: 336.823
500: time = 5.061000 loss = 5.456965 testLoss 5.544542
Jackknife: leave CVMin out
Making features
makeFeatures: max memory 912261120, total allocated 26951680, free 4347336, used 22604344, increment 5479936
Gymnodinium_catenatum_4 CVMin: 
Regularization values: linear/quadratic/product: 0.121, categorical: 0.250, threshold: 1.100, hinge: 0.500
90 samples
Density: max memory 912261120, total allocated 26951680, free 4577296, used 22374384, increment -229960
linearPredictor: max memory 912261120, total allocated 26951680, free 4419264, used 22532416, increment 158032
FeaturedSpace: max memory 912261120, total allocated 26951680, free 4419264, used 22532416, increment 0
Sequential: max memory 912261120, total allocated 26951680, free 4419264, used 22532416, increment 0
Initial loss: 6.97914527506881
Initial test loss: 6.97914527506881
Time since start: 342.261
500: time = 5.359000 loss = 5.473083 testLoss 5.548520
Jackknife: leave CVRange out
Making features
makeFeatures: max memory 912261120, total allocated 26951680, free 10781248, used 16170432, increment -6361984
Gymnodinium_catenatum_4 CVRange: 
Regularization values: linear/quadratic/product: 0.121, categorical: 0.250, threshold: 1.100, hinge: 0.500
90 samples
Density: max memory 912261120, total allocated 26951680, free 10221272, used 16730408, increment 559976
linearPredictor: max memory 912261120, total allocated 26951680, free 10221272, used 16730408, increment 0
FeaturedSpace: max memory 912261120, total allocated 26951680, free 10221272, used 16730408, increment 0
Sequential: max memory 912261120, total allocated 26951680, free 10221272, used 16730408, increment 0
Initial loss: 6.97914527506881
Initial test loss: 6.97914527506881
Time since start: 347.612
500: time = 5.273000 loss = 5.458876 testLoss 5.572330
Jackknife: leave SalMax out
Making features
makeFeatures: max memory 912261120, total allocated 26951680, free 12520064, used 14431616, increment -2298792
Gymnodinium_catenatum_4 SalMax: 
Regularization values: linear/quadratic/product: 0.121, categorical: 0.250, threshold: 1.100, hinge: 0.500
90 samples
Density: max memory 912261120, total allocated 26951680, free 6503512, used 20448168, increment 6016552
linearPredictor: max memory 912261120, total allocated 26951680, free 6503512, used 20448168, increment 0
FeaturedSpace: max memory 912261120, total allocated 26951680, free 6503512, used 20448168, increment 0
Sequential: max memory 912261120, total allocated 26951680, free 6503512, used 20448168, increment 0
Initial loss: 6.97914527506881
Initial test loss: 6.97914527506881
Time since start: 353.035
500: time = 5.353000 loss = 5.454881 testLoss 5.543588
Jackknife: leave SalMean out
Making features
makeFeatures: max memory 912261120, total allocated 26951680, free 7092920, used 19858760, increment -589408
Gymnodinium_catenatum_4 SalMean: 
Regularization values: linear/quadratic/product: 0.121, categorical: 0.250, threshold: 1.100, hinge: 0.500
90 samples
Density: max memory 912261120, total allocated 26951680, free 5602040, used 21349640, increment 1490880
linearPredictor: max memory 912261120, total allocated 26951680, free 5602040, used 21349640, increment 0
FeaturedSpace: max memory 912261120, total allocated 26951680, free 5602040, used 21349640, increment 0
Sequential: max memory 912261120, total allocated 26951680, free 5602040, used 21349640, increment 0
Initial loss: 6.97914527506881
Initial test loss: 6.97914527506881
Time since start: 358.193
500: time = 5.065000 loss = 5.458032 testLoss 5.554364
Jackknife: leave SalMin out
Making features
makeFeatures: max memory 912261120, total allocated 26951680, free 15341872, used 11609808, increment -9739832
Gymnodinium_catenatum_4 SalMin: 
Regularization values: linear/quadratic/product: 0.121, categorical: 0.250, threshold: 1.100, hinge: 0.500
90 samples
Density: max memory 912261120, total allocated 26951680, free 9509816, used 17441864, increment 5832056
linearPredictor: max memory 912261120, total allocated 26951680, free 9509816, used 17441864, increment 0
FeaturedSpace: max memory 912261120, total allocated 26951680, free 9509816, used 17441864, increment 0
Sequential: max memory 912261120, total allocated 26951680, free 9509816, used 17441864, increment 0
Initial loss: 6.97914527506881
Initial test loss: 6.97914527506881
Time since start: 363.284
500: time = 5.013000 loss = 5.454711 testLoss 5.547488
Jackknife: leave SalRange out
Making features
makeFeatures: max memory 912261120, total allocated 26951680, free 10132536, used 16819144, increment -622720
Gymnodinium_catenatum_4 SalRange: 
Regularization values: linear/quadratic/product: 0.121, categorical: 0.250, threshold: 1.100, hinge: 0.500
90 samples
Density: max memory 912261120, total allocated 26951680, free 8834816, used 18116864, increment 1297720
linearPredictor: max memory 912261120, total allocated 26951680, free 8834816, used 18116864, increment 0
FeaturedSpace: max memory 912261120, total allocated 26951680, free 8834816, used 18116864, increment 0
Sequential: max memory 912261120, total allocated 26951680, free 8834816, used 18116864, increment 0
Initial loss: 6.97914527506881
Initial test loss: 6.97914527506881
Time since start: 368.627
500: time = 5.281000 loss = 5.502656 testLoss 5.464983
Jackknife: leave TempMax out
Making features
makeFeatures: max memory 912261120, total allocated 26951680, free 3458104, used 23493576, increment 5376712
Gymnodinium_catenatum_4 TempMax: 
Regularization values: linear/quadratic/product: 0.121, categorical: 0.250, threshold: 1.100, hinge: 0.500
90 samples
Density: max memory 912261120, total allocated 26951680, free 3909920, used 23041760, increment -451816
linearPredictor: max memory 912261120, total allocated 26951680, free 3909920, used 23041760, increment 0
FeaturedSpace: max memory 912261120, total allocated 26951680, free 3909920, used 23041760, increment 0
Sequential: max memory 912261120, total allocated 26951680, free 3909920, used 23041760, increment 0
Initial loss: 6.97914527506881
Initial test loss: 6.97914527506881
Time since start: 374.004
500: time = 5.299000 loss = 5.455790 testLoss 5.537708
Jackknife: leave TempMean out
Making features
makeFeatures: max memory 912261120, total allocated 26951680, free 10238136, used 16713544, increment -6328216
Gymnodinium_catenatum_4 TempMean: 
Regularization values: linear/quadratic/product: 0.121, categorical: 0.250, threshold: 1.100, hinge: 0.500
90 samples
Density: max memory 912261120, total allocated 26951680, free 10080384, used 16871296, increment 157752
linearPredictor: max memory 912261120, total allocated 26951680, free 10080384, used 16871296, increment 0
FeaturedSpace: max memory 912261120, total allocated 26951680, free 10080384, used 16871296, increment 0
Sequential: max memory 912261120, total allocated 26951680, free 10080384, used 16871296, increment 0
Initial loss: 6.97914527506881
Initial test loss: 6.97914527506881
Time since start: 379.395
500: time = 5.313000 loss = 5.461794 testLoss 5.557929
Jackknife: leave TempMin out
Making features
makeFeatures: max memory 912261120, total allocated 26951680, free 8314912, used 18636768, increment 1765472
Gymnodinium_catenatum_4 TempMin: 
Regularization values: linear/quadratic/product: 0.121, categorical: 0.250, threshold: 1.100, hinge: 0.500
90 samples
Density: max memory 912261120, total allocated 26951680, free 7443496, used 19508184, increment 871416
linearPredictor: max memory 912261120, total allocated 26951680, free 7443496, used 19508184, increment 0
FeaturedSpace: max memory 912261120, total allocated 26951680, free 7443496, used 19508184, increment 0
Sequential: max memory 912261120, total allocated 26951680, free 7443496, used 19508184, increment 0
Initial loss: 6.97914527506881
Initial test loss: 6.97914527506881
Time since start: 384.798
500: time = 5.309000 loss = 5.456234 testLoss 5.546998
Jackknife: leave TempRange out
Making features
makeFeatures: max memory 912261120, total allocated 26951680, free 9555832, used 17395848, increment -2112336
Gymnodinium_catenatum_4 TempRange: 
Regularization values: linear/quadratic/product: 0.121, categorical: 0.250, threshold: 1.100, hinge: 0.500
90 samples
Density: max memory 912261120, total allocated 26951680, free 3632040, used 23319640, increment 5923792
linearPredictor: max memory 912261120, total allocated 26951680, free 3474008, used 23477672, increment 158032
FeaturedSpace: max memory 912261120, total allocated 26951680, free 3474008, used 23477672, increment 0
Sequential: max memory 912261120, total allocated 26951680, free 3474008, used 23477672, increment 0
Initial loss: 6.97914527506881
Initial test loss: 6.97914527506881
Time since start: 390.136
500: time = 5.275000 loss = 5.460743 testLoss 5.542506
Jackknife: only Bathy
Making features
makeFeatures: max memory 912261120, total allocated 26951680, free 11938544, used 15013136, increment -8464536
Gymnodinium_catenatum_4 Bathy: 
Regularization values: linear/quadratic/product: 0.121, categorical: 0.250, threshold: 1.100, hinge: 0.500
90 samples
Density: max memory 912261120, total allocated 26951680, free 11470104, used 15481576, increment 468440
linearPredictor: max memory 912261120, total allocated 26951680, free 11470104, used 15481576, increment 0
FeaturedSpace: max memory 912261120, total allocated 26951680, free 11470104, used 15481576, increment 0
Sequential: max memory 912261120, total allocated 26951680, free 11470104, used 15481576, increment 0
Initial loss: 6.97914527506881
Initial test loss: 6.97914527506881
240: time = 0.203000 loss = 5.960758 testLoss 5.966154
Res.gain: 1.0183868441107826
Jackknife: only CVMax
Making features
makeFeatures: max memory 912261120, total allocated 26951680, free 15308720, used 11642960, increment -3838616
Gymnodinium_catenatum_4 CVMax: 
Regularization values: linear/quadratic/product: 0.121, categorical: 0.250, threshold: 1.100, hinge: 0.500
90 samples
Density: max memory 912261120, total allocated 26951680, free 14834512, used 12117168, increment 474208
linearPredictor: max memory 912261120, total allocated 26951680, free 14834512, used 12117168, increment 0
FeaturedSpace: max memory 912261120, total allocated 26951680, free 14834512, used 12117168, increment 0
Sequential: max memory 912261120, total allocated 26951680, free 14834512, used 12117168, increment 0
Initial loss: 6.97914527506881
Initial test loss: 6.97914527506881
180: time = 0.179000 loss = 6.678606 testLoss 6.725660
Res.gain: 0.30053908294993104
Jackknife: only CVMean
Making features
makeFeatures: max memory 912261120, total allocated 26951680, free 9903328, used 17048352, increment 4931184
Gymnodinium_catenatum_4 CVMean: 
Regularization values: linear/quadratic/product: 0.121, categorical: 0.250, threshold: 1.100, hinge: 0.500
90 samples
Density: max memory 912261120, total allocated 26951680, free 9392592, used 17559088, increment 510736
linearPredictor: max memory 912261120, total allocated 26951680, free 9392592, used 17559088, increment 0
FeaturedSpace: max memory 912261120, total allocated 26951680, free 9392592, used 17559088, increment 0
Sequential: max memory 912261120, total allocated 26951680, free 9392592, used 17559088, increment 0
Initial loss: 6.97914527506881
Initial test loss: 6.97914527506881
140: time = 0.160000 loss = 6.607007 testLoss 6.747736
Res.gain: 0.37213780425297127
Jackknife: only CVMin
Making features
makeFeatures: max memory 912261120, total allocated 26951680, free 9491832, used 17459848, increment -99240
Gymnodinium_catenatum_4 CVMin: 
Regularization values: linear/quadratic/product: 0.121, categorical: 0.250, threshold: 1.100, hinge: 0.500
90 samples
Density: max memory 912261120, total allocated 26951680, free 16412464, used 10539216, increment -6920632
linearPredictor: max memory 912261120, total allocated 26951680, free 16412464, used 10539216, increment 0
FeaturedSpace: max memory 912261120, total allocated 26951680, free 16409736, used 10541944, increment 2728
Sequential: max memory 912261120, total allocated 26951680, free 16409736, used 10541944, increment 0
Initial loss: 6.97914527506881
Initial test loss: 6.97914527506881
140: time = 0.141000 loss = 6.781028 testLoss 7.016258
Res.gain: 0.19811700940939403
Jackknife: only CVRange
Making features
makeFeatures: max memory 912261120, total allocated 26951680, free 9617008, used 17334672, increment 6792728
Gymnodinium_catenatum_4 CVRange: 
Regularization values: linear/quadratic/product: 0.121, categorical: 0.250, threshold: 1.100, hinge: 0.500
90 samples
Density: max memory 912261120, total allocated 26951680, free 16542536, used 10409144, increment -6925528
linearPredictor: max memory 912261120, total allocated 26951680, free 16542536, used 10409144, increment 0
FeaturedSpace: max memory 912261120, total allocated 26951680, free 16542536, used 10409144, increment 0
Sequential: max memory 912261120, total allocated 26951680, free 16542536, used 10409144, increment 0
Initial loss: 6.97914527506881
Initial test loss: 6.97914527506881
140: time = 0.125000 loss = 6.631721 testLoss 6.721366
Res.gain: 0.3474238797925153
Jackknife: only SalMax
Making features
makeFeatures: max memory 912261120, total allocated 26951680, free 16214944, used 10736736, increment 327592
Gymnodinium_catenatum_4 SalMax: 
Regularization values: linear/quadratic/product: 0.121, categorical: 0.250, threshold: 1.100, hinge: 0.500
90 samples
Density: max memory 912261120, total allocated 26951680, free 15670016, used 11281664, increment 544928
linearPredictor: max memory 912261120, total allocated 26951680, free 15670016, used 11281664, increment 0
FeaturedSpace: max memory 912261120, total allocated 26951680, free 15670016, used 11281664, increment 0
Sequential: max memory 912261120, total allocated 26951680, free 15670016, used 11281664, increment 0
Initial loss: 6.97914527506881
Initial test loss: 6.97914527506881
Time since start: 391.296
280: time = 0.305000 loss = 6.909435 testLoss 6.709282
Res.gain: 0.06971035540060644
Jackknife: only SalMean
Making features
makeFeatures: max memory 912261120, total allocated 26951680, free 11677648, used 15274032, increment 3992368
Gymnodinium_catenatum_4 SalMean: 
Regularization values: linear/quadratic/product: 0.121, categorical: 0.250, threshold: 1.100, hinge: 0.500
90 samples
Density: max memory 912261120, total allocated 26951680, free 11159728, used 15791952, increment 517920
linearPredictor: max memory 912261120, total allocated 26951680, free 11159728, used 15791952, increment 0
FeaturedSpace: max memory 912261120, total allocated 26951680, free 11159728, used 15791952, increment 0
Sequential: max memory 912261120, total allocated 26951680, free 11159728, used 15791952, increment 0
Initial loss: 6.97914527506881
Initial test loss: 6.97914527506881
220: time = 0.286000 loss = 6.926013 testLoss 6.911652
Res.gain: 0.05313196939389009
Jackknife: only SalMin
Making features
makeFeatures: max memory 912261120, total allocated 26951680, free 12441928, used 14509752, increment -1282200
Gymnodinium_catenatum_4 SalMin: 
Regularization values: linear/quadratic/product: 0.121, categorical: 0.250, threshold: 1.100, hinge: 0.500
90 samples
Density: max memory 912261120, total allocated 26951680, free 11980280, used 14971400, increment 461648
linearPredictor: max memory 912261120, total allocated 26951680, free 11980280, used 14971400, increment 0
FeaturedSpace: max memory 912261120, total allocated 26951680, free 11980280, used 14971400, increment 0
Sequential: max memory 912261120, total allocated 26951680, free 11980280, used 14971400, increment 0
Initial loss: 6.97914527506881
Initial test loss: 6.97914527506881
140: time = 0.144000 loss = 6.955039 testLoss 6.903289
Res.gain: 0.024106167752336205
Jackknife: only SalRange
Making features
makeFeatures: max memory 912261120, total allocated 26951680, free 9735232, used 17216448, increment 2245048
Gymnodinium_catenatum_4 SalRange: 
Regularization values: linear/quadratic/product: 0.121, categorical: 0.250, threshold: 1.100, hinge: 0.500
90 samples
Density: max memory 912261120, total allocated 26951680, free 9254544, used 17697136, increment 480688
linearPredictor: max memory 912261120, total allocated 26951680, free 9245936, used 17705744, increment 8608
FeaturedSpace: max memory 912261120, total allocated 26951680, free 9245936, used 17705744, increment 0
Sequential: max memory 912261120, total allocated 26951680, free 9245936, used 17705744, increment 0
Initial loss: 6.97914527506881
Initial test loss: 6.97914527506881
200: time = 0.235000 loss = 6.864813 testLoss 6.829153
Res.gain: 0.11433272656833537
Jackknife: only TempMax
Making features
makeFeatures: max memory 912261120, total allocated 26951680, free 9437256, used 17514424, increment -191320
Gymnodinium_catenatum_4 TempMax: 
Regularization values: linear/quadratic/product: 0.121, categorical: 0.250, threshold: 1.100, hinge: 0.500
90 samples
Density: max memory 912261120, total allocated 26951680, free 16387344, used 10564336, increment -6950088
linearPredictor: max memory 912261120, total allocated 26951680, free 16387344, used 10564336, increment 0
FeaturedSpace: max memory 912261120, total allocated 26951680, free 16387344, used 10564336, increment 0
Sequential: max memory 912261120, total allocated 26951680, free 16387344, used 10564336, increment 0
Initial loss: 6.97914527506881
Initial test loss: 6.97914527506881
260: time = 0.250000 loss = 6.733097 testLoss 6.694121
Res.gain: 0.2460486904658019
Jackknife: only TempMean
Making features
makeFeatures: max memory 912261120, total allocated 26951680, free 9714712, used 17236968, increment 6672632
Gymnodinium_catenatum_4 TempMean: 
Regularization values: linear/quadratic/product: 0.121, categorical: 0.250, threshold: 1.100, hinge: 0.500
90 samples
Density: max memory 912261120, total allocated 26951680, free 9216064, used 17735616, increment 498648
linearPredictor: max memory 912261120, total allocated 26951680, free 9207456, used 17744224, increment 8608
FeaturedSpace: max memory 912261120, total allocated 26951680, free 9207456, used 17744224, increment 0
Sequential: max memory 912261120, total allocated 26951680, free 9207456, used 17744224, increment 0
Initial loss: 6.97914527506881
Initial test loss: 6.97914527506881
Time since start: 392.43
180: time = 0.172000 loss = 6.766134 testLoss 6.889367
Res.gain: 0.21301079013062196
Jackknife: only TempMin
Making features
makeFeatures: max memory 912261120, total allocated 26951680, free 12440832, used 14510848, increment -3233376
Gymnodinium_catenatum_4 TempMin: 
Regularization values: linear/quadratic/product: 0.121, categorical: 0.250, threshold: 1.100, hinge: 0.500
90 samples
Density: max memory 912261120, total allocated 26951680, free 11937648, used 15014032, increment 503184
linearPredictor: max memory 912261120, total allocated 26951680, free 11937648, used 15014032, increment 0
FeaturedSpace: max memory 912261120, total allocated 26951680, free 11937648, used 15014032, increment 0
Sequential: max memory 912261120, total allocated 26951680, free 11937648, used 15014032, increment 0
Initial loss: 6.97914527506881
Initial test loss: 6.97914527506881
220: time = 0.227000 loss = 6.806800 testLoss 6.910909
Res.gain: 0.17234516525279098
Jackknife: only TempRange
Making features
makeFeatures: max memory 912261120, total allocated 26951680, free 16212336, used 10739344, increment -4274688
Gymnodinium_catenatum_4 TempRange: 
Regularization values: linear/quadratic/product: 0.121, categorical: 0.250, threshold: 1.100, hinge: 0.500
90 samples
Density: max memory 912261120, total allocated 26951680, free 15576544, used 11375136, increment 635792
linearPredictor: max memory 912261120, total allocated 26951680, free 15576544, used 11375136, increment 0
FeaturedSpace: max memory 912261120, total allocated 26951680, free 15576544, used 11375136, increment 0
Sequential: max memory 912261120, total allocated 26951680, free 15576544, used 11375136, increment 0
Initial loss: 6.97914527506881
Initial test loss: 6.97914527506881
220: time = 0.250000 loss = 6.873966 testLoss 6.801697
Res.gain: 0.10517903176584209
Time since start: 393.461
Reading file Gymnodinium_catenatum_background.csv
readGrid: max memory 912261120, total allocated 26951680, free 10762592, used 16189088, increment 4813952
Reading file Gymnodinium_catenatum_background.csv
readGrid: max memory 912261120, total allocated 26951680, free 8003992, used 18947688, increment 2758600
Reading file Gymnodinium_catenatum_background.csv
readGrid: max memory 912261120, total allocated 26951680, free 12291352, used 14660328, increment -4287360
Reading file Gymnodinium_catenatum_background.csv
readGrid: max memory 912261120, total allocated 26951680, free 9149528, used 17802152, increment 3141824
Reading file Gymnodinium_catenatum_background.csv
readGrid: max memory 912261120, total allocated 26951680, free 13585832, used 13365848, increment -4436304
Creating average grid, stddev grid etc.
Writing file models\Gymnodinium_catenatum\Gymnodinium_catenatum_avg.csv
Writing file models\Gymnodinium_catenatum\Gymnodinium_catenatum_stddev.csv
Writing file models\Gymnodinium_catenatum\Gymnodinium_catenatum_min.csv
Writing file models\Gymnodinium_catenatum\Gymnodinium_catenatum_max.csv
Writing file models\Gymnodinium_catenatum\Gymnodinium_catenatum_median.csv
Writing file models\Gymnodinium_catenatum\Gymnodinium_catenatum_avg.csv
Time since start: 395.137
Ending
