# Supplementary material for: Projecting Future Climate Change-Mediated Impacts in Three Paralytic Shellfish Toxins-Producing Dinoflagellate Species
Source: Biology (Basel). 2022 Sep 29;11(10):1424. doi: 10.3390/biology11101424 (PMC9598431; doi:10.3390/biology11101424)
Supplement: Supplementary file 1 [file biology-11-01424-s001.zip › Evaluation/g_catenatum/maxentResults.csv]

Species	#Training samples	Regularized training gain	Unregularized training gain	Iterations	Training AUC	#Test samples	Test gain	Test AUC	AUC Standard Deviation	#Background points	Bathy contribution	CVMax contribution	CVMean contribution	CVMin contribution	CVRange contribution	SalMax contribution	SalMean contribution	SalMin contribution	SalRange contribution	TempMax contribution	TempMean contribution	TempMin contribution	TempRange contribution	Bathy permutation importance	CVMax permutation importance	CVMean permutation importance	CVMin permutation importance	CVRange permutation importance	SalMax permutation importance	SalMean permutation importance	SalMin permutation importance	SalRange permutation importance	TempMax permutation importance	TempMean permutation importance	TempMin permutation importance	TempRange permutation importance	Training gain without Bathy	Training gain without CVMax	Training gain without CVMean	Training gain without CVMin	Training gain without CVRange	Training gain without SalMax	Training gain without SalMean	Training gain without SalMin	Training gain without SalRange	Training gain without TempMax	Training gain without TempMean	Training gain without TempMin	Training gain without TempRange
Gymnodinium_catenatum_0	90	1.5611	1.7629	500	0.9392	22	1.1838	0.8922	0.0211	1074	66.0163	5.9459	0.1043	2.0094	1.0332	0.6083	2.6018	0.9369	7.1229	0.1862	8.2523	4.0753	1.1072	74.0851	7.5825	0.7919	5.5158	2.9442	0.9887	0.3754	0.1722	3.6331	0.2615	2.5323	0.4602	0.6570	0.9479	1.5063	1.5575	1.5430	1.5546	1.5519	1.5584	1.5577	1.5154	1.5584	1.5513	1.5557	1.5507
Gymnodinium_catenatum_1	90	1.4982	1.7052	500	0.9362	22	1.6328	0.9285	0.0141	1074	68.0782	2.7393	2.4489	1.5878	0.4387	1.0334	3.2933	0.1507	7.4027	0.5585	10.0685	1.3106	0.8893	71.4138	7.3337	0.6280	5.6274	3.0098	0.7299	1.3999	0.0456	4.6447	0.3297	4.3356	0.2189	0.2832	0.9082	1.4686	1.4978	1.4780	1.4945	1.4972	1.4926	1.4992	1.4616	1.4954	1.4894	1.4985	1.4909
Gymnodinium_catenatum_2	90	1.5584	1.7470	500	0.9375	22	1.1619	0.8931	0.0193	1074	65.6990	5.3085	1.2639	1.9719	0.3735	1.2497	2.7760	0.0496	10.3402	2.0989	3.2707	5.1497	0.4484	69.8335	10.7513	1.2947	4.5965	2.0407	0.8086	1.0666	0.1524	4.9742	1.9154	1.8463	0.0308	0.6890	0.9971	1.4981	1.5587	1.5392	1.5545	1.5581	1.5524	1.5575	1.5204	1.5558	1.5515	1.5599	1.5473
Gymnodinium_catenatum_3	90	1.5323	1.7229	500	0.9369	22	1.2844	0.8978	0.0170	1074	66.9369	5.2031	0.8590	2.3578	0.5460	1.1519	2.0193	0.1875	8.3408	2.2608	3.0282	6.1591	0.9497	72.8787	6.9056	0.4002	6.5795	2.4533	0.7536	0.7564	0.1053	4.3030	1.1474	2.3562	0.2848	1.0760	0.9076	1.4815	1.5325	1.5132	1.5241	1.5318	1.5302	1.5327	1.4987	1.5314	1.5240	1.5308	1.5242
Gymnodinium_catenatum_4	90	1.5248	1.7198	500	0.9352	22	1.4393	0.9104	0.0168	1074	66.5545	2.5634	2.5483	1.6553	0.2318	0.4627	2.3924	0.2135	8.3237	3.7773	4.7715	5.6978	0.8079	73.1253	6.9569	0.6182	5.7353	2.7063	0.5355	0.7865	0.0000	4.6717	0.3133	3.7253	0.3468	0.4788	0.9672	1.4939	1.5222	1.5061	1.5203	1.5243	1.5211	1.5244	1.4765	1.5234	1.5174	1.5229	1.5184
Gymnodinium_catenatum (average)	90.0000	1.5350	1.7316	500.0000	0.9370	22.0000	1.3404	0.9044	0.0177	1074.0000	66.6570	4.3520	1.4449	1.9164	0.5246	0.9012	2.6166	0.3076	8.3061	1.7763	5.8782	4.4785	0.8405	72.2673	7.9060	0.7466	5.6109	2.6309	0.7633	0.8770	0.0951	4.4453	0.7935	2.9591	0.2683	0.6368	0.9456	1.4897	1.5337	1.5159	1.5296	1.5327	1.5309	1.5343	1.4945	1.5329	1.5267	1.5336	1.5263
[truncated: 133 more columns]
